# Supplementary material for: Cysteine-enabled cleavability to advance cross-linking mass spectrometry for global analysis of endogenous protein-protein interactions
Source: Nat Commun. 2025 Dec 12;16:11093. doi: 10.1038/s41467-025-66023-0 (PMC12701074; doi:10.1038/s41467-025-66023-0)
Supplement: Supplementary file 3 — Supplementary Data 1 [file 41467_2025_66023_MOESM3_ESM.xlsx]

## Sheet: Supplementary Data 1a
Supplementary Data 1a. Summary of the reproducible SIA K-C Cross-links of BSA Identified by LC MSn
Residue A	Residue B	Distance (Å)
K245	C200	34.708
K248	C200	42.138
K548	C200	31.976
K401	C392	16.053
K561	C415	24.925
K548	C460	25.468
K568	C460	26.158
K548	C461	25.364
K568	C461	24.206
K498	C471	24.981
K561	C471	32.46
K548	C484	23.917
K559	C484	25.074
K561	C484	25.337
K568	C484	30.056
K548	C499	28.25
K548	C500	28.172
K528	C510	34.39
K561	C510	22.35
K568	C510	28.432
K548	C537	11.441
K100	C77	20.993
K117	C77	25.845
K100	C86	18.56
K117	C86	21.011
K100	C114	11.937
K100	C115	9.029
K245	C288	14.56
K245	C312	12.776
K245	C415	28.164
K245	C484	28.831
K248	C268	28.314
K248	C269	29.571
K248	C276	27.144
K248	C288	15.306
K248	C460	28.743
K248	C461	31.337
K248	C484	36.187
K28	C114	27.187
K28	C115	25.936
K28	C415	58.441
K28	C77	10.359
K28	C86	8.315
K297	C460	25.793
K297	C461	28.539
K340	C484	38.034
K36	C77	10.443
K36	C86	13.8
K399	C484	29.221
K401	C415	24.086
K401	C460	23.315
K401	C461	24.037
K401	C471	19.204
K401	C484	29.195
K401	C510	19.666
K420	C484	29.384
K455	C484	18.682
K455	C499	22.11
K455	C500	21.715
K548	C582	14.365
K548	C590	17.822

## Sheet: Supplementary Data 1b
Supplementary Data 1b. Summary of the reproducible SIAB K-C Cross-links of BSA Identified by LC MSn
Residue A	Residue B	Distance (Å)
K455	C200	24.993
K401	C392	16.053
K548	C460	25.468
K548	C461	25.364
K498	C471	24.981
K548	C471	28.966
K495	C484	10.806
K548	C484	23.917
K568	C484	30.056
K548	C499	28.25
K548	C500	28.172
K548	C510	28.544
K548	C537	11.441
K245	C415	28.164
K245	C484	28.831
K374	C510	15.189
K401	C415	24.086
K420	C484	29.384
K420	C510	26.015
K455	C484	18.682
K463	C484	27.77
K463	C499	28.488
K463	C500	28.662

## Sheet: Supplementary Data 1c
Supplementary Data 1c. Summary of the reproducible SBAP K-C Cross-links of BSA Identified by LC MSn
Residue A	Residue B	Distance (Å)
K138	C125	28.324
K140	C125	33.496
K245	C191	34.822
K401	C191	51.227
K401	C192	54.493
K245	C200	34.708
K248	C200	42.138
K401	C200	49.124
K455	C200	24.993
K548	C200	31.976
K401	C288	36.038
K455	C288	35.865
K548	C288	50.931
K401	C312	33.396
K401	C383	18.188
K401	C384	20.925
K401	C392	16.053
K495	C471	25.665
K548	C471	28.966
K561	C471	32.46
K495	C484	10.806
K528	C484	28.245
K548	C484	23.917
K559	C484	25.074
K561	C484	25.337
K568	C484	30.056
K580	C484	39.469
K548	C499	28.25
K559	C499	25.005
K561	C499	23.486
K568	C499	30.491
K548	C500	28.172
K559	C500	26.719
K561	C500	25.898
K568	C500	32.129
K561	C510	22.35
K568	C510	28.432
K548	C537	11.441
K100	C77	20.993
K117	C77	25.845
K100	C86	18.56
K117	C86	21.011
K455	C86	49.301
K245	C99	44.325
K117	C125	8.735
K155	C191	17.049
K155	C192	15.764
K155	C312	24.07
K155	C415	45.056
K155	C484	37.035
K204	C484	31.399
K245	C312	12.776
K245	C484	28.831
K245	C537	49.153
K248	C288	15.306
K248	C484	36.187
K248	C510	34.499
K263	C484	24.31
K28	C288	29.748
K28	C77	10.359
K28	C86	8.315
K340	C484	38.034
K340	C499	33.532
K340	C500	33.45
K36	C200	38.231
K36	C288	22.05
K36	C415	52.217
K36	C471	41.467
K36	C484	39.522
K36	C58	28.549
K36	C77	10.443
K401	C415	24.086
K401	C460	23.315
K401	C461	24.037
K401	C471	19.204
K401	C484	29.195
K401	C499	23.94
K401	C500	25.491
K401	C510	19.666
K401	C537	53.06
K420	C484	29.384
K455	C460	8.6
K455	C461	9.925
K455	C484	18.682
K455	C499	22.11
K455	C500	21.715
K455	C582	27.789
K495	C499	6.483
K495	C500	8.726
K548	C581	14.877
K548	C582	14.365
K548	C590	17.822
K559	C590	26.211
K561	C590	30.702
