# Supplementary material for: Cysteine-enabled cleavability to advance cross-linking mass spectrometry for global analysis of endogenous protein-protein interactions
Source: Nat Commun. 2025 Dec 12;16:11093. doi: 10.1038/s41467-025-66023-0 (PMC12701074; doi:10.1038/s41467-025-66023-0)
Supplement: Supplementary file 4 — Supplementary Data 2 [file 41467_2025_66023_MOESM4_ESM.xlsx]

## Sheet: Supplementary Data 2a
Supplementary Data 2a. Summary of the reproducible SIA K-C Cross-links of ALDOA Identified by LC MSn
Residue A	Residue B	Distance (Å)
K318	C202	42.298
K330	C202	31.028
K322	C202	39.474
K330	C73	10.094
K322	C73	18.437
K99	C73	14.066
K101	C339	19.457
K111	C339	30.421
K13	C202	19.003
K13	C339	26.165
K13	C73	25.837
K13	C178	12.079
K14	C202	21.156
K14	C339	25.241
K140	C202	36.329
K140	C339	30.99
K28	C339	7.73
K28	C73	4.766
K318	C339	31.658
K322	C339	25.172
K330	C339	14.172
K99	C202	37.288
K99	C339	21.622
K99	C178	20.2

## Sheet: Supplementary Data 2b
Supplementary Data 2b. Summary of the reproducible SIAB K-C Cross-links of ALDOA Identified by LC MSn
Residue A	Residue B	Distance (Å)
K322	C178	36.213
K318	C202	42.298
K330	C202	31.028
K318	C73	25.157
K140	C73	25.929
K101	C73	10.778
K322	C73	18.437
K99	C73	14.066
K101	C202	37.287
K101	C339	19.457
K108	C339	22.997
K111	C339	30.421
K13	C202	19.003
K13	C339	26.165
K140	C202	36.329
K140	C339	30.99
K28	C339	7.73
K318	C339	31.658
K322	C339	25.172
K330	C339	14.172
K42	C339	29.103
K42	C202	27.852
K42	C73	27.399
K42	C178	29.31
K99	C202	37.288
K99	C339	21.622

## Sheet: Supplementary Data 2c
Supplementary Data 2c. Summary of the reproducible SBAP K-C Cross-links of ALDOA Identified by LC MSn
Residue A	Residue B	Distance (Å)
K318	C202	42.298
K330	C202	31.028
K322	C202	39.474
K318	C73	25.157
K330	C73	10.094
K322	C73	18.437
K99	C73	14.066
K101	C339	19.457
K13	C202	19.003
K13	C339	26.165
K13	C73	25.837
K13	C178	12.079
K14	C339	25.241
K140	C202	36.329
K140	C339	30.99
K28	C73	4.766
K318	C339	31.658
K322	C339	25.172
K330	C339	14.172
K42	C73	27.399
K99	C202	37.288
K99	C339	21.622
K99	C178	20.2
