# Supplementary material for: Cysteine-enabled cleavability to advance cross-linking mass spectrometry for global analysis of endogenous protein-protein interactions
Source: Nat Commun. 2025 Dec 12;16:11093. doi: 10.1038/s41467-025-66023-0 (PMC12701074; doi:10.1038/s41467-025-66023-0)
Supplement: Supplementary file 5 — Supplementary Data 3 [file 41467_2025_66023_MOESM5_ESM.xlsx]

## Sheet: Supplementary Data 3
Supplementary Data 3. Detailed Summary of the SIA, SIAB and SBAP Cross-linked Peptides Identified by LC MSn from HEK 293 Cells
Linker	Protein A	XL A	Protein B	XL B	XL m/z	XL Charge	XL PPM	m/z A	z A	Sequence A	Protein Mods A	PPM A	Score A	EV A	m/z B	z B	Sequence B	Protein Mods B	PPM B	Score B	EV B
SIA	P78371	C535	P17987	K538|K541	728.532	5	554.792	463.733	2	RVPDHHPC	XL:1E-Alkene@535	-0.407986	21	0.0079	898.389	3	LHPESKDDKHGSYEDAVHSGALND	XL:1E-Thiol@538|XL:1E-Thiol@541	-0.142352	24.2	0.00029
SIA	P78371	C535	P17987	K541	728.532	5	554.288	463.733	2	RVPDHHPC	XL:1E-Alkene@535	0.238937	13.5	0.19	898.389	3	LHPESKDDKHGSYEDAVHSGALND	XL:1E-Thiol@541	-0.142352	21.5	0.0061
SIA	P78371	C535	P17987	K538|K541	728.132	5	3.5526	463.734	2	RVPDHHPC	XL:1E-Alkene@535	-1.48619	17.4	0.026	898.39	3	LHPESKDDKHGSYEDAVHSGALND	XL:1E-Thiol@538|XL:1E-Thiol@541	-0.587593	22.2	0.002
SIA	P78371	C535	P17987	K541	728.533	5	555.547	463.734	2	RVPDHHPC	XL:1E-Alkene@535	-2.34875	15.3	0.13	898.392	3	LHPESKDDKHGSYEDAVHSGALND	XL:1E-Thiol@541	-3.37034	19.9	0.0065
SIA	Q92747	K36	Q01954	C392	835.226	5	479.162	1032.52	2	TQIALSPNNHEVHIYKK	XL:1E-Thiol@36	1.84598	34.9	1.5e-05	697.025	3	IKHKCTIEGCNMVFSSLR	Carbamidomethyl@387;XL:1E-Alkene@392	3.96919	21.7	0.046
SIA	Q92747	K36	Q01954	C392	835.227	5	479.821	1032.52	2	TQIALSPNNHEVHIYKK	XL:1E-Thiol@36	2.81449	33.6	3.8e-05	697.025	3	IKHKCTIEGCNMVFSSLR	Carbamidomethyl@387;XL:1E-Alkene@392	4.11266	24.8	0.039
SIA	P15313	C201	P21281	K137	674.155	5	298.682	696.383	3	IPIFSAAGLPHNEIAAQICR	XL:1E-Alkene@201	2.34954	33.2	0.00025	631.302	2	VFNGSGKPIDR	XL:1E-Thiol@137	2.9097	21	0.0061
SIA	P06730	K192	Q04637	C662	835.434	5	482.851	727.717	3	LGLPPKIVIGYQSHADTATK	XL:1E-Thiol@192	-0.174418	19	0.036	986.996	2	LQGINCGPDFTPSFANLGR	XL:1E-Alkene@662	1.24018	42.8	2.5e-08
SIA	P06730	K192	Q04637	C662	1044.04	4	482.767	1091.07	2	LGLPPKIVIGYQSHADTATK	XL:1E-Thiol@192	5.0147	38.8	4.4e-06	986.994	2	LQGINCGPDFTPSFANLGR	XL:1E-Alkene@662	3.36786	41.3	2.4e-09
SIA	Q05639	K255	P06733	C357	904.485	4	275	1036.56	2	LPLQDVYKIGGIGTVPVGR	XL:1E-Sulfenic@255	1.63989	34.5	1.2e-06	771.91	2	VNQIGSVTESLQACK	XL:1E-Alkene@357	-0.706373	46.2	3.9e-08
SIA	P07437	C239	P0CG47	K48	814.816	5	249.543	878.443	3	LTTPTYGDLNHLVSATMSGVTTCLR	Oxidation@233;XL:1E-Alkene@239	3.4973	29.8	0.00013	709.857	2	LIFAGKQLEDGR	XL:1E-Thiol@48	1.9388	36.5	5.1e-05
SIA	P15313	C283	P21281	K48	783.023	5	515.388	833.939	2	LALTTAEFLAYQCEK	XL:1E-Alkene@283	-1.10216	47.2	1.1e-07	742.402	3	LTYKTVSGVNGPLVILDHVK	XL:1E-Thiol@48	3.91498	25.1	0.00079
SIA	P15313	C283	P21281	K48	783.024	5	516.716	833.938	2	LALTTAEFLAYQCEK	XL:1E-Alkene@283	0.456708	41	3.6e-06	742.405	3	LTYKTVSGVNGPLVILDHVK	XL:1E-Thiol@48	0.143442	27.5	0.00034
SIA	Q05639	K255	P04406	C247	878.732	4	286.784	1027.55	2	LPLQDVYKIGGIGTVPVGR	XL:1E-Thiol@255	4.4765	37	2.3e-06	720.395	2	VPTANVSVVDLTCR	XL:1E-Alkene@247	1.92008	46.4	4.8e-09
SIA	P06576	K133	P07437	C239	929.284	5	215.245	1005.04	2	VLDSGAPIKIPVGPETLGR	XL:1E-Sulfenic@133	3.44025	25.9	0.0027	878.446	3	LTTPTYGDLNHLVSATMSGVTTCLR	Oxidation@233;XL:1E-Alkene@239	0.423682	37	2.6e-06
SIA	P39687	C123	P04908	K119	1008.79	4	494.14	941.45	2	SLDLFNCEVTNLNDYR	XL:1E-Alkene@123	2.24657	19.6	0.0032	1075.12	2	VTIAQGGVLPNIQAVLLPKK	XL:1E-Sulfenic@119	4.85955	22.7	0.0015
SIA	P0C0S8	K126	P62318	C20	696.745	5	579.125	569.277	2	KTESHHKAK	XL:1E-Thiol@126	1.09286	23.6	0.0072	775.048	3	VLHEAEGHIVTCETNTGEVYR	XL:1E-Alkene@20	0.42507	45.2	1.6e-08
SIA	P0C0S8	K126	P62318	C20	696.544	5	290.51	569.276	2	KTESHHKAK	XL:1E-Thiol@126	1.79551	16.2	0.12	775.046	3	VLHEAEGHIVTCETNTGEVYR	XL:1E-Alkene@20	3.00556	36.1	1.9e-05
SIA	P0C0S8	K126	P62318	C20	696.743	5	576.93	569.278	2	KTESHHKAK	XL:1E-Thiol@126	-0.663751	17.3	0.012	775.049	3	VLHEAEGHIVTCETNTGEVYR	XL:1E-Alkene@20	-0.0910263	37.7	1.4e-06
SIA	P0C0S8	K126	P62318	C20	696.544	5	289.984	569.278	2	KTESHHKAK	XL:1E-Thiol@126	-0.839412	22.1	0.01	775.049	3	VLHEAEGHIVTCETNTGEVYR	XL:1E-Alkene@20	-0.478099	40.5	1.3e-06
SIA	P0C0S8	K126	P62318	C20	696.744	5	577.545	569.277	2	KTESHHKAK	XL:1E-Thiol@126	0.565878	21.5	0.011	775.048	3	VLHEAEGHIVTCETNTGEVYR	XL:1E-Alkene@20	1.45727	40.5	1.5e-06
SIA	P0C0S8	K126	P62318	C20	696.543	5	288.842	569.277	2	KTESHHKAK	XL:1E-Thiol@126	-0.312429	23.4	0.01	775.05	3	VLHEAEGHIVTCETNTGEVYR	XL:1E-Alkene@20	-1.63931	35.9	0.00013
SIA	P0C0S8	K126	P62318	C20	696.742	5	575.526	569.277	2	KTESHHKAK	XL:1E-Thiol@126	0.390217	25	0.0035	775.048	3	VLHEAEGHIVTCETNTGEVYR	XL:1E-Alkene@20	0.812143	43.8	1e-07
SIA	P0C0S8	K120	P62318	C20	656.718	5	309.277	469.711	2	KTESHHK	XL:1E-Thiol@120	-0.0346367	22.3	0.1	775.048	3	VLHEAEGHIVTCETNTGEVYR	XL:1E-Alkene@20	0.167022	44.7	3e-08
SIA	Q9UII2	K82	P07437	C12	649.929	5	619.85	498.901	3	HHEEEIVHHKK	XL:1E-Thiol@82	1.68698	27.6	0.0056	866.459	2	EIVHIQAGQCGNQIGAK	XL:1E-Alkene@12	1.93596	31.8	8.6e-06
SIA	Q9UII2	K82	P07437	C12	649.729	5	310.778	498.902	3	HHEEEIVHHKK	XL:1E-Thiol@82	-0.517865	30.6	0.00066	866.46	2	EIVHIQAGQCGNQIGAK	XL:1E-Alkene@12	0.435603	35.5	2.2e-07
SIA	P09651	C175	P22626	K120	699.342	5	284.444	761.879	2	YHTVNGHNCEVRK	XL:1E-Alkene@175	0.818111	32.4	0.00031	976.468	2	LFVGGIKEDTEEHHLR	XL:1E-Thiol@120	2.54162	24.2	0.00057
SIA	P09651	C175	P22626	K120	699.547	5	577.845	761.877	2	YHTVNGHNCEVRK	XL:1E-Alkene@175	2.52442	22.1	0.025	976.468	2	LFVGGIKEDTEEHHLR	XL:1E-Thiol@120	1.72234	24.5	0.00045
SIA	Q93079	K117	P62318	C20	729.163	5	554.005	659.328	2	HAVSEGTKAVTK	XL:1E-Sulfenic@117	-1.17297	29.6	0.00018	775.049	3	VLHEAEGHIVTCETNTGEVYR	XL:1E-Alkene@20	-0.607123	42.2	1.5e-07
SIA	P23527	K117	P62318	C20	729.163	5	554.005	659.328	2	HAVSEGTKAVTK	XL:1E-Sulfenic@117	-1.17297	29.6	0.00018	775.049	3	VLHEAEGHIVTCETNTGEVYR	XL:1E-Alkene@20	-0.607123	42.2	1.5e-07
SIA	Q5QNW6	K117	P62318	C20	729.163	5	554.005	659.328	2	HAVSEGTKAVTK	XL:1E-Sulfenic@117	-1.17297	29.6	0.00018	775.049	3	VLHEAEGHIVTCETNTGEVYR	XL:1E-Alkene@20	-0.607123	42.2	1.5e-07
SIA	Q93079	K117	P62318	C20	728.961	5	276.067	650.323	2	HAVSEGTKAVTK	XL:1E-Thiol@117	-1.80429	28.6	0.00024	775.05	3	VLHEAEGHIVTCETNTGEVYR	XL:1E-Alkene@20	-1.25224	40.1	7.9e-07
SIA	P23527	K117	P62318	C20	728.961	5	276.067	650.323	2	HAVSEGTKAVTK	XL:1E-Thiol@117	-1.80429	28.6	0.00024	775.05	3	VLHEAEGHIVTCETNTGEVYR	XL:1E-Alkene@20	-1.25224	40.1	7.9e-07
SIA	Q5QNW6	K117	P62318	C20	728.961	5	276.067	650.323	2	HAVSEGTKAVTK	XL:1E-Thiol@117	-1.80429	28.6	0.00024	775.05	3	VLHEAEGHIVTCETNTGEVYR	XL:1E-Alkene@20	-1.25224	40.1	7.9e-07
SIA	P09651	C175	P22626	K120	673.927	5	598.912	697.831	2	YHTVNGHNCEVR	XL:1E-Alkene@175	0.633087	40.7	1e-05	976.47	2	LFVGGIKEDTEEHHLR	XL:1E-Thiol@120	0.18619	37.1	1.2e-05
SIA	P09651	C175	P22626	K120	842.154	4	595.757	697.83	2	YHTVNGHNCEVR	XL:1E-Alkene@175	1.9228	42	1.6e-05	976.468	2	LFVGGIKEDTEEHHLR	XL:1E-Thiol@120	1.92716	29.1	3.8e-05
SIA	P09651	C175	P22626	K120	673.927	5	598.095	697.832	2	YHTVNGHNCEVR	XL:1E-Alkene@175	-0.37002	39.4	2.2e-05	976.47	2	LFVGGIKEDTEEHHLR	XL:1E-Thiol@120	-0.121039	31.6	1.4e-05
SIA	P09651	C175	P22626	K120	841.904	4	298.149	697.832	2	YHTVNGHNCEVR	XL:1E-Alkene@175	-0.513321	43.1	1e-05	976.47	2	LFVGGIKEDTEEHHLR	XL:1E-Thiol@120	0.391009	28.1	3.6e-05
SIA	P09651	C175	P22626	K120	561.773	6	597.456	465.557	3	YHTVNGHNCEVR	XL:1E-Alkene@175	-0.315002	25.7	0.00089	651.315	3	LFVGGIKEDTEEHHLR	XL:1E-Thiol@120	0.737015	22.3	0.024
SIA	P09651	C175	P22626	K120	841.65	4	-4.39601	697.831	2	YHTVNGHNCEVR	XL:1E-Alkene@175	1.06299	39.8	2.6e-05	976.47	2	LFVGGIKEDTEEHHLR	XL:1E-Thiol@120	0.698239	34.5	7.7e-07
SIA	P09651	C175	P22626	K120	673.926	5	597.641	697.832	2	YHTVNGHNCEVR	XL:1E-Alkene@175	-0.37002	39.4	2.4e-05	976.47	2	LFVGGIKEDTEEHHLR	XL:1E-Thiol@120	-0.121039	31.2	5.3e-05
SIA	P09651	C175	P22626	K120	842.156	4	597.645	697.831	2	YHTVNGHNCEVR	XL:1E-Alkene@175	0.776389	42.3	1.8e-05	976.469	2	LFVGGIKEDTEEHHLR	XL:1E-Thiol@120	0.903058	36.2	1.8e-05
SIA	P35613	K366	P00338	C163	834.797	5	242.368	753.847	4	RKPEDVLDDDDAGSAPLKSSGQHQNDK	XL:1E-Sulfenic@366	-1.51673	28.5	0.15	579.302	2	VIGSGCNLDSAR	XL:1E-Alkene@163	-4.29509	14.4	0.078
SIA	Q5VTR2	K804|K808	Q9BTA9	C602	764.881	6	442.292	1063.03	2	KLEEKEHLLQSNIGTGEK	XL:1E-Thiol@804|XL:1E-Thiol@808	2.3924	36.8	1e-05	610.795	4	LREEAHNMGTIHMSEICTELK	Oxidation@593;Oxidation@598;XL:1E-Alkene@602	1.05199	28.9	0.016
SIA	P09651	K113	P22626	C50	847.42	4	297.339	976.471	2	IFVGGIKEDTEEHHLR	XL:1E-Thiol@113	-0.633087	39.2	1.3e-05	708.862	2	LTDCVVMRDPASK	XL:1E-Alkene@50;Oxidation@53	-1.24286	37.2	2.3e-05
SIA	Q93079	K109	P09429	C106	753.798	5	530.311	917.987	2	LLLPGELAKHAVSEGTK	XL:1E-Thiol@109	3.61525	37.4	1.8e-06	637.668	3	RPPSAFFLFCSEYRPK	XL:1E-Alkene@106	1.70066	33.4	0.00035
SIA	P23527	K109	P09429	C106	753.798	5	530.311	917.987	2	LLLPGELAKHAVSEGTK	XL:1E-Thiol@109	3.61525	37.4	1.8e-06	637.668	3	RPPSAFFLFCSEYRPK	XL:1E-Alkene@106	1.70066	33.4	0.00035
SIA	Q5QNW6	K109	P09429	C106	753.798	5	530.311	917.987	2	LLLPGELAKHAVSEGTK	XL:1E-Thiol@109	3.61525	37.4	1.8e-06	637.668	3	RPPSAFFLFCSEYRPK	XL:1E-Alkene@106	1.70066	33.4	0.00035
SIA	Q93079	K109	P09429	C106	753.799	5	530.554	917.986	2	LLLPGELAKHAVSEGTK	XL:1E-Thiol@109	4.05099	33	1.1e-05	637.667	3	RPPSAFFLFCSEYRPK	XL:1E-Alkene@106	1.85748	33.1	0.00061
SIA	P23527	K109	P09429	C106	753.799	5	530.554	917.986	2	LLLPGELAKHAVSEGTK	XL:1E-Thiol@109	4.05099	33	1.1e-05	637.667	3	RPPSAFFLFCSEYRPK	XL:1E-Alkene@106	1.85748	33.1	0.00061
SIA	Q5QNW6	K109	P09429	C106	753.799	5	530.554	917.986	2	LLLPGELAKHAVSEGTK	XL:1E-Thiol@109	4.05099	33	1.1e-05	637.667	3	RPPSAFFLFCSEYRPK	XL:1E-Alkene@106	1.85748	33.1	0.00061
SIA	P06733	K71	P09104	C119	803.2	4	311.991	881.978	2	AVEHINKTIAPALVSK	XL:1E-Thiol@71	1.53525	46.5	8e-08	714.913	2	FGANAILGVSLAVCK	XL:1E-Alkene@119	1.55518	49.3	3.5e-07
SIA	P06733	K71	P13929	C119	803.2	4	311.991	881.978	2	AVEHINKTIAPALVSK	XL:1E-Thiol@71	1.53525	46.5	8e-08	714.913	2	FGANAILGVSLAVCK	XL:1E-Alkene@119	1.55518	49.3	3.5e-07
SIA	P06733	K71	P09104	C119	803.45	4	624.496	881.975	2	AVEHINKTIAPALVSK	XL:1E-Thiol@71	5.39024	45	1.8e-07	714.911	2	FGANAILGVSLAVCK	XL:1E-Alkene@119	3.9331	50.5	1.3e-06
SIA	P06733	K71	P13929	C119	803.45	4	624.496	881.975	2	AVEHINKTIAPALVSK	XL:1E-Thiol@71	5.39024	45	1.8e-07	714.911	2	FGANAILGVSLAVCK	XL:1E-Alkene@119	3.9331	50.5	1.3e-06
SIA	P04406	K215	P07437	C239	898.868	5	223.42	928.997	2	GALQNIIPASTGAAKAVGK	XL:1E-Sulfenic@215	1.60685	33.5	6.6e-05	878.445	3	LTTPTYGDLNHLVSATMSGVTTCLR	Oxidation@233;XL:1E-Alkene@239	1.6759	34.1	3.8e-05
SIA	P32322	K215	Q96C36	C262	795.233	5	255.884	867.119	3	LGAQALLGAAKMLLHSEQHPGQLK	XL:1E-Thiol@215;Oxidation@216	2.38008	26	0.00058	677.888	2	SLLINAVEASCIR	XL:1E-Alkene@262	0.581268	47.3	2.5e-05
SIA	P68104	K255	P07437	C239	942.096	5	427.557	1036.56	2	LPLQDVYKIGGIGTVPVGR	XL:1E-Sulfenic@255	4.8235	35.7	6.8e-07	878.443	3	LTTPTYGDLNHLVSATMSGVTTCLR	Oxidation@233;XL:1E-Alkene@239	4.06649	28.6	0.00034
SIA	Q05639	K255	P07437	C239	942.096	5	427.557	1036.56	2	LPLQDVYKIGGIGTVPVGR	XL:1E-Sulfenic@255	4.8235	35.7	6.8e-07	878.443	3	LTTPTYGDLNHLVSATMSGVTTCLR	Oxidation@233;XL:1E-Alkene@239	4.06649	28.6	0.00034
SIA	P68104	K255	P07437	C239	941.896	5	215.322	1036.56	2	LPLQDVYKIGGIGTVPVGR	XL:1E-Sulfenic@255	4.53408	37.8	8e-08	878.443	3	LTTPTYGDLNHLVSATMSGVTTCLR	Oxidation@233;XL:1E-Alkene@239	3.83882	32.1	4.8e-06
SIA	Q05639	K255	P07437	C239	941.896	5	215.322	1036.56	2	LPLQDVYKIGGIGTVPVGR	XL:1E-Sulfenic@255	4.53408	37.8	8e-08	878.443	3	LTTPTYGDLNHLVSATMSGVTTCLR	Oxidation@233;XL:1E-Alkene@239	3.83882	32.1	4.8e-06
SIA	P06733	K420	P09104	C389	864.937	4	582.195	597.291	2	IEEELGSKAK	XL:1E-Sulfenic@420	-2.37993	25.2	0.0018	1131.58	2	SGETEDTFIADLVVGLCTGQIK	XL:1E-Alkene@389	-3.32205	49.6	8.5e-09
SIA	P06733	K420	P13929	C389	864.937	4	582.195	597.291	2	IEEELGSKAK	XL:1E-Sulfenic@420	-2.37993	25.2	0.0018	1131.58	2	SGETEDTFIADLVVGLCTGQIK	XL:1E-Alkene@389	-3.32205	49.6	8.5e-09
SIA	P06733	K420	P09104	C389	864.685	4	290.106	588.286	2	IEEELGSKAK	XL:1E-Thiol@420	-3.0963	37	0.00047	1131.58	2	SGETEDTFIADLVVGLCTGQIK	XL:1E-Alkene@389	-1.99648	48.8	1.2e-08
SIA	P06733	K420	P13929	C389	864.685	4	290.106	588.286	2	IEEELGSKAK	XL:1E-Thiol@420	-3.0963	37	0.00047	1131.58	2	SGETEDTFIADLVVGLCTGQIK	XL:1E-Alkene@389	-1.99648	48.8	1.2e-08
SIA	P06733	K89	P09104	C389	917.962	4	272.976	694.84	2	LNVTEQEKIDK	XL:1E-Thiol@89	-0.504892	39.8	0.00024	1131.58	2	SGETEDTFIADLVVGLCTGQIK	XL:1E-Alkene@389	-0.229041	48.3	7.3e-09
SIA	P06733	K89	P13929	C389	917.962	4	272.976	694.84	2	LNVTEQEKIDK	XL:1E-Thiol@89	-0.504892	39.8	0.00024	1131.58	2	SGETEDTFIADLVVGLCTGQIK	XL:1E-Alkene@389	-0.229041	48.3	7.3e-09
SIA	P22626	K112	P07437	C12	658.543	5	306.633	513.593	3	EESGKPGAHVTVKK	XL:1E-Thiol@112	-0.63528	16	0.091	866.461	2	EIVHIQAGQCGNQIGAK	XL:1E-Alkene@12	-1.06475	38.3	1.2e-06
SIA	P22626	K112	Q13885	C12	658.543	5	306.633	513.593	3	EESGKPGAHVTVKK	XL:1E-Thiol@112	-0.63528	16	0.091	866.461	2	EIVHIQAGQCGNQIGAK	XL:1E-Alkene@12	-1.06475	38.3	1.2e-06
SIA	P22626	K112	Q9BVA1	C12	658.543	5	306.633	513.593	3	EESGKPGAHVTVKK	XL:1E-Thiol@112	-0.63528	16	0.091	866.461	2	EIVHIQAGQCGNQIGAK	XL:1E-Alkene@12	-1.06475	38.3	1.2e-06
SIA	P09651	K113	P22626	C50	847.42	4	296.906	976.467	2	IFVGGIKEDTEEHHLR	XL:1E-Thiol@113	2.74644	35.3	9.7e-06	708.86	2	LTDCVVMRDPASK	XL:1E-Alkene@50;Oxidation@53	2.14285	41.2	2.9e-07
SIA	Q93079	K109	P62318	C20	836.229	5	480.889	917.987	2	LLLPGELAKHAVSEGTK	XL:1E-Thiol@109	2.96164	37.2	1.8e-06	775.047	3	VLHEAEGHIVTCETNTGEVYR	XL:1E-Alkene@20	2.23141	40.2	9.6e-07
SIA	Q99880	K109	P62318	C20	836.229	5	480.889	917.987	2	LLLPGELAKHAVSEGTK	XL:1E-Thiol@109	2.96164	37.2	1.8e-06	775.047	3	VLHEAEGHIVTCETNTGEVYR	XL:1E-Alkene@20	2.23141	40.2	9.6e-07
SIA	P23527	K109	P62318	C20	836.229	5	480.889	917.987	2	LLLPGELAKHAVSEGTK	XL:1E-Thiol@109	2.96164	37.2	1.8e-06	775.047	3	VLHEAEGHIVTCETNTGEVYR	XL:1E-Alkene@20	2.23141	40.2	9.6e-07
SIA	Q5QNW6	K109	P62318	C20	836.229	5	480.889	917.987	2	LLLPGELAKHAVSEGTK	XL:1E-Thiol@109	2.96164	37.2	1.8e-06	775.047	3	VLHEAEGHIVTCETNTGEVYR	XL:1E-Alkene@20	2.23141	40.2	9.6e-07
SIA	Q93079	K109	P62318	C20	836.229	5	481.547	917.988	2	LLLPGELAKHAVSEGTK	XL:1E-Thiol@109	2.74377	33	3.4e-06	1162.07	2	VLHEAEGHIVTCETNTGEVYR	XL:1E-Alkene@20	0.435379	52.4	2.4e-10
SIA	Q99880	K109	P62318	C20	836.229	5	481.547	917.988	2	LLLPGELAKHAVSEGTK	XL:1E-Thiol@109	2.74377	33	3.4e-06	1162.07	2	VLHEAEGHIVTCETNTGEVYR	XL:1E-Alkene@20	0.435379	52.4	2.4e-10
SIA	P23527	K109	P62318	C20	836.229	5	481.547	917.988	2	LLLPGELAKHAVSEGTK	XL:1E-Thiol@109	2.74377	33	3.4e-06	1162.07	2	VLHEAEGHIVTCETNTGEVYR	XL:1E-Alkene@20	0.435379	52.4	2.4e-10
SIA	Q5QNW6	K109	P62318	C20	836.229	5	481.547	917.988	2	LLLPGELAKHAVSEGTK	XL:1E-Thiol@109	2.74377	33	3.4e-06	1162.07	2	VLHEAEGHIVTCETNTGEVYR	XL:1E-Alkene@20	0.435379	52.4	2.4e-10
SIA	Q93079	K109	P62318	C20	836.228	5	480.377	917.988	2	LLLPGELAKHAVSEGTK	XL:1E-Thiol@109	2.30804	38.8	1.2e-06	1162.07	2	VLHEAEGHIVTCETNTGEVYR	XL:1E-Alkene@20	1.98434	49.3	3.2e-08
SIA	Q99880	K109	P62318	C20	836.228	5	480.377	917.988	2	LLLPGELAKHAVSEGTK	XL:1E-Thiol@109	2.30804	38.8	1.2e-06	1162.07	2	VLHEAEGHIVTCETNTGEVYR	XL:1E-Alkene@20	1.98434	49.3	3.2e-08
SIA	P23527	K109	P62318	C20	836.228	5	480.377	917.988	2	LLLPGELAKHAVSEGTK	XL:1E-Thiol@109	2.30804	38.8	1.2e-06	1162.07	2	VLHEAEGHIVTCETNTGEVYR	XL:1E-Alkene@20	1.98434	49.3	3.2e-08
SIA	Q5QNW6	K109	P62318	C20	836.228	5	480.377	917.988	2	LLLPGELAKHAVSEGTK	XL:1E-Thiol@109	2.30804	38.8	1.2e-06	1162.07	2	VLHEAEGHIVTCETNTGEVYR	XL:1E-Alkene@20	1.98434	49.3	3.2e-08
SIA	P00338	C163	P07195	K77	748.567	5	538.02	579.299	2	VIGSGCNLDSAR	XL:1E-Alkene@163	0.710942	31.1	1e-05	854.738	3	GEMMDLQHGSLFLQTPKIVADK	Oxidation@63;Oxidation@64;XL:1E-Thiol@77	2.01257	25.6	0.08
SIA	P00338	C163	P07195	K77	935.455	4	535.72	579.299	2	VIGSGCNLDSAR	XL:1E-Alkene@163	0.710942	37.6	1.2e-06	1281.6	2	GEMMDLQHGSLFLQTPKIVADK	Oxidation@63;Oxidation@64;XL:1E-Thiol@77	1.94451	21.4	0.0094
SIA	P68104	C411	P0C0S8	K96	860.815	5	469.467	979.47	3	SGDAAIVDMVPGKPMCVESFSDYPPLGR	Oxidation@404;Oxidation@410;XL:1E-Alkene@411	-5.39571	29.5	0.00012	672.827	2	NDEELNKLLGK	XL:1E-Thiol@96	-0.829631	31.9	0.0013
SIA	P0DP23	K31	P60174	C42	976.224	4	514.308	891.404	2	DGDGTITTKELGTVMR	XL:1E-Thiol@31;Oxidation@37	1.97286	44.6	2.7e-07	1051.03	2	VPADTEVVCAPPTAYIDFAR	XL:1E-Alkene@42	4.25506	36.5	1.1e-05
SIA	P63241	C22	Q93079	K109	1117.54	4	452.277	1307.08	2	MADDLDFETGDAGASATFPMQCSALR	Acetyl+Met-loss@1;Oxidation@20;XL:1E-Alkene@22	-1.58753	27.1	0.00039	917.99	2	LLLPGELAKHAVSEGTK	XL:1E-Thiol@109	-0.197441	40.2	4.8e-08
SIA	P63241	C22	Q99880	K109	1117.54	4	452.277	1307.08	2	MADDLDFETGDAGASATFPMQCSALR	Acetyl+Met-loss@1;Oxidation@20;XL:1E-Alkene@22	-1.58753	27.1	0.00039	917.99	2	LLLPGELAKHAVSEGTK	XL:1E-Thiol@109	-0.197441	40.2	4.8e-08
SIA	P63241	C22	P23527	K109	1117.54	4	452.277	1307.08	2	MADDLDFETGDAGASATFPMQCSALR	Acetyl+Met-loss@1;Oxidation@20;XL:1E-Alkene@22	-1.58753	27.1	0.00039	917.99	2	LLLPGELAKHAVSEGTK	XL:1E-Thiol@109	-0.197441	40.2	4.8e-08
SIA	P63241	C22	Q5QNW6	K109	1117.54	4	452.277	1307.08	2	MADDLDFETGDAGASATFPMQCSALR	Acetyl+Met-loss@1;Oxidation@20;XL:1E-Alkene@22	-1.58753	27.1	0.00039	917.99	2	LLLPGELAKHAVSEGTK	XL:1E-Thiol@109	-0.197441	40.2	4.8e-08
SIA	P63244	C207	P0C0S8	K126	762.578	5	528.235	884.773	3	TNHIGHTGYLNTVTVSPDGSLCASGGK	XL:1E-Alkene@207	-0.863776	27.5	0.0026	569.277	2	KTESHHKAK	XL:1E-Thiol@126	-0.48809	20.9	0.013
SIA	P63244	C207	P0C0S8	K126	635.483	6	265.381	884.77	3	TNHIGHTGYLNTVTVSPDGSLCASGGK	XL:1E-Alkene@207	2.41391	27.6	0.0036	569.277	2	KTESHHKAK	XL:1E-Thiol@126	1.09286	17	0.044
SIA	P50990	K528	P07437	C12	746.794	5	540.205	660.341	3	VDQIIMAKPAGGPKPPSGK	Oxidation@526;XL:1E-Thiol@528	-0.379819	21.3	0.098	866.459	2	EIVHIQAGQCGNQIGAK	XL:1E-Alkene@12	1.24349	45.9	1.5e-08
SIA	P50990	K528	P68371	C12	746.794	5	540.205	660.341	3	VDQIIMAKPAGGPKPPSGK	Oxidation@526;XL:1E-Thiol@528	-0.379819	21.3	0.098	866.459	2	EIVHLQAGQCGNQIGAK	XL:1E-Alkene@12	1.24349	45.9	1.5e-08
SIA	Q7RTV0	C85	Q9BWJ5	K17	715.948	5	561.763	378.685	2	DRDGCPK	XL:1E-Alkene@85	0.250728	22.7	0.03	934.119	3	YTIHSQLEHLQSKYIGTGHADTTK	XL:1E-Thiol@17	-2.75763	33.8	0.00011
SIA	P50990	K528	P07437	C12	746.791	5	536.438	660.338	3	VDQIIMAKPAGGPKPPSGK	Oxidation@526;XL:1E-Thiol@528	4.46618	20.1	0.035	866.457	2	EIVHIQAGQCGNQIGAK	XL:1E-Alkene@12	4.24422	32.6	2.3e-05
SIA	P50990	K528	P68371	C12	746.791	5	536.438	660.338	3	VDQIIMAKPAGGPKPPSGK	Oxidation@526;XL:1E-Thiol@528	4.46618	20.1	0.035	866.457	2	EIVHLQAGQCGNQIGAK	XL:1E-Alkene@12	4.24422	32.6	2.3e-05
SIA	Q7RTV0	C85	Q9BWJ5	K17	715.948	5	562.532	378.685	2	DRDGCPK	XL:1E-Alkene@85	-0.277415	20	0.011	934.117	3	YTIHSQLEHLQSKYIGTGHADTTK	XL:1E-Thiol@17	-0.402474	23.2	0.013
SIA	P09651	K166;C175	P14866	C472	858.204	5	240.802	683.342	3	IVIQKYHTVNGHNCEVR	XL:1E-Thiol@166;XL:1E-Alkene@175	1.09389	17.2	0.023	1056.98	2	QPAIMPGQSYGLEDGSCSYK	Oxidation@460;XL:1E-Alkene@472	2.62953	23.7	0.00016
SIA	P22626	K173	P14866	C472	839.808	5	240.552	688.686	3	IVLQKYHTINGHNAEVR	XL:1E-Thiol@173	0.591399	25.8	0.00044	1056.98	2	QPAIMPGQSYGLEDGSCSYK	Oxidation@460;XL:1E-Alkene@472	1.58883	29.2	6.1e-05
SIA	P22626	K173	P14866	C472	839.809	5	241.57	688.685	3	IVLQKYHTINGHNAEVR	XL:1E-Thiol@173	2.33385	32.9	2.1e-05	1056.98	2	QPAIMPGQSYGLEDGSCSYK	Oxidation@460;XL:1E-Alkene@472	2.25109	41.4	4.3e-09
SIA	P22626	K173	P14866	C472	839.809	5	241.934	688.686	3	IVLQKYHTINGHNAEVR	XL:1E-Thiol@173	0.446195	29.6	0.00016	1056.98	2	QPAIMPGQSYGLEDGSCSYK	Oxidation@460;XL:1E-Alkene@472	1.02117	28.6	4e-06
SIA	P07437	K58	P68371	C12	910.455	4	273.103	944.946	2	ISVYYNEATGGKYVPR	XL:1E-Thiol@58	2.48787	35.4	8e-06	866.458	2	EIVHLQAGQCGNQIGAK	XL:1E-Alkene@12	3.09009	52.8	1.5e-07
SIA	P07437	K58	P68371	C12	910.707	4	549.48	953.951	2	ISVYYNEATGGKYVPR	XL:1E-Sulfenic@58	3.40783	40.5	1.4e-06	866.457	2	EIVHLQAGQCGNQIGAK	XL:1E-Alkene@12	3.66715	47	4.1e-07
SIA	P07437	K58	P68371	C12	910.708	4	550.755	953.951	2	ISVYYNEATGGKYVPR	XL:1E-Sulfenic@58	3.51266	27.5	0.00046	866.457	2	EIVHLQAGQCGNQIGAK	XL:1E-Alkene@12	3.66715	48.8	3.5e-07
SIA	P07437	C12	P68371	K58	917.209	4	272.113	866.457	2	EIVHIQAGQCGNQIGAK	XL:1E-Alkene@12	4.59046	51.6	1.2e-07	967.456	2	INVYYNEATGGKYVPR	XL:1E-Sulfenic@58	3.72154	28.8	9.4e-05
SIA	P07437	C12	P68371	K58	917.208	4	270.98	866.458	2	EIVHIQAGQCGNQIGAK	XL:1E-Alkene@12	2.97468	47.8	6.8e-07	967.457	2	INVYYNEATGGKYVPR	XL:1E-Sulfenic@58	2.06771	33.4	9.2e-06
SIA	P07437	C12	P68371	K58	917.21	4	272.779	866.46	2	EIVHIQAGQCGNQIGAK	XL:1E-Alkene@12	0.897252	47.6	3e-07	967.46	2	INVYYNEATGGKYVPR	XL:1E-Sulfenic@58	-0.206288	22.4	0.0033
SIA	P00338	C163	P07195	K77	748.568	5	538.592	579.298	2	VIGSGCNLDSAR	XL:1E-Alkene@163	1.74668	36.8	1.5e-06	854.737	3	GEMMDLQHGSLFLQTPKIVADK	Oxidation@63;Oxidation@64;XL:1E-Thiol@77	2.48055	31.2	0.0011
SIA	P00338	C163	P07195	K77	748.567	5	537.857	579.299	2	VIGSGCNLDSAR	XL:1E-Alkene@163	-0.670037	38.2	1.6e-06	854.739	3	GEMMDLQHGSLFLQTPKIVADK	Oxidation@63;Oxidation@64;XL:1E-Thiol@77	0.725623	25.1	0.052
SIA	P00338	C163	P07195	K77	935.204	4	266.209	579.299	2	VIGSGCNLDSAR	XL:1E-Alkene@163	0.710942	38.5	7.1e-07	1281.6	2	GEMMDLQHGSLFLQTPKIVADK	Oxidation@63;Oxidation@64;XL:1E-Thiol@77	1.94451	17.6	0.068
SIA	P0DPH7	C295	P0CG47	K48	823.401	5	483.062	892.433	3	AYHEQLSVAEITNACFEPANQMVK	XL:1E-Alkene@295;Oxidation@302	-3.00065	17.3	0.14	709.861	2	LIFAGKQLEDGR	XL:1E-Thiol@48	-3.13262	33	0.00014
SIA	P07437	K324	P68371	C239	940.043	5	428.506	1031.43	2	MSMKEVDEQMLNVQNK	Oxidation@321;Oxidation@323;XL:1E-Sulfenic@324;Oxidation@330	3.63621	30.7	6.4e-05	878.444	3	LTTPTYGDLNHLVSATMSGVTTCLR	Oxidation@233;XL:1E-Alkene@239	2.81427	29.1	0.00023
SIA	P07437	C239	P68371	K324	940.043	5	428.506	878.444	3	LTTPTYGDLNHLVSATMSGVTTCLR	Oxidation@233;XL:1E-Alkene@239	2.81427	29.1	0.00023	1031.43	2	MSMKEVDEQMLNVQNK	Oxidation@321;Oxidation@323;XL:1E-Sulfenic@324;Oxidation@330	3.63621	30.7	6.4e-05
SIA	Q5VTE0	K165	Q05639	C111	1095.52	4	229.597	772.821	2	MDSTEPPYSQKR	Oxidation@155;XL:1E-Sulfenic@165	1.09745	17.7	0.0084	1417.71	2	NMITGTSQADCAVLIVAAGVGEFEAGISK	Oxidation@102;XL:1E-Alkene@111	3.79065	45.7	6.3e-09
SIA	P15311	C284	P26038	K306	745.773	5	541.256	859.921	2	ILQLCMGNHELYMR	XL:1E-Alkene@284;Oxidation@285;Oxidation@292	-0.0175055	35.6	5.3e-06	663.001	3	RKPDTIEVQQMKAQAR	Oxidation@305;XL:1E-Thiol@306	-1.83102	31.1	1.2e-05
SIA	P15311	C284	P35241	K306	745.773	5	541.256	859.921	2	ILQLCMGNHELYMR	XL:1E-Alkene@284;Oxidation@285;Oxidation@292	-0.0175055	35.6	5.3e-06	663.001	3	RKPDTIEVQQMKAQAR	Oxidation@305;XL:1E-Thiol@306	-1.83102	31.1	1.2e-05
SIA	P15311	C284	P26038	K306	745.57	5	268.289	859.919	2	ILQLCMGNHELYMR	XL:1E-Alkene@284;Oxidation@285;Oxidation@292	2.88975	33.8	2.5e-05	662.999	3	RKPDTIEVQQMKAQAR	Oxidation@305;XL:1E-Thiol@306	1.63806	27.8	0.00048
SIA	P15311	C284	P35241	K306	745.57	5	268.289	859.919	2	ILQLCMGNHELYMR	XL:1E-Alkene@284;Oxidation@285;Oxidation@292	2.88975	33.8	2.5e-05	662.999	3	RKPDTIEVQQMKAQAR	Oxidation@305;XL:1E-Thiol@306	1.63806	27.8	0.00048
SIA	P15311	C284	P26038	K306	745.573	5	272.143	859.919	2	ILQLCMGNHELYMR	XL:1E-Alkene@284;Oxidation@285;Oxidation@292	2.30829	32.3	8.3e-06	662.999	3	RKPDTIEVQQMKAQAR	Oxidation@305;XL:1E-Thiol@306	1.63806	25.8	0.00053
SIA	P15311	C284	P35241	K306	745.573	5	272.143	859.919	2	ILQLCMGNHELYMR	XL:1E-Alkene@284;Oxidation@285;Oxidation@292	2.30829	32.3	8.3e-06	662.999	3	RKPDTIEVQQMKAQAR	Oxidation@305;XL:1E-Thiol@306	1.63806	25.8	0.00053
SIA	P15311	C284	P26038	K306	745.575	5	274.521	859.921	2	ILQLCMGNHELYMR	XL:1E-Alkene@284;Oxidation@285;Oxidation@292	0.0987842	30	0.00016	663	3	RKPDTIEVQQMKAQAR	Oxidation@305;XL:1E-Thiol@306	-0.473558	27.7	0.00025
SIA	P15311	C284	P35241	K306	745.575	5	274.521	859.921	2	ILQLCMGNHELYMR	XL:1E-Alkene@284;Oxidation@285;Oxidation@292	0.0987842	30	0.00016	663	3	RKPDTIEVQQMKAQAR	Oxidation@305;XL:1E-Thiol@306	-0.473558	27.7	0.00025
SIA	P15311	C284	P26038	K306	745.571	5	268.945	859.921	2	ILQLCMGNHELYMR	XL:1E-Alkene@284;Oxidation@285;Oxidation@292	-0.0175055	27.8	0.00029	663	3	RKPDTIEVQQMKAQAR	Oxidation@305;XL:1E-Thiol@306	-1.07688	26.9	0.00081
SIA	P15311	C284	P35241	K306	745.571	5	268.945	859.921	2	ILQLCMGNHELYMR	XL:1E-Alkene@284;Oxidation@285;Oxidation@292	-0.0175055	27.8	0.00029	663	3	RKPDTIEVQQMKAQAR	Oxidation@305;XL:1E-Thiol@306	-1.07688	26.9	0.00081
SIA	P15311	K306	P26038	C284	734.167	5	274.04	662.999	3	RKPDTIEVQQMKAQAR	Oxidation@305;XL:1E-Thiol@306	1.93972	33.1	0.00014	831.408	2	ILALCMGNHELYMR	XL:1E-Alkene@284;Oxidation@285;Oxidation@292	2.83024	28.4	3.1e-05
SIA	P15311	K306	P35241	C284	734.167	5	274.04	662.999	3	RKPDTIEVQQMKAQAR	Oxidation@305;XL:1E-Thiol@306	1.93972	33.1	0.00014	831.408	2	ILALCMGNHELYMR	XL:1E-Alkene@284;Oxidation@285;Oxidation@292	2.83024	28.4	3.1e-05
SIA	P26038	C284	P35241	K306	734.167	5	274.04	831.408	2	ILALCMGNHELYMR	XL:1E-Alkene@284;Oxidation@285;Oxidation@292	2.83024	28.4	3.1e-05	662.999	3	RKPDTIEVQQMKAQAR	Oxidation@305;XL:1E-Thiol@306	1.93972	33.1	0.00014
SIA	P26038	K306	P35241	C284	734.167	5	274.04	662.999	3	RKPDTIEVQQMKAQAR	Oxidation@305;XL:1E-Thiol@306	1.93972	33.1	0.00014	831.408	2	ILALCMGNHELYMR	XL:1E-Alkene@284;Oxidation@285;Oxidation@292	2.83024	28.4	3.1e-05
SIA	P15311	K306	P26038	C284	734.368	5	548.006	663	3	RKPDTIEVQQMKAQAR	Oxidation@305;XL:1E-Thiol@306	-0.0210697	24.4	0.0026	831.41	2	ILALCMGNHELYMR	XL:1E-Alkene@284;Oxidation@285;Oxidation@292	0.78551	25.1	0.00063
SIA	P15311	K306	P35241	C284	734.368	5	548.006	663	3	RKPDTIEVQQMKAQAR	Oxidation@305;XL:1E-Thiol@306	-0.0210697	24.4	0.0026	831.41	2	ILALCMGNHELYMR	XL:1E-Alkene@284;Oxidation@285;Oxidation@292	0.78551	25.1	0.00063
SIA	P26038	C284	P35241	K306	734.368	5	548.006	831.41	2	ILALCMGNHELYMR	XL:1E-Alkene@284;Oxidation@285;Oxidation@292	0.78551	25.1	0.00063	663	3	RKPDTIEVQQMKAQAR	Oxidation@305;XL:1E-Thiol@306	-0.0210697	24.4	0.0026
SIA	P26038	K306	P35241	C284	734.368	5	548.006	663	3	RKPDTIEVQQMKAQAR	Oxidation@305;XL:1E-Thiol@306	-0.0210697	24.4	0.0026	831.41	2	ILALCMGNHELYMR	XL:1E-Alkene@284;Oxidation@285;Oxidation@292	0.78551	25.1	0.00063
SIA	P50990	K528	P07437	C12	746.79	5	534.964	660.341	3	VDQIIMAKPAGGPKPPSGK	Oxidation@526;XL:1E-Thiol@528	0.225929	18.9	0.032	866.461	2	EIVHIQAGQCGNQIGAK	XL:1E-Alkene@12	-0.141458	42.3	7.2e-07
SIA	P50990	K528	Q13885	C12	746.79	5	534.964	660.341	3	VDQIIMAKPAGGPKPPSGK	Oxidation@526;XL:1E-Thiol@528	0.225929	18.9	0.032	866.461	2	EIVHIQAGQCGNQIGAK	XL:1E-Alkene@12	-0.141458	42.3	7.2e-07
SIA	P50990	K528	Q9BVA1	C12	746.79	5	534.964	660.341	3	VDQIIMAKPAGGPKPPSGK	Oxidation@526;XL:1E-Thiol@528	0.225929	18.9	0.032	866.461	2	EIVHIQAGQCGNQIGAK	XL:1E-Alkene@12	-0.141458	42.3	7.2e-07
SIA	P50990	K528	P07437	C12	933.239	4	539.029	999.009	2	VDQIIMAKPAGGPKPPSGK	Oxidation@526;XL:1E-Sulfenic@528	3.9895	26.7	0.00011	866.458	2	EIVHIQAGQCGNQIGAK	XL:1E-Alkene@12	2.51303	40.3	8e-07
SIA	P50990	K528	Q13885	C12	933.239	4	539.029	999.009	2	VDQIIMAKPAGGPKPPSGK	Oxidation@526;XL:1E-Sulfenic@528	3.9895	26.7	0.00011	866.458	2	EIVHIQAGQCGNQIGAK	XL:1E-Alkene@12	2.51303	40.3	8e-07
SIA	P50990	K528	Q9BVA1	C12	933.239	4	539.029	999.009	2	VDQIIMAKPAGGPKPPSGK	Oxidation@526;XL:1E-Sulfenic@528	3.9895	26.7	0.00011	866.458	2	EIVHIQAGQCGNQIGAK	XL:1E-Alkene@12	2.51303	40.3	8e-07
SIA	P50990	K528	P07437	C12	746.792	5	538.567	660.342	3	VDQIIMAKPAGGPKPPSGK	Oxidation@526;XL:1E-Thiol@528	-1.59131	18.9	0.097	866.461	2	EIVHIQAGQCGNQIGAK	XL:1E-Alkene@12	-0.718517	47.3	8.9e-07
SIA	P50990	K528	Q13885	C12	746.792	5	538.567	660.342	3	VDQIIMAKPAGGPKPPSGK	Oxidation@526;XL:1E-Thiol@528	-1.59131	18.9	0.097	866.461	2	EIVHIQAGQCGNQIGAK	XL:1E-Alkene@12	-0.718517	47.3	8.9e-07
SIA	P50990	K528	Q9BVA1	C12	746.792	5	538.567	660.342	3	VDQIIMAKPAGGPKPPSGK	Oxidation@526;XL:1E-Thiol@528	-1.59131	18.9	0.097	866.461	2	EIVHIQAGQCGNQIGAK	XL:1E-Alkene@12	-0.718517	47.3	8.9e-07
SIA	Q7RTV0	C11	Q9BWJ5	K17	785.191	5	257.971	552.291	2	HHPDLIFCR	XL:1E-Alkene@11	-0.737181	30.6	0.0034	934.118	3	YTIHSQLEHLQSKYIGTGHADTTK	XL:1E-Thiol@17	-1.36595	31.3	0.00028
SIA	Q7RTV0	C11	Q9BWJ5	K17	654.661	6	513.745	552.291	2	HHPDLIFCR	XL:1E-Alkene@11	-0.375053	26.7	0.0012	700.84	4	YTIHSQLEHLQSKYIGTGHADTTK	XL:1E-Thiol@17	-0.375051	32	0.0014
SIA	P06733	K5	P63244	C207	745.385	5	543.288	526.289	2	MSILKIHAR	Acetyl+Met-loss@1;XL:1E-Thiol@5	1.33239	28.4	0.0023	884.77	3	TNHIGHTGYLNTVTVSPDGSLCASGGK	XL:1E-Alkene@207	2.07484	24.1	0.007
SIA	P06733	K71	P13929	C357	831.954	4	610.245	881.982	2	AVEHINKTIAPALVSK	XL:1E-Thiol@71	-2.88661	35.7	1.3e-06	771.913	2	VNQIGSVTESIQACK	XL:1E-Alkene@357	-3.81553	48.7	1.3e-08
SIA	P06733	K71	P13929	C357	831.949	4	604.292	881.98	2	AVEHINKTIAPALVSK	XL:1E-Thiol@71	0.0612907	44.8	3.6e-07	771.91	2	VNQIGSVTESIQACK	XL:1E-Alkene@357	-0.317727	50.4	1.4e-08
SIA	P06733	K71	P13929	C119	803.452	4	626.855	881.98	2	AVEHINKTIAPALVSK	XL:1E-Thiol@71	-0.732378	42.4	3.7e-07	714.915	2	FGANAILGVSLAVCK	XL:1E-Alkene@119	-1.24236	50.5	2.4e-07
SIA	P06733	K193	P13929	C389	988.262	4	253.721	835.439	2	IGAEVYHNLKNVIK	XL:1E-Thiol@193	1.51387	39.1	7.3e-05	1131.58	2	SGETEDTFIADLVVGLCTGQIK	XL:1E-Alkene@389	2.59887	52.8	4e-09
SIA	P06733	K193	P13929	C389	988.01	4	-2.10643	835.442	2	IGAEVYHNLKNVIK	XL:1E-Thiol@193	-2.31644	39.5	2.5e-05	1131.58	2	SGETEDTFIADLVVGLCTGQIK	XL:1E-Alkene@389	-2.17322	43.1	4.4e-07
SIA	P06733	K193	P13929	C389	791.014	5	510.487	835.439	2	IGAEVYHNLKNVIK	XL:1E-Thiol@193	1.63357	31	0.00039	1131.58	2	SGETEDTFIADLVVGLCTGQIK	XL:1E-Alkene@389	0.743053	48.5	1.1e-08
SIA	P06733	K193	P13929	C389	791.015	5	511.956	835.44	2	IGAEVYHNLKNVIK	XL:1E-Thiol@193	0.436594	34.5	0.00027	1131.58	2	SGETEDTFIADLVVGLCTGQIK	XL:1E-Alkene@389	2.42213	48.6	1.3e-08
SIA	P06733	K193	P13929	C389	790.813	5	256.175	557.296	3	IGAEVYHNLKNVIK	XL:1E-Thiol@193	-0.235682	32.2	0.00032	1131.58	2	SGETEDTFIADLVVGLCTGQIK	XL:1E-Alkene@389	2.42213	45.8	2.2e-07
SIA	P09651	C175	P06454	K103	642.082	5	314.528	465.558	3	YHTVNGHNCEVR	XL:1E-Alkene@175	-1.60378	24.1	0.00022	897.361	2	RAAEDDEDDDVDTKK	XL:1E-Thiol@103	-1.49366	28.2	0.00016
SIA	P09651	C175	P06454	K103	642.288	5	635.954	465.557	3	YHTVNGHNCEVR	XL:1E-Alkene@175	-0.315002	23.9	0.01	897.362	2	RAAEDDEDDDVDTKK	XL:1E-Thiol@103	-2.49659	30.7	0.00048
SIA	P09651	C175	P06454	K103	642.287	5	634.24	465.557	3	YHTVNGHNCEVR	XL:1E-Alkene@175	-0.315002	23.4	0.0084	897.36	2	RAAEDDEDDDVDTKK	XL:1E-Thiol@103	0.0664732	24.2	0.00061
SIA	P09651	C175	P06454	K103	642.284	5	629.954	697.83	2	YHTVNGHNCEVR	XL:1E-Alkene@175	2.3527	25.3	0.0018	906.365	2	RAAEDDEDDDVDTKK	XL:1E-Sulfenic@103	0.617467	15.8	0.032
SIA	P06744	K454	P00338	C163	698.337	4	354.719	816.882	2	ELQAAGKSPEDLER	XL:1E-Sulfenic@454	-2.0179	27.4	0.00034	579.3	2	VIGSGCNLDSAR	XL:1E-Alkene@163	-2.22363	38.4	1.4e-06
SIA	P06744	K454	P07195	C164	698.337	4	354.719	816.882	2	ELQAAGKSPEDLER	XL:1E-Sulfenic@454	-2.0179	27.4	0.00034	579.3	2	VIGSGCNLDSAR	XL:1E-Alkene@164	-2.22363	38.4	1.4e-06
SIA	P06744	K454	P00338	C163	698.341	4	360.498	816.879	2	ELQAAGKSPEDLER	XL:1E-Sulfenic@454	1.40977	29.1	0.00015	579.299	2	VIGSGCNLDSAR	XL:1E-Alkene@163	0.0204518	36.7	2.2e-06
SIA	P06744	K454	P07195	C164	698.341	4	360.498	816.879	2	ELQAAGKSPEDLER	XL:1E-Sulfenic@454	1.40977	29.1	0.00015	579.299	2	VIGSGCNLDSAR	XL:1E-Alkene@164	0.0204518	36.7	2.2e-06
SIA	P06744	K454	P00338	C163	698.341	4	360.498	816.88	2	ELQAAGKSPEDLER	XL:1E-Sulfenic@454	0.308016	25.3	0.00025	579.299	2	VIGSGCNLDSAR	XL:1E-Alkene@163	0.538319	35.3	5.4e-06
SIA	P06744	K454	P07195	C164	698.341	4	360.498	816.88	2	ELQAAGKSPEDLER	XL:1E-Sulfenic@454	0.308016	25.3	0.00025	579.299	2	VIGSGCNLDSAR	XL:1E-Alkene@164	0.538319	35.3	5.4e-06
SIA	P06733	K64	P13929	C119	675.871	4	373.157	627.321	2	GVSKAVEHINK	XL:1E-Thiol@64	-2.73072	33.6	0.00011	714.916	2	FGANAILGVSLAVCK	XL:1E-Alkene@119	-2.36137	42.3	2.5e-06
SIA	P06733	K64	P13929	C119	675.87	4	372.524	627.32	2	GVSKAVEHINK	XL:1E-Thiol@64	-1.93368	32.4	0.00012	714.915	2	FGANAILGVSLAVCK	XL:1E-Alkene@119	-1.38224	43.7	8.2e-06
SIA	Q99729	K125	O14979	C177	618.062	4	406.538	687.832	2	DAASVEKVLDQK	XL:1E-Thiol@125	0.907415	21.3	0.032	538.785	2	FGEVVDCTIK	XL:1E-Alkene@177	-0.232641	32.8	7.4e-06
SIA	P06733	K193	P13929	C357	646.746	5	3.31933	557.293	3	IGAEVYHNLKNVIK	XL:1E-Thiol@193	5.86524	20.9	0.057	771.904	2	VNQIGSVTESIQACK	XL:1E-Alkene@357	6.93705	32.7	8.2e-07
SIA	P06733	K193	P13929	C357	647.146	5	623.467	557.297	3	IGAEVYHNLKNVIK	XL:1E-Thiol@193	-1.31231	29.2	0.00038	771.909	2	VNQIGSVTESIQACK	XL:1E-Alkene@357	0.848213	41.8	2.3e-07
SIA	P06733	K81	P13929	C119	652.604	4	386.952	589.789	2	KLNVTEQEK	XL:1E-Sulfenic@81	0.586072	20.8	0.005	714.914	2	FGANAILGVSLAVCK	XL:1E-Alkene@119	0.576036	43.5	6.6e-06
SIA	P06733	K81	P13929	C119	652.855	4	772.179	589.789	2	KLNVTEQEK	XL:1E-Sulfenic@81	0.586072	21	0.0058	714.913	2	FGANAILGVSLAVCK	XL:1E-Alkene@119	1.4153	42	3.9e-06
SIA	P06733	K81	P13929	C119	652.604	4	386.296	580.786	2	KLNVTEQEK	XL:1E-Thiol@81	-2.84845	27.8	0.0051	714.916	2	FGANAILGVSLAVCK	XL:1E-Alkene@119	-2.36137	48	1.8e-06
SIA	P06733	K89	P13929	C119	709.629	4	352.553	694.841	2	LNVTEQEKIDK	XL:1E-Thiol@89	-0.792727	34.1	0.00093	714.915	2	FGANAILGVSLAVCK	XL:1E-Alkene@119	-0.822733	47.2	8.9e-07
SIA	P78371	K248	P50991	C252	724.394	4	349.636	810.904	2	ILIANTGMDTDKIK	Oxidation@244;XL:1E-Thiol@248	-2.56074	28.1	0.00032	628.376	2	IGLIQFCLSAPK	XL:1E-Alkene@252	-2.56027	37	7.4e-06
SIA	P78371	K248	P50991	C252	724.643	4	695.1	810.904	2	ILIANTGMDTDKIK	Oxidation@244;XL:1E-Thiol@248	-2.3141	36.2	1.5e-05	628.375	2	IGLIQFCLSAPK	XL:1E-Alkene@252	-2.24199	36.6	3e-05
SIA	P06733	K126	P13929	C119	695.385	4	365.894	666.344	2	AGAVEKGVPLYR	XL:1E-Thiol@126	-2.00788	31.7	8.5e-05	714.915	2	FGANAILGVSLAVCK	XL:1E-Alkene@119	-1.94175	44.1	5e-06
SIA	P50991	K319	P48643	C407	729.382	4	346.756	902.444	2	DALSDLALHFLNKMK	XL:1E-Thiol@319;Oxidation@320	-1.83154	44.2	9.4e-08	546.813	2	SLHDALCVIR	XL:1E-Alkene@407	-1.72253	38.1	0.0002
SIA	P50991	K319	P48643	C407	729.382	4	347.007	902.443	2	DALSDLALHFLNKMK	XL:1E-Thiol@319;Oxidation@320	-1.16668	38.7	1.3e-06	546.812	2	SLHDALCVIR	XL:1E-Alkene@407	-0.808137	36.8	0.00021
SIA	P12277	C254	P62987	K48	726.386	4	6.63844	733.898	2	FCTGLTQIETLFK	XL:1E-Alkene@254	-0.37143	38	1.5e-05	709.855	2	LIFAGKQLEDGR	XL:1E-Thiol@48	4.33366	32.2	0.00051
SIA	P06733	K281	P13929	C357	884.205	4	285.919	986.991	2	YISPDQLADLYKSFIK	XL:1E-Thiol@281	-0.92766	42.2	1.7e-06	771.913	2	VNQIGSVTESIQACK	XL:1E-Alkene@357	-3.81553	49.5	8.4e-09
SIA	P06733	K281	P13929	C357	884.456	4	570.168	995.998	2	YISPDQLADLYKSFIK	XL:1E-Sulfenic@281	-3.22851	35.3	5e-06	771.913	2	VNQIGSVTESIQACK	XL:1E-Alkene@357	-4.85191	48.1	4.1e-08
SIA	P0C0S8	K120	Q9NPE3	C28	543.456	5	741.485	469.711	2	KTESHHK	XL:1E-Thiol@120	1.02985	16.6	0.17	585.946	3	KFDPMGQQTCSAHPAR	Oxidation@23;XL:1E-Alkene@28	0.0010117	34.6	0.00015
SIA	P62807	K6	P09651	C175	516.053	5	2.32647	591.797	2	MPEPAKSAPAPK	Met-loss@1;XL:1E-Sulfenic@6	-2.98915	17.5	0.023	465.558	3	YHTVNGHNCEVR	XL:1E-Alkene@175	-2.46296	21.1	0.016
SIA	P0C0S8	K120	P04350	C12	672.593	4	6.86737	469.712	2	KTESHHK	XL:1E-Thiol@120	-1.09912	19.6	0.05	866.461	2	EIVHLQAGQCGNQIGAK	XL:1E-Alkene@12	-1.06475	40.4	1.8e-06
SIA	P09651	C175	Q32P51	K105	763.373	4	329.495	697.833	2	YHTVNGHNCEVR	XL:1E-Alkene@175	-1.94633	42	3e-06	819.408	2	EDSQRPGAHLTVKK	XL:1E-Thiol@105	-1.88764	28.8	0.00073
SIA	P09651	C175	Q32P51	K105	763.624	4	659.052	697.832	2	YHTVNGHNCEVR	XL:1E-Alkene@175	-0.226719	42.2	1.6e-06	819.408	2	EDSQRPGAHLTVKK	XL:1E-Thiol@105	-0.789284	28	0.00089
SIA	P62807	K6	P51991	C196	641.314	4	-2.81924	591.794	2	MPEPAKSAPAPK	Met-loss@1;XL:1E-Sulfenic@6	1.74221	19.2	0.029	690.836	2	YHTINGHNCEVK	XL:1E-Alkene@196	0.279104	27.2	0.00059
SIA	P09651	C175	Q32P51	K105	763.374	4	330.457	697.832	2	YHTVNGHNCEVR	XL:1E-Alkene@175	-1.08652	41.9	2.1e-06	819.408	2	EDSQRPGAHLTVKK	XL:1E-Thiol@105	-1.64356	27.7	0.00037
SIA	P62807	K6	P51991	C196	641.316	4	-0.0549175	591.795	2	MPEPAKSAPAPK	Met-loss@1;XL:1E-Sulfenic@6	-0.792455	19.5	0.018	690.838	2	YHTINGHNCEVK	XL:1E-Alkene@196	-2.47118	29.8	0.00016
SIA	P31943	C290	P55795	K349	626.469	5	319.631	674.963	3	YGDGGSTFQSTTGHCVHMR	XL:1E-Alkene@290;Oxidation@293	-1.6609	24.6	0.00076	544.225	2	DKANMQHR	XL:1E-Thiol@349;Oxidation@352	-2.14556	26.5	0.0044
SIA	P62807	K117	P62316	C63	622.562	4	809.445	650.322	2	HAVSEGTKAVTK	XL:1E-Thiol@117	-0.881677	26.7	6e-05	584.793	2	HCNMVLENVK	XL:1E-Alkene@63;Oxidation@65	-0.670184	37.1	1.2e-05
SIA	P62807	K117	P62316	C63	622.311	4	403.856	650.323	2	HAVSEGTKAVTK	XL:1E-Thiol@117	-1.34299	32.9	6.2e-06	584.793	2	HCNMVLENVK	XL:1E-Alkene@63;Oxidation@65	-0.670184	36.6	4.8e-05
SIA	P62807	K117	P62316	C63	622.313	4	407.394	650.322	2	HAVSEGTKAVTK	XL:1E-Thiol@117	-0.727907	32.2	2.5e-05	584.793	2	HCNMVLENVK	XL:1E-Alkene@63;Oxidation@65	-0.841184	37.3	1.8e-05
SIA	P0C0S8	K126	P62318	C20	696.746	5	580.705	569.277	2	KTESHHKAK	XL:1E-Thiol@126	-0.136767	18.7	0.079	775.048	3	VLHEAEGHIVTCETNTGEVYR	XL:1E-Alkene@20	0.42507	32.5	3.3e-05
SIA	P62807	K117	P62316	C63	622.309	4	401.006	659.328	2	HAVSEGTKAVTK	XL:1E-Sulfenic@117	-1.17297	13.8	0.14	584.793	2	HCNMVLENVK	XL:1E-Alkene@63;Oxidation@65	-1.01218	29.6	0.0002
SIA	P31946	K160	P27348	C134	530.26	5	4.61081	662.811	2	KEMQPTHPIR	XL:1E-Thiol@160;Oxidation@162	-1.40035	22.5	0.0037	653.326	2	YLAEVACGDDRK	XL:1E-Alkene@134	-0.571528	33.6	0.00032
SIA	P27348	C134	P63104	K158	530.26	5	4.61081	653.326	2	YLAEVACGDDRK	XL:1E-Alkene@134	-0.571528	33.6	0.00032	662.811	2	KEMQPTHPIR	XL:1E-Thiol@158;Oxidation@160	-1.40035	22.5	0.0037
SIA	P31946	K160	P27348	C134	530.46	5	382.296	662.813	2	KEMQPTHPIR	XL:1E-Thiol@160;Oxidation@162	-3.21081	21.3	0.0078	653.327	2	YLAEVACGDDRK	XL:1E-Alkene@134	-2.25522	36.3	8e-05
SIA	P27348	C134	P63104	K158	530.46	5	382.296	653.327	2	YLAEVACGDDRK	XL:1E-Alkene@134	-2.25522	36.3	8e-05	662.813	2	KEMQPTHPIR	XL:1E-Thiol@158;Oxidation@160	-3.21081	21.3	0.0078
SIA	P31946	K160	P27348	C134	530.46	5	381.835	662.811	2	KEMQPTHPIR	XL:1E-Thiol@160;Oxidation@162	-0.645987	26.6	0.0024	653.325	2	YLAEVACGDDRK	XL:1E-Alkene@134	0.0407241	35.6	0.00017
SIA	P27348	C134	P63104	K158	530.46	5	381.835	653.325	2	YLAEVACGDDRK	XL:1E-Alkene@134	0.0407241	35.6	0.00017	662.811	2	KEMQPTHPIR	XL:1E-Thiol@158;Oxidation@160	-0.645987	26.6	0.0024
SIA	P62807	K117	P00338	C163	619.316	4	4.45032	650.322	2	HAVSEGTKAVTK	XL:1E-Thiol@117	-1.03545	11.4	0.12	579.297	2	VIGSGCNLDSAR	XL:1E-Alkene@163	3.30029	17.9	0.06
SIA	P62807	K117	Q6ZMR3	C163	619.316	4	4.45032	650.322	2	HAVSEGTKAVTK	XL:1E-Thiol@117	-1.03545	11.4	0.12	579.297	2	VIGSGCNLDSAR	XL:1E-Alkene@163	3.30029	17.9	0.06
SIA	P62807	K117	P07195	C164	619.316	4	4.45032	650.322	2	HAVSEGTKAVTK	XL:1E-Thiol@117	-1.03545	11.4	0.12	579.297	2	VIGSGCNLDSAR	XL:1E-Alkene@164	3.30029	17.9	0.06
SIA	P62807	K21	P62318	C20	632.519	5	318.623	409.216	2	AVTKAQK	XL:1E-Thiol@21	-2.02678	21.7	0.13	775.05	3	VLHEAEGHIVTCETNTGEVYR	XL:1E-Alkene@20	-1.63931	36.2	5.3e-06
SIA	P62807	K21	P62318	C20	632.52	5	320.363	409.215	2	AVTKAQK	XL:1E-Thiol@21	0.172547	23.6	0.038	775.048	3	VLHEAEGHIVTCETNTGEVYR	XL:1E-Alkene@20	0.554095	43	4.2e-07
SIA	P62807	K86	P62318	C20	663.729	5	305.488	487.238	2	LAHYNKR	XL:1E-Thiol@86	-1.50094	16.2	0.15	775.05	3	VLHEAEGHIVTCETNTGEVYR	XL:1E-Alkene@20	-1.76834	40.3	5.4e-07
SIA	P62807	K117	P62318	C20	728.962	5	277.157	650.323	2	HAVSEGTKAVTK	XL:1E-Thiol@117	-2.72691	24.9	0.00043	775.05	3	VLHEAEGHIVTCETNTGEVYR	XL:1E-Alkene@20	-1.25224	40.7	1.4e-07
SIA	P09651	C175	Q32P51	K113	673.725	5	297.964	697.833	2	YHTVNGHNCEVR	XL:1E-Alkene@175	-1.65973	39.8	4.3e-05	976.473	2	IFVGGIKEDTEEHHLR	XL:1E-Thiol@113	-2.88609	36.9	1.2e-05
SIA	P09651	C175	P22626	K120	673.725	5	297.964	697.833	2	YHTVNGHNCEVR	XL:1E-Alkene@175	-1.65973	39.8	4.3e-05	976.473	2	LFVGGIKEDTEEHHLR	XL:1E-Thiol@120	-2.88609	36.9	1.2e-05
SIA	P09651	C175	Q32P51	K113	673.727	5	300.686	697.833	2	YHTVNGHNCEVR	XL:1E-Alkene@175	-1.65973	41.5	1.6e-05	976.472	2	IFVGGIKEDTEEHHLR	XL:1E-Thiol@113	-1.862	35.1	3.6e-05
SIA	P09651	C175	P22626	K120	673.727	5	300.686	697.833	2	YHTVNGHNCEVR	XL:1E-Alkene@175	-1.65973	41.5	1.6e-05	976.472	2	LFVGGIKEDTEEHHLR	XL:1E-Thiol@120	-1.862	35.1	3.6e-05
SIA	P09651	C175	Q32P51	K113	561.774	6	598.98	465.557	3	YHTVNGHNCEVR	XL:1E-Alkene@175	-1.17419	26.3	7.2e-05	651.316	3	IFVGGIKEDTEEHHLR	XL:1E-Thiol@113	0.122873	23.8	0.011
SIA	P09651	C175	P22626	K120	561.774	6	598.98	465.557	3	YHTVNGHNCEVR	XL:1E-Alkene@175	-1.17419	26.3	7.2e-05	651.316	3	LFVGGIKEDTEEHHLR	XL:1E-Thiol@120	0.122873	23.8	0.011
SIA	P09651	C175	Q32P51	K113	842.156	4	598.153	697.832	2	YHTVNGHNCEVR	XL:1E-Alkene@175	-0.799923	42.3	7.4e-06	976.47	2	IFVGGIKEDTEEHHLR	XL:1E-Thiol@113	-0.121039	31.7	0.00019
SIA	P09651	C175	P22626	K120	842.156	4	598.153	697.832	2	YHTVNGHNCEVR	XL:1E-Alkene@175	-0.799923	42.3	7.4e-06	976.47	2	LFVGGIKEDTEEHHLR	XL:1E-Thiol@120	-0.121039	31.7	0.00019
SIA	P09651	C175	Q32P51	K113	841.906	4	300.4	697.831	2	YHTVNGHNCEVR	XL:1E-Alkene@175	0.346485	40.2	2.1e-05	976.469	2	IFVGGIKEDTEEHHLR	XL:1E-Thiol@113	1.10788	38.7	2.6e-05
SIA	P09651	C175	P22626	K120	841.906	4	300.4	697.831	2	YHTVNGHNCEVR	XL:1E-Alkene@175	0.346485	40.2	2.1e-05	976.469	2	LFVGGIKEDTEEHHLR	XL:1E-Thiol@120	1.10788	38.7	2.6e-05
SIA	P09651	C175	Q32P51	K113	673.726	5	299.597	697.833	2	YHTVNGHNCEVR	XL:1E-Alkene@175	-1.51643	34	5.7e-05	976.472	2	IFVGGIKEDTEEHHLR	XL:1E-Thiol@113	-2.06682	24.8	0.002
SIA	P09651	C175	P22626	K120	673.726	5	299.597	697.833	2	YHTVNGHNCEVR	XL:1E-Alkene@175	-1.51643	34	5.7e-05	976.472	2	LFVGGIKEDTEEHHLR	XL:1E-Thiol@120	-2.06682	24.8	0.002
SIA	P62807	K6	P62318	C20	877.169	4	270.808	591.795	2	MPEPAKSAPAPK	Met-loss@1;XL:1E-Sulfenic@6	-0.4545	15.6	0.08	1162.07	2	VLHEAEGHIVTCETNTGEVYR	XL:1E-Alkene@20	2.58672	47.2	1.9e-08
SIA	P62807	K6	P62318	C20	701.948	5	286.795	591.797	2	MPEPAKSAPAPK	Met-loss@1;XL:1E-Sulfenic@6	-3.15813	20	0.016	775.051	3	VLHEAEGHIVTCETNTGEVYR	XL:1E-Alkene@20	-2.80053	41.7	2.8e-07
SIA	P62807	K6	P62318	C20	702.15	5	575.361	591.796	2	MPEPAKSAPAPK	Met-loss@1;XL:1E-Sulfenic@6	-2.14427	18	0.075	775.051	3	VLHEAEGHIVTCETNTGEVYR	XL:1E-Alkene@20	-2.54248	30.8	0.00011
SIA	P62807	K6	P62318	C20	877.17	4	271.156	591.794	2	MPEPAKSAPAPK	Met-loss@1;XL:1E-Sulfenic@6	0.728342	13.6	0.2	1162.07	2	VLHEAEGHIVTCETNTGEVYR	XL:1E-Alkene@20	3.10304	42	9.9e-08
SIA	P62807	K121	P62318	C20	680.334	5	296.073	528.756	2	AVTKYTSSK	XL:1E-Thiol@121	-2.54012	26.2	5.3e-05	775.051	3	VLHEAEGHIVTCETNTGEVYR	XL:1E-Alkene@20	-2.41346	26.4	0.00048
SIA	P00338	K222	Q6ZMR3	C163	647.317	4	-0.0597855	706.331	2	TLHPDLGTDKDK	XL:1E-Thiol@222	-1.06376	32.1	0.00012	579.3	2	VIGSGCNLDSAR	XL:1E-Alkene@163	-1.87839	38.6	2.2e-06
SIA	P00338	K222	P07195	C164	647.317	4	-0.0597855	706.331	2	TLHPDLGTDKDK	XL:1E-Thiol@222	-1.06376	32.1	0.00012	579.3	2	VIGSGCNLDSAR	XL:1E-Alkene@164	-1.87839	38.6	2.2e-06
SIA	P00338	K222	Q6ZMR3	C163	647.569	4	389.962	706.33	2	TLHPDLGTDKDK	XL:1E-Thiol@222	-0.497451	24.3	0.00038	579.3	2	VIGSGCNLDSAR	XL:1E-Alkene@163	-0.842659	33.8	1.6e-05
SIA	P00338	K222	P07195	C164	647.569	4	389.962	706.33	2	TLHPDLGTDKDK	XL:1E-Thiol@222	-0.497451	24.3	0.00038	579.3	2	VIGSGCNLDSAR	XL:1E-Alkene@164	-0.842659	33.8	1.6e-05
SIA	P00338	K222	Q6ZMR3	C163	518.256	5	388.989	715.337	2	TLHPDLGTDKDK	XL:1E-Sulfenic@222	-2.7279	27.4	0.00013	579.3	2	VIGSGCNLDSAR	XL:1E-Alkene@163	-2.22363	29.1	0.00011
SIA	P00338	K222	P07195	C164	518.256	5	388.989	715.337	2	TLHPDLGTDKDK	XL:1E-Sulfenic@222	-2.7279	27.4	0.00013	579.3	2	VIGSGCNLDSAR	XL:1E-Alkene@164	-2.22363	29.1	0.00011
SIA	P00338	K222	Q6ZMR3	C163	518.257	5	389.816	715.336	2	TLHPDLGTDKDK	XL:1E-Sulfenic@222	-1.19016	19.5	0.0076	579.3	2	VIGSGCNLDSAR	XL:1E-Alkene@163	-1.1879	37.2	6.2e-06
SIA	P00338	K222	P07195	C164	518.257	5	389.816	715.336	2	TLHPDLGTDKDK	XL:1E-Sulfenic@222	-1.19016	19.5	0.0076	579.3	2	VIGSGCNLDSAR	XL:1E-Alkene@164	-1.1879	37.2	6.2e-06
SIA	O95831	K518	P00338	C163	795.632	4	316.306	1011.46	2	ATAQDNPKSATEQSGTGIR	XL:1E-Sulfenic@518	1.28498	34.2	8.6e-06	579.298	2	VIGSGCNLDSAR	XL:1E-Alkene@163	1.05619	35.5	1.7e-05
SIA	O95831	K518	Q6ZMR3	C163	795.632	4	316.306	1011.46	2	ATAQDNPKSATEQSGTGIR	XL:1E-Sulfenic@518	1.28498	34.2	8.6e-06	579.298	2	VIGSGCNLDSAR	XL:1E-Alkene@163	1.05619	35.5	1.7e-05
SIA	O95831	K518	P07195	C164	795.632	4	316.306	1011.46	2	ATAQDNPKSATEQSGTGIR	XL:1E-Sulfenic@518	1.28498	34.2	8.6e-06	579.298	2	VIGSGCNLDSAR	XL:1E-Alkene@164	1.05619	35.5	1.7e-05
SIA	P00338	C163	P07195	K318	634.33	4	396.447	579.301	2	VIGSGCNLDSAR	XL:1E-Alkene@163	-2.7415	35	1.5e-05	679.854	2	LKDDEVAQLKK	XL:1E-Thiol@318	-2.2658	38.3	0.00028
SIA	Q6ZMR3	C163	P07195	K318	634.33	4	396.447	579.301	2	VIGSGCNLDSAR	XL:1E-Alkene@163	-2.7415	35	1.5e-05	679.854	2	LKDDEVAQLKK	XL:1E-Thiol@318	-2.2658	38.3	0.00028
SIA	P00338	C163	P07195	K318	634.331	4	397.893	579.301	2	VIGSGCNLDSAR	XL:1E-Alkene@163	-2.7415	39.6	1.9e-06	679.855	2	LKDDEVAQLKK	XL:1E-Thiol@318	-2.55998	38.7	0.00015
SIA	Q6ZMR3	C163	P07195	K318	634.331	4	397.893	579.301	2	VIGSGCNLDSAR	XL:1E-Alkene@163	-2.7415	39.6	1.9e-06	679.855	2	LKDDEVAQLKK	XL:1E-Thiol@318	-2.55998	38.7	0.00015
SIA	P00338	C163	P07195	K318	507.666	5	397.297	386.536	3	VIGSGCNLDSAR	XL:1E-Alkene@163	-1.37964	21.4	0.016	679.854	2	LKDDEVAQLKK	XL:1E-Thiol@318	-1.53035	38.4	0.00026
SIA	Q6ZMR3	C163	P07195	K318	507.666	5	397.297	386.536	3	VIGSGCNLDSAR	XL:1E-Alkene@163	-1.37964	21.4	0.016	679.854	2	LKDDEVAQLKK	XL:1E-Thiol@318	-1.53035	38.4	0.00026
SIA	P23284	K116	P04350	C12	780.633	4	644.984	693.802	2	GDGTGGKSIYGER	XL:1E-Sulfenic@116	-1.48026	16.3	0.016	866.462	2	EIVHLQAGQCGNQIGAK	XL:1E-Alkene@12	-2.33428	37.4	3.2e-05
SIA	P23284	K116	P04350	C12	780.379	4	318.941	693.804	2	GDGTGGKSIYGER	XL:1E-Sulfenic@116	-4.07465	15.1	0.029	866.462	2	EIVHLQAGQCGNQIGAK	XL:1E-Alkene@12	-1.18016	34.4	9.4e-06
SIA	P00338	C163	P07195	K82	690.593	4	730.527	579.3	2	VIGSGCNLDSAR	XL:1E-Alkene@163	-1.36053	40.6	2e-07	791.876	2	IVADKDYSVTANSK	XL:1E-Thiol@82	-1.99489	43.3	5.4e-08
SIA	Q6ZMR3	C163	P07195	K82	690.593	4	730.527	579.3	2	VIGSGCNLDSAR	XL:1E-Alkene@163	-1.36053	40.6	2e-07	791.876	2	IVADKDYSVTANSK	XL:1E-Thiol@82	-1.99489	43.3	5.4e-08
SIA	Q00839	K352	Q9BUJ2	C258	494.444	5	816.433	570.947	3	HLYTKDIDIHEVR	XL:1E-Thiol@352	-0.301212	30.5	8.3e-05	369.678	2	VCFEMK	XL:1E-Alkene@258;Oxidation@261	-0.831293	20.9	0.013
SIA	P15531	C109	P22392	K124	634.565	4	398.039	480.75	2	GDFCIQVGR	XL:1E-Alkene@109	-2.23292	30.1	0.00047	778.874	2	NIIHGSDSVKSAEK	XL:1E-Thiol@124	-1.78213	38.9	4.1e-05
SIA	P15531	C109	P22392	K124	634.564	4	396.786	480.749	2	GDFCIQVGR	XL:1E-Alkene@109	-1.8169	28.9	0.001	778.874	2	NIIHGSDSVKSAEK	XL:1E-Thiol@124	-1.91052	43.9	1.7e-05
SIA	P15531	C109	P22392	K124	507.853	5	396.937	480.75	2	GDFCIQVGR	XL:1E-Alkene@109	-2.64894	34	0.00055	519.585	3	NIIHGSDSVKSAEK	XL:1E-Thiol@124	-2.56591	24	0.019
SIA	P15531	C109	P22392	K124	507.653	5	2.58082	480.749	2	GDFCIQVGR	XL:1E-Alkene@109	-0.360845	28.6	0.00093	519.584	3	NIIHGSDSVKSAEK	XL:1E-Thiol@124	-0.641302	23.5	0.0076
SIA	P00338	C163	P07195	K310	602.306	4	418.582	579.299	2	VIGSGCNLDSAR	XL:1E-Alkene@163	-0.324793	25.5	0.0013	615.806	2	LKDDEVAQLK	XL:1E-Thiol@310	-1.33472	23.1	0.029
SIA	Q6ZMR3	C163	P07195	K310	602.306	4	418.582	579.299	2	VIGSGCNLDSAR	XL:1E-Alkene@163	-0.324793	25.5	0.0013	615.806	2	LKDDEVAQLK	XL:1E-Thiol@310	-1.33472	23.1	0.029
SIA	P15531	C109	P22392	K124	634.565	4	398.039	480.749	2	GDFCIQVGR	XL:1E-Alkene@109	-1.8169	31	0.0017	778.873	2	NIIHGSDSVKSAEK	XL:1E-Thiol@124	-0.498221	43	6.9e-06
SIA	P15531	C109	P22392	K124	634.816	4	793.949	480.749	2	GDFCIQVGR	XL:1E-Alkene@109	-0.984871	30.1	0.00047	778.874	2	NIIHGSDSVKSAEK	XL:1E-Thiol@124	-1.78213	33.3	0.0011
SIA	P09651	K113	P22626	C50	578.288	5	0.952145	651.317	3	IFVGGIKEDTEEHHLR	XL:1E-Thiol@113	-2.33369	21.8	0.019	459.74	2	LTDCVVMR	XL:1E-Alkene@50;Oxidation@53	-1.05951	25.7	0.00039
SIA	Q32P51	K113	P22626	C50	578.288	5	0.952145	651.317	3	IFVGGIKEDTEEHHLR	XL:1E-Thiol@113	-2.33369	21.8	0.019	459.74	2	LTDCVVMR	XL:1E-Alkene@50;Oxidation@53	-1.05951	25.7	0.00039
SIA	P09651	K113	P22626	C50	722.859	4	348.043	976.469	2	IFVGGIKEDTEEHHLR	XL:1E-Thiol@113	1.00547	29.4	9.5e-06	459.739	2	LTDCVVMR	XL:1E-Alkene@50;Oxidation@53	0.898121	23.9	0.00099
SIA	Q32P51	K113	P22626	C50	722.859	4	348.043	976.469	2	IFVGGIKEDTEEHHLR	XL:1E-Thiol@113	1.00547	29.4	9.5e-06	459.739	2	LTDCVVMR	XL:1E-Alkene@50;Oxidation@53	0.898121	23.9	0.00099
SIA	P09651	K113	P22626	C50	578.488	5	347.32	651.317	3	IFVGGIKEDTEEHHLR	XL:1E-Thiol@113	-1.56601	20.1	0.15	459.74	2	LTDCVVMR	XL:1E-Alkene@50;Oxidation@53	-1.27702	30.9	0.00097
SIA	Q32P51	K113	P22626	C50	578.488	5	347.32	651.317	3	IFVGGIKEDTEEHHLR	XL:1E-Thiol@113	-1.56601	20.1	0.15	459.74	2	LTDCVVMR	XL:1E-Alkene@50;Oxidation@53	-1.27702	30.9	0.00097
SIA	P30153	C174	P30154	K200	604.541	4	418.086	616.783	2	NLCSDDTPMVR	XL:1E-Alkene@174;Oxidation@180	-1.07438	17.1	0.019	582.79	2	AAASKLGEFAK	XL:1E-Thiol@200	-0.118347	17.9	0.0027
SIA	P09651	K113	P22626	C50	482.243	6	350.995	651.318	3	IFVGGIKEDTEEHHLR	XL:1E-Thiol@113	-2.79429	20.6	0.083	459.74	2	LTDCVVMR	XL:1E-Alkene@50;Oxidation@53	-1.92957	21.1	0.0011
SIA	Q32P51	K113	P22626	C50	482.243	6	350.995	651.318	3	IFVGGIKEDTEEHHLR	XL:1E-Thiol@113	-2.79429	20.6	0.083	459.74	2	LTDCVVMR	XL:1E-Alkene@50;Oxidation@53	-1.92957	21.1	0.0011
SIA	P09651	K113	P22626	C50	482.242	6	349.091	651.317	3	IFVGGIKEDTEEHHLR	XL:1E-Thiol@113	-1.87308	27.8	0.0019	459.74	2	LTDCVVMR	XL:1E-Alkene@50;Oxidation@53	-1.92957	29	0.00024
SIA	Q32P51	K113	P22626	C50	482.242	6	349.091	651.317	3	IFVGGIKEDTEEHHLR	XL:1E-Thiol@113	-1.87308	27.8	0.0019	459.74	2	LTDCVVMR	XL:1E-Alkene@50;Oxidation@53	-1.92957	29	0.00024
SIA	Q15369	C11	Q15370	K36	803.89	4	311.367	736.823	2	TYGGCEGPDAMYVK	XL:1E-Alkene@11;Oxidation@17	-1.95504	30.4	3.3e-06	870.46	2	IVEGILKRPPDEQR	XL:1E-Sulfenic@36	-1.37462	23.7	0.016
SIA	P15531	C109	P22392	K49	553.075	5	363.995	480.749	2	GDFCIQVGR	XL:1E-Alkene@109	-0.568854	31.1	0.00022	594.955	3	ASEEHLKQHYIDLK	XL:1E-Thiol@49	-1.05697	26.9	0.00026
SIA	P25705	K531	P04406	C247	695.349	4	364.513	669.799	2	ADGKISEQSDAK	XL:1E-Sulfenic@531	-4.2456	19.3	0.011	720.397	2	VPTANVSVVDLTCR	XL:1E-Alkene@247	-1.41142	45.5	4.5e-09
SIA	P09651	K8	Q32P51	C43	767.961	5	261.884	686.316	2	SESPKEPEQLR	XL:1E-Thiol@8	-2.47908	19.1	0.035	816.055	3	SHFEQWGTLTDCVVMRDPNTK	XL:1E-Alkene@43;Oxidation@46	-1.6101	25.1	0.0043
SIA	P09651	K8	Q32P51	C43	768.161	5	522.82	686.313	2	SESPKEPEQLR	XL:1E-Thiol@8	1.60069	22.6	0.0016	816.053	3	SHFEQWGTLTDCVVMRDPNTK	XL:1E-Alkene@43;Oxidation@46	0.718179	25.4	0.0021
SIA	P50991	K395	P48643	C407	632.334	4	6.65561	708.846	2	GSNKLVIEEAER	XL:1E-Thiol@395	-3.63523	28.1	0.00033	546.813	2	SLHDALCVIR	XL:1E-Alkene@407	-2.27116	37.4	4.1e-05
SIA	P09429	C106	P23497	K764	584.296	5	343.407	637.67	3	RPPSAFFLFCSEYRPK	XL:1E-Alkene@106	-2.06305	37.2	5.7e-05	494.732	2	FKDPNAPK	XL:1E-Thiol@764	-1.64772	16.4	0.025
SIA	P09429	C106	P23497	K764	584.098	5	3.73504	637.669	3	RPPSAFFLFCSEYRPK	XL:1E-Alkene@106	-0.338023	36.8	0.00017	494.731	2	FKDPNAPK	XL:1E-Thiol@764	-0.0306796	24.7	0.011
SIA	P16615	K464	Q93084	C447	606.322	4	417.799	437.727	2	GLSKIER	XL:1E-Thiol@464	-1.13661	22.5	0.17	765.407	2	VGEATETALTCLVEK	XL:1E-Alkene@447	-0.635523	45.6	3.2e-06
SIA	P16615	K464	Q93084	C447	606.321	4	417.194	437.727	2	GLSKIER	XL:1E-Thiol@464	-1.13661	22.9	0.16	765.407	2	VGEATETALTCLVEK	XL:1E-Alkene@447	-0.635523	45.9	8.7e-06
SIA	Q99729	K125	Q14103	C126	617.811	4	-0.657352	687.834	2	DAASVEKVLDQK	XL:1E-Thiol@125	-2.29104	30.3	0.0011	538.785	2	FGEVVDCTLK	XL:1E-Alkene@126	-0.418244	31.8	1.7e-05
SIA	Q99729	K125	O14979	C177	617.811	4	-0.657352	687.834	2	DAASVEKVLDQK	XL:1E-Thiol@125	-2.29104	30.3	0.0011	538.785	2	FGEVVDCTIK	XL:1E-Alkene@177	-0.418244	31.8	1.7e-05
SIA	Q99729	K125	Q14103	C126	618.064	4	409.507	687.832	2	DAASVEKVLDQK	XL:1E-Thiol@125	-0.25566	38.8	0.00012	538.786	2	FGEVVDCTLK	XL:1E-Alkene@126	-1.53186	33.1	1.4e-05
SIA	Q99729	K125	O14979	C177	618.064	4	409.507	687.832	2	DAASVEKVLDQK	XL:1E-Thiol@125	-0.25566	38.8	0.00012	538.786	2	FGEVVDCTIK	XL:1E-Alkene@177	-1.53186	33.1	1.4e-05
SIA	P11940	C339	Q13310	K309	809.889	4	316.631	786.371	2	GFGFVCFSSPEEATK	XL:1E-Alkene@339	1.49265	26.5	0.00014	823.888	2	NLDDTIDDEKLRK	XL:1E-Thiol@309	0.435728	28	0.00052
SIA	Q99729	C98	O14979	K204	614.32	4	411.769	538.786	2	FGEVVDCTIK	XL:1E-Alkene@98	-1.53186	34.7	5e-06	680.345	2	DAASVDKVLELK	XL:1E-Thiol@204	-0.635884	33.8	0.0033
SIA	Q14103	C126	O14979	K204	614.32	4	411.769	538.786	2	FGEVVDCTLK	XL:1E-Alkene@126	-1.53186	34.7	5e-06	680.345	2	DAASVDKVLELK	XL:1E-Thiol@204	-0.635884	33.8	0.0033
SIA	Q99729	C98	O14979	K204	614.316	4	404.7	538.785	2	FGEVVDCTIK	XL:1E-Alkene@98	-0.603846	32.9	1.5e-05	680.345	2	DAASVDKVLELK	XL:1E-Thiol@204	-0.194932	20.1	0.044
SIA	Q14103	C126	O14979	K204	614.316	4	404.7	538.785	2	FGEVVDCTLK	XL:1E-Alkene@126	-0.603846	32.9	1.5e-05	680.345	2	DAASVDKVLELK	XL:1E-Thiol@204	-0.194932	20.1	0.044
SIA	P12277	C254	P06733	K5	634.599	4	4.81067	733.898	2	FCTGLTQIETLFK	XL:1E-Alkene@254	0.0373464	41.5	5.3e-07	526.289	2	MSILKIHAR	Acetyl+Met-loss@1;XL:1E-Thiol@5	0.192334	29.5	0.0031
SIA	P11940	C128	Q5JQF8	K86	714.621	4	705.349	858.437	2	ALYDTFSAFGNILSCK	XL:1E-Alkene@128	-1.15867	44.3	4.3e-06	569.801	2	KSGVGNVFIK	XL:1E-Sulfenic@86	-1.90172	25	0.00018
SIA	P11940	C128	Q13310	K95	714.621	4	705.349	858.437	2	ALYDTFSAFGNILSCK	XL:1E-Alkene@128	-1.15867	44.3	4.3e-06	569.801	2	KSGVGNVFIK	XL:1E-Sulfenic@95	-1.90172	25	0.00018
SIA	Q5JQF8	K86	Q13310	C128	714.621	4	705.349	569.801	2	KSGVGNVFIK	XL:1E-Sulfenic@86	-1.90172	25	0.00018	858.437	2	ALYDTFSAFGNILSCK	XL:1E-Alkene@128	-1.15867	44.3	4.3e-06
SIA	P11940	C128	Q5JQF8	K86	714.623	4	708.173	858.438	2	ALYDTFSAFGNILSCK	XL:1E-Alkene@128	-2.78954	30.8	2.5e-05	569.801	2	KSGVGNVFIK	XL:1E-Sulfenic@86	-1.37522	22.9	0.00051
SIA	P11940	C128	Q13310	K95	714.623	4	708.173	858.438	2	ALYDTFSAFGNILSCK	XL:1E-Alkene@128	-2.78954	30.8	2.5e-05	569.801	2	KSGVGNVFIK	XL:1E-Sulfenic@95	-1.37522	22.9	0.00051
SIA	Q5JQF8	K86	Q13310	C128	714.623	4	708.173	569.801	2	KSGVGNVFIK	XL:1E-Sulfenic@86	-1.37522	22.9	0.00051	858.438	2	ALYDTFSAFGNILSCK	XL:1E-Alkene@128	-2.78954	30.8	2.5e-05
SIA	P31946	C96	P27348	K122	766.119	4	326.298	1020.03	2	IEAELQDICNDVLELLDK	XL:1E-Alkene@96	0.191329	40.7	2.5e-05	502.703	2	MKGDYFR	Oxidation@121;XL:1E-Thiol@122	-2.24763	18.4	0.018
SIA	P11940	K95	Q13310	C128	717.623	4	2.20703	576.808	2	KSGVGNIFIK	XL:1E-Sulfenic@95	-0.968379	27.3	0.00022	858.436	2	ALYDTFSAFGNILSCK	XL:1E-Alkene@128	-0.343237	50.4	4.1e-08
SIA	P11940	K95	Q13310	C128	717.623	4	1.86634	576.809	2	KSGVGNIFIK	XL:1E-Sulfenic@95	-1.83522	22.1	0.0014	858.436	2	ALYDTFSAFGNILSCK	XL:1E-Alkene@128	-0.69271	38.9	1.2e-06
SIA	P11940	K208	Q13310	C128	657.088	4	1.92686	446.733	2	LKDLFGK	XL:1E-Thiol@208	0.439158	20.4	0.019	858.436	2	ALYDTFSAFGNILSCK	XL:1E-Alkene@128	-0.343237	41.1	1.4e-06
SIA	P11940	K312	Q13310	C128	805.402	4	313.897	751.863	2	KEFSPFGTITSAK	XL:1E-Sulfenic@312	1.11979	21.8	0.00082	858.436	2	ALYDTFSAFGNILSCK	XL:1E-Alkene@128	0.00623553	33.1	0.00013
SIA	P11940	K312	Q13310	C128	805.655	4	628.81	751.863	2	KEFSPFGTITSAK	XL:1E-Sulfenic@312	0.720783	24.2	0.00011	858.436	2	ALYDTFSAFGNILSCK	XL:1E-Alkene@128	-0.809201	33.9	0.00011
SIA	P11940	K104	Q13310	C128	803.664	4	628.451	738.88	2	SGVGNIFIKNLDK	XL:1E-Thiol@104	-1.34165	38.3	4e-05	858.437	2	ALYDTFSAFGNILSCK	XL:1E-Alkene@128	-1.39165	53.2	1.1e-06
SIA	P11940	K104	Q13310	C128	803.417	4	320.213	738.878	2	SGVGNIFIKNLDK	XL:1E-Thiol@104	1.63584	38	8.8e-05	858.435	2	ALYDTFSAFGNILSCK	XL:1E-Alkene@128	0.239218	42.4	1.5e-06
SIA	P06733	C357	P04908	K126	540.482	5	377.258	771.911	2	VNQIGSVTESLQACK	XL:1E-Alkene@357	-2.00186	43.8	5.9e-07	379.855	3	KTESHHKAK	XL:1E-Thiol@126	-3.31639	16.5	0.12
SIA	P06733	C357	Q93077	K126	540.482	5	377.258	771.911	2	VNQIGSVTESLQACK	XL:1E-Alkene@357	-2.00186	43.8	5.9e-07	379.855	3	KTESHHKAK	XL:1E-Thiol@126	-3.31639	16.5	0.12
SIA	P06733	C357	P0C0S8	K126	540.482	5	377.258	771.911	2	VNQIGSVTESLQACK	XL:1E-Alkene@357	-2.00186	43.8	5.9e-07	379.855	3	KTESHHKAK	XL:1E-Thiol@126	-3.31639	16.5	0.12
SIA	P06733	C357	Q7L7L0	K126	540.482	5	377.258	771.911	2	VNQIGSVTESLQACK	XL:1E-Alkene@357	-2.00186	43.8	5.9e-07	379.855	3	KTESHHKAK	XL:1E-Thiol@126	-3.31639	16.5	0.12
SIA	P68104	K453	P07437	C12	646.339	4	-0.99731	417.213	2	VTKSAQK	XL:1E-Thiol@453	-0.412442	24.1	0.026	866.461	2	EIVHIQAGQCGNQIGAK	XL:1E-Alkene@12	-0.718517	41.1	4.8e-08
SIA	P68104	K450	P07437	C12	656.597	4	1.74192	437.726	2	AAGAGKVTK	XL:1E-Thiol@450	0.00565365	27.3	0.0022	866.46	2	EIVHIQAGQCGNQIGAK	XL:1E-Alkene@12	0.320191	36.2	5.6e-07
SIA	P25705	K427	P07437	C12	730.361	4	338.676	584.762	2	AMKQVAGTMK	Oxidation@426;XL:1E-Thiol@427;Oxidation@433	-1.19411	26.9	4.7e-05	866.461	2	EIVHIQAGQCGNQIGAK	XL:1E-Alkene@12	-0.833929	46.8	1.1e-07
SIA	P07910	K189	Q86SE5	C51	500.274	4	3.45325	586.804	2	LKGDDLQAIK	XL:1E-Thiol@189	-1.63869	24.7	0.0049	404.738	2	IVGCSVHK	XL:1E-Alkene@51	-2.14828	25	0.00085
SIA	P07910	K189	Q86SE5	C51	500.524	4	504.311	586.804	2	LKGDDLQAIK	XL:1E-Thiol@189	-2.32035	30.2	0.0019	404.738	2	IVGCSVHK	XL:1E-Alkene@51	-2.39535	26.7	0.0002
SIA	P62807	K121	P07437	C12	702.361	4	357.322	528.755	2	AVTKYTSSK	XL:1E-Thiol@121	-0.0815212	29.7	8.4e-05	866.461	2	EIVHIQAGQCGNQIGAK	XL:1E-Alkene@12	-0.487694	30.9	4.2e-05
SIA	P23527	K121	P07437	C12	702.361	4	357.322	528.755	2	AVTKYTSSK	XL:1E-Thiol@121	-0.0815212	29.7	8.4e-05	866.461	2	EIVHIQAGQCGNQIGAK	XL:1E-Alkene@12	-0.487694	30.9	4.2e-05
SIA	Q16778	K121	P07437	C12	702.361	4	357.322	528.755	2	AVTKYTSSK	XL:1E-Thiol@121	-0.0815212	29.7	8.4e-05	866.461	2	EIVHIQAGQCGNQIGAK	XL:1E-Alkene@12	-0.487694	30.9	4.2e-05
SIA	Q5QNW6	K121	P07437	C12	702.361	4	357.322	528.755	2	AVTKYTSSK	XL:1E-Thiol@121	-0.0815212	29.7	8.4e-05	866.461	2	EIVHIQAGQCGNQIGAK	XL:1E-Alkene@12	-0.487694	30.9	4.2e-05
SIA	P06733	K64	P07437	C12	751.644	4	335.816	627.319	2	GVSKAVEHINK	XL:1E-Thiol@64	-0.658414	30.5	0.00084	866.46	2	EIVHIQAGQCGNQIGAK	XL:1E-Alkene@12	0.435603	41.5	5.8e-07
SIA	P06733	C357	P62807	K117	715.869	4	351.352	771.909	2	VNQIGSVTESLQACK	XL:1E-Alkene@357	0.330017	30.4	2.9e-05	659.327	2	HAVSEGTKAVTK	XL:1E-Sulfenic@117	-0.566295	14.6	0.037
SIA	P06733	C357	P23527	K117	715.869	4	351.352	771.909	2	VNQIGSVTESLQACK	XL:1E-Alkene@357	0.330017	30.4	2.9e-05	659.327	2	HAVSEGTKAVTK	XL:1E-Sulfenic@117	-0.566295	14.6	0.037
SIA	P06733	C357	Q16778	K117	715.869	4	351.352	771.909	2	VNQIGSVTESLQACK	XL:1E-Alkene@357	0.330017	30.4	2.9e-05	659.327	2	HAVSEGTKAVTK	XL:1E-Sulfenic@117	-0.566295	14.6	0.037
SIA	P06733	C357	Q5QNW6	K117	715.869	4	351.352	771.909	2	VNQIGSVTESLQACK	XL:1E-Alkene@357	0.330017	30.4	2.9e-05	659.327	2	HAVSEGTKAVTK	XL:1E-Sulfenic@117	-0.566295	14.6	0.037
SIA	P00338	K81	P07195	C164	686.592	4	368.815	784.376	2	IVSGKDYNVTANSK	XL:1E-Thiol@81	-1.54586	36.1	2.4e-07	579.3	2	VIGSGCNLDSAR	XL:1E-Alkene@164	-1.87839	35.7	3e-05
SIA	P00338	K81	P07195	C164	686.592	4	368.458	784.377	2	IVSGKDYNVTANSK	XL:1E-Thiol@81	-2.43829	36.3	8.6e-07	579.3	2	VIGSGCNLDSAR	XL:1E-Alkene@164	-1.87839	37.2	2.8e-06
SIA	P13796	K444	P13797	C463	620.576	4	409.281	507.759	2	VNKPPYPK	XL:1E-Thiol@444	-3.14597	16	0.071	723.885	2	KLENCNYAVELGK	XL:1E-Alkene@463	-3.16533	36.8	6.8e-05
SIA	P13796	C460	P13797	K447	620.576	4	409.281	723.885	2	KLENCNYAVELGK	XL:1E-Alkene@460	-3.16533	36.8	6.8e-05	507.759	2	VNKPPYPK	XL:1E-Thiol@447	-3.14597	16	0.071
SIA	P13796	K444	P13797	C463	620.576	4	408.493	507.759	2	VNKPPYPK	XL:1E-Thiol@444	-1.96431	17.5	0.064	723.884	2	KLENCNYAVELGK	XL:1E-Alkene@463	-1.36947	40.2	2.3e-05
SIA	P13796	C460	P13797	K447	620.576	4	408.493	723.884	2	KLENCNYAVELGK	XL:1E-Alkene@460	-1.36947	40.2	2.3e-05	507.759	2	VNKPPYPK	XL:1E-Thiol@447	-1.96431	17.5	0.064
SIA	P61604	K56	P07437	C12	755.897	4	332.327	635.828	2	GKGGEIQPVSVK	XL:1E-Thiol@56	-2.76045	28.8	0.00046	866.461	2	EIVHIQAGQCGNQIGAK	XL:1E-Alkene@12	-0.833929	42.4	5.9e-08
SIA	P00338	C163	P07195	K82	690.342	4	365.866	579.3	2	VIGSGCNLDSAR	XL:1E-Alkene@163	-1.87839	35.8	2.5e-06	791.875	2	IVADKDYSVTANSK	XL:1E-Thiol@82	-0.353223	32.2	3e-06
SIA	P00338	C163	P07195	K82	690.341	4	365.334	579.3	2	VIGSGCNLDSAR	XL:1E-Alkene@163	-2.22363	35.1	3.4e-06	791.875	2	IVADKDYSVTANSK	XL:1E-Thiol@82	-0.732071	37.9	4e-07
SIA	P04406	C247	P62807	K117	690.363	4	727.886	720.395	2	VPTANVSVVDLTCR	XL:1E-Alkene@247	1.0872	47.6	5.7e-08	659.327	2	HAVSEGTKAVTK	XL:1E-Sulfenic@117	0.495393	22.1	0.00038
SIA	P04406	C247	P23527	K117	690.363	4	727.886	720.395	2	VPTANVSVVDLTCR	XL:1E-Alkene@247	1.0872	47.6	5.7e-08	659.327	2	HAVSEGTKAVTK	XL:1E-Sulfenic@117	0.495393	22.1	0.00038
SIA	P04406	C247	Q16778	K117	690.363	4	727.886	720.395	2	VPTANVSVVDLTCR	XL:1E-Alkene@247	1.0872	47.6	5.7e-08	659.327	2	HAVSEGTKAVTK	XL:1E-Sulfenic@117	0.495393	22.1	0.00038
SIA	P04406	C247	Q5QNW6	K117	690.363	4	727.886	720.395	2	VPTANVSVVDLTCR	XL:1E-Alkene@247	1.0872	47.6	5.7e-08	659.327	2	HAVSEGTKAVTK	XL:1E-Sulfenic@117	0.495393	22.1	0.00038
SIA	P04406	C247	P62807	K117	690.112	4	363.635	720.396	2	VPTANVSVVDLTCR	XL:1E-Alkene@247	0.115513	47.5	9.1e-09	650.323	2	HAVSEGTKAVTK	XL:1E-Thiol@117	-1.34299	20.7	0.0053
SIA	P04406	C247	P23527	K117	690.112	4	363.635	720.396	2	VPTANVSVVDLTCR	XL:1E-Alkene@247	0.115513	47.5	9.1e-09	650.323	2	HAVSEGTKAVTK	XL:1E-Thiol@117	-1.34299	20.7	0.0053
SIA	P04406	C247	Q16778	K117	690.112	4	363.635	720.396	2	VPTANVSVVDLTCR	XL:1E-Alkene@247	0.115513	47.5	9.1e-09	650.323	2	HAVSEGTKAVTK	XL:1E-Thiol@117	-1.34299	20.7	0.0053
SIA	P04406	C247	Q5QNW6	K117	690.112	4	363.635	720.396	2	VPTANVSVVDLTCR	XL:1E-Alkene@247	0.115513	47.5	9.1e-09	650.323	2	HAVSEGTKAVTK	XL:1E-Thiol@117	-1.34299	20.7	0.0053
SIA	P04406	C247	P62807	K117	690.108	4	357.344	720.399	2	VPTANVSVVDLTCR	XL:1E-Alkene@247	-3.63241	45.4	6.8e-10	650.323	2	HAVSEGTKAVTK	XL:1E-Thiol@117	-2.41937	34.4	2.1e-05
SIA	P04406	C247	P23527	K117	690.108	4	357.344	720.399	2	VPTANVSVVDLTCR	XL:1E-Alkene@247	-3.63241	45.4	6.8e-10	650.323	2	HAVSEGTKAVTK	XL:1E-Thiol@117	-2.41937	34.4	2.1e-05
SIA	P04406	C247	Q16778	K117	690.108	4	357.344	720.399	2	VPTANVSVVDLTCR	XL:1E-Alkene@247	-3.63241	45.4	6.8e-10	650.323	2	HAVSEGTKAVTK	XL:1E-Thiol@117	-2.41937	34.4	2.1e-05
SIA	P04406	C247	Q5QNW6	K117	690.108	4	357.344	720.399	2	VPTANVSVVDLTCR	XL:1E-Alkene@247	-3.63241	45.4	6.8e-10	650.323	2	HAVSEGTKAVTK	XL:1E-Thiol@117	-2.41937	34.4	2.1e-05
SIA	P15311	K296	P26038	C284	772.126	4	654.254	711.835	2	KPDTIEVQQMK	XL:1E-Sulfenic@296;Oxidation@305	-1.36659	22.6	0.0007	831.412	2	ILALCMGNHELYMR	XL:1E-Alkene@284;Oxidation@285;Oxidation@292	-1.62004	27.1	0.00012
SIA	P04406	C247	P57053	K6	656.347	4	384.591	720.397	2	VPTANVSVVDLTCR	XL:1E-Alkene@247	-0.994986	44.2	1.7e-08	591.796	2	MPEPAKSAPAPK	Met-loss@1;XL:1E-Sulfenic@6	-1.29939	23.8	0.011
SIA	P04406	C247	P62807	K6	656.347	4	384.591	720.397	2	VPTANVSVVDLTCR	XL:1E-Alkene@247	-0.994986	44.2	1.7e-08	591.796	2	MPEPAKSAPAPK	Met-loss@1;XL:1E-Sulfenic@6	-1.29939	23.8	0.011
SIA	P04406	C247	P06899	K6	656.347	4	384.591	720.397	2	VPTANVSVVDLTCR	XL:1E-Alkene@247	-0.994986	44.2	1.7e-08	591.796	2	MPEPAKSAPAPK	Met-loss@1;XL:1E-Sulfenic@6	-1.29939	23.8	0.011
SIA	P04406	C247	Q16778	K6	656.347	4	384.591	720.397	2	VPTANVSVVDLTCR	XL:1E-Alkene@247	-0.994986	44.2	1.7e-08	591.796	2	MPEPAKSAPAPK	Met-loss@1;XL:1E-Sulfenic@6	-1.29939	23.8	0.011
SIA	P04406	C247	P57053	K6	656.345	4	380.957	720.398	2	VPTANVSVVDLTCR	XL:1E-Alkene@247	-2.10548	45.7	1.1e-08	591.796	2	MPEPAKSAPAPK	Met-loss@1;XL:1E-Sulfenic@6	-1.97529	23.4	0.0064
SIA	P04406	C247	P62807	K6	656.345	4	380.957	720.398	2	VPTANVSVVDLTCR	XL:1E-Alkene@247	-2.10548	45.7	1.1e-08	591.796	2	MPEPAKSAPAPK	Met-loss@1;XL:1E-Sulfenic@6	-1.97529	23.4	0.0064
SIA	P04406	C247	P06899	K6	656.345	4	380.957	720.398	2	VPTANVSVVDLTCR	XL:1E-Alkene@247	-2.10548	45.7	1.1e-08	591.796	2	MPEPAKSAPAPK	Met-loss@1;XL:1E-Sulfenic@6	-1.97529	23.4	0.0064
SIA	P04406	C247	Q16778	K6	656.345	4	380.957	720.398	2	VPTANVSVVDLTCR	XL:1E-Alkene@247	-2.10548	45.7	1.1e-08	591.796	2	MPEPAKSAPAPK	Met-loss@1;XL:1E-Sulfenic@6	-1.97529	23.4	0.0064
SIA	P07910	K206	Q86SE5	C51	579.06	4	1.99288	753.38	2	QKVDSLLENLEK	XL:1E-Sulfenic@206	-0.854625	19	0.015	404.738	2	IVGCSVHK	XL:1E-Alkene@51	-1.40706	24.9	0.0025
SIA	P15531	C109	P22392	K49	553.076	5	365.322	480.749	2	GDFCIQVGR	XL:1E-Alkene@109	-0.360845	30.3	0.0014	594.955	3	ASEEHLKQHYIDLK	XL:1E-Thiol@49	-0.720806	20.8	0.073
SIA	P15531	C109	P22392	K49	553.075	5	364.659	480.75	2	GDFCIQVGR	XL:1E-Alkene@109	-2.23292	30.3	0.0005	594.956	3	ASEEHLKQHYIDLK	XL:1E-Thiol@49	-2.4016	24.8	0.0013
SIA	P50991	C410	P48643	K223	536.047	4	1.72806	546.812	2	SIHDALCVIR	XL:1E-Alkene@410	-0.625258	38.4	4.3e-05	516.276	2	LEDTKLIK	XL:1E-Thiol@223	-0.72605	29.1	0.014
SIA	P50991	C410	P48643	K223	536.298	4	471.037	546.812	2	SIHDALCVIR	XL:1E-Alkene@410	-1.35677	34.4	0.0001	516.276	2	LEDTKLIK	XL:1E-Thiol@223	-1.11344	28.7	0.037
SIA	P00338	K232	P07195	C164	752.134	4	336.081	915.461	2	EVHKQVVESAYEVIK	XL:1E-Thiol@232	-2.01926	51.5	4.2e-08	579.301	2	VIGSGCNLDSAR	XL:1E-Alkene@164	-2.56888	35.5	5.3e-06
SIA	P00338	K232	P07195	C164	752.384	4	669.107	915.461	2	EVHKQVVESAYEVIK	XL:1E-Thiol@232	-2.89313	43.5	7.7e-08	579.301	2	VIGSGCNLDSAR	XL:1E-Alkene@164	-2.7415	37.7	9e-06
SIA	Q00610	K637	P53675	C617	673.095	4	377.07	846.908	2	ALEHFTDLYDIKR	XL:1E-Thiol@637	-1.82456	36.1	4e-06	489.773	2	AHIAQLCEK	XL:1E-Alkene@617	-2.03845	30.1	8.6e-05
SIA	P62807	K109	Q9UQ80	C296	668.353	4	2.05162	917.991	2	LLLPGELAKHAVSEGTK	XL:1E-Thiol@109	-0.959975	15.9	0.056	409.709	2	MGVVECAK	Oxidation@291;XL:1E-Alkene@296	-2.48603	24.8	0.00024
SIA	P23527	K109	Q9UQ80	C296	668.353	4	2.05162	917.991	2	LLLPGELAKHAVSEGTK	XL:1E-Thiol@109	-0.959975	15.9	0.056	409.709	2	MGVVECAK	Oxidation@291;XL:1E-Alkene@296	-2.48603	24.8	0.00024
SIA	Q16778	K109	Q9UQ80	C296	668.353	4	2.05162	917.991	2	LLLPGELAKHAVSEGTK	XL:1E-Thiol@109	-0.959975	15.9	0.056	409.709	2	MGVVECAK	Oxidation@291;XL:1E-Alkene@296	-2.48603	24.8	0.00024
SIA	Q5QNW6	K109	Q9UQ80	C296	668.353	4	2.05162	917.991	2	LLLPGELAKHAVSEGTK	XL:1E-Thiol@109	-0.959975	15.9	0.056	409.709	2	MGVVECAK	Oxidation@291;XL:1E-Alkene@296	-2.48603	24.8	0.00024
SIA	P62807	K109	Q9UQ80	C296	668.602	4	375.939	917.993	2	LLLPGELAKHAVSEGTK	XL:1E-Thiol@109	-3.24757	24.3	0.00034	409.709	2	MGVVECAK	Oxidation@291;XL:1E-Alkene@296	-2.73011	25	3.2e-05
SIA	P23527	K109	Q9UQ80	C296	668.602	4	375.939	917.993	2	LLLPGELAKHAVSEGTK	XL:1E-Thiol@109	-3.24757	24.3	0.00034	409.709	2	MGVVECAK	Oxidation@291;XL:1E-Alkene@296	-2.73011	25	3.2e-05
SIA	Q16778	K109	Q9UQ80	C296	668.602	4	375.939	917.993	2	LLLPGELAKHAVSEGTK	XL:1E-Thiol@109	-3.24757	24.3	0.00034	409.709	2	MGVVECAK	Oxidation@291;XL:1E-Alkene@296	-2.73011	25	3.2e-05
SIA	Q5QNW6	K109	Q9UQ80	C296	668.602	4	375.939	917.993	2	LLLPGELAKHAVSEGTK	XL:1E-Thiol@109	-3.24757	24.3	0.00034	409.709	2	MGVVECAK	Oxidation@291;XL:1E-Alkene@296	-2.73011	25	3.2e-05
SIA	Q00610	K637	P53675	C617	673.095	4	376.343	846.907	2	ALEHFTDLYDIKR	XL:1E-Thiol@637	-1.35226	36.1	6.3e-06	489.773	2	AHIAQLCEK	XL:1E-Alkene@617	-1.83428	29.4	0.00026
SIA	Q00610	K637	P53675	C617	538.877	5	749.112	564.94	3	ALEHFTDLYDIKR	XL:1E-Thiol@637	0.463764	25.1	0.044	489.772	2	AHIAQLCEK	XL:1E-Alkene@617	-0.609221	29.8	5e-05
SIA	Q00610	K637	P53675	C617	538.677	5	375.498	564.942	3	ALEHFTDLYDIKR	XL:1E-Thiol@637	-2.89942	28.9	0.0052	489.773	2	AHIAQLCEK	XL:1E-Alkene@617	-2.03845	32.8	3.3e-05
SIA	P78371	K272	P50991	C252	657.601	4	2.60761	677.819	2	VAEIEHAEKEK	XL:1E-Thiol@272	0.0247405	30.7	0.0003	628.375	2	IGLIQFCLSAPK	XL:1E-Alkene@252	-0.650589	40	1e-05
SIA	P78371	K272	P50991	C252	657.851	4	382.99	677.82	2	VAEIEHAEKEK	XL:1E-Thiol@272	-1.15551	30.2	0.00044	628.375	2	IGLIQFCLSAPK	XL:1E-Alkene@252	-1.60543	35.1	2.3e-05
SIA	P07910	K216	Q86SE5	C51	607.828	4	416.886	801.41	2	VDSLLENLEKIEK	XL:1E-Thiol@216	-2.12634	34.8	0.00042	404.738	2	IVGCSVHK	XL:1E-Alkene@51	-1.9012	25.2	0.0033
SIA	P07910	K216	Q86SE5	C51	607.576	4	1.61201	801.41	2	VDSLLENLEKIEK	XL:1E-Thiol@216	-2.75023	35.7	0.00069	404.738	2	IVGCSVHK	XL:1E-Alkene@51	-1.9012	27.3	0.00034
SIA	P00338	C163	Q06830	K27	838.154	4	304.689	579.299	2	VIGSGCNLDSAR	XL:1E-Alkene@163	0.538319	36.8	8.3e-06	1096.5	2	ATAVMPDGQFKDISLSDYK	Oxidation@21;XL:1E-Sulfenic@27	2.15438	27.7	3e-05
SIA	P07195	C164	Q06830	K27	838.154	4	304.689	579.299	2	VIGSGCNLDSAR	XL:1E-Alkene@164	0.538319	36.8	8.3e-06	1096.5	2	ATAVMPDGQFKDISLSDYK	Oxidation@21;XL:1E-Sulfenic@27	2.15438	27.7	3e-05
SIA	P57053	K6	P60174	C42	821.414	4	-0.200034	591.795	2	MPEPAKSAPAPK	Met-loss@1;XL:1E-Sulfenic@6	0.221409	20.8	0.013	1051.03	2	VPADTEVVCAPPTAYIDFAR	XL:1E-Alkene@42	0.544406	34.1	3.7e-06
SIA	P62807	K6	P60174	C42	821.414	4	-0.200034	591.795	2	MPEPAKSAPAPK	Met-loss@1;XL:1E-Sulfenic@6	0.221409	20.8	0.013	1051.03	2	VPADTEVVCAPPTAYIDFAR	XL:1E-Alkene@42	0.544406	34.1	3.7e-06
SIA	P06899	K6	P60174	C42	821.414	4	-0.200034	591.795	2	MPEPAKSAPAPK	Met-loss@1;XL:1E-Sulfenic@6	0.221409	20.8	0.013	1051.03	2	VPADTEVVCAPPTAYIDFAR	XL:1E-Alkene@42	0.544406	34.1	3.7e-06
SIA	Q16778	K6	P60174	C42	821.414	4	-0.200034	591.795	2	MPEPAKSAPAPK	Met-loss@1;XL:1E-Sulfenic@6	0.221409	20.8	0.013	1051.03	2	VPADTEVVCAPPTAYIDFAR	XL:1E-Alkene@42	0.544406	34.1	3.7e-06
SIA	P15531	K49	P22392	C109	627.305	5	323.337	718.669	3	FMQASEDLLKEHYVDLK	Oxidation@41;XL:1E-Thiol@49	-1.822	21.3	0.013	480.75	2	GDFCIQVGR	XL:1E-Alkene@109	-2.64894	24.8	0.0042
SIA	P15531	K49	P22392	C109	627.505	5	644.064	718.668	3	FMQASEDLLKEHYVDLK	Oxidation@41;XL:1E-Thiol@49	-0.291397	19	0.034	480.749	2	GDFCIQVGR	XL:1E-Alkene@109	-1.8169	29.6	0.0008
SIA	Q14103	K197	O14979	C177	731.874	4	342.095	924.465	2	IFVGGLSPDTPEEKIR	XL:1E-Sulfenic@197	-0.485198	35.8	0.00016	538.785	2	FGEVVDCTIK	XL:1E-Alkene@177	-1.16065	33.1	1e-05
SIA	Q14103	K197	O14979	C177	732.127	4	687.53	924.465	2	IFVGGLSPDTPEEKIR	XL:1E-Sulfenic@197	-1.35056	30.4	0.00094	538.786	2	FGEVVDCTIK	XL:1E-Alkene@177	-1.90306	30.9	3.9e-05
SIA	Q14103	K197	O14979	C177	731.626	4	2.25774	924.465	2	IFVGGLSPDTPEEKIR	XL:1E-Sulfenic@197	-0.485198	20.7	0.011	538.786	2	FGEVVDCTIK	XL:1E-Alkene@177	-1.53186	23.6	0.00064
SIA	P00338	K14	P07195	C164	831.169	4	304.559	1073.53	2	DQLIYNLLKEEQTPQNK	XL:1E-Thiol@14	-0.7511	43.6	2.2e-05	579.3	2	VIGSGCNLDSAR	XL:1E-Alkene@164	-2.22363	38.2	2e-06
SIA	Q14103	C126	O14979	K149	828.132	4	302.014	538.785	2	FGEVVDCTLK	XL:1E-Alkene@126	-0.232641	30.9	4.2e-06	1116.98	2	NQQDDGKMFIGGLSWDTSK	XL:1E-Sulfenic@149;Oxidation@150	0.508524	24.1	0.0012
SIA	P00338	C163	P07237	K222	815.404	4	618.675	579.298	2	VIGSGCNLDSAR	XL:1E-Alkene@163	1.74668	38.9	6.9e-06	1041.5	2	NNFEGEVTKENLLDFIK	XL:1E-Thiol@222	-1.09244	35.2	4e-05
SIA	P07195	C164	P07237	K222	815.404	4	618.675	579.298	2	VIGSGCNLDSAR	XL:1E-Alkene@164	1.74668	38.9	6.9e-06	1041.5	2	NNFEGEVTKENLLDFIK	XL:1E-Thiol@222	-1.09244	35.2	4e-05
SIA	Q14103	K146	O14979	C177	714.357	4	6.80512	880.917	2	GFGFVLFKESESVDK	XL:1E-Thiol@146	-3.46747	42.8	4.1e-06	538.786	2	FGEVVDCTIK	XL:1E-Alkene@177	-2.08867	37.3	1.1e-05
SIA	Q14103	K146	O14979	C177	714.855	4	705.761	880.916	2	GFGFVLFKESESVDK	XL:1E-Thiol@146	-2.21877	39.9	2.3e-06	538.786	2	FGEVVDCTIK	XL:1E-Alkene@177	-1.71746	32.7	2.9e-05
SIA	Q00610	C824	P53675	K764	723.141	4	349.313	975.546	2	LPVVIGGLLDVDCSEDVIK	XL:1E-Alkene@824	-2.3152	56.7	1.7e-09	461.23	2	NFLKEAK	XL:1E-Thiol@764	-3.08309	24.1	0.14
SIA	Q00610	C824	P53675	K764	723.142	4	350.919	975.543	2	LPVVIGGLLDVDCSEDVIK	XL:1E-Alkene@824	0.14496	46.4	1.1e-08	461.229	2	NFLKEAK	XL:1E-Thiol@764	-0.914972	23.2	0.088
SIA	P31946	C96	P27348	K120	769.146	4	329.456	1020.03	2	IEAELQDICNDVLELLDK	XL:1E-Alkene@96	0.583474	44.4	4.9e-06	508.751	2	VFYLKMK	XL:1E-Thiol@120;Oxidation@121	-0.330879	22.7	0.011
SIA	P31946	C96	P63104	K120	769.146	4	329.456	1020.03	2	IEAELQDICNDVLELLDK	XL:1E-Alkene@96	0.583474	44.4	4.9e-06	508.751	2	VFYLKMK	XL:1E-Thiol@120;Oxidation@121	-0.330879	22.7	0.011
SIA	P31946	C96	P27348	K120	769.398	4	657.092	1020.03	2	IEAELQDICNDVLELLDK	XL:1E-Alkene@96	-1.96547	44.6	2.5e-05	508.752	2	VFYLKMK	XL:1E-Thiol@120;Oxidation@121	-1.7068	21	0.0099
SIA	P31946	C96	P63104	K120	769.398	4	657.092	1020.03	2	IEAELQDICNDVLELLDK	XL:1E-Alkene@96	-1.96547	44.6	2.5e-05	508.752	2	VFYLKMK	XL:1E-Thiol@120;Oxidation@121	-1.7068	21	0.0099
SIA	P31946	C96	P27348	K120	769.144	4	326.118	1020.03	2	IEAELQDICNDVLELLDK	XL:1E-Alkene@96	2.34813	32	0.00031	508.751	2	VFYLKMK	XL:1E-Thiol@120;Oxidation@121	0.0622408	14.2	0.1
SIA	P31946	C96	P63104	K120	769.144	4	326.118	1020.03	2	IEAELQDICNDVLELLDK	XL:1E-Alkene@96	2.34813	32	0.00031	508.751	2	VFYLKMK	XL:1E-Thiol@120;Oxidation@121	0.0622408	14.2	0.1
SIA	P78371	K176	P50991	C379	567.293	4	445.011	724.861	2	LLTHHKDHFTK	XL:1E-Thiol@176	-3.57225	19.1	0.0027	400.22	2	ITGCASPGK	XL:1E-Alkene@379	-2.32225	18.7	0.0032
SIA	P04075	C339	P57053	K117	629.835	4	799.829	599.339	2	RALANSLACQGK	XL:1E-Alkene@339	-0.0478005	23.3	0.0014	650.32	2	HAVSEGTKAVTK	XL:1E-Thiol@117	2.03996	18.9	0.0017
SIA	P04075	C339	P62807	K117	629.835	4	799.829	599.339	2	RALANSLACQGK	XL:1E-Alkene@339	-0.0478005	23.3	0.0014	650.32	2	HAVSEGTKAVTK	XL:1E-Thiol@117	2.03996	18.9	0.0017
SIA	P04075	C339	Q99880	K117	629.835	4	799.829	599.339	2	RALANSLACQGK	XL:1E-Alkene@339	-0.0478005	23.3	0.0014	650.32	2	HAVSEGTKAVTK	XL:1E-Thiol@117	2.03996	18.9	0.0017
SIA	P04075	C339	Q5QNW6	K117	629.835	4	799.829	599.339	2	RALANSLACQGK	XL:1E-Alkene@339	-0.0478005	23.3	0.0014	650.32	2	HAVSEGTKAVTK	XL:1E-Thiol@117	2.03996	18.9	0.0017
SIA	P78371	K176	P48643	C377	604.066	4	838.969	724.859	2	LLTHHKDHFTK	XL:1E-Thiol@176	-0.675143	22.5	0.0012	473.258	2	MLVIEQCK	Oxidation@371;XL:1E-Alkene@377	-0.975201	20.6	0.014
SIA	P04406	C247	P0C0S8	K126	649.59	4	387.248	720.397	2	VPTANVSVVDLTCR	XL:1E-Alkene@247	-0.856174	42	3.3e-08	569.277	2	KTESHHKAK	XL:1E-Thiol@126	-0.48809	23.1	0.02
SIA	P57053	K117	P62191	C58	510.273	5	-0.490519	650.324	2	HAVSEGTKAVTK	XL:1E-Thiol@117	-3.49576	23.2	0.00092	410.904	3	LPLVTPHTQCR	XL:1E-Alkene@58	-1.94236	22.8	0.0031
SIA	P62807	K117	P62191	C58	510.273	5	-0.490519	650.324	2	HAVSEGTKAVTK	XL:1E-Thiol@117	-3.49576	23.2	0.00092	410.904	3	LPLVTPHTQCR	XL:1E-Alkene@58	-1.94236	22.8	0.0031
SIA	Q99880	K117	P62191	C58	510.273	5	-0.490519	650.324	2	HAVSEGTKAVTK	XL:1E-Thiol@117	-3.49576	23.2	0.00092	410.904	3	LPLVTPHTQCR	XL:1E-Alkene@58	-1.94236	22.8	0.0031
SIA	Q5QNW6	K117	P62191	C58	510.273	5	-0.490519	650.324	2	HAVSEGTKAVTK	XL:1E-Thiol@117	-3.49576	23.2	0.00092	410.904	3	LPLVTPHTQCR	XL:1E-Alkene@58	-1.94236	22.8	0.0031
SIA	P57053	K117	P60174	C218	639.084	4	396.623	650.324	2	HAVSEGTKAVTK	XL:1E-Thiol@117	-3.95706	28.9	0.00014	618.337	2	IIYGGSVTGATCK	XL:1E-Alkene@218	-3.29431	34.7	2.6e-05
SIA	P62807	K117	P60174	C218	639.084	4	396.623	650.324	2	HAVSEGTKAVTK	XL:1E-Thiol@117	-3.95706	28.9	0.00014	618.337	2	IIYGGSVTGATCK	XL:1E-Alkene@218	-3.29431	34.7	2.6e-05
SIA	Q99880	K117	P60174	C218	639.084	4	396.623	650.324	2	HAVSEGTKAVTK	XL:1E-Thiol@117	-3.95706	28.9	0.00014	618.337	2	IIYGGSVTGATCK	XL:1E-Alkene@218	-3.29431	34.7	2.6e-05
SIA	Q5QNW6	K117	P60174	C218	639.084	4	396.623	650.324	2	HAVSEGTKAVTK	XL:1E-Thiol@117	-3.95706	28.9	0.00014	618.337	2	IIYGGSVTGATCK	XL:1E-Alkene@218	-3.29431	34.7	2.6e-05
SIA	P57053	K117	P60174	C218	639.085	4	397.867	659.327	2	HAVSEGTKAVTK	XL:1E-Sulfenic@117	0.0403838	27.3	0.00011	618.335	2	IIYGGSVTGATCK	XL:1E-Alkene@218	0.263616	32.7	4.5e-05
SIA	P62807	K117	P60174	C218	639.085	4	397.867	659.327	2	HAVSEGTKAVTK	XL:1E-Sulfenic@117	0.0403838	27.3	0.00011	618.335	2	IIYGGSVTGATCK	XL:1E-Alkene@218	0.263616	32.7	4.5e-05
SIA	Q99880	K117	P60174	C218	639.085	4	397.867	659.327	2	HAVSEGTKAVTK	XL:1E-Sulfenic@117	0.0403838	27.3	0.00011	618.335	2	IIYGGSVTGATCK	XL:1E-Alkene@218	0.263616	32.7	4.5e-05
SIA	Q5QNW6	K117	P60174	C218	639.085	4	397.867	659.327	2	HAVSEGTKAVTK	XL:1E-Sulfenic@117	0.0403838	27.3	0.00011	618.335	2	IIYGGSVTGATCK	XL:1E-Alkene@218	0.263616	32.7	4.5e-05
SIA	P00338	C163	P07195	K156	539.285	4	4.26967	579.3	2	VIGSGCNLDSAR	XL:1E-Alkene@163	-2.22363	40.7	1.1e-06	490.262	2	LSGLPKHR	XL:1E-Thiol@156	-2.35837	34.2	0.0055
SIA	P00338	C163	P07195	K156	539.535	4	468.603	579.3	2	VIGSGCNLDSAR	XL:1E-Alkene@163	-2.22363	39.4	5.6e-06	490.262	2	LSGLPKHR	XL:1E-Thiol@156	-2.56234	25.2	0.038
SIA	P57053	K6	P62191	C58	483.461	5	417.518	591.796	2	MPEPAKSAPAPK	Met-loss@1;XL:1E-Sulfenic@6	-2.48222	17.6	0.16	410.904	3	LPLVTPHTQCR	XL:1E-Alkene@58	-1.94236	23.5	0.0011
SIA	P62807	K6	P62191	C58	483.461	5	417.518	591.796	2	MPEPAKSAPAPK	Met-loss@1;XL:1E-Sulfenic@6	-2.48222	17.6	0.16	410.904	3	LPLVTPHTQCR	XL:1E-Alkene@58	-1.94236	23.5	0.0011
SIA	P06899	K6	P62191	C58	483.461	5	417.518	591.796	2	MPEPAKSAPAPK	Met-loss@1;XL:1E-Sulfenic@6	-2.48222	17.6	0.16	410.904	3	LPLVTPHTQCR	XL:1E-Alkene@58	-1.94236	23.5	0.0011
SIA	Q16778	K6	P62191	C58	483.461	5	417.518	591.796	2	MPEPAKSAPAPK	Met-loss@1;XL:1E-Sulfenic@6	-2.48222	17.6	0.16	410.904	3	LPLVTPHTQCR	XL:1E-Alkene@58	-1.94236	23.5	0.0011
SIA	P57053	K6	P60174	C218	605.319	4	420.183	591.795	2	MPEPAKSAPAPK	Met-loss@1;XL:1E-Sulfenic@6	-0.961432	18.4	0.019	618.335	2	IIYGGSVTGATCK	XL:1E-Alkene@218	0.587065	26.7	0.00028
SIA	P62807	K6	P60174	C218	605.319	4	420.183	591.795	2	MPEPAKSAPAPK	Met-loss@1;XL:1E-Sulfenic@6	-0.961432	18.4	0.019	618.335	2	IIYGGSVTGATCK	XL:1E-Alkene@218	0.587065	26.7	0.00028
SIA	P06899	K6	P60174	C218	605.319	4	420.183	591.795	2	MPEPAKSAPAPK	Met-loss@1;XL:1E-Sulfenic@6	-0.961432	18.4	0.019	618.335	2	IIYGGSVTGATCK	XL:1E-Alkene@218	0.587065	26.7	0.00028
SIA	Q16778	K6	P60174	C218	605.319	4	420.183	591.795	2	MPEPAKSAPAPK	Met-loss@1;XL:1E-Sulfenic@6	-0.961432	18.4	0.019	618.335	2	IIYGGSVTGATCK	XL:1E-Alkene@218	0.587065	26.7	0.00028
SIA	P57053	K121	P07437	C12	698.36	4	356.848	520.758	2	AVTKYTSAK	XL:1E-Thiol@121	-0.192834	20.4	0.0044	866.461	2	EIVHIQAGQCGNQIGAK	XL:1E-Alkene@12	-0.141458	35.5	1.8e-06
SIA	P57053	K121	P68371	C12	698.36	4	356.848	520.758	2	AVTKYTSAK	XL:1E-Thiol@121	-0.192834	20.4	0.0044	866.461	2	EIVHLQAGQCGNQIGAK	XL:1E-Alkene@12	-0.141458	35.5	1.8e-06
SIA	P06899	K121	P68371	C12	698.36	4	356.848	520.758	2	AVTKYTSAK	XL:1E-Thiol@121	-0.192834	20.4	0.0044	866.461	2	EIVHLQAGQCGNQIGAK	XL:1E-Alkene@12	-0.141458	35.5	1.8e-06
SIA	P00338	K81	P07195	C164	686.341	4	2.78115	793.379	2	IVSGKDYNVTANSK	XL:1E-Sulfenic@81	0.992543	30.1	3.7e-05	579.299	2	VIGSGCNLDSAR	XL:1E-Alkene@164	0.883565	41.1	4.1e-06
SIA	P00338	K81	P07195	C164	686.34	4	1.17808	784.375	2	IVSGKDYNVTANSK	XL:1E-Thiol@81	-0.525943	28.9	4.1e-05	579.299	2	VIGSGCNLDSAR	XL:1E-Alkene@164	0.883565	38.1	7.5e-06
SIA	P09651	K350	P31943	C290	749.133	5	270.477	859.883	2	SSGPYGGGGQYFAKPR	XL:1E-Sulfenic@350	0.498486	35.3	1.5e-06	674.963	3	YGDGGSTFQSTTGHCVHMR	XL:1E-Alkene@290;Oxidation@293	-0.771962	26.6	6.3e-05
SIA	P09651	K350	P31943	C290	749.332	5	536.513	859.885	2	SSGPYGGGGQYFAKPR	XL:1E-Sulfenic@350	-1.47852	32.2	3.5e-05	674.964	3	YGDGGSTFQSTTGHCVHMR	XL:1E-Alkene@290;Oxidation@293	-2.69799	28.1	0.00068
SIA	P50991	K489	P48643	C407	641.588	4	393.648	726.855	2	HAQGEKTAGINVR	XL:1E-Thiol@489	-1.02281	24.3	0.0015	546.812	2	SLHDALCVIR	XL:1E-Alkene@407	-0.808137	37.9	0.0003
SIA	P50991	K489	P48643	C407	641.588	4	393.839	726.854	2	HAQGEKTAGINVR	XL:1E-Thiol@489	0.628141	31.7	0.00012	546.812	2	SLHDALCVIR	XL:1E-Alkene@407	-0.0766239	38	0.00015
SIA	P50991	K489	P48643	C407	641.335	4	-0.875115	726.856	2	HAQGEKTAGINVR	XL:1E-Thiol@489	-2.12344	30.2	1.7e-06	546.813	2	SLHDALCVIR	XL:1E-Alkene@407	-2.27116	35.1	0.00024
SIA	Q7RTV0	C85	Q9BWJ5	K17	715.952	5	567.486	378.686	2	DRDGCPK	XL:1E-Alkene@85	-2.65405	22.2	0.016	934.119	3	YTIHSQLEHLQSKYIGTGHADTTK	XL:1E-Thiol@17	-1.79416	24.1	0.0046
SIA	P06733	C357	P62807	K121	655.086	4	384.421	771.91	2	VNQIGSVTESLQACK	XL:1E-Alkene@357	0.070919	42.3	1.1e-06	528.755	2	AVTKYTSSK	XL:1E-Thiol@121	-0.459768	28	0.00047
SIA	P06733	C357	Q93079	K121	655.086	4	384.421	771.91	2	VNQIGSVTESLQACK	XL:1E-Alkene@357	0.070919	42.3	1.1e-06	528.755	2	AVTKYTSSK	XL:1E-Thiol@121	-0.459768	28	0.00047
SIA	P06733	C357	Q99880	K121	655.086	4	384.421	771.91	2	VNQIGSVTESLQACK	XL:1E-Alkene@357	0.070919	42.3	1.1e-06	528.755	2	AVTKYTSSK	XL:1E-Thiol@121	-0.459768	28	0.00047
SIA	P06733	C357	Q16778	K121	655.086	4	384.421	771.91	2	VNQIGSVTESLQACK	XL:1E-Alkene@357	0.070919	42.3	1.1e-06	528.755	2	AVTKYTSSK	XL:1E-Thiol@121	-0.459768	28	0.00047
SIA	P06733	C357	Q5QNW6	K121	655.086	4	384.421	771.91	2	VNQIGSVTESLQACK	XL:1E-Alkene@357	0.070919	42.3	1.1e-06	528.755	2	AVTKYTSSK	XL:1E-Thiol@121	-0.459768	28	0.00047
SIA	P09651	C43	Q32P51	K105	710.347	5	568.176	945.946	2	SHFEQWGTLTDCVVMR	XL:1E-Alkene@43;Oxidation@46	-2.11119	52.7	2.2e-09	546.609	3	EDSQRPGAHLTVKK	XL:1E-Thiol@105	-2.93752	17.1	0.16
SIA	P09651	K105	Q32P51	C43	710.347	5	568.176	546.609	3	EDSQRPGAHLTVKK	XL:1E-Thiol@105	-2.93752	17.1	0.16	945.946	2	SHFEQWGTLTDCVVMR	XL:1E-Alkene@43;Oxidation@46	-2.11119	52.7	2.2e-09
SIA	P23528	C39	Q9Y281	K121	638.578	4	395.676	609.842	2	AVLFCLSEDKK	XL:1E-Alkene@39	-2.65446	25.8	0.0036	657.809	2	MIYASSKDAIK	Oxidation@115;XL:1E-Thiol@121	-2.48783	23	0.0037
SIA	Q96FW1	C91	P62987	K48	527.263	5	764.496	398.86	3	TRPDGNCFYR	XL:1E-Alkene@91	0.685078	29.6	0.00083	709.858	2	LIFAGKQLEDGR	XL:1E-Thiol@48	0.389195	37.5	0.00011
SIA	Q96FW1	C91	P62987	K48	658.577	4	383.03	597.787	2	TRPDGNCFYR	XL:1E-Alkene@91	-1.38571	28.9	0.0007	709.859	2	LIFAGKQLEDGR	XL:1E-Thiol@48	-1.16041	33.4	0.00011
SIA	Q96FW1	C91	P62987	K48	658.577	4	383.68	597.788	2	TRPDGNCFYR	XL:1E-Alkene@91	-2.22213	31.4	0.00033	709.86	2	LIFAGKQLEDGR	XL:1E-Thiol@48	-1.58303	36.3	0.00026
SIA	Q96FW1	C91	P62987	K48	527.063	5	383.094	398.861	3	TRPDGNCFYR	XL:1E-Alkene@91	-2.07278	30.6	0.0029	709.859	2	LIFAGKQLEDGR	XL:1E-Thiol@48	-1.30128	39.2	0.00013
SIA	Q96FW1	C91	P62987	K48	658.318	4	-9.83925	597.787	2	TRPDGNCFYR	XL:1E-Alkene@91	-0.716577	28.8	0.0043	709.858	2	LIFAGKQLEDGR	XL:1E-Thiol@48	0.670941	26.5	0.0022
SIA	P35580	K190	P35749	C176	783.644	4	322.012	826.932	2	KVIQYLAHVASSHK	XL:1E-Thiol@190	1.09669	40.5	1.1e-05	730.847	2	EDQSILCTGESGAGK	XL:1E-Alkene@176	0.164389	29.7	0.00038
SIA	P35580	K190	Q7Z406	C196	783.644	4	322.012	826.932	2	KVIQYLAHVASSHK	XL:1E-Thiol@190	1.09669	40.5	1.1e-05	730.847	2	EDQSILCTGESGAGK	XL:1E-Alkene@196	0.164389	29.7	0.00038
SIA	P35580	K190	P35579	C172	783.644	4	322.012	826.932	2	KVIQYLAHVASSHK	XL:1E-Thiol@190	1.09669	40.5	1.1e-05	730.847	2	EDQSILCTGESGAGK	XL:1E-Alkene@172	0.164389	29.7	0.00038
SIA	P07437	K58	P68371	C12	910.709	4	551.628	953.957	2	ISVYYNEATGGKYVPR	XL:1E-Sulfenic@58	-3.09143	27.8	0.00014	866.462	2	EIVHLQAGQCGNQIGAK	XL:1E-Alkene@12	-2.10346	49.5	1.2e-07
SIA	P07437	K58	P68371	C12	910.459	4	276.728	953.954	2	ISVYYNEATGGKYVPR	XL:1E-Sulfenic@58	-0.261118	33.6	2.2e-06	866.461	2	EIVHLQAGQCGNQIGAK	XL:1E-Alkene@12	-0.0260455	44.1	6.2e-07
SIA	P07437	K58	P68371	C12	910.709	4	552.031	953.953	2	ISVYYNEATGGKYVPR	XL:1E-Sulfenic@58	0.891979	31.2	1.8e-05	866.461	2	EIVHLQAGQCGNQIGAK	XL:1E-Alkene@12	-0.141458	44.2	5.7e-09
SIA	P07437	C12	P68371	K58	917.462	4	547.851	866.457	2	EIVHIQAGQCGNQIGAK	XL:1E-Alkene@12	3.89798	45.9	6e-09	967.457	2	INVYYNEATGGKYVPR	XL:1E-Sulfenic@58	2.37781	32.5	4.7e-05
SIA	P00338	C163	P07195	K244	693.856	4	363.62	579.299	2	VIGSGCNLDSAR	XL:1E-Alkene@163	-0.497415	38.9	5.3e-06	798.904	2	MVVESAYEVIKLK	Oxidation@234;XL:1E-Thiol@244	0.168796	37.5	1.2e-05
SIA	P00338	C163	P07195	K244	693.856	4	363.179	579.299	2	VIGSGCNLDSAR	XL:1E-Alkene@163	-0.670037	40.3	1.4e-06	807.909	2	MVVESAYEVIKLK	Oxidation@234;XL:1E-Sulfenic@244	0.538244	39	9.9e-06
SIA	P00338	K243	P07195	C164	689.112	4	366.399	789.414	2	QVVESAYEVIKLK	XL:1E-Thiol@243	2.18388	26.9	0.00088	579.298	2	VIGSGCNLDSAR	XL:1E-Alkene@164	1.9193	35.1	2.5e-05
SIA	P00338	K243	P07195	C164	689.112	4	366.754	789.415	2	QVVESAYEVIKLK	XL:1E-Thiol@243	0.663768	26.6	0.0002	579.299	2	VIGSGCNLDSAR	XL:1E-Alkene@164	0.538319	37.9	4.2e-06
SIA	P62807	K121	P60174	C42	794.895	4	628.2	528.755	2	AVTKYTSSK	XL:1E-Thiol@121	-0.0815212	18.7	0.0002	1051.03	2	VPADTEVVCAPPTAYIDFAR	XL:1E-Alkene@42	1.40071	22.9	0.0026
SIA	Q93079	K121	P60174	C42	794.895	4	628.2	528.755	2	AVTKYTSSK	XL:1E-Thiol@121	-0.0815212	18.7	0.0002	1051.03	2	VPADTEVVCAPPTAYIDFAR	XL:1E-Alkene@42	1.40071	22.9	0.0026
SIA	Q99880	K121	P60174	C42	794.895	4	628.2	528.755	2	AVTKYTSSK	XL:1E-Thiol@121	-0.0815212	18.7	0.0002	1051.03	2	VPADTEVVCAPPTAYIDFAR	XL:1E-Alkene@42	1.40071	22.9	0.0026
SIA	Q16778	K121	P60174	C42	794.895	4	628.2	528.755	2	AVTKYTSSK	XL:1E-Thiol@121	-0.0815212	18.7	0.0002	1051.03	2	VPADTEVVCAPPTAYIDFAR	XL:1E-Alkene@42	1.40071	22.9	0.0026
SIA	Q5QNW6	K121	P60174	C42	794.895	4	628.2	528.755	2	AVTKYTSSK	XL:1E-Thiol@121	-0.0815212	18.7	0.0002	1051.03	2	VPADTEVVCAPPTAYIDFAR	XL:1E-Alkene@42	1.40071	22.9	0.0026
SIA	Q99729	K82	Q14103	C126	660.323	4	384.047	772.35	2	MFVGGLSWDTSKK	Oxidation@71;XL:1E-Thiol@82	-0.353727	29.2	7.7e-06	538.785	2	FGEVVDCTLK	XL:1E-Alkene@126	0.138565	31.9	1.5e-05
SIA	Q99729	K82	O14979	C177	660.323	4	384.047	772.35	2	MFVGGLSWDTSKK	Oxidation@71;XL:1E-Thiol@82	-0.353727	29.2	7.7e-06	538.785	2	FGEVVDCTIK	XL:1E-Alkene@177	0.138565	31.9	1.5e-05
SIA	Q99729	K82	Q14103	C126	660.324	4	385.344	772.352	2	MFVGGLSWDTSKK	Oxidation@71;XL:1E-Thiol@82	-3.59059	25.1	3.1e-05	538.786	2	FGEVVDCTLK	XL:1E-Alkene@126	-3.01667	28.3	0.00013
SIA	Q99729	K82	O14979	C177	660.324	4	385.344	772.352	2	MFVGGLSWDTSKK	Oxidation@71;XL:1E-Thiol@82	-3.59059	25.1	3.1e-05	538.786	2	FGEVVDCTIK	XL:1E-Alkene@177	-3.01667	28.3	0.00013
SIA	Q99729	C98	O14979	K161	663.827	4	382.56	538.785	2	FGEVVDCTIK	XL:1E-Alkene@98	-1.34626	30.3	3.5e-05	779.36	2	MFIGGLSWDTSKK	Oxidation@150;XL:1E-Thiol@161	-2.75633	27.1	3.1e-05
SIA	Q14103	C126	O14979	K161	663.827	4	382.56	538.785	2	FGEVVDCTLK	XL:1E-Alkene@126	-1.34626	30.3	3.5e-05	779.36	2	MFIGGLSWDTSKK	Oxidation@150;XL:1E-Thiol@161	-2.75633	27.1	3.1e-05
SIA	Q99729	K118	Q14103	C126	699.607	4	360.002	850.924	2	GFGFILFKDAASVEK	XL:1E-Thiol@118	-3.32167	44.6	3.7e-07	538.786	2	FGEVVDCTLK	XL:1E-Alkene@126	-2.08867	31.4	1.5e-05
SIA	Q99729	K118	O14979	C177	699.607	4	360.002	850.924	2	GFGFILFKDAASVEK	XL:1E-Thiol@118	-3.32167	44.6	3.7e-07	538.786	2	FGEVVDCTIK	XL:1E-Alkene@177	-2.08867	31.4	1.5e-05
SIA	Q99729	K118	Q14103	C126	699.608	4	360.701	850.924	2	GFGFILFKDAASVEK	XL:1E-Thiol@118	-3.32167	43.5	3.7e-06	538.786	2	FGEVVDCTLK	XL:1E-Alkene@126	-1.90306	33.1	9.5e-06
SIA	Q99729	K118	O14979	C177	699.608	4	360.701	850.924	2	GFGFILFKDAASVEK	XL:1E-Thiol@118	-3.32167	43.5	3.7e-06	538.786	2	FGEVVDCTIK	XL:1E-Alkene@177	-1.90306	33.1	9.5e-06
SIA	P31946	C96	P61981	K125	769.146	4	328.344	1020.03	2	IEAELQDICNDVLELLDK	XL:1E-Alkene@96	0.97562	41.8	2.5e-05	508.751	2	VFYLKMK	XL:1E-Thiol@125;Oxidation@126	-1.11712	19.5	0.031
SIA	P31946	C96	P27348	K120	769.146	4	328.344	1020.03	2	IEAELQDICNDVLELLDK	XL:1E-Alkene@96	0.97562	41.8	2.5e-05	508.751	2	VFYLKMK	XL:1E-Thiol@120;Oxidation@121	-1.11712	19.5	0.031
SIA	P31946	C96	P61981	K125	769.398	4	657.012	1020.03	2	IEAELQDICNDVLELLDK	XL:1E-Alkene@96	-2.45564	48	6.7e-06	508.752	2	VFYLKMK	XL:1E-Thiol@125;Oxidation@126	-1.90335	24	0.0051
SIA	P31946	C96	P27348	K120	769.398	4	657.012	1020.03	2	IEAELQDICNDVLELLDK	XL:1E-Alkene@96	-2.45564	48	6.7e-06	508.752	2	VFYLKMK	XL:1E-Thiol@120;Oxidation@121	-1.90335	24	0.0051
SIA	P04406	K117	P60174	C218	479.053	5	423.921	385.862	3	AGAHLQGGAKR	XL:1E-Sulfenic@117	-1.24904	17.8	0.038	618.336	2	IIYGGSVTGATCK	XL:1E-Alkene@218	-1.67708	36	1e-06
SIA	P78371	K191	P48643	C181	473.254	5	-10.0322	522.288	3	LKGSGNLEAIHIIK	XL:1E-Thiol@191	1.36721	18	0.022	390.71	2	VVNSCHR	XL:1E-Alkene@181	-1.01255	21.8	0.0017
SIA	P06744	K252	P07195	C164	674.102	4	376.621	759.395	2	HFVALSTNTTKVK	XL:1E-Thiol@252	-2.78744	34.1	1.6e-05	579.301	2	VIGSGCNLDSAR	XL:1E-Alkene@164	-3.77723	34.5	1.2e-05
SIA	P06744	K252	P07195	C164	674.102	4	376.712	768.398	2	HFVALSTNTTKVK	XL:1E-Sulfenic@252	-0.151959	29.4	6.4e-05	579.299	2	VIGSGCNLDSAR	XL:1E-Alkene@164	0.193074	30.3	1.9e-05
SIA	P13796	K449	P13797	C463	619.922	5	326.974	815.91	2	VNKPPYPKLGGNMK	XL:1E-Thiol@449;Oxidation@454	-3.01112	23.6	0.0035	723.884	2	KLENCNYAVELGK	XL:1E-Alkene@463	-1.36947	42.1	1.3e-05
SIA	P13796	K449	P13797	C463	774.655	4	332.01	815.908	2	VNKPPYPKLGGNMK	XL:1E-Thiol@449;Oxidation@454	0.0529474	25.4	0.0014	723.884	2	KLENCNYAVELGK	XL:1E-Alkene@463	-0.816893	42.6	1.4e-05
SIA	P13796	K449	P13797	C463	620.123	5	651.134	815.908	2	VNKPPYPKLGGNMK	XL:1E-Thiol@449;Oxidation@454	-0.68243	26.4	0.00076	723.883	2	KLENCNYAVELGK	XL:1E-Alkene@463	-0.264318	40.2	2.8e-05
SIA	P13796	K449	P13797	C463	774.652	4	328.853	815.906	2	VNKPPYPKLGGNMK	XL:1E-Thiol@449;Oxidation@454	1.64627	24	0.0014	723.883	2	KLENCNYAVELGK	XL:1E-Alkene@463	0.702689	42.4	1.5e-06
SIA	P13796	C460	P13797	K452	778.406	4	648.999	723.883	2	KLENCNYAVELGK	XL:1E-Alkene@460	-0.264318	38.9	5.3e-06	822.916	2	VNKPPYPKLGANMK	XL:1E-Thiol@452;Oxidation@457	-1.01076	19.4	0.018
SIA	P13796	C460	P13797	K452	778.405	4	647.899	723.884	2	KLENCNYAVELGK	XL:1E-Alkene@460	-1.23132	37.6	8.5e-05	822.917	2	VNKPPYPKLGANMK	XL:1E-Thiol@452;Oxidation@457	-1.61835	21.3	0.0018
SIA	P13796	C460	P13797	K452	622.726	5	326.434	723.884	2	KLENCNYAVELGK	XL:1E-Alkene@460	-1.64575	39.9	1.8e-05	822.916	2	VNKPPYPKLGANMK	XL:1E-Thiol@452;Oxidation@457	-0.403161	18.4	0.015
SIA	P13796	C460	P13797	K452	622.926	5	649.034	723.883	2	KLENCNYAVELGK	XL:1E-Alkene@460	-0.264318	42.8	5.9e-05	822.915	2	VNKPPYPKLGANMK	XL:1E-Thiol@452;Oxidation@457	0.204434	22.6	0.0048
SIA	P13796	C460	P13797	K452	519.106	6	326.332	482.925	3	KLENCNYAVELGK	XL:1E-Alkene@460	-0.970614	34.1	0.00011	548.947	3	VNKPPYPKLGANMK	XL:1E-Thiol@452;Oxidation@457	-1.87454	19.9	0.042
SIA	P13796	C460	P13797	K452	778.403	4	645.62	723.884	2	KLENCNYAVELGK	XL:1E-Alkene@460	-1.64575	39	3.1e-05	822.917	2	VNKPPYPKLGANMK	XL:1E-Thiol@452;Oxidation@457	-1.73987	24.9	0.00045
SIA	O43865	K246	Q96HN2	C353	647.335	4	389.889	548.287	2	KYPNVFKK	XL:1E-Thiol@246	-0.679903	24.3	0.0049	736.875	2	LCVPAMNVNDSVTK	XL:1E-Alkene@353;Oxidation@357	-0.235642	40.6	3e-07
SIA	P04406	C247	P62807	K86	608.572	4	416.467	720.397	2	VPTANVSVVDLTCR	XL:1E-Alkene@247	-0.578549	47.2	2.8e-08	487.238	2	LAHYNKR	XL:1E-Thiol@86	-0.885228	19.6	0.15
SIA	P04406	C247	P06899	K86	608.572	4	416.467	720.397	2	VPTANVSVVDLTCR	XL:1E-Alkene@247	-0.578549	47.2	2.8e-08	487.238	2	LAHYNKR	XL:1E-Thiol@86	-0.885228	19.6	0.15
SIA	P57053	K109	P62937	C52	631.833	4	4.20463	917.993	2	LLLPGELAKHAVSEGTK	XL:1E-Thiol@109	-2.92077	32.4	6.7e-06	336.665	2	GSCFHR	XL:1E-Alkene@52	-3.07261	23.8	0.013
SIA	P62807	K109	P62937	C52	631.833	4	4.20463	917.993	2	LLLPGELAKHAVSEGTK	XL:1E-Thiol@109	-2.92077	32.4	6.7e-06	336.665	2	GSCFHR	XL:1E-Alkene@52	-3.07261	23.8	0.013
SIA	P06899	K109	P62937	C52	631.833	4	4.20463	917.993	2	LLLPGELAKHAVSEGTK	XL:1E-Thiol@109	-2.92077	32.4	6.7e-06	336.665	2	GSCFHR	XL:1E-Alkene@52	-3.07261	23.8	0.013
SIA	P57053	K109	P62937	C52	632.083	4	400.803	917.991	2	LLLPGELAKHAVSEGTK	XL:1E-Thiol@109	-1.39571	26.8	0.00034	336.665	2	GSCFHR	XL:1E-Alkene@52	-2.77558	20.3	0.0086
SIA	P62807	K109	P62937	C52	632.083	4	400.803	917.991	2	LLLPGELAKHAVSEGTK	XL:1E-Thiol@109	-1.39571	26.8	0.00034	336.665	2	GSCFHR	XL:1E-Alkene@52	-2.77558	20.3	0.0086
SIA	P06899	K109	P62937	C52	632.083	4	400.803	917.991	2	LLLPGELAKHAVSEGTK	XL:1E-Thiol@109	-1.39571	26.8	0.00034	336.665	2	GSCFHR	XL:1E-Alkene@52	-2.77558	20.3	0.0086
SIA	P04406	C247	P62807	K121	629.331	4	401.484	720.398	2	VPTANVSVVDLTCR	XL:1E-Alkene@247	-2.10548	47.7	2.8e-08	528.756	2	AVTKYTSSK	XL:1E-Thiol@121	-2.351	28.4	0.00062
SIA	P04406	C247	P62807	K121	629.329	4	398.86	720.398	2	VPTANVSVVDLTCR	XL:1E-Alkene@247	-2.52192	42.5	3.1e-08	528.756	2	AVTKYTSSK	XL:1E-Thiol@121	-2.16187	28.5	0.00085
SIA	P06733	K5	P68371	C12	701.13	4	360.363	526.29	2	MSILKIHAR	Acetyl+Met-loss@1;XL:1E-Thiol@5	-1.89777	32.3	0.0011	866.462	2	EIVHLQAGQCGNQIGAK	XL:1E-Alkene@12	-1.18016	44.1	1.4e-06
SIA	P68371	C12	P62987	K6	776.659	4	324.271	866.462	2	EIVHLQAGQCGNQIGAK	XL:1E-Alkene@12	-1.41099	39.3	2.5e-06	677.35	2	MQIFVKTLTGK	Oxidation@1;XL:1E-Thiol@6	-1.62619	29.1	0.0019
SIA	P09429	K43	P26583	C23	808.88	4	312.826	896.918	2	KHPDASVNFSEFSKK	XL:1E-Thiol@43	1.7766	25.1	8e-05	711.328	2	MSSYAFFVQTCR	Oxidation@13;XL:1E-Alkene@23	2.04506	33.3	4.8e-06
SIA	P06733	K71	P13929	C357	831.698	4	302.218	881.98	2	AVEHINKTIAPALVSK	XL:1E-Thiol@71	-0.845759	45.8	3.5e-07	771.911	2	VNQIGSVTESIQACK	XL:1E-Alkene@357	-1.48366	46.8	8.3e-08
SIA	P06733	K71	P13929	C357	831.949	4	604.439	881.981	2	AVEHINKTIAPALVSK	XL:1E-Thiol@71	-1.63943	42.4	9.3e-07	771.911	2	VNQIGSVTESIQACK	XL:1E-Alkene@357	-1.74276	49	4.6e-07
SIA	P06733	C357	P09651	K350	816.394	4	610.007	771.91	2	VNQIGSVTESLQACK	XL:1E-Alkene@357	0.200468	37.2	2.1e-07	859.882	2	SSGPYGGGGQYFAKPR	XL:1E-Sulfenic@350	1.66144	30.7	6.2e-05
SIA	P13929	C357	P09651	K350	816.394	4	610.007	771.91	2	VNQIGSVTESIQACK	XL:1E-Alkene@357	0.200468	37.2	2.1e-07	859.882	2	SSGPYGGGGQYFAKPR	XL:1E-Sulfenic@350	1.66144	30.7	6.2e-05
SIA	P57053	K109	P07195	C164	753.399	4	334.803	917.992	2	LLLPGELAKHAVSEGTK	XL:1E-Thiol@109	-2.37611	36.3	1.7e-06	579.3	2	VIGSGCNLDSAR	XL:1E-Alkene@164	-2.22363	35.1	1.6e-05
SIA	P62807	K109	P07195	C164	753.399	4	334.803	917.992	2	LLLPGELAKHAVSEGTK	XL:1E-Thiol@109	-2.37611	36.3	1.7e-06	579.3	2	VIGSGCNLDSAR	XL:1E-Alkene@164	-2.22363	35.1	1.6e-05
SIA	P06899	K109	P07195	C164	753.399	4	334.803	917.992	2	LLLPGELAKHAVSEGTK	XL:1E-Thiol@109	-2.37611	36.3	1.7e-06	579.3	2	VIGSGCNLDSAR	XL:1E-Alkene@164	-2.22363	35.1	1.6e-05
SIA	P57053	K109	P07195	C164	753.146	4	-2.20759	917.989	2	LLLPGELAKHAVSEGTK	XL:1E-Thiol@109	1.8723	25.7	0.00015	579.299	2	VIGSGCNLDSAR	XL:1E-Alkene@164	0.538319	32.1	6.9e-05
SIA	P62807	K109	P07195	C164	753.146	4	-2.20759	917.989	2	LLLPGELAKHAVSEGTK	XL:1E-Thiol@109	1.8723	25.7	0.00015	579.299	2	VIGSGCNLDSAR	XL:1E-Alkene@164	0.538319	32.1	6.9e-05
SIA	P06899	K109	P07195	C164	753.146	4	-2.20759	917.989	2	LLLPGELAKHAVSEGTK	XL:1E-Thiol@109	1.8723	25.7	0.00015	579.299	2	VIGSGCNLDSAR	XL:1E-Alkene@164	0.538319	32.1	6.9e-05
SIA	P57053	K109	P62316	C46	749.404	4	670.052	917.991	2	LLLPGELAKHAVSEGTK	XL:1E-Thiol@109	-0.524241	35.9	3.9e-07	570.811	2	NNTQVLINCR	XL:1E-Alkene@46	-2.19558	34.6	6.7e-05
SIA	P62807	K109	P62316	C46	749.404	4	670.052	917.991	2	LLLPGELAKHAVSEGTK	XL:1E-Thiol@109	-0.524241	35.9	3.9e-07	570.811	2	NNTQVLINCR	XL:1E-Alkene@46	-2.19558	34.6	6.7e-05
SIA	P06899	K109	P62316	C46	749.404	4	670.052	917.991	2	LLLPGELAKHAVSEGTK	XL:1E-Thiol@109	-0.524241	35.9	3.9e-07	570.811	2	NNTQVLINCR	XL:1E-Alkene@46	-2.19558	34.6	6.7e-05
SIA	P57053	K109	P62316	C46	749.405	4	671.439	917.991	2	LLLPGELAKHAVSEGTK	XL:1E-Thiol@109	-0.959975	32.9	1.2e-06	570.811	2	NNTQVLINCR	XL:1E-Alkene@46	-2.0204	36.6	4.3e-05
SIA	P62807	K109	P62316	C46	749.405	4	671.439	917.991	2	LLLPGELAKHAVSEGTK	XL:1E-Thiol@109	-0.959975	32.9	1.2e-06	570.811	2	NNTQVLINCR	XL:1E-Alkene@46	-2.0204	36.6	4.3e-05
SIA	P06899	K109	P62316	C46	749.405	4	671.439	917.991	2	LLLPGELAKHAVSEGTK	XL:1E-Thiol@109	-0.959975	32.9	1.2e-06	570.811	2	NNTQVLINCR	XL:1E-Alkene@46	-2.0204	36.6	4.3e-05
SIA	P04406	C247	P09651	K350	790.642	4	636.055	720.398	2	VPTANVSVVDLTCR	XL:1E-Alkene@247	-1.68905	42.1	1.7e-08	859.884	2	SSGPYGGGGQYFAKPR	XL:1E-Sulfenic@350	-0.664462	21.5	0.0072
SIA	Q00610	K637	P53675	C682	752.638	4	331.582	846.905	2	ALEHFTDLYDIKR	XL:1E-Thiol@637	1.24543	33.8	1.9e-05	648.867	2	QNLQLCVQVASK	XL:1E-Alkene@682	0.0949704	29.9	2.4e-05
SIA	Q00610	K637	P53675	C682	752.636	4	328.251	846.904	2	ALEHFTDLYDIKR	XL:1E-Thiol@637	2.78044	33.4	2.2e-05	648.867	2	QNLQLCVQVASK	XL:1E-Alkene@682	0.4032	31.1	9.5e-05
SIA	P35580	C176	P35579	K186	790.4	4	642.057	730.848	2	EDQSILCTGESGAGK	XL:1E-Alkene@176	-2.02485	37.3	0.00018	848.942	2	KVIQYLAYVASSHK	XL:1E-Sulfenic@186	-1.86676	20.2	0.03
SIA	P35580	C176	P35579	K186	632.319	5	320.856	730.848	2	EDQSILCTGESGAGK	XL:1E-Alkene@176	-1.20389	27.6	0.00017	566.296	3	KVIQYLAYVASSHK	XL:1E-Sulfenic@186	-1.1143	25.7	0.0024
SIA	P06733	C357	P57053	K109	849.454	4	1.32431	771.913	2	VNQIGSVTESLQACK	XL:1E-Alkene@357	-3.81553	48.7	1.2e-07	917.993	2	LLLPGELAKHAVSEGTK	XL:1E-Thiol@109	-2.81184	39.6	4.3e-07
SIA	P06733	C357	P62807	K109	849.454	4	1.32431	771.913	2	VNQIGSVTESLQACK	XL:1E-Alkene@357	-3.81553	48.7	1.2e-07	917.993	2	LLLPGELAKHAVSEGTK	XL:1E-Thiol@109	-2.81184	39.6	4.3e-07
SIA	P06733	C357	P06899	K109	849.454	4	1.32431	771.913	2	VNQIGSVTESLQACK	XL:1E-Alkene@357	-3.81553	48.7	1.2e-07	917.993	2	LLLPGELAKHAVSEGTK	XL:1E-Thiol@109	-2.81184	39.6	4.3e-07
SIA	P13929	C357	P62807	K109	849.454	4	1.32431	771.913	2	VNQIGSVTESIQACK	XL:1E-Alkene@357	-3.81553	48.7	1.2e-07	917.993	2	LLLPGELAKHAVSEGTK	XL:1E-Thiol@109	-2.81184	39.6	4.3e-07
SIA	P13639	K318	P04406	C247	626.1	4	404.094	522.294	2	LIEKLDIK	XL:1E-Thiol@318	0.608675	23.7	0.012	720.399	2	VPTANVSVVDLTCR	XL:1E-Alkene@247	-3.07716	39.5	5.9e-08
SIA	P06733	K89	P13929	C119	709.629	4	352.381	694.84	2	LNVTEQEKIDK	XL:1E-Thiol@89	0.646453	38.6	0.00022	714.914	2	FGANAILGVSLAVCK	XL:1E-Alkene@119	0.576036	48	3.9e-07
SIA	P06733	K89	P13929	C119	709.883	4	709.955	694.84	2	LNVTEQEKIDK	XL:1E-Thiol@89	-0.0731379	40.5	9.5e-05	714.914	2	FGANAILGVSLAVCK	XL:1E-Alkene@119	0.576036	44.6	9.5e-07
SIA	P06733	K89	P13929	C119	709.631	4	354.621	694.841	2	LNVTEQEKIDK	XL:1E-Thiol@89	-0.792727	40	0.00013	714.914	2	FGANAILGVSLAVCK	XL:1E-Alkene@119	0.0165275	48.8	1.8e-06
SIA	P06733	K89	P13929	C119	709.632	4	356.775	694.841	2	LNVTEQEKIDK	XL:1E-Thiol@89	-0.792727	39.5	0.00023	714.915	2	FGANAILGVSLAVCK	XL:1E-Alkene@119	-0.96261	40.2	4.2e-06
SIA	P35998	K34	P62191	C58	705.364	5	573.377	1137.05	2	ALDEGDIALLKTYGQSTYSR	XL:1E-Thiol@34	-3.98823	29.8	0.00013	615.852	2	LPLVTPHTQCR	XL:1E-Alkene@58	-1.27534	26.5	9.6e-05
SIA	P15531	K56	P22392	C109	617.717	5	329.694	702.687	3	EHYVDLKDRPFFAGLVK	XL:1E-Thiol@56	0.036008	21.8	0.03	480.749	2	GDFCIQVGR	XL:1E-Alkene@109	-0.152836	30.7	0.00026
SIA	P15531	K56	O60361	C94	617.717	5	329.694	702.687	3	EHYVDLKDRPFFAGLVK	XL:1E-Thiol@56	0.036008	21.8	0.03	480.749	2	GDFCIQVGR	XL:1E-Alkene@94	-0.152836	30.7	0.00026
SIA	P06733	K326	P13929	C357	956.241	4	262.767	1140.07	2	FTASAGIQVVGDDLTVTNPKR	XL:1E-Sulfenic@326	-0.3731	41.6	2.2e-05	771.909	2	VNQIGSVTESIQACK	XL:1E-Alkene@357	1.10731	49.8	1.2e-07
SIA	P15531	K56	P22392	C109	617.716	5	328.209	702.687	3	EHYVDLKDRPFFAGLVK	XL:1E-Thiol@56	0.32063	18	0.089	480.749	2	GDFCIQVGR	XL:1E-Alkene@109	-0.152836	32.6	0.00075
SIA	P15531	K56	O60361	C94	617.716	5	328.209	702.687	3	EHYVDLKDRPFFAGLVK	XL:1E-Thiol@56	0.32063	18	0.089	480.749	2	GDFCIQVGR	XL:1E-Alkene@94	-0.152836	32.6	0.00075
SIA	P15531	K56	P22392	C109	617.917	5	653.627	702.688	3	EHYVDLKDRPFFAGLVK	XL:1E-Thiol@56	-0.817856	19.8	0.024	480.749	2	GDFCIQVGR	XL:1E-Alkene@109	-1.19288	29.3	0.0016
SIA	P15531	K56	O60361	C94	617.917	5	653.627	702.688	3	EHYVDLKDRPFFAGLVK	XL:1E-Thiol@56	-0.817856	19.8	0.024	480.749	2	GDFCIQVGR	XL:1E-Alkene@94	-1.19288	29.3	0.0016
SIA	P06733	K89	P13929	C119	709.633	4	357.378	694.839	2	LNVTEQEKIDK	XL:1E-Thiol@89	1.50996	21.2	0.031	714.915	2	FGANAILGVSLAVCK	XL:1E-Alkene@119	-0.822733	43.2	7.6e-06
SIA	P06733	K228	P13929	C357	726.894	4	349.596	681.372	2	EGLELLKTAIGK	XL:1E-Sulfenic@228	-1.4635	26.4	0.00078	771.912	2	VNQIGSVTESIQACK	XL:1E-Alkene@357	-2.77915	49.9	5.7e-08
SIA	P06733	K228	P13929	C357	726.894	4	350.269	681.37	2	EGLELLKTAIGK	XL:1E-Sulfenic@228	0.591181	27.9	0.00071	771.911	2	VNQIGSVTESIQACK	XL:1E-Alkene@357	-1.48366	49.1	6.8e-08
SIA	P11940	C339	Q13310	K312	765.869	4	332.944	786.378	2	GFGFVCFSSPEEATK	XL:1E-Alkene@339	-6.90028	30.4	6.9e-05	744.857	2	KEFSPFGSITSAK	XL:1E-Sulfenic@312	-1.58836	27	0.00019
SIA	P11940	K312	Q13310	C339	769.373	4	331.893	751.864	2	KEFSPFGTITSAK	XL:1E-Sulfenic@312	-0.875251	33.4	1.5e-05	786.373	2	GFGFVCFSSPEEATK	XL:1E-Alkene@339	-0.542013	28	2.8e-05
SIA	P11940	C339	Q13310	K312	765.869	4	333.343	786.374	2	GFGFVCFSSPEEATK	XL:1E-Alkene@339	-1.81367	30.4	2.6e-05	744.857	2	KEFSPFGSITSAK	XL:1E-Sulfenic@312	-1.58836	22	0.0013
SIA	P11940	K312	Q13310	C339	769.622	4	655.619	751.865	2	KEFSPFGTITSAK	XL:1E-Sulfenic@312	-1.93927	26.6	0.00052	786.374	2	GFGFVCFSSPEEATK	XL:1E-Alkene@339	-1.94084	27.5	0.00054
SIA	P06733	K5	P60174	C42	793.418	4	320.953	526.291	2	MSILKIHAR	Acetyl+Met-loss@1;XL:1E-Thiol@5	-2.08778	32.2	0.002	1051.04	2	VPADTEVVCAPPTAYIDFAR	XL:1E-Alkene@42	-2.02449	32.4	0.00047
SIA	P06733	K28	P13929	C357	878.699	4	0.0367655	985.49	2	GNPTVEVDLFTSKGLFR	XL:1E-Sulfenic@28	-1.76778	35.1	1.1e-05	771.912	2	VNQIGSVTESIQACK	XL:1E-Alkene@357	-3.16779	47.3	1.6e-07
SIA	Q00610	K637	P53675	C778	794.669	4	315.697	846.904	2	ALEHFTDLYDIKR	XL:1E-Thiol@637	2.30813	33.6	9.8e-06	732.923	2	LTDQLPLIIVCDR	XL:1E-Alkene@778	1.74167	37.9	6.2e-05
SIA	Q00610	C824	P53675	K83	710.656	4	356.926	975.545	2	LPVVIGGLLDVDCSEDVIK	XL:1E-Alkene@824	-1.39264	43.3	1.3e-07	436.258	2	VIALKAGK	XL:1E-Thiol@83	-2.4333	27.7	0.0045
SIA	Q00610	C824	P53675	K83	710.656	4	357.443	975.545	2	LPVVIGGLLDVDCSEDVIK	XL:1E-Alkene@824	-1.39264	57.4	2.5e-09	436.258	2	VIALKAGK	XL:1E-Thiol@83	-1.05797	22	0.047
SIA	P06733	K202	P13929	C119	957.983	4	526.468	1200.05	2	YGKDATNVGDEGGFAPNILENK	XL:1E-Sulfenic@202	-2.78836	39.7	2e-07	714.915	2	FGANAILGVSLAVCK	XL:1E-Alkene@119	-1.10249	51.8	1.2e-06
SIA	P06733	K202	P13929	C119	957.981	4	524.809	1200.05	2	YGKDATNVGDEGGFAPNILENK	XL:1E-Sulfenic@202	-2.78836	40.1	7.6e-08	714.915	2	FGANAILGVSLAVCK	XL:1E-Alkene@119	-1.66199	51.4	7.4e-07
SIA	P43246	C843	P52701	K1233	794.418	4	4.63962	383.217	2	HVIECAK	XL:1E-Alkene@843	-2.00689	26	0.0018	1196.61	2	GTATFDGTAIANAVVKELAETIK	XL:1E-Thiol@1233	-0.273865	37.2	1.4e-05
SIA	P43246	C843	P52701	K1233	794.418	4	5.33197	383.217	2	HVIECAK	XL:1E-Alkene@843	-2.00689	25.4	0.0041	1196.61	2	GTATFDGTAIANAVVKELAETIK	XL:1E-Thiol@1233	-1.61098	39.8	1.6e-06
SIA	P06733	K80	P13929	C389	845.951	4	595.91	559.319	2	TIAPALVSKK	XL:1E-Sulfenic@80	-2.42799	16.6	0.095	1131.59	2	SGETEDTFIADLVVGLCTGQIK	XL:1E-Alkene@389	-5.88482	47.8	2.8e-07
SIA	P06733	K80	P13929	C389	845.701	4	298.916	559.32	2	TIAPALVSKK	XL:1E-Sulfenic@80	-4.39466	19.9	0.01	1131.59	2	SGETEDTFIADLVVGLCTGQIK	XL:1E-Alkene@389	-6.14993	49.6	3.4e-08
SIA	P06733	K5	P13929	C389	833.691	4	305.398	526.29	2	MSILKIHAR	Acetyl+Met-loss@1;XL:1E-Thiol@5	-0.947722	32.1	0.00084	1131.58	2	SGETEDTFIADLVVGLCTGQIK	XL:1E-Alkene@389	-0.405785	46.8	7.8e-08
SIA	P06733	K5	P13929	C389	833.692	4	306.277	526.29	2	MSILKIHAR	Acetyl+Met-loss@1;XL:1E-Thiol@5	-0.947722	31.8	0.00077	1131.58	2	SGETEDTFIADLVVGLCTGQIK	XL:1E-Alkene@389	-0.494157	48.1	8.9e-09
SIA	P06733	K5	P13929	C389	833.69	4	304.224	526.29	2	MSILKIHAR	Acetyl+Met-loss@1;XL:1E-Thiol@5	-1.32774	33.4	0.001	1131.58	2	SGETEDTFIADLVVGLCTGQIK	XL:1E-Alkene@389	-1.99648	44	4.5e-07
SIA	P06733	K5	P13929	C389	833.691	4	305.398	526.29	2	MSILKIHAR	Acetyl+Met-loss@1;XL:1E-Thiol@5	-1.51775	31.8	0.00087	1131.58	2	SGETEDTFIADLVVGLCTGQIK	XL:1E-Alkene@389	-0.936017	39.9	5.2e-07
SIA	P06733	K5	P13929	C389	833.69	4	304.884	526.29	2	MSILKIHAR	Acetyl+Met-loss@1;XL:1E-Thiol@5	-1.51775	32.8	0.00086	1131.58	2	SGETEDTFIADLVVGLCTGQIK	XL:1E-Alkene@389	-1.02439	45.6	2.4e-08
SIA	P06733	K5	P13929	C389	833.69	4	304.371	526.29	2	MSILKIHAR	Acetyl+Met-loss@1;XL:1E-Thiol@5	-0.757713	30.3	0.0018	1131.58	2	SGETEDTFIADLVVGLCTGQIK	XL:1E-Alkene@389	0.0360757	34.7	1.8e-05
SIA	P06733	K5	P13929	C389	833.442	4	6.02502	526.29	2	MSILKIHAR	Acetyl+Met-loss@1;XL:1E-Thiol@5	-0.757713	30	0.0011	1131.58	2	SGETEDTFIADLVVGLCTGQIK	XL:1E-Alkene@389	0.919798	37.5	4.1e-06
SIA	P06733	K5	P13929	C389	833.692	4	306.131	526.289	2	MSILKIHAR	Acetyl+Met-loss@1;XL:1E-Thiol@5	0.00232448	32.8	0.00064	1131.58	2	SGETEDTFIADLVVGLCTGQIK	XL:1E-Alkene@389	0.743053	17.3	0.06
SIA	P06733	K5	P13929	C389	833.692	4	306.204	526.289	2	MSILKIHAR	Acetyl+Met-loss@1;XL:1E-Thiol@5	0.192334	29.6	0.0018	1131.58	2	SGETEDTFIADLVVGLCTGQIK	XL:1E-Alkene@389	0.919798	33.7	2e-05
SIA	P06733	K5	P13929	C389	833.692	4	306.277	526.29	2	MSILKIHAR	Acetyl+Met-loss@1;XL:1E-Thiol@5	-0.187685	29.3	0.0028	1131.58	2	SGETEDTFIADLVVGLCTGQIK	XL:1E-Alkene@389	3.21748	33.9	9.6e-06
SIA	P06733	K5	P13929	C389	833.694	4	308.844	526.29	2	MSILKIHAR	Acetyl+Met-loss@1;XL:1E-Thiol@5	-0.377694	31.6	0.0051	1131.58	2	SGETEDTFIADLVVGLCTGQIK	XL:1E-Alkene@389	2.86399	49	5.3e-08
SIA	P06733	K5	P13929	C389	833.69	4	304.664	526.289	2	MSILKIHAR	Acetyl+Met-loss@1;XL:1E-Thiol@5	0.192334	31.5	0.0017	1131.58	2	SGETEDTFIADLVVGLCTGQIK	XL:1E-Alkene@389	2.06864	44.4	2.7e-07
SIA	P09429	K55	P26583	C106	557.68	5	4.15869	441.69	2	TMSAKEK	Oxidation@52;XL:1E-Thiol@55	-3.33178	24.3	0.0082	629.002	3	RPPSAFFLFCSEHRPK	XL:1E-Alkene@106	-3.10721	27.3	0.002
SIA	P09429	K55	P26583	C106	557.88	5	363.679	441.69	2	TMSAKEK	Oxidation@52;XL:1E-Thiol@55	-2.65257	23.1	0.017	629.002	3	RPPSAFFLFCSEHRPK	XL:1E-Alkene@106	-2.63026	28.4	0.0012
SIA	Q7KZI7	K105	P27448	C169	577.314	5	700.662	498.605	3	IMKVLNHPNIVK	Oxidation@104;XL:1E-Thiol@105	-3.09538	22.6	0.0086	685.366	2	QIVSAVQYCHQK	XL:1E-Alkene@169	-1.47934	41.9	8.2e-06
SIA	Q7KZI7	K105	P27448	C169	577.112	5	350.287	498.604	3	IMKVLNHPNIVK	Oxidation@104;XL:1E-Thiol@105	-0.88923	18.2	0.15	685.365	2	QIVSAVQYCHQK	XL:1E-Alkene@169	-1.04162	40.7	2.5e-05
SIA	Q06830	K7	P60174	C218	724.119	4	698.224	828.893	2	MSSGNAKIGHPAPNFK	Acetyl+Met-loss@1;XL:1E-Sulfenic@7	1.20203	21.2	0.0029	618.335	2	IIYGGSVTGATCK	XL:1E-Alkene@218	-0.221558	39.2	4.1e-06
SIA	P09429	K157	P26583	C106	672.939	5	299.194	729.339	2	EKYEKDIAAYR	XL:1E-Thiol@157	0.982193	37.5	7.4e-06	629	3	RPPSAFFLFCSEHRPK	XL:1E-Alkene@106	0.390395	28.3	0.0012
SIA	O75964	K66	P00338	C163	742.399	4	-318.9	896.968	2	IVNSAQTGSFKQLTVK	XL:1E-Thiol@66	-1.0662	35.3	9.7e-07	579.301	2	VIGSGCNLDSAR	XL:1E-Alkene@163	-3.25936	33	5e-05
SIA	O75964	K66	Q6ZMR3	C163	742.399	4	-318.9	896.968	2	IVNSAQTGSFKQLTVK	XL:1E-Thiol@66	-1.0662	35.3	9.7e-07	579.301	2	VIGSGCNLDSAR	XL:1E-Alkene@163	-3.25936	33	5e-05
SIA	O75964	K66	P07195	C164	742.399	4	-318.9	896.968	2	IVNSAQTGSFKQLTVK	XL:1E-Thiol@66	-1.0662	35.3	9.7e-07	579.301	2	VIGSGCNLDSAR	XL:1E-Alkene@164	-3.25936	33	5e-05
SIA	O75964	K66	P00338	C163	742.889	4	342.125	896.969	2	IVNSAQTGSFKQLTVK	XL:1E-Thiol@66	-2.73849	18.5	0.016	579.301	2	VIGSGCNLDSAR	XL:1E-Alkene@163	-3.43198	31.8	6.1e-05
SIA	O75964	K66	Q6ZMR3	C163	742.889	4	342.125	896.969	2	IVNSAQTGSFKQLTVK	XL:1E-Thiol@66	-2.73849	18.5	0.016	579.301	2	VIGSGCNLDSAR	XL:1E-Alkene@163	-3.43198	31.8	6.1e-05
SIA	O75964	K66	P07195	C164	742.889	4	342.125	896.969	2	IVNSAQTGSFKQLTVK	XL:1E-Thiol@66	-2.73849	18.5	0.016	579.301	2	VIGSGCNLDSAR	XL:1E-Alkene@164	-3.43198	31.8	6.1e-05
SIA	P00338	K278	Q6ZMR3	C163	727.381	4	347.865	865.955	2	VHPVSTMIKGLYGIK	Oxidation@276;XL:1E-Thiol@278	-3.52131	36	1.9e-05	579.301	2	VIGSGCNLDSAR	XL:1E-Alkene@163	-3.60461	40.7	2.5e-06
SIA	P00338	K278	P07195	C164	727.381	4	347.865	865.955	2	VHPVSTMIKGLYGIK	Oxidation@276;XL:1E-Thiol@278	-3.52131	36	1.9e-05	579.301	2	VIGSGCNLDSAR	XL:1E-Alkene@164	-3.60461	40.7	2.5e-06
SIA	P09651	K350	P60174	C218	739.364	4	345.102	859.884	2	SSGPYGGGGQYFAKPR	XL:1E-Sulfenic@350	-1.01335	27.4	0.00017	618.336	2	IIYGGSVTGATCK	XL:1E-Alkene@218	-1.67708	33	7.7e-05
SIA	P09651	K350	P60174	C218	739.615	4	684.636	859.884	2	SSGPYGGGGQYFAKPR	XL:1E-Sulfenic@350	-0.548167	21	0.0029	618.334	2	IIYGGSVTGATCK	XL:1E-Alkene@218	1.71914	32.2	9.7e-06
SIA	P09429	K157	P26583	C106	621.714	5	649.625	600.772	2	YEKDIAAYR	XL:1E-Thiol@157	-0.934998	30.2	1.1e-05	629.001	3	RPPSAFFLFCSEHRPK	XL:1E-Alkene@106	-1.04045	30	0.0027
SIA	P06733	K80	P13929	C357	665.867	4	380.765	559.318	2	TIAPALVSKK	XL:1E-Sulfenic@80	-0.818896	15.5	0.11	771.91	2	VNQIGSVTESIQACK	XL:1E-Alkene@357	-0.447276	39.9	4.1e-07
SIA	P06733	K71	P13929	C357	831.949	4	604.66	881.981	2	AVEHINKTIAPALVSK	XL:1E-Thiol@71	-1.07252	42.7	1.5e-07	771.911	2	VNQIGSVTESIQACK	XL:1E-Alkene@357	-1.09502	49.4	1.2e-07
SIA	P06733	K71	P13929	C357	831.699	4	303.614	881.979	2	AVEHINKTIAPALVSK	XL:1E-Thiol@71	1.08172	39	9.2e-07	771.909	2	VNQIGSVTESIQACK	XL:1E-Alkene@357	0.718664	38.9	1.1e-06
SIA	Q7KZI7	K105	P27448	C280	792.664	4	326.551	747.403	2	IMKVLNHPNIVK	Oxidation@104;XL:1E-Thiol@105	-0.673393	28.3	0.0013	828.403	2	IPFYMSTDCENLLK	Oxidation@276;XL:1E-Alkene@280	0.0200789	38.8	6.1e-06
SIA	Q7KZI7	K105	P27448	C280	792.646	4	304.802	747.404	2	IMKVLNHPNIVK	Oxidation@104;XL:1E-Thiol@105	-2.94793	20.4	0.02	828.405	2	IPFYMSTDCENLLK	Oxidation@276;XL:1E-Alkene@280	-3.11848	31.8	2.4e-05
SIA	P60174	C218	P62987	K48	669.104	4	755.058	618.337	2	IIYGGSVTGATCK	XL:1E-Alkene@218	-2.16225	21.4	0.002	709.86	2	LIFAGKQLEDGR	XL:1E-Thiol@48	-2.00564	26.1	0.0034
SIA	Q7KZI7	C277	P27448	K108	796.405	4	623.79	828.403	2	IPFYMSTDCENLLK	Oxidation@273;XL:1E-Alkene@277	0.0200789	37.8	1.7e-06	754.409	2	IMKILNHPNIVK	Oxidation@107;XL:1E-Thiol@108	0.426475	34.2	8.8e-05
SIA	P09429	C106	P26583	K157	626.715	5	324.338	637.67	3	RPPSAFFLFCSEYRPK	XL:1E-Alkene@106	-2.21987	37.7	8.3e-05	600.773	2	YEKDIAAYR	XL:1E-Thiol@157	-1.93371	31.8	1.6e-05
SIA	P09429	C106	P26583	K157	783.141	4	323.913	637.671	3	RPPSAFFLFCSEYRPK	XL:1E-Alkene@106	-3.1608	34	0.00031	600.774	2	YEKDIAAYR	XL:1E-Thiol@157	-3.59823	29.4	4.7e-06
SIA	P09429	C106	P26583	K157	626.715	5	324.923	637.67	3	RPPSAFFLFCSEYRPK	XL:1E-Alkene@106	-3.00398	35.1	0.00031	600.773	2	YEKDIAAYR	XL:1E-Thiol@157	-2.26661	28.6	4.8e-05
SIA	P09429	C106	P26583	K157	783.141	4	323.913	637.67	3	RPPSAFFLFCSEYRPK	XL:1E-Alkene@106	-2.06305	35.2	0.00011	600.772	2	YEKDIAAYR	XL:1E-Thiol@157	-1.43435	28.8	3.1e-06
SIA	P06733	K60	P13929	C119	601.818	4	419.766	479.213	2	YMGKGVSK	Oxidation@58;XL:1E-Thiol@60	-2.56534	23.6	0.011	714.915	2	FGANAILGVSLAVCK	XL:1E-Alkene@119	-1.94175	50.5	5.1e-07
SIA	P06733	K60	P13929	C119	601.568	4	3.99462	479.213	2	YMGKGVSK	Oxidation@58;XL:1E-Thiol@60	-1.10462	21.3	0.017	714.914	2	FGANAILGVSLAVCK	XL:1E-Alkene@119	-0.403103	44.2	1.9e-06
SIA	P06733	K5	P13929	C357	654.105	4	769.697	526.29	2	MSILKIHAR	Acetyl+Met-loss@1;XL:1E-Thiol@5	-1.32774	29.7	0.0019	771.911	2	VNQIGSVTESIQACK	XL:1E-Alkene@357	-1.35412	48.2	4.1e-07
SIA	P06733	K5	P13929	C357	653.853	4	384.553	526.29	2	MSILKIHAR	Acetyl+Met-loss@1;XL:1E-Thiol@5	-1.32774	29.7	0.0042	771.91	2	VNQIGSVTESIQACK	XL:1E-Alkene@357	-0.576825	44.1	1.2e-08
SIA	P09651	C43	P22626	K113	711.612	4	711.07	945.947	2	SHFEQWGTLTDCVVMR	XL:1E-Alkene@43;Oxidation@46	-3.80262	55.8	1.2e-08	467.267	2	KLFVGGIK	XL:1E-Thiol@113	-4.35835	21.2	0.061
SIA	P06733	K5	P13929	C357	653.855	4	386.798	526.289	2	MSILKIHAR	Acetyl+Met-loss@1;XL:1E-Thiol@5	1.71241	30.8	0.0049	771.908	2	VNQIGSVTESIQACK	XL:1E-Alkene@357	1.75506	48.7	2.1e-07
SIA	P06733	K193	P13929	C357	808.679	4	620.692	835.438	2	IGAEVYHNLKNVIK	XL:1E-Thiol@193	1.99266	40.3	9.6e-05	771.909	2	VNQIGSVTESIQACK	XL:1E-Alkene@357	0.848213	49.5	2.3e-07
SIA	P06733	K193	P13929	C357	808.431	4	313.615	835.441	2	IGAEVYHNLKNVIK	XL:1E-Thiol@193	-0.640682	37.2	0.00017	771.91	2	VNQIGSVTESIQACK	XL:1E-Alkene@357	-0.706373	49.4	1.2e-07
SIA	P06733	K193	P13929	C357	808.429	4	310.892	835.441	2	IGAEVYHNLKNVIK	XL:1E-Thiol@193	-0.520985	42.9	4.5e-05	771.91	2	VNQIGSVTESIQACK	XL:1E-Alkene@357	-0.0586298	45.6	1.8e-07
SIA	P06733	C357	P04406	K215	850.955	4	589.928	771.909	2	VNQIGSVTESLQACK	XL:1E-Alkene@357	0.589115	46.5	1.2e-07	928.996	2	GALQNIIPASTGAAKAVGK	XL:1E-Sulfenic@215	2.89857	24	0.0049
SIA	P13929	C357	P04406	K215	850.955	4	589.928	771.909	2	VNQIGSVTESIQACK	XL:1E-Alkene@357	0.589115	46.5	1.2e-07	928.996	2	GALQNIIPASTGAAKAVGK	XL:1E-Sulfenic@215	2.89857	24	0.0049
SIA	P06733	K193	P13929	C357	808.428	4	309.758	835.439	2	IGAEVYHNLKNVIK	XL:1E-Thiol@193	1.63357	42.5	1.7e-05	771.909	2	VNQIGSVTESIQACK	XL:1E-Alkene@357	0.459566	38	2.6e-07
SIA	P06733	K193	P13929	C357	646.947	5	314.48	835.442	2	IGAEVYHNLKNVIK	XL:1E-Thiol@193	-1.59826	21.5	0.051	771.91	2	VNQIGSVTESIQACK	XL:1E-Alkene@357	-0.447276	39.8	7.7e-08
SIA	P06733	K81	P13929	C119	652.606	4	389.482	580.787	2	KLNVTEQEK	XL:1E-Thiol@81	-3.70935	23.2	0.019	714.917	2	FGANAILGVSLAVCK	XL:1E-Alkene@119	-3.90001	46.4	1.1e-06
SIA	P06733	K81	P13929	C119	652.605	4	388.732	589.791	2	KLNVTEQEK	XL:1E-Sulfenic@81	-2.29631	19.9	0.029	714.915	2	FGANAILGVSLAVCK	XL:1E-Alkene@119	-1.52212	37.6	7.4e-05
SIA	P06733	K233	P13929	C119	661.355	4	4.47442	598.785	2	TAIGKAGYTDK	XL:1E-Thiol@233	-0.925777	29.9	9.4e-05	714.915	2	FGANAILGVSLAVCK	XL:1E-Alkene@119	-0.682857	42	2e-06
SIA	P06733	K81	P13929	C119	652.854	4	770.117	580.784	2	KLNVTEQEK	XL:1E-Thiol@81	1.1117	25.1	0.0031	714.913	2	FGANAILGVSLAVCK	XL:1E-Alkene@119	1.27542	43.2	3.4e-06
SIA	P06733	K81	P13929	C119	652.351	4	-1.92949	589.791	2	KLNVTEQEK	XL:1E-Sulfenic@81	-2.29631	17	0.13	714.916	2	FGANAILGVSLAVCK	XL:1E-Alkene@119	-2.08162	43.5	2e-06
SIA	P06733	K5	P04406	C247	628.098	4	403.505	526.29	2	MSILKIHAR	Acetyl+Met-loss@1;XL:1E-Thiol@5	-1.32774	30.7	0.0019	720.397	2	VPTANVSVVDLTCR	XL:1E-Alkene@247	-0.856174	46.2	1.9e-08
SIA	P04406	C247	P62987	K6	703.623	4	352.156	720.396	2	VPTANVSVVDLTCR	XL:1E-Alkene@247	0.948389	46.4	1.9e-08	686.353	2	MQIFVKTLTGK	Oxidation@1;XL:1E-Sulfenic@6	1.1634	25.6	0.00034
SIA	P06733	K5	P04406	C247	628.1	4	405.258	526.29	2	MSILKIHAR	Acetyl+Met-loss@1;XL:1E-Thiol@5	-0.567704	31.6	0.00052	720.396	2	VPTANVSVVDLTCR	XL:1E-Alkene@247	-0.162112	39.6	2.4e-07
SIA	P14174	C81	P62987	K48	598.33	4	421.432	477.292	2	LLCGLLAER	XL:1E-Alkene@81	0.355931	28.9	2.8e-05	709.855	2	LIFAGKQLEDGR	XL:1E-Thiol@48	5.46066	28.6	0.0016
SIA	P06733	K256	P13929	C119	648.337	4	1.05342	572.752	2	SGKYDLDFK	XL:1E-Thiol@256	0.897789	25.2	0.00077	714.913	2	FGANAILGVSLAVCK	XL:1E-Alkene@119	1.13554	43.8	8.5e-06
SIA	P06733	K256	P13929	C119	648.588	4	389.802	572.753	2	SGKYDLDFK	XL:1E-Thiol@256	-0.848166	25	0.00042	714.915	2	FGANAILGVSLAVCK	XL:1E-Alkene@119	-1.94175	44.8	2.5e-06
SIA	P06733	K5	P13929	C119	625.356	4	403.708	526.29	2	MSILKIHAR	Acetyl+Met-loss@1;XL:1E-Thiol@5	-0.757713	32.6	0.00083	714.914	2	FGANAILGVSLAVCK	XL:1E-Alkene@119	0.296281	42.3	1e-05
SIA	P06733	K5	P13929	C119	625.357	4	405.272	526.29	2	MSILKIHAR	Acetyl+Met-loss@1;XL:1E-Thiol@5	-1.89777	30.8	0.0012	714.915	2	FGANAILGVSLAVCK	XL:1E-Alkene@119	-1.24236	42.8	1.3e-05
SIA	P35580	C176	P35579	K355	792.173	4	321.741	730.847	2	EDQSILCTGESGAGK	XL:1E-Alkene@176	-0.109266	23	0.003	843.983	2	VISGVLQLGNIVFKK	XL:1E-Thiol@355	1.19446	43.1	3.1e-07
SIA	P00558	C108	P07205	K156	973.25	4	516.303	839.465	2	ACANPAAGSVILLENLR	XL:1E-Alkene@108	3.30108	50.3	3e-08	1106.02	2	ASLSKLGDVYVNDAFGTAHR	XL:1E-Sulfenic@156	3.89668	39.7	1.7e-07
SIA	P06733	K5	P13929	C119	625.107	4	3.91131	526.291	2	MSILKIHAR	Acetyl+Met-loss@1;XL:1E-Thiol@5	-2.08778	30.5	0.0012	714.915	2	FGANAILGVSLAVCK	XL:1E-Alkene@119	-1.66199	48	2.2e-06
SIA	P06733	K5	P13929	C119	625.607	4	805.558	526.29	2	MSILKIHAR	Acetyl+Met-loss@1;XL:1E-Thiol@5	-1.51775	30.2	0.0022	714.915	2	FGANAILGVSLAVCK	XL:1E-Alkene@119	-0.682857	44.9	5.9e-06
SIA	P06733	K193	P13929	C389	988.515	4	509.424	835.44	2	IGAEVYHNLKNVIK	XL:1E-Thiol@193	0.436594	40.8	2.9e-05	1131.58	2	SGETEDTFIADLVVGLCTGQIK	XL:1E-Alkene@389	2.06864	51.7	2e-09
SIA	P06733	K5	P13929	C357	654.106	4	771.754	526.289	2	MSILKIHAR	Acetyl+Met-loss@1;XL:1E-Thiol@5	0.572353	29.7	0.0041	771.91	2	VNQIGSVTESIQACK	XL:1E-Alkene@357	-0.0586298	43.1	4.9e-07
SIA	Q08211	C438	P04908	K119	854.735	4	294.454	633.844	2	AAECNIVVTQPR	XL:1E-Alkene@438	0.136511	30.4	0.00037	1075.12	2	VTIAQGGVLPNIQAVLLPKK	XL:1E-Sulfenic@119	0.580947	25.5	0.00054
SIA	Q08211	C438	P04908	K119	854.987	4	589.591	633.844	2	AAECNIVVTQPR	XL:1E-Alkene@438	-0.179024	33.6	5.1e-05	1066.12	2	VTIAQGGVLPNIQAVLLPKK	XL:1E-Thiol@119	0.961048	34.5	3e-06
SIA	Q93079	K117	P62318	C20	729.165	5	556.186	650.323	2	HAVSEGTKAVTK	XL:1E-Thiol@117	-2.11183	30.9	7.7e-06	775.05	3	VLHEAEGHIVTCETNTGEVYR	XL:1E-Alkene@20	-1.63931	40.6	1.6e-06
SIA	P23527	K117	P62318	C20	729.165	5	556.186	650.323	2	HAVSEGTKAVTK	XL:1E-Thiol@117	-2.11183	30.9	7.7e-06	775.05	3	VLHEAEGHIVTCETNTGEVYR	XL:1E-Alkene@20	-1.63931	40.6	1.6e-06
SIA	Q5QNW6	K117	P62318	C20	729.165	5	556.186	650.323	2	HAVSEGTKAVTK	XL:1E-Thiol@117	-2.11183	30.9	7.7e-06	775.05	3	VLHEAEGHIVTCETNTGEVYR	XL:1E-Alkene@20	-1.63931	40.6	1.6e-06
SIA	Q93079	K6	P62318	C20	699.147	5	291.488	584.788	2	MPDPAKSAPAPK	Met-loss@1;XL:1E-Sulfenic@6	-0.844757	17.9	0.0047	775.049	3	VLHEAEGHIVTCETNTGEVYR	XL:1E-Alkene@20	-0.22005	43.2	1.5e-07
SIA	P23527	K6	P62318	C20	699.147	5	291.488	584.788	2	MPDPAKSAPAPK	Met-loss@1;XL:1E-Sulfenic@6	-0.844757	17.9	0.0047	775.049	3	VLHEAEGHIVTCETNTGEVYR	XL:1E-Alkene@20	-0.22005	43.2	1.5e-07
SIA	Q5QNW6	K6	P62318	C20	699.147	5	291.488	584.788	2	MPDPAKSAPAPK	Met-loss@1;XL:1E-Sulfenic@6	-0.844757	17.9	0.0047	775.049	3	VLHEAEGHIVTCETNTGEVYR	XL:1E-Alkene@20	-0.22005	43.2	1.5e-07
SIA	Q12840	K241	P33176	C65	866.914	4	293.642	782.88	2	VSKTGAEGAVLDEAK	XL:1E-Sulfenic@241	-0.229548	28.2	0.00012	950.439	2	VFQSSTSQEQVYNDCAK	XL:1E-Alkene@65	0.636161	40.3	2.1e-07
SIA	P33176	C65	O60282	K241	866.914	4	293.642	950.439	2	VFQSSTSQEQVYNDCAK	XL:1E-Alkene@65	0.636161	40.3	2.1e-07	782.88	2	VSKTGAEGAVLDEAK	XL:1E-Sulfenic@241	-0.229548	28.2	0.00012
SIA	P62807	K121	P62318	C20	680.338	5	302.005	528.754	2	AVTKYTSSK	XL:1E-Thiol@121	1.62059	24.5	0.00069	775.048	3	VLHEAEGHIVTCETNTGEVYR	XL:1E-Alkene@20	0.683119	42.8	7.5e-07
SIA	Q93079	K121	P62318	C20	680.338	5	302.005	528.754	2	AVTKYTSSK	XL:1E-Thiol@121	1.62059	24.5	0.00069	775.048	3	VLHEAEGHIVTCETNTGEVYR	XL:1E-Alkene@20	0.683119	42.8	7.5e-07
SIA	P23527	K121	P62318	C20	680.338	5	302.005	528.754	2	AVTKYTSSK	XL:1E-Thiol@121	1.62059	24.5	0.00069	775.048	3	VLHEAEGHIVTCETNTGEVYR	XL:1E-Alkene@20	0.683119	42.8	7.5e-07
SIA	Q5QNW6	K121	P62318	C20	680.338	5	302.005	528.754	2	AVTKYTSSK	XL:1E-Thiol@121	1.62059	24.5	0.00069	775.048	3	VLHEAEGHIVTCETNTGEVYR	XL:1E-Alkene@20	0.683119	42.8	7.5e-07
SIA	P62807	K121	P62318	C20	680.338	5	301.376	528.757	2	AVTKYTSSK	XL:1E-Thiol@121	-2.72924	27.1	0.00048	775.049	3	VLHEAEGHIVTCETNTGEVYR	XL:1E-Alkene@20	-0.22005	42	1.6e-07
SIA	Q93079	K121	P62318	C20	680.338	5	301.376	528.757	2	AVTKYTSSK	XL:1E-Thiol@121	-2.72924	27.1	0.00048	775.049	3	VLHEAEGHIVTCETNTGEVYR	XL:1E-Alkene@20	-0.22005	42	1.6e-07
SIA	P23527	K121	P62318	C20	680.338	5	301.376	528.757	2	AVTKYTSSK	XL:1E-Thiol@121	-2.72924	27.1	0.00048	775.049	3	VLHEAEGHIVTCETNTGEVYR	XL:1E-Alkene@20	-0.22005	42	1.6e-07
SIA	Q5QNW6	K121	P62318	C20	680.338	5	301.376	528.757	2	AVTKYTSSK	XL:1E-Thiol@121	-2.72924	27.1	0.00048	775.049	3	VLHEAEGHIVTCETNTGEVYR	XL:1E-Alkene@20	-0.22005	42	1.6e-07
SIA	P62807	K121	P62318	C20	680.335	5	297.422	528.756	2	AVTKYTSSK	XL:1E-Thiol@121	-1.02714	22.8	0.0015	775.049	3	VLHEAEGHIVTCETNTGEVYR	XL:1E-Alkene@20	-0.0910263	40.7	3.5e-07
SIA	Q93079	K121	P62318	C20	680.335	5	297.422	528.756	2	AVTKYTSSK	XL:1E-Thiol@121	-1.02714	22.8	0.0015	775.049	3	VLHEAEGHIVTCETNTGEVYR	XL:1E-Alkene@20	-0.0910263	40.7	3.5e-07
SIA	P23527	K121	P62318	C20	680.335	5	297.422	528.756	2	AVTKYTSSK	XL:1E-Thiol@121	-1.02714	22.8	0.0015	775.049	3	VLHEAEGHIVTCETNTGEVYR	XL:1E-Alkene@20	-0.0910263	40.7	3.5e-07
SIA	Q5QNW6	K121	P62318	C20	680.335	5	297.422	528.756	2	AVTKYTSSK	XL:1E-Thiol@121	-1.02714	22.8	0.0015	775.049	3	VLHEAEGHIVTCETNTGEVYR	XL:1E-Alkene@20	-0.0910263	40.7	3.5e-07
SIA	P62807	K121	P62318	C20	680.536	5	593.374	528.756	2	AVTKYTSSK	XL:1E-Thiol@121	-1.78363	18.6	0.0046	775.049	3	VLHEAEGHIVTCETNTGEVYR	XL:1E-Alkene@20	-0.478099	34.6	2.4e-06
SIA	Q93079	K121	P62318	C20	680.536	5	593.374	528.756	2	AVTKYTSSK	XL:1E-Thiol@121	-1.78363	18.6	0.0046	775.049	3	VLHEAEGHIVTCETNTGEVYR	XL:1E-Alkene@20	-0.478099	34.6	2.4e-06
SIA	P23527	K121	P62318	C20	680.536	5	593.374	528.756	2	AVTKYTSSK	XL:1E-Thiol@121	-1.78363	18.6	0.0046	775.049	3	VLHEAEGHIVTCETNTGEVYR	XL:1E-Alkene@20	-0.478099	34.6	2.4e-06
SIA	Q5QNW6	K121	P62318	C20	680.536	5	593.374	528.756	2	AVTKYTSSK	XL:1E-Thiol@121	-1.78363	18.6	0.0046	775.049	3	VLHEAEGHIVTCETNTGEVYR	XL:1E-Alkene@20	-0.478099	34.6	2.4e-06
SIA	P09651	K113	P22626	C50	578.49	5	351.232	651.317	3	IFVGGIKEDTEEHHLR	XL:1E-Thiol@113	-0.951873	23.9	0.012	459.74	2	LTDCVVMR	XL:1E-Alkene@50;Oxidation@53	-1.05951	31.1	0.00066
SIA	P09651	K113	P22626	C50	578.69	5	697.705	651.317	3	IFVGGIKEDTEEHHLR	XL:1E-Thiol@113	-2.33369	28.1	0.0022	459.74	2	LTDCVVMR	XL:1E-Alkene@50;Oxidation@53	-2.14708	31.3	0.0011
SIA	P09651	K113	P22626	C50	578.69	5	696.859	651.318	3	IFVGGIKEDTEEHHLR	XL:1E-Thiol@113	-3.10136	21	0.038	459.74	2	LTDCVVMR	XL:1E-Alkene@50;Oxidation@53	-1.92957	31.7	0.0008
SIA	P68104	C411	P62807	K6	1030.24	4	-4.45631	1468.69	2	SGDAAIVDMVPGKPMCVESFSDYPPLGR	Oxidation@404;Oxidation@410;XL:1E-Alkene@411	2.57669	33.2	2.6e-06	591.795	2	MPEPAKSAPAPK	Met-loss@1;XL:1E-Sulfenic@6	-0.116546	16	0.19
SIA	P57053	K109	P62318	C20	836.227	5	479.207	917.989	2	LLLPGELAKHAVSEGTK	XL:1E-Thiol@109	0.891896	24.7	0.00045	1162.07	2	VLHEAEGHIVTCETNTGEVYR	XL:1E-Alkene@20	-0.425155	45.3	4.6e-08
SIA	P06899	K109	P62318	C20	836.227	5	479.207	917.989	2	LLLPGELAKHAVSEGTK	XL:1E-Thiol@109	0.891896	24.7	0.00045	1162.07	2	VLHEAEGHIVTCETNTGEVYR	XL:1E-Alkene@20	-0.425155	45.3	4.6e-08
SIA	P23527	K109	P62318	C20	836.227	5	479.207	917.989	2	LLLPGELAKHAVSEGTK	XL:1E-Thiol@109	0.891896	24.7	0.00045	1162.07	2	VLHEAEGHIVTCETNTGEVYR	XL:1E-Alkene@20	-0.425155	45.3	4.6e-08
SIA	Q8N257	K109	P62318	C20	836.227	5	479.207	917.989	2	LLLPGELAKHAVSEGTK	XL:1E-Thiol@109	0.891896	24.7	0.00045	1162.07	2	VLHEAEGHIVTCETNTGEVYR	XL:1E-Alkene@20	-0.425155	45.3	4.6e-08
SIA	P57053	K109	P62318	C20	836.23	5	482.79	917.989	2	LLLPGELAKHAVSEGTK	XL:1E-Thiol@109	1.8723	21.8	0.0021	1162.07	2	VLHEAEGHIVTCETNTGEVYR	XL:1E-Alkene@20	0.177219	43.3	5.7e-09
SIA	P06899	K109	P62318	C20	836.23	5	482.79	917.989	2	LLLPGELAKHAVSEGTK	XL:1E-Thiol@109	1.8723	21.8	0.0021	1162.07	2	VLHEAEGHIVTCETNTGEVYR	XL:1E-Alkene@20	0.177219	43.3	5.7e-09
SIA	P23527	K109	P62318	C20	836.23	5	482.79	917.989	2	LLLPGELAKHAVSEGTK	XL:1E-Thiol@109	1.8723	21.8	0.0021	1162.07	2	VLHEAEGHIVTCETNTGEVYR	XL:1E-Alkene@20	0.177219	43.3	5.7e-09
SIA	Q8N257	K109	P62318	C20	836.23	5	482.79	917.989	2	LLLPGELAKHAVSEGTK	XL:1E-Thiol@109	1.8723	21.8	0.0021	1162.07	2	VLHEAEGHIVTCETNTGEVYR	XL:1E-Alkene@20	0.177219	43.3	5.7e-09
SIA	P50990	K528|K534	P07437	C12	746.594	5	272.279	660.343	3	VDQIIMAKPAGGPKPPSGK	Oxidation@526;XL:1E-Thiol@528|XL:1E-Thiol@534	-2.49993	19.9	0.02	866.461	2	EIVHIQAGQCGNQIGAK	XL:1E-Alkene@12	-0.0260455	46.6	8.7e-08
SIA	P68104	C234	P0C0S8	K96	859.451	5	237.232	977.524	3	DGNASGTTLLEALDCILPPTRPTDKPLR	XL:1E-Alkene@234	0.0512371	35.2	0.00013	672.827	2	NDEELNKLLGK	XL:1E-Thiol@96	0.210755	38.7	0.0004
SIA	P62805	K78	Q71DI3	C111	964.87	5	418.597	681.811	2	DAVTYTEHAKR	XL:1E-Thiol@78	-3.39772	32.2	5.4e-05	1146.9	3	FQSSAVMALQEASEAYLVGLFEDTNLCAIHAK	Oxidation@91;XL:1E-Alkene@111	-1.69379	43.5	1.1e-06
SIA	Q9NR30	C682	P16403	K46	930.241	4	272.546	951.491	2	LGVCFDVPTASVTEIQEK	XL:1E-Alkene@682	5.35078	35.6	1.5e-05	899.471	2	ASGPPVSELITKAVAASK	XL:1E-Thiol@46	3.67051	41.8	1e-06
SIA	Q9NR30	C682	P16402	K47	930.241	4	272.546	951.491	2	LGVCFDVPTASVTEIQEK	XL:1E-Alkene@682	5.35078	35.6	1.5e-05	899.471	2	ASGPPVSELITKAVAASK	XL:1E-Thiol@47	3.67051	41.8	1e-06
SIA	Q9NR30	C682	P10412	K46	930.241	4	272.546	951.491	2	LGVCFDVPTASVTEIQEK	XL:1E-Alkene@682	5.35078	35.6	1.5e-05	899.471	2	ASGPPVSELITKAVAASK	XL:1E-Thiol@46	3.67051	41.8	1e-06
SIA	Q9NR30	C682	P16403	K46	930.492	4	542.183	951.494	2	LGVCFDVPTASVTEIQEK	XL:1E-Alkene@682	2.40803	40	1.6e-06	899.471	2	ASGPPVSELITKAVAASK	XL:1E-Thiol@46	3.33698	49	2.2e-08
SIA	Q9NR30	C682	P16402	K47	930.492	4	542.183	951.494	2	LGVCFDVPTASVTEIQEK	XL:1E-Alkene@682	2.40803	40	1.6e-06	899.471	2	ASGPPVSELITKAVAASK	XL:1E-Thiol@47	3.33698	49	2.2e-08
SIA	Q9NR30	C682	P10412	K46	930.492	4	542.183	951.494	2	LGVCFDVPTASVTEIQEK	XL:1E-Alkene@682	2.40803	40	1.6e-06	899.471	2	ASGPPVSELITKAVAASK	XL:1E-Thiol@46	3.33698	49	2.2e-08
SIA	P16403	K110	Q71DI3	C111	903.849	5	220.405	538.775	2	KAASGEAKPK	XL:1E-Sulfenic@110	-1.67302	19.2	0.077	1146.9	3	FQSSAVMALQEASEAYLVGLFEDTNLCAIHAK	Oxidation@91;XL:1E-Alkene@111	0.224416	30.8	0.00016
SIA	P10412	K110	Q71DI3	C111	903.849	5	220.405	538.775	2	KAASGEAKPK	XL:1E-Sulfenic@110	-1.67302	19.2	0.077	1146.9	3	FQSSAVMALQEASEAYLVGLFEDTNLCAIHAK	Oxidation@91;XL:1E-Alkene@111	0.224416	30.8	0.00016
SIA	P16403	K160	Q71DI3	C111	884.048	5	456.46	488.762	2	KPAAATVTK	XL:1E-Sulfenic@160	-3.96938	17.4	0.11	1146.9	3	FQSSAVMALQEASEAYLVGLFEDTNLCAIHAK	Oxidation@91;XL:1E-Alkene@111	-3.43761	23.3	0.008
SIA	P09651	K3	Q00839	C335	596.531	4	-423.338	823.89	2	MSKSESPKEPEQLR	Acetyl+Met-loss@1;XL:1E-Sulfenic@3	-2.33448	21.4	0.0026	369.679	2	VCFEMK	XL:1E-Alkene@335;Oxidation@338	-1.1018	15.8	0.0058
SIA	P09651	K3	Q9BUJ2	C258	596.531	4	-423.338	823.89	2	MSKSESPKEPEQLR	Acetyl+Met-loss@1;XL:1E-Sulfenic@3	-2.33448	21.4	0.0026	369.679	2	VCFEMK	XL:1E-Alkene@258;Oxidation@261	-1.1018	15.8	0.0058
SIA	Q15424	K392	Q14151	C361	780.345	4	646.119	728.271	2	MSSPEDDSDTKR	Oxidation@382;XL:1E-Thiol@392	0.371334	20.7	0.00025	822.408	2	KFDFDACNEVPPAPK	XL:1E-Alkene@361	-1.52247	42.9	4.7e-07
SIA	P06733	K81	P13929	C119	652.605	4	389.201	589.789	2	KLNVTEQEK	XL:1E-Sulfenic@81	0.41652	17.8	0.022	714.915	2	FGANAILGVSLAVCK	XL:1E-Alkene@119	-0.682857	40.6	2.7e-06
SIA	P06733	K81	P13929	C119	652.605	4	387.983	589.79	2	KLNVTEQEK	XL:1E-Sulfenic@81	-0.43124	13.9	0.18	714.915	2	FGANAILGVSLAVCK	XL:1E-Alkene@119	-1.94175	33.3	1.6e-05
SIA	P06733	K81	P13929	C119	652.604	4	386.39	589.791	2	KLNVTEQEK	XL:1E-Sulfenic@81	-2.29631	19.8	0.023	714.916	2	FGANAILGVSLAVCK	XL:1E-Alkene@119	-2.50125	47.5	6.8e-07
SIA	P06733	K89	P13929	C119	709.884	4	712.196	694.841	2	LNVTEQEKIDK	XL:1E-Thiol@89	-0.792727	33.6	0.00064	714.915	2	FGANAILGVSLAVCK	XL:1E-Alkene@119	-1.24236	36.6	0.00011
SIA	P06733	K89	P13929	C119	709.63	4	353.932	694.84	2	LNVTEQEKIDK	XL:1E-Thiol@89	-0.504892	30.1	0.0033	714.913	2	FGANAILGVSLAVCK	XL:1E-Alkene@119	0.995667	34.7	1.6e-05
SIA	P16403	K46	P62316	C46	740.152	4	686.678	899.473	2	ASGPPVSELITKAVAASK	XL:1E-Thiol@46	1.66933	31	5.5e-06	570.809	2	NNTQVLINCR	XL:1E-Alkene@46	0.607447	36.3	1.7e-05
SIA	P16402	K47	P62316	C46	740.152	4	686.678	899.473	2	ASGPPVSELITKAVAASK	XL:1E-Thiol@47	1.66933	31	5.5e-06	570.809	2	NNTQVLINCR	XL:1E-Alkene@46	0.607447	36.3	1.7e-05
SIA	P10412	K46	P62316	C46	740.152	4	686.678	899.473	2	ASGPPVSELITKAVAASK	XL:1E-Thiol@46	1.66933	31	5.5e-06	570.809	2	NNTQVLINCR	XL:1E-Alkene@46	0.607447	36.3	1.7e-05
SIA	P06733	K92	P13929	C119	797.661	4	329.803	879.884	2	IDKLMIEMDGTENK	XL:1E-Sulfenic@92;Oxidation@94;Oxidation@97	-0.695436	30.6	1.2e-05	714.914	2	FGANAILGVSLAVCK	XL:1E-Alkene@119	-0.263226	40.4	3.7e-06
SIA	P16403	K46	P09429	C23	810.159	4	315.098	899.473	2	ASGPPVSELITKAVAASK	XL:1E-Thiol@46	1.22462	42.1	6.9e-07	711.329	2	MSSYAFFVQTCR	Oxidation@13;XL:1E-Alkene@23	0.358069	48.3	3.4e-07
SIA	P16402	K47	P09429	C23	810.159	4	315.098	899.473	2	ASGPPVSELITKAVAASK	XL:1E-Thiol@47	1.22462	42.1	6.9e-07	711.329	2	MSSYAFFVQTCR	Oxidation@13;XL:1E-Alkene@23	0.358069	48.3	3.4e-07
SIA	P10412	K46	P09429	C23	810.159	4	315.098	899.473	2	ASGPPVSELITKAVAASK	XL:1E-Thiol@46	1.22462	42.1	6.9e-07	711.329	2	MSSYAFFVQTCR	Oxidation@13;XL:1E-Alkene@23	0.358069	48.3	3.4e-07
SIA	P16403	K46	P09429	C23	810.409	4	623.33	899.466	2	ASGPPVSELITKAVAASK	XL:1E-Thiol@46	8.89585	41.4	7.7e-07	711.325	2	MSSYAFFVQTCR	Oxidation@13;XL:1E-Alkene@23	6.96546	45	4.3e-07
SIA	P16402	K47	P09429	C23	810.409	4	623.33	899.466	2	ASGPPVSELITKAVAASK	XL:1E-Thiol@47	8.89585	41.4	7.7e-07	711.325	2	MSSYAFFVQTCR	Oxidation@13;XL:1E-Alkene@23	6.96546	45	4.3e-07
SIA	P10412	K46	P09429	C23	810.409	4	623.33	899.466	2	ASGPPVSELITKAVAASK	XL:1E-Thiol@46	8.89585	41.4	7.7e-07	711.325	2	MSSYAFFVQTCR	Oxidation@13;XL:1E-Alkene@23	6.96546	45	4.3e-07
SIA	P06733	K202	P13929	C119	957.984	4	527.617	1200.05	2	YGKDATNVGDEGGFAPNILENK	XL:1E-Sulfenic@202	-1.20509	43.2	5.7e-08	714.915	2	FGANAILGVSLAVCK	XL:1E-Alkene@119	-1.80187	48	2.2e-06
SIA	P50991	C410	P48643	K368	774.162	4	328.93	546.813	2	SIHDALCVIR	XL:1E-Alkene@410	-2.45404	34	4.7e-05	991.999	2	LGFAGLVQEISFGTTKDK	XL:1E-Thiol@368	-1.06778	37.8	4.1e-05
SIA	P50991	K319	P48643	C407	729.381	4	346.001	902.442	2	DALSDLALHFLNKMK	XL:1E-Thiol@319;Oxidation@320	-0.391006	16.9	0.073	546.813	2	SLHDALCVIR	XL:1E-Alkene@407	-2.45404	33.8	7.7e-05
SIA	Q92841	C247	P16403	K46	774.176	4	328.404	639.364	2	GDGPICLVLAPTR	XL:1E-Alkene@247	-0.227117	26	0.0003	899.475	2	ASGPPVSELITKAVAASK	XL:1E-Thiol@46	-0.998898	44.6	2.2e-07
SIA	Q92841	C247	P16402	K47	774.176	4	328.404	639.364	2	GDGPICLVLAPTR	XL:1E-Alkene@247	-0.227117	26	0.0003	899.475	2	ASGPPVSELITKAVAASK	XL:1E-Thiol@47	-0.998898	44.6	2.2e-07
SIA	Q92841	C247	P10412	K46	774.176	4	328.404	639.364	2	GDGPICLVLAPTR	XL:1E-Alkene@247	-0.227117	26	0.0003	899.475	2	ASGPPVSELITKAVAASK	XL:1E-Thiol@46	-0.998898	44.6	2.2e-07
SIA	P17844	C170	P16403	K46	774.176	4	328.404	639.364	2	GDGPICLVLAPTR	XL:1E-Alkene@170	-0.227117	26	0.0003	899.475	2	ASGPPVSELITKAVAASK	XL:1E-Thiol@46	-0.998898	44.6	2.2e-07
SIA	P17844	C170	P10412	K46	774.176	4	328.404	639.364	2	GDGPICLVLAPTR	XL:1E-Alkene@170	-0.227117	26	0.0003	899.475	2	ASGPPVSELITKAVAASK	XL:1E-Thiol@46	-0.998898	44.6	2.2e-07
SIA	P06733	K281	P13929	C357	884.203	4	284.26	986.993	2	YISPDQLADLYKSFIK	XL:1E-Thiol@281	-3.35929	36.8	1.7e-06	771.911	2	VNQIGSVTESIQACK	XL:1E-Alkene@357	-2.13141	46.5	1.5e-07
SIA	P06733	K281	P13929	C357	884.207	4	287.854	986.994	2	YISPDQLADLYKSFIK	XL:1E-Thiol@281	-3.96719	43.7	1.3e-06	771.912	2	VNQIGSVTESIQACK	XL:1E-Alkene@357	-2.77915	48.2	1.1e-07
SIA	P06733	K281	P13929	C357	884.456	4	570.306	986.991	2	YISPDQLADLYKSFIK	XL:1E-Thiol@281	-0.92766	40.3	5.7e-07	771.911	2	VNQIGSVTESIQACK	XL:1E-Alkene@357	-1.09502	45.7	1.6e-07
SIA	P06733	K281	P13929	C357	884.455	4	569.062	995.997	2	YISPDQLADLYKSFIK	XL:1E-Sulfenic@281	-2.2245	28.6	0.00039	771.911	2	VNQIGSVTESIQACK	XL:1E-Alkene@357	-2.00186	44.6	3.1e-08
SIA	P09651	C175	Q32P51	K105	610.902	5	332.795	697.832	2	YHTVNGHNCEVR	XL:1E-Alkene@175	-0.0834183	39.4	2.6e-05	819.406	2	EDSQRPGAHLTVKK	XL:1E-Thiol@105	1.52947	15.4	0.17
SIA	P62807	K117	P62316	C63	622.312	4	405.33	659.328	2	HAVSEGTKAVTK	XL:1E-Sulfenic@117	-2.08299	22	0.002	584.794	2	HCNMVLENVK	XL:1E-Alkene@63;Oxidation@65	-2.03819	32.3	2.6e-05
SIA	Q93079	K117	P62316	C63	622.312	4	405.33	659.328	2	HAVSEGTKAVTK	XL:1E-Sulfenic@117	-2.08299	22	0.002	584.794	2	HCNMVLENVK	XL:1E-Alkene@63;Oxidation@65	-2.03819	32.3	2.6e-05
SIA	P23527	K117	P62316	C63	622.312	4	405.33	659.328	2	HAVSEGTKAVTK	XL:1E-Sulfenic@117	-2.08299	22	0.002	584.794	2	HCNMVLENVK	XL:1E-Alkene@63;Oxidation@65	-2.03819	32.3	2.6e-05
SIA	Q5QNW6	K117	P62316	C63	622.312	4	405.33	659.328	2	HAVSEGTKAVTK	XL:1E-Sulfenic@117	-2.08299	22	0.002	584.794	2	HCNMVLENVK	XL:1E-Alkene@63;Oxidation@65	-2.03819	32.3	2.6e-05
SIA	P62805	K78	P07910	C46	548.028	4	461.783	681.81	2	DAVTYTEHAKR	XL:1E-Thiol@78	-1.49104	26.3	0.00012	404.738	2	IVGCSVHK	XL:1E-Alkene@46	-1.65413	19.5	0.012
SIA	P62805	K78	P07910	C46	548.281	4	923.257	681.811	2	DAVTYTEHAKR	XL:1E-Thiol@78	-2.22438	29.6	2.4e-05	404.738	2	IVGCSVHK	XL:1E-Alkene@46	-2.14828	24.2	0.0014
SIA	P62805	K78	P07910	C46	548.028	4	461.001	681.81	2	DAVTYTEHAKR	XL:1E-Thiol@78	-1.78437	26.2	8.7e-05	404.738	2	IVGCSVHK	XL:1E-Alkene@46	-2.39535	23.3	0.0065
SIA	P62805	K78	P07910	C46	548.029	4	462.564	681.811	2	DAVTYTEHAKR	XL:1E-Thiol@78	-3.39772	29.2	6.4e-05	404.738	2	IVGCSVHK	XL:1E-Alkene@46	-2.64242	28.1	0.00029
SIA	P62807	K117	P22626	C50	684.347	4	370.212	650.322	2	HAVSEGTKAVTK	XL:1E-Thiol@117	-0.574137	26.1	0.00048	708.861	2	LTDCVVMRDPASK	XL:1E-Alkene@50;Oxidation@53	0.16785	28.2	0.00074
SIA	Q93079	K117	P22626	C50	684.347	4	370.212	650.322	2	HAVSEGTKAVTK	XL:1E-Thiol@117	-0.574137	26.1	0.00048	708.861	2	LTDCVVMRDPASK	XL:1E-Alkene@50;Oxidation@53	0.16785	28.2	0.00074
SIA	P23527	K117	P22626	C50	684.347	4	370.212	650.322	2	HAVSEGTKAVTK	XL:1E-Thiol@117	-0.574137	26.1	0.00048	708.861	2	LTDCVVMRDPASK	XL:1E-Alkene@50;Oxidation@53	0.16785	28.2	0.00074
SIA	Q5QNW6	K117	P22626	C50	684.347	4	370.212	650.322	2	HAVSEGTKAVTK	XL:1E-Thiol@117	-0.574137	26.1	0.00048	708.861	2	LTDCVVMRDPASK	XL:1E-Alkene@50;Oxidation@53	0.16785	28.2	0.00074
SIA	P62807	K117	P22626	C50	683.831	4	-385.08	659.327	2	HAVSEGTKAVTK	XL:1E-Sulfenic@117	-0.111286	19.4	0.0076	708.861	2	LTDCVVMRDPASK	XL:1E-Alkene@50;Oxidation@53	-0.114293	31.8	9.7e-05
SIA	Q93079	K117	P22626	C50	683.831	4	-385.08	659.327	2	HAVSEGTKAVTK	XL:1E-Sulfenic@117	-0.111286	19.4	0.0076	708.861	2	LTDCVVMRDPASK	XL:1E-Alkene@50;Oxidation@53	-0.114293	31.8	9.7e-05
SIA	P23527	K117	P22626	C50	683.831	4	-385.08	659.327	2	HAVSEGTKAVTK	XL:1E-Sulfenic@117	-0.111286	19.4	0.0076	708.861	2	LTDCVVMRDPASK	XL:1E-Alkene@50;Oxidation@53	-0.114293	31.8	9.7e-05
SIA	Q5QNW6	K117	P22626	C50	683.831	4	-385.08	659.327	2	HAVSEGTKAVTK	XL:1E-Sulfenic@117	-0.111286	19.4	0.0076	708.861	2	LTDCVVMRDPASK	XL:1E-Alkene@50;Oxidation@53	-0.114293	31.8	9.7e-05
SIA	O00148	C164	Q13838	K162	570.553	4	3.35861	601.326	2	NCPHVVVGTPGR	XL:1E-Alkene@164	-1.22401	27.3	0.00028	530.771	2	KDEEVLKK	XL:1E-Thiol@162	-0.363698	20.1	0.19
SIA	P62807	K117	P00338	C163	619.314	4	0.797924	659.329	2	HAVSEGTKAVTK	XL:1E-Sulfenic@117	-2.38633	23.8	5.7e-05	579.301	2	VIGSGCNLDSAR	XL:1E-Alkene@163	-2.39626	31.6	6.5e-05
SIA	P62807	K117	P07195	C164	619.314	4	0.797924	659.329	2	HAVSEGTKAVTK	XL:1E-Sulfenic@117	-2.38633	23.8	5.7e-05	579.301	2	VIGSGCNLDSAR	XL:1E-Alkene@164	-2.39626	31.6	6.5e-05
SIA	Q93079	K117	P07195	C164	619.314	4	0.797924	650.323	2	HAVSEGTKAVTK	XL:1E-Thiol@117	-2.2656	19.6	0.0041	579.301	2	VIGSGCNLDSAR	XL:1E-Alkene@164	-2.39626	31.6	6.5e-05
SIA	P23527	K117	P00338	C163	619.314	4	0.797924	659.329	2	HAVSEGTKAVTK	XL:1E-Sulfenic@117	-2.38633	23.8	5.7e-05	579.301	2	VIGSGCNLDSAR	XL:1E-Alkene@163	-2.39626	31.6	6.5e-05
SIA	P23527	K117	P07195	C164	619.314	4	0.797924	659.329	2	HAVSEGTKAVTK	XL:1E-Sulfenic@117	-2.38633	23.8	5.7e-05	579.301	2	VIGSGCNLDSAR	XL:1E-Alkene@164	-2.39626	31.6	6.5e-05
SIA	Q5QNW6	K117	P07195	C164	619.314	4	0.797924	659.329	2	HAVSEGTKAVTK	XL:1E-Sulfenic@117	-2.38633	23.8	5.7e-05	579.301	2	VIGSGCNLDSAR	XL:1E-Alkene@164	-2.39626	31.6	6.5e-05
SIA	P62807	K6	P31943	C290	641.899	5	318.046	582.79	2	MPEPAKSAPAPK	Met-loss@1;XL:1E-Thiol@6	-0.8047	14.6	0.052	674.963	3	YGDGGSTFQSTTGHCVHMR	XL:1E-Alkene@290;Oxidation@293	-1.36459	20.4	0.024
SIA	P62807	K6	P31943	C290	642.099	5	630.896	591.796	2	MPEPAKSAPAPK	Met-loss@1;XL:1E-Sulfenic@6	-1.97529	17.1	0.069	674.964	3	YGDGGSTFQSTTGHCVHMR	XL:1E-Alkene@290;Oxidation@293	-1.95721	25.3	0.00095
SIA	P62807	K6	P22626	C50	650.581	4	390.098	591.795	2	MPEPAKSAPAPK	Met-loss@1;XL:1E-Sulfenic@6	-1.13041	19	0.024	708.862	2	LTDCVVMRDPASK	XL:1E-Alkene@50;Oxidation@53	-1.24286	30.9	2.2e-05
SIA	P62807	K117	Q14103	C126	599.306	4	417.979	659.328	2	HAVSEGTKAVTK	XL:1E-Sulfenic@117	-1.77965	28.8	3.5e-05	538.786	2	FGEVVDCTLK	XL:1E-Alkene@126	-2.08867	32.2	6.1e-06
SIA	P62807	K117	O14979	C177	599.306	4	417.979	659.328	2	HAVSEGTKAVTK	XL:1E-Sulfenic@117	-1.77965	28.8	3.5e-05	538.786	2	FGEVVDCTIK	XL:1E-Alkene@177	-2.08867	32.2	6.1e-06
SIA	Q93079	K117	O14979	C177	599.306	4	417.979	659.328	2	HAVSEGTKAVTK	XL:1E-Sulfenic@117	-1.77965	28.8	3.5e-05	538.786	2	FGEVVDCTIK	XL:1E-Alkene@177	-2.08867	32.2	6.1e-06
SIA	P23527	K117	O14979	C177	599.306	4	417.979	659.328	2	HAVSEGTKAVTK	XL:1E-Sulfenic@117	-1.77965	28.8	3.5e-05	538.786	2	FGEVVDCTIK	XL:1E-Alkene@177	-2.08867	32.2	6.1e-06
SIA	Q5QNW6	K117	O14979	C177	599.306	4	417.979	659.328	2	HAVSEGTKAVTK	XL:1E-Sulfenic@117	-1.77965	28.8	3.5e-05	538.786	2	FGEVVDCTIK	XL:1E-Alkene@177	-2.08867	32.2	6.1e-06
SIA	P62807	K121	P62318	C20	680.335	5	296.613	528.757	2	AVTKYTSSK	XL:1E-Thiol@121	-2.91836	24.5	4.3e-05	775.05	3	VLHEAEGHIVTCETNTGEVYR	XL:1E-Alkene@20	-2.28443	34.3	5.9e-06
SIA	Q93079	K121	P62318	C20	680.335	5	296.613	528.757	2	AVTKYTSSK	XL:1E-Thiol@121	-2.91836	24.5	4.3e-05	775.05	3	VLHEAEGHIVTCETNTGEVYR	XL:1E-Alkene@20	-2.28443	34.3	5.9e-06
SIA	P23527	K121	P62318	C20	680.335	5	296.613	528.757	2	AVTKYTSSK	XL:1E-Thiol@121	-2.91836	24.5	4.3e-05	775.05	3	VLHEAEGHIVTCETNTGEVYR	XL:1E-Alkene@20	-2.28443	34.3	5.9e-06
SIA	Q5QNW6	K121	P62318	C20	680.335	5	296.613	528.757	2	AVTKYTSSK	XL:1E-Thiol@121	-2.91836	24.5	4.3e-05	775.05	3	VLHEAEGHIVTCETNTGEVYR	XL:1E-Alkene@20	-2.28443	34.3	5.9e-06
SIA	P62807	K6	Q9P258	C337	705.35	4	-8.49322	591.794	2	MPEPAKSAPAPK	Met-loss@1;XL:1E-Sulfenic@6	1.23528	18.6	0.047	818.917	2	DVACGANHTLVLDSQK	XL:1E-Alkene@337	1.23467	39.5	5.2e-08
SIA	P62807	K121	P62318	C20	680.537	5	594.991	528.755	2	AVTKYTSSK	XL:1E-Thiol@121	-0.459768	23.3	0.0011	775.048	3	VLHEAEGHIVTCETNTGEVYR	XL:1E-Alkene@20	0.296046	32.4	1.8e-05
SIA	Q93079	K121	P62318	C20	680.537	5	594.991	528.755	2	AVTKYTSSK	XL:1E-Thiol@121	-0.459768	23.3	0.0011	775.048	3	VLHEAEGHIVTCETNTGEVYR	XL:1E-Alkene@20	0.296046	32.4	1.8e-05
SIA	P23527	K121	P62318	C20	680.537	5	594.991	528.755	2	AVTKYTSSK	XL:1E-Thiol@121	-0.459768	23.3	0.0011	775.048	3	VLHEAEGHIVTCETNTGEVYR	XL:1E-Alkene@20	0.296046	32.4	1.8e-05
SIA	Q5QNW6	K121	P62318	C20	680.537	5	594.991	528.755	2	AVTKYTSSK	XL:1E-Thiol@121	-0.459768	23.3	0.0011	775.048	3	VLHEAEGHIVTCETNTGEVYR	XL:1E-Alkene@20	0.296046	32.4	1.8e-05
SIA	P00338	K222	P07195	C164	518.258	5	392.885	715.335	2	TLHPDLGTDKDK	XL:1E-Sulfenic@222	0.0679895	16	0.016	579.299	2	VIGSGCNLDSAR	XL:1E-Alkene@164	0.883565	35.9	6.7e-06
SIA	P00338	C163	P07195	K318	634.331	4	399.146	579.299	2	VIGSGCNLDSAR	XL:1E-Alkene@163	0.365697	35.9	1.8e-06	679.852	2	LKDDEVAQLKK	XL:1E-Thiol@318	1.70564	36.9	0.00019
SIA	P09651	K113	P22626	C50	722.86	4	350.581	976.471	2	IFVGGIKEDTEEHHLR	XL:1E-Thiol@113	-0.940316	28.5	5.7e-05	459.74	2	LTDCVVMR	XL:1E-Alkene@50;Oxidation@53	-1.27702	31.6	0.00087
SIA	Q32P51	K113	P22626	C50	722.86	4	350.581	976.471	2	IFVGGIKEDTEEHHLR	XL:1E-Thiol@113	-0.940316	28.5	5.7e-05	459.74	2	LTDCVVMR	XL:1E-Alkene@50;Oxidation@53	-1.27702	31.6	0.00087
SIA	P09651	K113	P22626	C50	722.861	4	350.835	976.471	2	IFVGGIKEDTEEHHLR	XL:1E-Thiol@113	-1.24754	28.6	4.8e-05	459.74	2	LTDCVVMR	XL:1E-Alkene@50;Oxidation@53	-1.27702	28.6	0.00036
SIA	Q32P51	K113	P22626	C50	722.861	4	350.835	976.471	2	IFVGGIKEDTEEHHLR	XL:1E-Thiol@113	-1.24754	28.6	4.8e-05	459.74	2	LTDCVVMR	XL:1E-Alkene@50;Oxidation@53	-1.27702	28.6	0.00036
SIA	P33991	K409	Q9BTE3	C108	738.363	4	340.611	548.28	2	VSNVKSVYK	XL:1E-Thiol@409	-3.10213	23.2	0.00018	918.944	2	DVAECGPQQELDLNSPR	XL:1E-Alkene@108	-4.38351	27.6	1.3e-05
SIA	P0C0S8	K96	P22626	C50	695.85	4	724.627	672.828	2	NDEELNKLLGK	XL:1E-Thiol@96	-1.57276	32.6	6.3e-05	708.863	2	LTDCVVMRDPASK	XL:1E-Alkene@50;Oxidation@53	-2.08929	31.9	6.8e-05
SIA	O75367	C297	P0C0S8	K96	605.563	4	418.088	528.788	2	NCLALADDKK	XL:1E-Alkene@297	-0.286198	22.3	0.00037	672.826	2	NDEELNKLLGK	XL:1E-Thiol@96	0.953889	16.6	0.16
SIA	Q99729	K125	Q14103	C126	618.314	4	816.108	687.832	2	DAASVEKVLDQK	XL:1E-Thiol@125	-0.401044	33.3	0.0019	538.785	2	FGEVVDCTLK	XL:1E-Alkene@126	-0.418244	33.9	2.8e-05
SIA	Q99729	K125	O14979	C177	618.314	4	816.108	687.832	2	DAASVEKVLDQK	XL:1E-Thiol@125	-0.401044	33.3	0.0019	538.785	2	FGEVVDCTIK	XL:1E-Alkene@177	-0.418244	33.9	2.8e-05
SIA	P16403	K46	Q00839	C594	718.122	4	2.04493	899.473	2	ASGPPVSELITKAVAASK	XL:1E-Thiol@46	1.7805	28.4	2.1e-05	527.76	2	MCLFAGFQR	Oxidation@593;XL:1E-Alkene@594	2.04573	32.4	0.00014
SIA	P16402	K47	Q00839	C594	718.122	4	2.04493	899.473	2	ASGPPVSELITKAVAASK	XL:1E-Thiol@47	1.7805	28.4	2.1e-05	527.76	2	MCLFAGFQR	Oxidation@593;XL:1E-Alkene@594	2.04573	32.4	0.00014
SIA	P10412	K46	Q00839	C594	718.122	4	2.04493	899.473	2	ASGPPVSELITKAVAASK	XL:1E-Thiol@46	1.7805	28.4	2.1e-05	527.76	2	MCLFAGFQR	Oxidation@593;XL:1E-Alkene@594	2.04573	32.4	0.00014
SIA	P16403	K46	Q00839	C594	718.374	4	353.814	899.475	2	ASGPPVSELITKAVAASK	XL:1E-Thiol@46	-0.665371	25.3	6.1e-05	527.76	2	MCLFAGFQR	Oxidation@593;XL:1E-Alkene@594	1.28781	27.7	9.3e-05
SIA	P16402	K47	Q00839	C594	718.374	4	353.814	899.475	2	ASGPPVSELITKAVAASK	XL:1E-Thiol@47	-0.665371	25.3	6.1e-05	527.76	2	MCLFAGFQR	Oxidation@593;XL:1E-Alkene@594	1.28781	27.7	9.3e-05
SIA	P10412	K46	Q00839	C594	718.374	4	353.814	899.475	2	ASGPPVSELITKAVAASK	XL:1E-Thiol@46	-0.665371	25.3	6.1e-05	527.76	2	MCLFAGFQR	Oxidation@593;XL:1E-Alkene@594	1.28781	27.7	9.3e-05
SIA	P16403	K46	Q00839	C594	718.373	4	352.538	899.472	2	ASGPPVSELITKAVAASK	XL:1E-Thiol@46	2.44756	24.2	0.00028	527.761	2	MCLFAGFQR	Oxidation@593;XL:1E-Alkene@594	-0.228029	32.2	0.00022
SIA	P16402	K47	Q00839	C594	718.373	4	352.538	899.472	2	ASGPPVSELITKAVAASK	XL:1E-Thiol@47	2.44756	24.2	0.00028	527.761	2	MCLFAGFQR	Oxidation@593;XL:1E-Alkene@594	-0.228029	32.2	0.00022
SIA	P10412	K46	Q00839	C594	718.373	4	352.538	899.472	2	ASGPPVSELITKAVAASK	XL:1E-Thiol@46	2.44756	24.2	0.00028	527.761	2	MCLFAGFQR	Oxidation@593;XL:1E-Alkene@594	-0.228029	32.2	0.00022
SIA	P17844	C170	P0C0S8	K119	857.244	4	-0.786443	639.366	2	GDGPICLVLAPTR	XL:1E-Alkene@170	-2.41679	27.3	0.00015	1075.13	2	VTIAQGGVLPNIQAVLLPKK	XL:1E-Sulfenic@119	-2.0234	18.1	0.0051
SIA	P17844	C170	P0C0S8	K119	857.75	4	590.791	639.366	2	GDGPICLVLAPTR	XL:1E-Alkene@170	-2.886	27.3	7.1e-05	1075.13	2	VTIAQGGVLPNIQAVLLPKK	XL:1E-Sulfenic@119	-3.13954	23.8	0.00028
SIA	P11940	K104	Q13310	C128	803.413	4	315.724	738.878	2	SGVGNIFIKNLDK	XL:1E-Thiol@104	1.36516	30.3	0.00024	858.435	2	ALYDTFSAFGNILSCK	XL:1E-Alkene@128	0.588691	39.5	7.2e-06
SIA	P11940	K104	Q13310	C128	803.661	4	624.875	738.881	2	SGVGNIFIKNLDK	XL:1E-Thiol@104	-1.61232	37.9	3.7e-05	858.437	2	ALYDTFSAFGNILSCK	XL:1E-Alkene@128	-1.85762	48	8.1e-07
SIA	P62807	K6	P07910	C46	498.268	4	3.20643	582.79	2	MPEPAKSAPAPK	Met-loss@1;XL:1E-Thiol@6	-0.976288	22	0.01	404.738	2	IVGCSVHK	XL:1E-Alkene@46	-1.15999	27.2	0.00022
SIA	P62807	K6	P07910	C46	498.518	4	507.067	591.796	2	MPEPAKSAPAPK	Met-loss@1;XL:1E-Sulfenic@6	-1.46836	22.6	0.0078	404.738	2	IVGCSVHK	XL:1E-Alkene@46	-1.40706	24.9	0.0022
SIA	Q93079	K6	P07910	C46	495.015	4	512.842	584.787	2	MPDPAKSAPAPK	Met-loss@1;XL:1E-Sulfenic@6	-0.673755	15.6	0.18	404.738	2	IVGCSVHK	XL:1E-Alkene@46	-1.15999	24.1	0.00088
SIA	P23527	K6	P07910	C46	495.015	4	512.842	584.787	2	MPDPAKSAPAPK	Met-loss@1;XL:1E-Sulfenic@6	-0.673755	15.6	0.18	404.738	2	IVGCSVHK	XL:1E-Alkene@46	-1.15999	24.1	0.00088
SIA	Q5QNW6	K6	P07910	C46	495.015	4	512.842	584.787	2	MPDPAKSAPAPK	Met-loss@1;XL:1E-Sulfenic@6	-0.673755	15.6	0.18	404.738	2	IVGCSVHK	XL:1E-Alkene@46	-1.15999	24.1	0.00088
SIA	P62807	K117	O76021	C47	589.31	4	425.308	650.322	2	HAVSEGTKAVTK	XL:1E-Thiol@117	-0.727907	24.9	0.0011	518.793	2	AVDALLTHCK	XL:1E-Alkene@47	0.258353	36.9	8.4e-06
SIA	Q93079	K117	O76021	C47	589.31	4	425.308	650.322	2	HAVSEGTKAVTK	XL:1E-Thiol@117	-0.727907	24.9	0.0011	518.793	2	AVDALLTHCK	XL:1E-Alkene@47	0.258353	36.9	8.4e-06
SIA	Q99880	K117	O76021	C47	589.31	4	425.308	650.322	2	HAVSEGTKAVTK	XL:1E-Thiol@117	-0.727907	24.9	0.0011	518.793	2	AVDALLTHCK	XL:1E-Alkene@47	0.258353	36.9	8.4e-06
SIA	P23527	K117	O76021	C47	589.31	4	425.308	650.322	2	HAVSEGTKAVTK	XL:1E-Thiol@117	-0.727907	24.9	0.0011	518.793	2	AVDALLTHCK	XL:1E-Alkene@47	0.258353	36.9	8.4e-06
SIA	Q5QNW6	K117	O76021	C47	589.31	4	425.308	650.322	2	HAVSEGTKAVTK	XL:1E-Thiol@117	-0.727907	24.9	0.0011	518.793	2	AVDALLTHCK	XL:1E-Alkene@47	0.258353	36.9	8.4e-06
SIA	P62807	K117	O76021	C47	589.311	4	427.487	650.322	2	HAVSEGTKAVTK	XL:1E-Thiol@117	-0.727907	24.7	0.00049	518.793	2	AVDALLTHCK	XL:1E-Alkene@47	0.451108	34	3.4e-05
SIA	Q93079	K117	O76021	C47	589.311	4	427.487	650.322	2	HAVSEGTKAVTK	XL:1E-Thiol@117	-0.727907	24.7	0.00049	518.793	2	AVDALLTHCK	XL:1E-Alkene@47	0.451108	34	3.4e-05
SIA	Q99880	K117	O76021	C47	589.311	4	427.487	650.322	2	HAVSEGTKAVTK	XL:1E-Thiol@117	-0.727907	24.7	0.00049	518.793	2	AVDALLTHCK	XL:1E-Alkene@47	0.451108	34	3.4e-05
SIA	P23527	K117	O76021	C47	589.311	4	427.487	650.322	2	HAVSEGTKAVTK	XL:1E-Thiol@117	-0.727907	24.7	0.00049	518.793	2	AVDALLTHCK	XL:1E-Alkene@47	0.451108	34	3.4e-05
SIA	Q5QNW6	K117	O76021	C47	589.311	4	427.487	650.322	2	HAVSEGTKAVTK	XL:1E-Thiol@117	-0.727907	24.7	0.00049	518.793	2	AVDALLTHCK	XL:1E-Alkene@47	0.451108	34	3.4e-05
SIA	Q92621	C1216	P52948	K1040	706.616	4	715.289	724.879	2	AQIEQVIANCEHK	XL:1E-Alkene@1216	-1.30003	40.3	2.2e-06	678.342	2	LPISASHSSKTR	XL:1E-Thiol@1040	-1.69429	22.3	0.00063
SIA	P06733	C357	P62807	K117	716.122	4	704.438	771.91	2	VNQIGSVTESLQACK	XL:1E-Alkene@357	0.200468	43.1	2.8e-07	659.327	2	HAVSEGTKAVTK	XL:1E-Sulfenic@117	-0.262956	24.1	0.0011
SIA	P06733	C357	Q93079	K117	716.122	4	704.438	771.91	2	VNQIGSVTESLQACK	XL:1E-Alkene@357	0.200468	43.1	2.8e-07	659.327	2	HAVSEGTKAVTK	XL:1E-Sulfenic@117	-0.262956	24.1	0.0011
SIA	P06733	C357	Q99880	K117	716.122	4	704.438	771.91	2	VNQIGSVTESLQACK	XL:1E-Alkene@357	0.200468	43.1	2.8e-07	659.327	2	HAVSEGTKAVTK	XL:1E-Sulfenic@117	-0.262956	24.1	0.0011
SIA	P06733	C357	P23527	K117	716.122	4	704.438	771.91	2	VNQIGSVTESLQACK	XL:1E-Alkene@357	0.200468	43.1	2.8e-07	659.327	2	HAVSEGTKAVTK	XL:1E-Sulfenic@117	-0.262956	24.1	0.0011
SIA	P06733	C357	Q5QNW6	K117	716.122	4	704.438	771.91	2	VNQIGSVTESLQACK	XL:1E-Alkene@357	0.200468	43.1	2.8e-07	659.327	2	HAVSEGTKAVTK	XL:1E-Sulfenic@117	-0.262956	24.1	0.0011
SIA	P62805	K78	Q8NC51	C11	741.116	4	685.785	681.807	2	DAVTYTEHAKR	XL:1E-Thiol@78	2.32235	27.6	8.2e-05	790.401	2	MPGHLQEGFGCVVTNR	Met-loss@1;XL:1E-Alkene@11	1.30469	40.2	6.5e-07
SIA	P00338	C163	P07195	K82	690.341	4	364.98	579.3	2	VIGSGCNLDSAR	XL:1E-Alkene@163	-0.842659	36.4	3.1e-06	791.875	2	IVADKDYSVTANSK	XL:1E-Thiol@82	-0.353223	40.2	2e-08
SIA	P00338	C163	P07195	K82	690.342	4	366.309	579.3	2	VIGSGCNLDSAR	XL:1E-Alkene@163	-0.842659	36	6.8e-06	791.877	2	IVADKDYSVTANSK	XL:1E-Thiol@82	-3.25771	40.1	2.2e-07
SIA	P15531	C109	P22392	K124	634.566	4	399.966	480.749	2	GDFCIQVGR	XL:1E-Alkene@109	-1.8169	28.2	0.00091	778.874	2	NIIHGSDSVKSAEK	XL:1E-Thiol@124	-2.68086	30.4	0.00023
SIA	P0C0S8	K96	P07910	C46	543.537	4	464.561	672.827	2	NDEELNKLLGK	XL:1E-Thiol@96	-0.681004	32.8	0.00038	404.737	2	IVGCSVHK	XL:1E-Alkene@46	0.322455	24.4	0.006
SIA	P00338	C163	P07195	K233	757.128	4	664.74	579.3	2	VIGSGCNLDSAR	XL:1E-Alkene@163	-1.1879	36.4	5e-06	924.949	2	EVHKMVVESAYEVIK	XL:1E-Thiol@233;Oxidation@234	-1.77057	40.1	1.1e-07
SIA	P00338	K232	P07195	C164	752.133	4	335.268	915.461	2	EVHKQVVESAYEVIK	XL:1E-Thiol@232	-2.56543	49.3	1.6e-07	579.301	2	VIGSGCNLDSAR	XL:1E-Alkene@164	-2.39626	36.9	4.4e-06
SIA	P00338	K232	P07195	C164	752.134	4	336.162	915.461	2	EVHKQVVESAYEVIK	XL:1E-Thiol@232	-2.34696	44	6.3e-07	579.301	2	VIGSGCNLDSAR	XL:1E-Alkene@164	-3.08674	37.2	5e-06
SIA	P15531	C109	P22392	K100	713.851	4	354.674	480.749	2	GDFCIQVGR	XL:1E-Alkene@109	-0.568854	29.7	0.00074	946.448	2	VMLGETNPADSKPGTIR	Oxidation@90;XL:1E-Sulfenic@100	-0.131611	31.1	2.5e-05
SIA	P15531	K100	P22392	C109	713.851	4	354.674	946.448	2	VMLGETNPADSKPGTIR	Oxidation@90;XL:1E-Sulfenic@100	-0.131611	31.1	2.5e-05	480.749	2	GDFCIQVGR	XL:1E-Alkene@109	-0.568854	29.7	0.00074
SIA	P78371	K272	P50991	C252	657.85	4	382.432	677.817	2	VAEIEHAEKEK	XL:1E-Thiol@272	3.41799	30.2	9.6e-05	628.373	2	IGLIQFCLSAPK	XL:1E-Alkene@252	1.09996	31.2	7.9e-05
SIA	P68104	C411	P68431	K5	747.156	5	535.179	979.468	3	SGDAAIVDMVPGKPMCVESFSDYPPLGR	Oxidation@404;Oxidation@410;XL:1E-Alkene@411	-2.63913	22.5	0.03	388.69	2	TKQTAR	XL:1E-Thiol@5	-0.720371	18.6	0.021
SIA	P0C0S8	K96	O76021	C47	600.566	4	422.424	672.826	2	NDEELNKLLGK	XL:1E-Thiol@96	1.5484	24.4	0.0042	518.793	2	AVDALLTHCK	XL:1E-Alkene@47	-0.127157	29.4	0.00022
SIA	Q99729	C98	O14979	K162	573.288	4	2.01991	538.785	2	FGEVVDCTIK	XL:1E-Alkene@98	0.324168	21.3	0.0032	607.788	2	KDLTEYLSR	XL:1E-Sulfenic@162	2.87215	15.2	0.041
SIA	Q14103	C126	O14979	K162	573.288	4	2.01991	538.785	2	FGEVVDCTLK	XL:1E-Alkene@126	0.324168	21.3	0.0032	607.788	2	KDLTEYLSR	XL:1E-Sulfenic@162	2.87215	15.2	0.041
SIA	Q99729	C98	Q14103	K197	731.876	4	344.017	538.785	2	FGEVVDCTIK	XL:1E-Alkene@98	-0.232641	31.7	3.4e-05	924.464	2	IFVGGLSPDTPEEKIR	XL:1E-Sulfenic@197	0.380168	30	0.00094
SIA	Q14103	K197	O14979	C177	731.876	4	344.017	924.464	2	IFVGGLSPDTPEEKIR	XL:1E-Sulfenic@197	0.380168	30	0.00094	538.785	2	FGEVVDCTIK	XL:1E-Alkene@177	-0.232641	31.7	3.4e-05
SIA	Q99729	C98	Q14103	K197	732.125	4	685.525	538.786	2	FGEVVDCTIK	XL:1E-Alkene@98	-1.90306	34.6	1.1e-05	924.465	2	IFVGGLSPDTPEEKIR	XL:1E-Sulfenic@197	-0.485198	38.7	6.1e-05
SIA	Q14103	K197	O14979	C177	732.125	4	685.525	924.465	2	IFVGGLSPDTPEEKIR	XL:1E-Sulfenic@197	-0.485198	38.7	6.1e-05	538.786	2	FGEVVDCTIK	XL:1E-Alkene@177	-1.90306	34.6	1.1e-05
SIA	Q99729	C98	Q14103	K197	731.877	4	345.186	538.785	2	FGEVVDCTIK	XL:1E-Alkene@98	0.138565	33.6	1.3e-05	924.462	2	IFVGGLSPDTPEEKIR	XL:1E-Sulfenic@197	1.67822	31.1	0.0011
SIA	Q14103	K197	O14979	C177	731.877	4	345.186	924.462	2	IFVGGLSPDTPEEKIR	XL:1E-Sulfenic@197	1.67822	31.1	0.0011	538.785	2	FGEVVDCTIK	XL:1E-Alkene@177	0.138565	33.6	1.3e-05
SIA	P0C0S8	K96	O76021	C197	727.123	4	690.361	672.829	2	NDEELNKLLGK	XL:1E-Thiol@96	-3.20765	37	0.0005	771.414	2	EINDCIGGTVLNISK	XL:1E-Alkene@197	-2.68305	44.9	2e-07
SIA	P17844	C170	P0C0S8	K96	660.589	4	-13.3686	639.364	2	GDGPICLVLAPTR	XL:1E-Alkene@170	0.242099	32.1	6e-05	672.827	2	NDEELNKLLGK	XL:1E-Thiol@96	0.0621284	39.9	0.00025
SIA	Q99729	C98	Q14103	K146	714.854	4	703.878	538.785	2	FGEVVDCTIK	XL:1E-Alkene@98	0.324168	33.1	9.8e-06	880.913	2	GFGFVLFKESESVDK	XL:1E-Thiol@146	0.392152	36	2.9e-06
SIA	Q14103	K146	O14979	C177	714.854	4	703.878	880.913	2	GFGFVLFKESESVDK	XL:1E-Thiol@146	0.392152	36	2.9e-06	538.785	2	FGEVVDCTIK	XL:1E-Alkene@177	0.324168	33.1	9.8e-06
SIA	Q99729	C98	Q14103	K146	714.605	4	354.272	538.785	2	FGEVVDCTIK	XL:1E-Alkene@98	-0.975052	34.7	3.5e-05	880.915	2	GFGFVLFKESESVDK	XL:1E-Thiol@146	-2.10525	45.3	5.7e-07
SIA	Q14103	K146	O14979	C177	714.605	4	354.272	880.915	2	GFGFVLFKESESVDK	XL:1E-Thiol@146	-2.10525	45.3	5.7e-07	538.785	2	FGEVVDCTIK	XL:1E-Alkene@177	-0.975052	34.7	3.5e-05
SIA	P31946	C96	P63104	K120	769.398	4	657.33	1020.03	2	IEAELQDICNDVLELLDK	XL:1E-Alkene@96	1.4658	36.9	0.00042	508.751	2	VFYLKMK	XL:1E-Thiol@120;Oxidation@121	-0.920558	13.7	0.098
SIA	P57053	K117	P60174	C218	638.83	4	-1.84188	659.329	2	HAVSEGTKAVTK	XL:1E-Sulfenic@117	-2.84133	18.5	0.0071	618.338	2	IIYGGSVTGATCK	XL:1E-Alkene@218	-4.26465	20.4	0.0083
SIA	P62807	K117	P60174	C218	638.83	4	-1.84188	659.329	2	HAVSEGTKAVTK	XL:1E-Sulfenic@117	-2.84133	18.5	0.0071	618.338	2	IIYGGSVTGATCK	XL:1E-Alkene@218	-4.26465	20.4	0.0083
SIA	P06899	K117	P60174	C218	638.83	4	-1.84188	659.329	2	HAVSEGTKAVTK	XL:1E-Sulfenic@117	-2.84133	18.5	0.0071	618.338	2	IIYGGSVTGATCK	XL:1E-Alkene@218	-4.26465	20.4	0.0083
SIA	Q99880	K117	P60174	C218	638.83	4	-1.84188	659.329	2	HAVSEGTKAVTK	XL:1E-Sulfenic@117	-2.84133	18.5	0.0071	618.338	2	IIYGGSVTGATCK	XL:1E-Alkene@218	-4.26465	20.4	0.0083
SIA	P00338	C163	P07195	K156	539.285	4	4.72324	579.3	2	VIGSGCNLDSAR	XL:1E-Alkene@163	-1.1879	35.9	1.4e-05	490.262	2	LSGLPKHR	XL:1E-Thiol@156	-1.74646	25.1	0.036
SIA	P00338	C163	P07195	K156	539.786	4	934.75	579.301	2	VIGSGCNLDSAR	XL:1E-Alkene@163	-3.08674	34.6	6.9e-06	490.263	2	LSGLPKHR	XL:1E-Thiol@156	-3.78618	26.8	0.0026
SIA	P00338	C163	P07195	K156	431.829	5	468.455	579.3	2	VIGSGCNLDSAR	XL:1E-Alkene@163	-0.842659	36.8	1e-05	490.261	2	LSGLPKHR	XL:1E-Thiol@156	-1.33851	20.9	0.062
SIA	P62807	K121	P07437	C12	702.114	4	5.00707	528.757	2	AVTKYTSSK	XL:1E-Thiol@121	-2.91836	22.3	5.9e-05	866.463	2	EIVHIQAGQCGNQIGAK	XL:1E-Alkene@12	-2.68052	33.8	2.8e-06
SIA	Q93079	K121	P07437	C12	702.114	4	5.00707	528.757	2	AVTKYTSSK	XL:1E-Thiol@121	-2.91836	22.3	5.9e-05	866.463	2	EIVHIQAGQCGNQIGAK	XL:1E-Alkene@12	-2.68052	33.8	2.8e-06
SIA	Q99880	K121	P07437	C12	702.114	4	5.00707	528.757	2	AVTKYTSSK	XL:1E-Thiol@121	-2.91836	22.3	5.9e-05	866.463	2	EIVHIQAGQCGNQIGAK	XL:1E-Alkene@12	-2.68052	33.8	2.8e-06
SIA	P23527	K121	P07437	C12	702.114	4	5.00707	528.757	2	AVTKYTSSK	XL:1E-Thiol@121	-2.91836	22.3	5.9e-05	866.463	2	EIVHIQAGQCGNQIGAK	XL:1E-Alkene@12	-2.68052	33.8	2.8e-06
SIA	Q5QNW6	K121	P07437	C12	702.114	4	5.00707	528.757	2	AVTKYTSSK	XL:1E-Thiol@121	-2.91836	22.3	5.9e-05	866.463	2	EIVHIQAGQCGNQIGAK	XL:1E-Alkene@12	-2.68052	33.8	2.8e-06
SIA	P62807	K121	P07437	C12	702.363	4	360.369	528.757	2	AVTKYTSSK	XL:1E-Thiol@121	-3.86398	25.4	0.00098	866.462	2	EIVHIQAGQCGNQIGAK	XL:1E-Alkene@12	-2.10346	39.1	8.9e-07
SIA	Q93079	K121	P07437	C12	702.363	4	360.369	528.757	2	AVTKYTSSK	XL:1E-Thiol@121	-3.86398	25.4	0.00098	866.462	2	EIVHIQAGQCGNQIGAK	XL:1E-Alkene@12	-2.10346	39.1	8.9e-07
SIA	Q99880	K121	P07437	C12	702.363	4	360.369	528.757	2	AVTKYTSSK	XL:1E-Thiol@121	-3.86398	25.4	0.00098	866.462	2	EIVHIQAGQCGNQIGAK	XL:1E-Alkene@12	-2.10346	39.1	8.9e-07
SIA	P23527	K121	P07437	C12	702.363	4	360.369	528.757	2	AVTKYTSSK	XL:1E-Thiol@121	-3.86398	25.4	0.00098	866.462	2	EIVHIQAGQCGNQIGAK	XL:1E-Alkene@12	-2.10346	39.1	8.9e-07
SIA	Q5QNW6	K121	P07437	C12	702.363	4	360.369	528.757	2	AVTKYTSSK	XL:1E-Thiol@121	-3.86398	25.4	0.00098	866.462	2	EIVHIQAGQCGNQIGAK	XL:1E-Alkene@12	-2.10346	39.1	8.9e-07
SIA	P57053	K121	P07437	C12	698.365	4	363.327	520.76	2	AVTKYTSAK	XL:1E-Thiol@121	-3.64932	23	0.0021	866.462	2	EIVHIQAGQCGNQIGAK	XL:1E-Alkene@12	-1.75722	33.8	5.2e-07
SIA	P06899	K121	P07437	C12	698.365	4	363.327	520.76	2	AVTKYTSAK	XL:1E-Thiol@121	-3.64932	23	0.0021	866.462	2	EIVHIQAGQCGNQIGAK	XL:1E-Alkene@12	-1.75722	33.8	5.2e-07
SIA	Q92841	K341	P17844	C200	573.802	4	438.07	665.354	2	KIVDQIRPDR	XL:1E-Sulfenic@341	-5.05586	17.6	0.16	481.753	2	STCIYGGAPK	XL:1E-Alkene@200	-4.70186	26.6	5.5e-05
SIA	Q92841	C277	P17844	K264	573.802	4	438.07	481.753	2	STCIYGGAPK	XL:1E-Alkene@277	-4.70186	26.6	5.5e-05	665.354	2	KIVDQIRPDR	XL:1E-Sulfenic@264	-5.05586	17.6	0.16
SIA	Q92841	K341	P17844	C200	573.803	4	439.882	665.353	2	KIVDQIRPDR	XL:1E-Sulfenic@341	-3.40261	17.2	0.19	481.752	2	STCIYGGAPK	XL:1E-Alkene@200	-3.45641	35.3	0.00018
SIA	Q92841	C277	P17844	K264	573.803	4	439.882	481.752	2	STCIYGGAPK	XL:1E-Alkene@277	-3.45641	35.3	0.00018	665.353	2	KIVDQIRPDR	XL:1E-Sulfenic@264	-3.40261	17.2	0.19
SIA	P00338	K81	P07195	C164	686.592	4	369.082	784.377	2	IVSGKDYNVTANSK	XL:1E-Thiol@81	-2.94825	28	1e-05	579.302	2	VIGSGCNLDSAR	XL:1E-Alkene@164	-4.12247	37.3	7.2e-06
SIA	P00338	K81	P07195	C164	686.592	4	368.725	784.377	2	IVSGKDYNVTANSK	XL:1E-Thiol@81	-3.07574	17.9	0.014	579.301	2	VIGSGCNLDSAR	XL:1E-Alkene@164	-3.25936	28.2	0.00022
SIA	P09651	K350	P31943	C290	749.334	5	538.716	859.886	2	SSGPYGGGGQYFAKPR	XL:1E-Sulfenic@350	-2.87406	28	0.00023	674.965	3	YGDGGSTFQSTTGHCVHMR	XL:1E-Alkene@290;Oxidation@293	-4.3277	29.5	6.2e-06
SIA	P04406	C247	P57053	K117	690.366	4	731.696	720.399	2	VPTANVSVVDLTCR	XL:1E-Alkene@247	-4.04885	42.2	7.2e-09	650.323	2	HAVSEGTKAVTK	XL:1E-Thiol@117	-2.11183	18.9	0.0035
SIA	P04406	C247	P62807	K117	690.366	4	731.696	720.399	2	VPTANVSVVDLTCR	XL:1E-Alkene@247	-4.04885	42.2	7.2e-09	650.323	2	HAVSEGTKAVTK	XL:1E-Thiol@117	-2.11183	18.9	0.0035
SIA	P04406	C247	P06899	K117	690.366	4	731.696	720.399	2	VPTANVSVVDLTCR	XL:1E-Alkene@247	-4.04885	42.2	7.2e-09	650.323	2	HAVSEGTKAVTK	XL:1E-Thiol@117	-2.11183	18.9	0.0035
SIA	P04406	C247	Q99880	K117	690.366	4	731.696	720.399	2	VPTANVSVVDLTCR	XL:1E-Alkene@247	-4.04885	42.2	7.2e-09	650.323	2	HAVSEGTKAVTK	XL:1E-Thiol@117	-2.11183	18.9	0.0035
SIA	P62937	K76	Q9Y536	C62	593.081	5	340.654	719.327	2	HNGTGGKSIYGEK	XL:1E-Sulfenic@76	-3.0372	21.7	0.0015	508.583	3	IIPGFMCQGGDFTR	Oxidation@61;XL:1E-Alkene@62	-2.95013	26.6	0.0029
SIA	P04406	C247	P57053	K6	656.597	4	765.008	720.399	2	VPTANVSVVDLTCR	XL:1E-Alkene@247	-3.35479	32.9	1.1e-06	591.797	2	MPEPAKSAPAPK	Met-loss@1;XL:1E-Sulfenic@6	-2.98915	19	0.04
SIA	P04406	C247	P62807	K6	656.597	4	765.008	720.399	2	VPTANVSVVDLTCR	XL:1E-Alkene@247	-3.35479	32.9	1.1e-06	591.797	2	MPEPAKSAPAPK	Met-loss@1;XL:1E-Sulfenic@6	-2.98915	19	0.04
SIA	P04406	C247	P06899	K6	656.597	4	765.008	720.399	2	VPTANVSVVDLTCR	XL:1E-Alkene@247	-3.35479	32.9	1.1e-06	591.797	2	MPEPAKSAPAPK	Met-loss@1;XL:1E-Sulfenic@6	-2.98915	19	0.04
SIA	P30876	K1143	P62487	C38	600.563	4	418.656	574.809	2	NKTQISLVR	XL:1E-Sulfenic@1143	-1.78711	22.5	0.0035	625.819	2	LFTEVEGTCTGK	XL:1E-Alkene@38	-2.87131	38.5	1.7e-05
SIA	Q96FW1	C91	P0CG47	K48	658.828	4	765.406	597.789	2	TRPDGNCFYR	XL:1E-Alkene@91	-4.89865	30.4	0.00027	709.861	2	LIFAGKQLEDGR	XL:1E-Thiol@48	-3.41437	32.4	0.00027
SIA	Q96FW1	C91	P0CG47	K48	658.578	4	384.423	597.789	2	TRPDGNCFYR	XL:1E-Alkene@91	-4.3968	31.3	0.00024	709.861	2	LIFAGKQLEDGR	XL:1E-Thiol@48	-4.11873	34.6	3.3e-05
SIA	Q96FW1	C91	P0CG47	K48	526.861	5	-0.164179	398.861	3	TRPDGNCFYR	XL:1E-Alkene@91	-3.57706	20.6	0.012	709.861	2	LIFAGKQLEDGR	XL:1E-Thiol@48	-3.2735	37	2.9e-05
SIA	P00338	C163	P07195	K233	756.878	4	333.723	579.3	2	VIGSGCNLDSAR	XL:1E-Alkene@163	-2.22363	31.8	1.2e-05	924.948	2	EVHKMVVESAYEVIK	XL:1E-Thiol@233;Oxidation@234	-1.44623	22.8	0.0072
SIA	P00338	C163	P07195	K233	756.876	4	331.3	579.3	2	VIGSGCNLDSAR	XL:1E-Alkene@163	-2.05101	35	3.1e-05	924.949	2	EVHKMVVESAYEVIK	XL:1E-Thiol@233;Oxidation@234	-2.20302	24	0.0024
SIA	P00338	K232	P07195	C164	751.894	4	16.3039	924.467	2	EVHKQVVESAYEVIK	XL:1E-Sulfenic@232	-3.4058	23.4	0.0015	579.301	2	VIGSGCNLDSAR	XL:1E-Alkene@164	-3.43198	27.8	0.00012
SIA	P00338	C163	P07195	K244	693.856	4	363.796	579.302	2	VIGSGCNLDSAR	XL:1E-Alkene@163	-4.64033	29.2	0.0001	798.907	2	MVVESAYEVIKLK	Oxidation@234;XL:1E-Thiol@244	-3.83668	34.5	0.00066
SIA	P00338	C163	P07195	K244	693.857	4	365.03	579.302	2	VIGSGCNLDSAR	XL:1E-Alkene@163	-4.29509	32.3	3.2e-05	807.912	2	MVVESAYEVIKLK	Oxidation@234;XL:1E-Sulfenic@244	-2.92748	33.8	5.4e-05
SIA	P00338	K243	P07195	C164	689.112	4	365.689	789.419	2	QVVESAYEVIKLK	XL:1E-Thiol@243	-3.51653	20	0.03	579.302	2	VIGSGCNLDSAR	XL:1E-Alkene@164	-4.12247	35.5	8.6e-06
SIA	P00338	K243	P07195	C164	689.112	4	365.601	789.419	2	QVVESAYEVIKLK	XL:1E-Thiol@243	-3.76988	18.5	0.046	579.302	2	VIGSGCNLDSAR	XL:1E-Alkene@164	-4.64033	35.9	1.4e-06
SIA	Q14103	K146	O14979	C177	714.853	4	702.082	880.915	2	GFGFVLFKESESVDK	XL:1E-Thiol@146	-1.08359	26.1	0.00055	538.786	2	FGEVVDCTIK	XL:1E-Alkene@177	-2.64547	25.2	0.00011
SIA	Q14103	C126	O14979	K197	692.85	4	726.345	538.786	2	FGEVVDCTLK	XL:1E-Alkene@126	-2.08867	31.3	5.4e-06	836.908	2	GFGFVLFKDAASVDK	XL:1E-Thiol@197	-2.48123	32.8	1.6e-05
SIA	Q14103	C126	O14979	K197	692.849	4	725.638	538.787	2	FGEVVDCTLK	XL:1E-Alkene@126	-3.75908	31.3	2e-05	836.907	2	GFGFVLFKDAASVDK	XL:1E-Thiol@197	-1.88379	39.3	8.9e-06
SIA	P04406	C247	P62807	K121	629.08	4	2.565	720.399	2	VPTANVSVVDLTCR	XL:1E-Alkene@247	-4.46528	44.7	2.8e-08	528.758	2	AVTKYTSSK	XL:1E-Thiol@121	-5.18783	23.2	0.00074
SIA	P04406	C247	P23527	K121	629.08	4	2.565	720.399	2	VPTANVSVVDLTCR	XL:1E-Alkene@247	-4.46528	44.7	2.8e-08	528.758	2	AVTKYTSSK	XL:1E-Thiol@121	-5.18783	23.2	0.00074
SIA	P04406	C247	Q16778	K121	629.08	4	2.565	720.399	2	VPTANVSVVDLTCR	XL:1E-Alkene@247	-4.46528	44.7	2.8e-08	528.758	2	AVTKYTSSK	XL:1E-Thiol@121	-5.18783	23.2	0.00074
SIA	P04406	C247	P62807	K121	629.331	4	402.358	720.399	2	VPTANVSVVDLTCR	XL:1E-Alkene@247	-3.91003	36.2	7.7e-07	528.757	2	AVTKYTSSK	XL:1E-Thiol@121	-4.24222	24.6	0.0002
SIA	P04406	C247	P23527	K121	629.331	4	402.358	720.399	2	VPTANVSVVDLTCR	XL:1E-Alkene@247	-3.91003	36.2	7.7e-07	528.757	2	AVTKYTSSK	XL:1E-Thiol@121	-4.24222	24.6	0.0002
SIA	P04406	C247	Q16778	K121	629.331	4	402.358	720.399	2	VPTANVSVVDLTCR	XL:1E-Alkene@247	-3.91003	36.2	7.7e-07	528.757	2	AVTKYTSSK	XL:1E-Thiol@121	-4.24222	24.6	0.0002
SIA	Q96FW1	C91	P0CG47	K48	658.323	4	-2.318	597.789	2	TRPDGNCFYR	XL:1E-Alkene@91	-4.89865	27.1	0.008	709.862	2	LIFAGKQLEDGR	XL:1E-Thiol@48	-4.40047	24.4	0.0082
SIA	Q96FW1	C91	P0CG47	K48	658.325	4	0.467645	597.79	2	TRPDGNCFYR	XL:1E-Alkene@91	-6.40419	29.5	0.0028	709.863	2	LIFAGKQLEDGR	XL:1E-Thiol@48	-6.65442	35.4	3.9e-05
SIA	Q08211	C469	P62807	K109	518.874	5	388.201	369.185	2	SCGYSVR	XL:1E-Alkene@469	-5.72041	23.9	0.0023	612.333	3	LLLPGELAKHAVSEGTK	XL:1E-Thiol@109	-5.98042	25.3	0.0013
SIA	Q08211	C469	P06899	K109	518.874	5	388.201	369.185	2	SCGYSVR	XL:1E-Alkene@469	-5.72041	23.9	0.0023	612.333	3	LLLPGELAKHAVSEGTK	XL:1E-Thiol@109	-5.98042	25.3	0.0013
SIA	Q08211	C469	P23527	K109	518.874	5	388.201	369.185	2	SCGYSVR	XL:1E-Alkene@469	-5.72041	23.9	0.0023	612.333	3	LLLPGELAKHAVSEGTK	XL:1E-Thiol@109	-5.98042	25.3	0.0013
SIA	Q08211	C469	Q16778	K109	518.874	5	388.201	369.185	2	SCGYSVR	XL:1E-Alkene@469	-5.72041	23.9	0.0023	612.333	3	LLLPGELAKHAVSEGTK	XL:1E-Thiol@109	-5.98042	25.3	0.0013
SIA	Q08211	C469	P62807	K109	518.874	5	388.908	369.185	2	SCGYSVR	XL:1E-Alkene@469	-5.44954	25.8	0.0096	612.332	3	LLLPGELAKHAVSEGTK	XL:1E-Thiol@109	-5.32719	28.9	0.00014
SIA	Q08211	C469	P06899	K109	518.874	5	388.908	369.185	2	SCGYSVR	XL:1E-Alkene@469	-5.44954	25.8	0.0096	612.332	3	LLLPGELAKHAVSEGTK	XL:1E-Thiol@109	-5.32719	28.9	0.00014
SIA	Q08211	C469	P23527	K109	518.874	5	388.908	369.185	2	SCGYSVR	XL:1E-Alkene@469	-5.44954	25.8	0.0096	612.332	3	LLLPGELAKHAVSEGTK	XL:1E-Thiol@109	-5.32719	28.9	0.00014
SIA	Q08211	C469	Q16778	K109	518.874	5	388.908	369.185	2	SCGYSVR	XL:1E-Alkene@469	-5.44954	25.8	0.0096	612.332	3	LLLPGELAKHAVSEGTK	XL:1E-Thiol@109	-5.32719	28.9	0.00014
SIA	P17844	C200	P62807	K109	564.103	5	715.601	481.753	2	STCIYGGAPK	XL:1E-Alkene@200	-4.70186	27.8	5.2e-05	612.332	3	LLLPGELAKHAVSEGTK	XL:1E-Thiol@109	-4.18402	18.6	0.076
SIA	P17844	C200	P06899	K109	564.103	5	715.601	481.753	2	STCIYGGAPK	XL:1E-Alkene@200	-4.70186	27.8	5.2e-05	612.332	3	LLLPGELAKHAVSEGTK	XL:1E-Thiol@109	-4.18402	18.6	0.076
SIA	P17844	C200	P23527	K109	564.103	5	715.601	481.753	2	STCIYGGAPK	XL:1E-Alkene@200	-4.70186	27.8	5.2e-05	612.332	3	LLLPGELAKHAVSEGTK	XL:1E-Thiol@109	-4.18402	18.6	0.076
SIA	P17844	C200	Q16778	K109	564.103	5	715.601	481.753	2	STCIYGGAPK	XL:1E-Alkene@200	-4.70186	27.8	5.2e-05	612.332	3	LLLPGELAKHAVSEGTK	XL:1E-Thiol@109	-4.18402	18.6	0.076
SIA	P17844	C200	P62807	K109	564.104	5	717.336	481.753	2	STCIYGGAPK	XL:1E-Alkene@200	-3.87156	35.2	4.9e-05	612.332	3	LLLPGELAKHAVSEGTK	XL:1E-Thiol@109	-4.18402	20.8	0.044
SIA	P17844	C200	P06899	K109	564.104	5	717.336	481.753	2	STCIYGGAPK	XL:1E-Alkene@200	-3.87156	35.2	4.9e-05	612.332	3	LLLPGELAKHAVSEGTK	XL:1E-Thiol@109	-4.18402	20.8	0.044
SIA	P17844	C200	P23527	K109	564.104	5	717.336	481.753	2	STCIYGGAPK	XL:1E-Alkene@200	-3.87156	35.2	4.9e-05	612.332	3	LLLPGELAKHAVSEGTK	XL:1E-Thiol@109	-4.18402	20.8	0.044
SIA	P17844	C200	Q16778	K109	564.104	5	717.336	481.753	2	STCIYGGAPK	XL:1E-Alkene@200	-3.87156	35.2	4.9e-05	612.332	3	LLLPGELAKHAVSEGTK	XL:1E-Thiol@109	-4.18402	20.8	0.044
SIA	P08559	C273	P29803	K275	617.056	4	2.40363	384.196	2	FAAAYCR	XL:1E-Alkene@273	-2.6067	26.3	0.0091	849.915	2	SGKGPILMELQTYR	XL:1E-Sulfenic@275;Oxidation@280	-1.83527	23.1	0.00032
SIA	P62807	K109	P52272	C114	535.092	5	379.293	612.33	3	LLLPGELAKHAVSEGTK	XL:1E-Thiol@109	-1.24444	16.9	0.12	409.726	2	GCAVVEFK	XL:1E-Alkene@114	-4.17648	30	3.2e-06
SIA	P06899	K109	P52272	C114	535.092	5	379.293	612.33	3	LLLPGELAKHAVSEGTK	XL:1E-Thiol@109	-1.24444	16.9	0.12	409.726	2	GCAVVEFK	XL:1E-Alkene@114	-4.17648	30	3.2e-06
SIA	P23527	K109	P52272	C114	535.092	5	379.293	612.33	3	LLLPGELAKHAVSEGTK	XL:1E-Thiol@109	-1.24444	16.9	0.12	409.726	2	GCAVVEFK	XL:1E-Alkene@114	-4.17648	30	3.2e-06
SIA	Q16778	K109	P52272	C114	535.092	5	379.293	612.33	3	LLLPGELAKHAVSEGTK	XL:1E-Thiol@109	-1.24444	16.9	0.12	409.726	2	GCAVVEFK	XL:1E-Alkene@114	-4.17648	30	3.2e-06
SIA	P35580	C176	P35579	K186	789.901	4	10.2633	730.85	2	EDQSILCTGESGAGK	XL:1E-Alkene@176	-4.21408	17.3	0.16	839.938	2	KVIQYLAYVASSHK	XL:1E-Thiol@186	-3.91073	29.2	0.00011
SIA	P35580	C176	P35579	K186	632.519	5	639.035	730.848	2	EDQSILCTGESGAGK	XL:1E-Alkene@176	-2.2985	21.3	0.0085	848.942	2	KVIQYLAYVASSHK	XL:1E-Sulfenic@186	-2.10235	22.9	0.0014
SIA	P35580	C176	P35579	K186	790.146	4	319.584	730.848	2	EDQSILCTGESGAGK	XL:1E-Alkene@176	-1.75119	25.1	0.011	839.936	2	KVIQYLAYVASSHK	XL:1E-Thiol@186	-1.64866	30.4	0.00043
SIA	P06733	K89	P09104	C119	709.632	4	356.603	694.842	2	LNVTEQEKIDK	XL:1E-Thiol@89	-2.51974	34	0.00015	714.916	2	FGANAILGVSLAVCK	XL:1E-Alkene@119	-2.50125	41.5	1.3e-06
SIA	P06733	K89	P09104	C119	709.883	4	711.162	694.843	2	LNVTEQEKIDK	XL:1E-Thiol@89	-4.39066	37.8	0.00012	714.917	2	FGANAILGVSLAVCK	XL:1E-Alkene@119	-3.48038	34.5	0.00011
SIA	P62807	K109	O76021	C197	849.448	4	287.472	917.992	2	LLLPGELAKHAVSEGTK	XL:1E-Thiol@109	-2.37611	17.3	0.019	771.414	2	EINDCIGGTVLNISK	XL:1E-Alkene@197	-1.90526	25	0.00017
SIA	P06899	K109	O76021	C197	849.448	4	287.472	917.992	2	LLLPGELAKHAVSEGTK	XL:1E-Thiol@109	-2.37611	17.3	0.019	771.414	2	EINDCIGGTVLNISK	XL:1E-Alkene@197	-1.90526	25	0.00017
SIA	P23527	K109	O76021	C197	849.448	4	287.472	917.992	2	LLLPGELAKHAVSEGTK	XL:1E-Thiol@109	-2.37611	17.3	0.019	771.414	2	EINDCIGGTVLNISK	XL:1E-Alkene@197	-1.90526	25	0.00017
SIA	Q16778	K109	O76021	C197	849.448	4	287.472	917.992	2	LLLPGELAKHAVSEGTK	XL:1E-Thiol@109	-2.37611	17.3	0.019	771.414	2	EINDCIGGTVLNISK	XL:1E-Alkene@197	-1.90526	25	0.00017
SIA	P06733	K92	P09104	C119	797.653	4	319.456	870.882	2	IDKLMIEMDGTENK	XL:1E-Thiol@92;Oxidation@94;Oxidation@97	-4.26224	21.8	0.0044	714.917	2	FGANAILGVSLAVCK	XL:1E-Alkene@119	-4.17976	23.5	0.0022
SIA	P06733	K92	P09104	C119	797.654	4	319.993	870.88	2	IDKLMIEMDGTENK	XL:1E-Thiol@92;Oxidation@94;Oxidation@97	-2.42502	35.8	1.1e-05	714.917	2	FGANAILGVSLAVCK	XL:1E-Alkene@119	-3.48038	39.6	9.7e-06
SIA	Q99729	C98	O14979	K197	692.351	4	4.78954	538.787	2	FGEVVDCTIK	XL:1E-Alkene@98	-4.87269	33.1	2e-05	845.914	2	GFGFVLFKDAASVDK	XL:1E-Sulfenic@197	-4.10982	21.5	0.0035
SIA	P06733	K202	P09104	C119	957.731	4	263.177	1200.05	2	YGKDATNVGDEGGFAPNILENK	XL:1E-Sulfenic@202	-3.20501	24.3	0.00045	714.916	2	FGANAILGVSLAVCK	XL:1E-Alkene@119	-3.20063	39	5.2e-06
SIA	Q99729	K118	O14979	C177	699.608	4	361.924	850.925	2	GFGFILFKDAASVEK	XL:1E-Thiol@118	-4.26182	38.8	3.8e-06	538.787	2	FGEVVDCTIK	XL:1E-Alkene@177	-4.13028	31.9	1.4e-05
SIA	Q99729	K118	O14979	C177	699.608	4	361.924	850.924	2	GFGFILFKDAASVEK	XL:1E-Thiol@118	-2.73408	41.6	1.7e-05	538.787	2	FGEVVDCTIK	XL:1E-Alkene@177	-3.38788	34.2	2e-06
SIA	P06733	K5	P09104	C389	833.453	4	19.8828	526.292	2	MSILKIHAR	Acetyl+Met-loss@1;XL:1E-Thiol@5	-4.17787	30.9	0.00022	1131.58	2	SGETEDTFIADLVVGLCTGQIK	XL:1E-Alkene@389	-3.67554	31.5	1.8e-05
SIA	P06733	K5	P09104	C389	833.453	4	19.2962	526.291	2	MSILKIHAR	Acetyl+Met-loss@1;XL:1E-Thiol@5	-2.46779	19.9	0.0037	1131.58	2	SGETEDTFIADLVVGLCTGQIK	XL:1E-Alkene@389	-1.2895	14.5	0.031
SIA	P62805	K78	Q71DI3	C111	964.876	5	425.185	681.812	2	DAVTYTEHAKR	XL:1E-Thiol@78	-3.98439	29.7	0.00028	1146.91	3	FQSSAVMALQEASEAYLVGLFEDTNLCAIHAK	Oxidation@91;XL:1E-Alkene@111	-4.30952	29.6	4.5e-05
SIA	Q08211	C242	P62807	K121	569.059	4	887.45	599.355	2	LAAQSCALSLVR	XL:1E-Alkene@242	-5.76051	34.6	1.8e-06	528.758	2	AVTKYTSSK	XL:1E-Thiol@121	-4.99871	21.6	0.0011
SIA	Q08211	C242	Q5QNW6	K121	569.059	4	887.45	599.355	2	LAAQSCALSLVR	XL:1E-Alkene@242	-5.76051	34.6	1.8e-06	528.758	2	AVTKYTSSK	XL:1E-Thiol@121	-4.99871	21.6	0.0011
SIA	P57053	K109	P07910	C46	665.869	4	3.95566	917.993	2	LLLPGELAKHAVSEGTK	XL:1E-Thiol@109	-3.3565	21.8	0.00049	404.739	2	IVGCSVHK	XL:1E-Alkene@46	-4.619	22.7	0.0031
SIA	P62807	K109	P07910	C46	665.869	4	3.95566	917.993	2	LLLPGELAKHAVSEGTK	XL:1E-Thiol@109	-3.3565	21.8	0.00049	404.739	2	IVGCSVHK	XL:1E-Alkene@46	-4.619	22.7	0.0031
SIA	P06899	K109	P07910	C46	665.869	4	3.95566	917.993	2	LLLPGELAKHAVSEGTK	XL:1E-Thiol@109	-3.3565	21.8	0.00049	404.739	2	IVGCSVHK	XL:1E-Alkene@46	-4.619	22.7	0.0031
SIA	Q5QNW6	K109	P07910	C46	665.869	4	3.95566	917.993	2	LLLPGELAKHAVSEGTK	XL:1E-Thiol@109	-3.3565	21.8	0.00049	404.739	2	IVGCSVHK	XL:1E-Alkene@46	-4.619	22.7	0.0031
SIA	P57053	K109	P07910	C46	666.12	4	381.352	917.994	2	LLLPGELAKHAVSEGTK	XL:1E-Thiol@109	-4.0101	34.7	2.1e-07	404.74	2	IVGCSVHK	XL:1E-Alkene@46	-5.36021	23.9	0.0006
SIA	P62807	K109	P07910	C46	666.12	4	381.352	917.994	2	LLLPGELAKHAVSEGTK	XL:1E-Thiol@109	-4.0101	34.7	2.1e-07	404.74	2	IVGCSVHK	XL:1E-Alkene@46	-5.36021	23.9	0.0006
SIA	P06899	K109	P07910	C46	666.12	4	381.352	917.994	2	LLLPGELAKHAVSEGTK	XL:1E-Thiol@109	-4.0101	34.7	2.1e-07	404.74	2	IVGCSVHK	XL:1E-Alkene@46	-5.36021	23.9	0.0006
SIA	Q5QNW6	K109	P07910	C46	666.12	4	381.352	917.994	2	LLLPGELAKHAVSEGTK	XL:1E-Thiol@109	-4.0101	34.7	2.1e-07	404.74	2	IVGCSVHK	XL:1E-Alkene@46	-5.36021	23.9	0.0006
SIA	P62805	K92	P07910	C46	596.067	4	424.077	777.889	2	TVTAMDVVYALKR	Oxidation@85;XL:1E-Thiol@92	-3.24411	31.6	1.4e-05	404.739	2	IVGCSVHK	XL:1E-Alkene@46	-4.37193	23.8	0.0044
SIA	P57053	K6	P14866	C404	670.844	4	375.045	591.798	2	MPEPAKSAPAPK	Met-loss@1;XL:1E-Sulfenic@6	-5.18584	15.6	0.043	749.394	2	VFNVFCLYGNVEK	XL:1E-Alkene@404	-5.24484	28.7	0.0001
SIA	P62807	K6	P14866	C404	670.844	4	375.045	591.798	2	MPEPAKSAPAPK	Met-loss@1;XL:1E-Sulfenic@6	-5.18584	15.6	0.043	749.394	2	VFNVFCLYGNVEK	XL:1E-Alkene@404	-5.24484	28.7	0.0001
SIA	P06899	K6	P14866	C404	670.844	4	375.045	591.798	2	MPEPAKSAPAPK	Met-loss@1;XL:1E-Sulfenic@6	-5.18584	15.6	0.043	749.394	2	VFNVFCLYGNVEK	XL:1E-Alkene@404	-5.24484	28.7	0.0001
SIA	P62805	K32	Q00839	C594	618.319	4	412.176	699.367	2	DNIQGITKPAIR	XL:1E-Thiol@32	-4.10973	17	0.017	527.764	2	MCLFAGFQR	Oxidation@593;XL:1E-Alkene@594	-5.53343	20.2	0.0014
SIA	P17844	C170	P57053	K109	783.684	4	644.953	639.368	2	GDGPICLVLAPTR	XL:1E-Alkene@170	-5.70127	21.5	0.0027	917.996	2	LLLPGELAKHAVSEGTK	XL:1E-Thiol@109	-6.07982	21.5	0.00066
SIA	P17844	C170	P62807	K109	783.684	4	644.953	639.368	2	GDGPICLVLAPTR	XL:1E-Alkene@170	-5.70127	21.5	0.0027	917.996	2	LLLPGELAKHAVSEGTK	XL:1E-Thiol@109	-6.07982	21.5	0.00066
SIA	P17844	C170	P06899	K109	783.684	4	644.953	639.368	2	GDGPICLVLAPTR	XL:1E-Alkene@170	-5.70127	21.5	0.0027	917.996	2	LLLPGELAKHAVSEGTK	XL:1E-Thiol@109	-6.07982	21.5	0.00066
SIA	P17844	C170	Q5QNW6	K109	783.684	4	644.953	639.368	2	GDGPICLVLAPTR	XL:1E-Alkene@170	-5.70127	21.5	0.0027	917.996	2	LLLPGELAKHAVSEGTK	XL:1E-Thiol@109	-6.07982	21.5	0.00066
SIA	P27348	C94	P63104	K120	584.818	4	864.319	650.875	2	SICTTVLELLDK	XL:1E-Alkene@94	-5.87162	36.7	1.2e-05	508.754	2	VFYLKMK	XL:1E-Thiol@120;Oxidation@121	-6.42419	16.4	0.017
SIA	P27348	C94	P63104	K120	584.568	4	435.833	650.875	2	SICTTVLELLDK	XL:1E-Alkene@94	-5.4107	10	0.11	508.754	2	VFYLKMK	XL:1E-Thiol@120;Oxidation@121	-5.63796	17.8	0.0039
SIA	P35611	C525	Q01082	K227	869.831	5	460.25	821.915	2	TAGPQSQVLCGVVMDR	XL:1E-Alkene@525;Oxidation@529	-1.07777	33.7	6.9e-06	895.108	3	KSNAHYNLQNAFNLAEQHLGLTK	XL:1E-Thiol@227	-1.82012	32.3	0.00018
SIA	P35611	C525	Q01082	K227	724.862	6	231.871	821.916	2	TAGPQSQVLCGVVMDR	XL:1E-Alkene@525;Oxidation@529	-1.92944	12.8	0.059	895.107	3	KSNAHYNLQNAFNLAEQHLGLTK	XL:1E-Thiol@227	-1.26153	29.3	6.9e-05
SIA	P25445	C304;K309	P04406	K215	734.204	5	-283.785	905.507	2	ANLCTLAEKIQTIILK	XL:1E-Alkene@304;XL:1E-Thiol@309	4.19367	20.1	0.0032	929	2	GALQNIIPASTGAAKAVGK	XL:1E-Sulfenic@215	-1.08422	22.5	0.0012
SIA	P68104	K255	P06733	C357	904.488	4	278.109	1036.56	2	LPLQDVYKIGGIGTVPVGR	XL:1E-Sulfenic@255	-0.675455	26	3.1e-05	771.91	2	VNQIGSVTESLQACK	XL:1E-Alkene@357	-0.965471	34.9	2.3e-07
SIA	P68104	K255	P06733	C357	904.488	4	277.5	1036.57	2	LPLQDVYKIGGIGTVPVGR	XL:1E-Sulfenic@255	-1.73665	27.2	7.6e-06	771.911	2	VNQIGSVTESLQACK	XL:1E-Alkene@357	-1.48366	40.8	1.5e-07
SIA	P04908	K126	P62318	C20	870.428	4	289.671	569.278	2	KTESHHKAK	XL:1E-Thiol@126	-1.71772	24.4	0.0039	1162.07	2	VLHEAEGHIVTCETNTGEVYR	XL:1E-Alkene@20	-1.71595	55	2.7e-09
SIA	P04908	K126	P62318	C20	696.544	5	289.896	569.278	2	KTESHHKAK	XL:1E-Thiol@126	-1.54206	20	0.0087	775.05	3	VLHEAEGHIVTCETNTGEVYR	XL:1E-Alkene@20	-1.89736	40	1.3e-07
SIA	P04908	K126	P62318	C20	870.428	4	289.601	569.278	2	KTESHHKAK	XL:1E-Thiol@126	-0.663751	17.2	0.061	1162.07	2	VLHEAEGHIVTCETNTGEVYR	XL:1E-Alkene@20	-0.253048	55.5	1.9e-10
SIA	P04908	K126	P62318	C20	870.676	4	575.055	569.278	2	KTESHHKAK	XL:1E-Thiol@126	-0.839412	12.4	0.12	1162.07	2	VLHEAEGHIVTCETNTGEVYR	XL:1E-Alkene@20	-0.339102	31.4	9.9e-06
SIA	Q9UII2	K82	P60174	C218	550.479	5	366.83	498.903	3	HHEEEIVHHKK	XL:1E-Thiol@82	-2.32182	29.3	0.00073	618.336	2	IIYGGSVTGATCK	XL:1E-Alkene@218	-1.51535	30.3	9e-05
SIA	P04908	K120	P62318	C20	820.894	4	612.228	469.712	2	KTESHHK	XL:1E-Thiol@120	-1.31202	15.1	0.12	1162.07	2	VLHEAEGHIVTCETNTGEVYR	XL:1E-Alkene@20	-1.45779	38	2.1e-06
SIA	P04908	K120	P62318	C20	656.917	5	612.261	469.712	2	KTESHHK	XL:1E-Thiol@120	-1.09912	17.9	0.04	775.049	3	VLHEAEGHIVTCETNTGEVYR	XL:1E-Alkene@20	-0.865171	23.3	0.0042
SIA	P04908	K126	P62318	C20	838.653	4	597.78	505.23	2	TESHHKAK	XL:1E-Thiol@126	-0.513373	17.4	0.13	1162.07	2	VLHEAEGHIVTCETNTGEVYR	XL:1E-Alkene@20	-0.253048	40	7e-07
SIA	P04908	K126	P62318	C20	838.406	4	303.229	505.23	2	TESHHKAK	XL:1E-Thiol@126	-0.711303	16.4	0.12	1162.07	2	VLHEAEGHIVTCETNTGEVYR	XL:1E-Alkene@20	-0.941475	29	3.8e-05
SIA	Q9UII2	K82	P07437	C12	649.929	5	619.568	498.902	3	HHEEEIVHHKK	XL:1E-Thiol@82	-1.52006	22.2	0.0019	866.461	2	EIVHIQAGQCGNQIGAK	XL:1E-Alkene@12	-0.718517	37	2e-05
SIA	Q9UII2	K82	P07437	C12	811.909	4	310.575	747.85	2	HHEEEIVHHKK	XL:1E-Thiol@82	-1.77279	24.9	0.0004	866.462	2	EIVHIQAGQCGNQIGAK	XL:1E-Alkene@12	-1.41099	41	6.9e-07
SIA	Q9UII2	K82	P07437	C12	649.929	5	619.474	498.902	3	HHEEEIVHHKK	XL:1E-Thiol@82	-0.918745	23.3	0.019	866.461	2	EIVHIQAGQCGNQIGAK	XL:1E-Alkene@12	-0.487694	25	0.00016
SIA	Q9UII2	K82	P07437	C12	811.909	4	310.349	747.85	2	HHEEEIVHHKK	XL:1E-Thiol@82	-1.50536	17.4	0.036	866.462	2	EIVHIQAGQCGNQIGAK	XL:1E-Alkene@12	-1.18016	30.1	6.7e-05
SIA	P09651	C175	P22626	K120	874.18	4	576.625	761.88	2	YHTVNGHNCEVRK	XL:1E-Alkene@175	-1.28196	21.6	0.0027	976.471	2	LFVGGIKEDTEEHHLR	XL:1E-Thiol@120	-0.940316	19.5	0.0053
SIA	P09651	C175	P22626	K120	673.926	5	598.004	697.833	2	YHTVNGHNCEVR	XL:1E-Alkene@175	-2.23293	36.4	4.9e-07	976.472	2	LFVGGIKEDTEEHHLR	XL:1E-Thiol@120	-2.27164	32.7	1.7e-05
SIA	P57053	K117	P62318	C20	911.2	4	551.962	650.323	2	HAVSEGTKAVTK	XL:1E-Thiol@117	-1.65052	22.1	0.0018	1162.07	2	VLHEAEGHIVTCETNTGEVYR	XL:1E-Alkene@20	-1.6299	43.2	4e-08
SIA	P62807	K117	P62318	C20	911.2	4	551.962	650.323	2	HAVSEGTKAVTK	XL:1E-Thiol@117	-1.65052	22.1	0.0018	1162.07	2	VLHEAEGHIVTCETNTGEVYR	XL:1E-Alkene@20	-1.6299	43.2	4e-08
SIA	P06899	K117	P62318	C20	911.2	4	551.962	650.323	2	HAVSEGTKAVTK	XL:1E-Thiol@117	-1.65052	22.1	0.0018	1162.07	2	VLHEAEGHIVTCETNTGEVYR	XL:1E-Alkene@20	-1.6299	43.2	4e-08
SIA	P23527	K117	P62318	C20	911.2	4	551.962	650.323	2	HAVSEGTKAVTK	XL:1E-Thiol@117	-1.65052	22.1	0.0018	1162.07	2	VLHEAEGHIVTCETNTGEVYR	XL:1E-Alkene@20	-1.6299	43.2	4e-08
SIA	P09651	C175	P22626	K120	673.726	5	299.597	697.833	2	YHTVNGHNCEVR	XL:1E-Alkene@175	-1.37313	28.9	7.4e-05	976.471	2	LFVGGIKEDTEEHHLR	XL:1E-Thiol@120	-1.34995	26.1	0.00074
SIA	P09651	C175	P22626	K120	561.606	6	299.376	465.558	3	YHTVNGHNCEVR	XL:1E-Alkene@175	-2.03337	16.8	0.027	657.32	3	LFVGGIKEDTEEHHLR	XL:1E-Sulfenic@120	-1.34887	20.2	0.068
SIA	P57053	K117	P62318	C20	729.161	5	551.489	650.322	2	HAVSEGTKAVTK	XL:1E-Thiol@117	-1.18922	16.2	0.027	775.049	3	VLHEAEGHIVTCETNTGEVYR	XL:1E-Alkene@20	-0.865171	27.3	0.00056
SIA	P62807	K117	P62318	C20	729.161	5	551.489	650.322	2	HAVSEGTKAVTK	XL:1E-Thiol@117	-1.18922	16.2	0.027	775.049	3	VLHEAEGHIVTCETNTGEVYR	XL:1E-Alkene@20	-0.865171	27.3	0.00056
SIA	P06899	K117	P62318	C20	729.161	5	551.489	650.322	2	HAVSEGTKAVTK	XL:1E-Thiol@117	-1.18922	16.2	0.027	775.049	3	VLHEAEGHIVTCETNTGEVYR	XL:1E-Alkene@20	-0.865171	27.3	0.00056
SIA	P23527	K117	P62318	C20	729.161	5	551.489	650.322	2	HAVSEGTKAVTK	XL:1E-Thiol@117	-1.18922	16.2	0.027	775.049	3	VLHEAEGHIVTCETNTGEVYR	XL:1E-Alkene@20	-0.865171	27.3	0.00056
SIA	P26583	C106	O15347	K87|K88	575.502	5	700.213	629.001	3	RPPSAFFLFCSEHRPK	XL:1E-Alkene@106	-1.67637	18.9	0.13	485.245	2	KKDPNAPK	XL:1E-Thiol@87|XL:1E-Thiol@88	-1.52629	17.7	0.081
SIA	P26583	C106	O15347	K87|K88	575.501	5	697.236	629.002	3	RPPSAFFLFCSEHRPK	XL:1E-Alkene@106	-1.83536	18.9	0.063	485.246	2	KKDPNAPK	XL:1E-Thiol@87|XL:1E-Thiol@88	-1.73238	15.8	0.1
SIA	P09651	C175	P22626	K120	842.156	4	597.282	697.833	2	YHTVNGHNCEVR	XL:1E-Alkene@175	-1.51643	33.4	1.8e-05	976.471	2	LFVGGIKEDTEEHHLR	XL:1E-Thiol@120	-0.940316	29.1	2.4e-05
SIA	P09651	C175	P22626	K120	841.904	4	298.149	697.832	2	YHTVNGHNCEVR	XL:1E-Alkene@175	-0.943224	36.3	4.7e-05	976.471	2	LFVGGIKEDTEEHHLR	XL:1E-Thiol@120	-0.940316	29.3	5.2e-05
SIA	P09651	C175	P22626	K120	841.905	4	298.948	697.832	2	YHTVNGHNCEVR	XL:1E-Alkene@175	-0.943224	32.8	0.00011	976.471	2	LFVGGIKEDTEEHHLR	XL:1E-Thiol@120	-0.735497	17.4	0.025
SIA	P09651	C175	P22626	K120	842.153	4	593.797	697.833	2	YHTVNGHNCEVR	XL:1E-Alkene@175	-2.08963	30.4	1.8e-06	976.472	2	LFVGGIKEDTEEHHLR	XL:1E-Thiol@120	-1.65718	19.2	0.017
SIA	P57053	K6	P62318	C20	877.183	4	285.998	591.796	2	MPEPAKSAPAPK	Met-loss@1;XL:1E-Sulfenic@6	-1.46836	19	0.03	1162.07	2	VLHEAEGHIVTCETNTGEVYR	XL:1E-Alkene@20	-2.14622	48.3	3.3e-08
SIA	P62807	K6	P62318	C20	877.183	4	285.998	591.796	2	MPEPAKSAPAPK	Met-loss@1;XL:1E-Sulfenic@6	-1.46836	19	0.03	1162.07	2	VLHEAEGHIVTCETNTGEVYR	XL:1E-Alkene@20	-2.14622	48.3	3.3e-08
SIA	P06899	K6	P62318	C20	877.183	4	285.998	591.796	2	MPEPAKSAPAPK	Met-loss@1;XL:1E-Sulfenic@6	-1.46836	19	0.03	1162.07	2	VLHEAEGHIVTCETNTGEVYR	XL:1E-Alkene@20	-2.14622	48.3	3.3e-08
SIA	Q16778	K6	P62318	C20	877.183	4	285.998	591.796	2	MPEPAKSAPAPK	Met-loss@1;XL:1E-Sulfenic@6	-1.46836	19	0.03	1162.07	2	VLHEAEGHIVTCETNTGEVYR	XL:1E-Alkene@20	-2.14622	48.3	3.3e-08
SIA	P57053	K6	P62318	C20	877.434	4	573.501	591.796	2	MPEPAKSAPAPK	Met-loss@1;XL:1E-Sulfenic@6	-1.46836	14.3	0.15	1162.07	2	VLHEAEGHIVTCETNTGEVYR	XL:1E-Alkene@20	-2.23227	37	2.9e-07
SIA	P62807	K6	P62318	C20	877.434	4	573.501	591.796	2	MPEPAKSAPAPK	Met-loss@1;XL:1E-Sulfenic@6	-1.46836	14.3	0.15	1162.07	2	VLHEAEGHIVTCETNTGEVYR	XL:1E-Alkene@20	-2.23227	37	2.9e-07
SIA	P06899	K6	P62318	C20	877.434	4	573.501	591.796	2	MPEPAKSAPAPK	Met-loss@1;XL:1E-Sulfenic@6	-1.46836	14.3	0.15	1162.07	2	VLHEAEGHIVTCETNTGEVYR	XL:1E-Alkene@20	-2.23227	37	2.9e-07
SIA	Q16778	K6	P62318	C20	877.434	4	573.501	591.796	2	MPEPAKSAPAPK	Met-loss@1;XL:1E-Sulfenic@6	-1.46836	14.3	0.15	1162.07	2	VLHEAEGHIVTCETNTGEVYR	XL:1E-Alkene@20	-2.23227	37	2.9e-07
SIA	P23527	K6	P62318	C20	873.678	4	286.384	584.788	2	MPDPAKSAPAPK	Met-loss@1;XL:1E-Sulfenic@6	-1.87077	13.5	0.17	1162.07	2	VLHEAEGHIVTCETNTGEVYR	XL:1E-Alkene@20	-1.11358	36.7	2.2e-07
SIA	P23527	K6	P62318	C20	699.144	5	287.29	584.788	2	MPDPAKSAPAPK	Met-loss@1;XL:1E-Sulfenic@6	-2.04177	12.1	0.067	775.049	3	VLHEAEGHIVTCETNTGEVYR	XL:1E-Alkene@20	-0.478099	28.8	3.3e-05
SIA	P57053	K117	P62318	C41	915.933	4	276.878	650.322	2	HAVSEGTKAVTK	XL:1E-Thiol@117	-0.420367	17.2	0.035	1172.03	2	LIEAEDNMNCQMSNITVTYR	Oxidation@39;XL:1E-Alkene@41;Oxidation@43	-0.923808	17.8	0.0066
SIA	P62807	K117	P62318	C41	915.933	4	276.878	650.322	2	HAVSEGTKAVTK	XL:1E-Thiol@117	-0.420367	17.2	0.035	1172.03	2	LIEAEDNMNCQMSNITVTYR	Oxidation@39;XL:1E-Alkene@41;Oxidation@43	-0.923808	17.8	0.0066
SIA	P06899	K117	P62318	C41	915.933	4	276.878	650.322	2	HAVSEGTKAVTK	XL:1E-Thiol@117	-0.420367	17.2	0.035	1172.03	2	LIEAEDNMNCQMSNITVTYR	Oxidation@39;XL:1E-Alkene@41;Oxidation@43	-0.923808	17.8	0.0066
SIA	P23527	K117	P62318	C41	915.933	4	276.878	650.322	2	HAVSEGTKAVTK	XL:1E-Thiol@117	-0.420367	17.2	0.035	1172.03	2	LIEAEDNMNCQMSNITVTYR	Oxidation@39;XL:1E-Alkene@41;Oxidation@43	-0.923808	17.8	0.0066
SIA	P57053	K109	P09429	C106	753.802	5	535.097	917.99	2	LLLPGELAKHAVSEGTK	XL:1E-Thiol@109	0.565095	20	0.014	637.668	3	RPPSAFFLFCSEYRPK	XL:1E-Alkene@106	0.446083	26.4	0.0059
SIA	P62807	K109	P09429	C106	753.802	5	535.097	917.99	2	LLLPGELAKHAVSEGTK	XL:1E-Thiol@109	0.565095	20	0.014	637.668	3	RPPSAFFLFCSEYRPK	XL:1E-Alkene@106	0.446083	26.4	0.0059
SIA	P06899	K109	P09429	C106	753.802	5	535.097	917.99	2	LLLPGELAKHAVSEGTK	XL:1E-Thiol@109	0.565095	20	0.014	637.668	3	RPPSAFFLFCSEYRPK	XL:1E-Alkene@106	0.446083	26.4	0.0059
SIA	P23527	K109	P09429	C106	753.802	5	535.097	917.99	2	LLLPGELAKHAVSEGTK	XL:1E-Thiol@109	0.565095	20	0.014	637.668	3	RPPSAFFLFCSEYRPK	XL:1E-Alkene@106	0.446083	26.4	0.0059
SIA	P50991	K319	P48643	C407	729.379	4	342.564	902.442	2	DALSDLALHFLNKMK	XL:1E-Thiol@319;Oxidation@320	0.0522353	25.9	0.00014	546.812	2	SLHDALCVIR	XL:1E-Alkene@407	-0.0766239	35.2	8.8e-05
SIA	P32322	K215	Q96C36	C262	662.861	6	253.759	650.593	4	LGAQALLGAAKMLLHSEQHPGQLK	XL:1E-Thiol@215;Oxidation@216	-0.5503	25.4	0.16	677.888	2	SLLINAVEASCIR	XL:1E-Alkene@262	-0.156317	23.5	0.004
SIA	P50991	K319	P48643	C407	729.378	4	340.972	902.442	2	DALSDLALHFLNKMK	XL:1E-Thiol@319;Oxidation@320	0.163046	22.3	0.002	546.812	2	SLHDALCVIR	XL:1E-Alkene@407	0.106254	37.9	5e-05
SIA	P09651	C175	P22626	K120	699.344	5	287.242	761.88	2	YHTVNGHNCEVRK	XL:1E-Alkene@175	-1.01945	19.8	0.0074	976.471	2	LFVGGIKEDTEEHHLR	XL:1E-Thiol@120	-0.940316	18.9	0.0082
SIA	P09651	C175	P22626	K120	874.18	4	576.625	761.88	2	YHTVNGHNCEVRK	XL:1E-Alkene@175	-1.54447	28.8	1.3e-05	976.471	2	LFVGGIKEDTEEHHLR	XL:1E-Thiol@120	-1.24754	18.2	0.029
SIA	P09651	C175	P22626	K120	699.546	5	576.272	761.879	2	YHTVNGHNCEVRK	XL:1E-Alkene@175	-0.231925	20.5	0.017	976.47	2	LFVGGIKEDTEEHHLR	XL:1E-Thiol@120	-0.0186294	17.2	0.015
SIA	P62807	K117	P04350	C12	763.396	4	658.924	650.322	2	HAVSEGTKAVTK	XL:1E-Thiol@117	-0.420367	22.5	0.00074	866.461	2	EIVHLQAGQCGNQIGAK	XL:1E-Alkene@12	-0.25687	33.7	2.1e-05
SIA	P23527	K117	P04350	C12	763.396	4	658.924	650.322	2	HAVSEGTKAVTK	XL:1E-Thiol@117	-0.420367	22.5	0.00074	866.461	2	EIVHLQAGQCGNQIGAK	XL:1E-Alkene@12	-0.25687	33.7	2.1e-05
SIA	Q16778	K117	P04350	C12	763.396	4	658.924	650.322	2	HAVSEGTKAVTK	XL:1E-Thiol@117	-0.420367	22.5	0.00074	866.461	2	EIVHLQAGQCGNQIGAK	XL:1E-Alkene@12	-0.25687	33.7	2.1e-05
SIA	P62807	K117	P04350	C12	763.145	4	330.23	650.322	2	HAVSEGTKAVTK	XL:1E-Thiol@117	-0.727907	22.4	0.0068	866.461	2	EIVHLQAGQCGNQIGAK	XL:1E-Alkene@12	-0.718517	35.7	7.8e-06
SIA	P23527	K117	P04350	C12	763.145	4	330.23	650.322	2	HAVSEGTKAVTK	XL:1E-Thiol@117	-0.727907	22.4	0.0068	866.461	2	EIVHLQAGQCGNQIGAK	XL:1E-Alkene@12	-0.718517	35.7	7.8e-06
SIA	Q16778	K117	P04350	C12	763.145	4	330.23	650.322	2	HAVSEGTKAVTK	XL:1E-Thiol@117	-0.727907	22.4	0.0068	866.461	2	EIVHLQAGQCGNQIGAK	XL:1E-Alkene@12	-0.718517	35.7	7.8e-06
SIA	P09651	K113	P22626	C50	847.667	4	589.473	976.471	2	IFVGGIKEDTEEHHLR	XL:1E-Thiol@113	-0.428268	22.7	0.0024	708.862	2	LTDCVVMRDPASK	XL:1E-Alkene@50;Oxidation@53	-0.96072	27	0.0032
SIA	P09651	K113	P22626	C50	847.419	4	296.04	976.472	2	IFVGGIKEDTEEHHLR	XL:1E-Thiol@113	-1.862	27.4	0.0001	708.863	2	LTDCVVMRDPASK	XL:1E-Alkene@50;Oxidation@53	-2.08929	26.7	0.00052
SIA	P09651	K113	P22626	C50	847.421	4	298.854	976.471	2	IFVGGIKEDTEEHHLR	XL:1E-Thiol@113	-0.735497	16.7	0.036	708.862	2	LTDCVVMRDPASK	XL:1E-Alkene@50;Oxidation@53	-0.96072	21.7	0.0018
SIA	P00338	C163	P07195	K233	756.877	4	332.189	579.299	2	VIGSGCNLDSAR	XL:1E-Alkene@163	-0.152171	20.8	0.0064	924.946	2	EVHKMVVESAYEVIK	XL:1E-Thiol@233;Oxidation@234	1.0404	18.6	0.012
SIA	P00338	K232	P07195	C164	752.132	4	333.48	915.458	2	EVHKQVVESAYEVIK	XL:1E-Thiol@232	0.274673	26.3	0.00068	579.298	2	VIGSGCNLDSAR	XL:1E-Alkene@164	1.05619	26.6	0.0018
SIA	P62807	K109	P62318	C20	836.229	5	481.547	917.991	2	LLLPGELAKHAVSEGTK	XL:1E-Thiol@109	-1.17784	22.1	0.0019	1162.07	2	VLHEAEGHIVTCETNTGEVYR	XL:1E-Alkene@20	-0.511208	30.8	1.3e-05
SIA	P23527	K109	P62318	C20	836.229	5	481.547	917.991	2	LLLPGELAKHAVSEGTK	XL:1E-Thiol@109	-1.17784	22.1	0.0019	1162.07	2	VLHEAEGHIVTCETNTGEVYR	XL:1E-Alkene@20	-0.511208	30.8	1.3e-05
SIA	Q16778	K109	P62318	C20	836.229	5	481.547	917.991	2	LLLPGELAKHAVSEGTK	XL:1E-Thiol@109	-1.17784	22.1	0.0019	1162.07	2	VLHEAEGHIVTCETNTGEVYR	XL:1E-Alkene@20	-0.511208	30.8	1.3e-05
SIA	P62807	K109	P62318	C20	836.029	5	241.96	917.991	2	LLLPGELAKHAVSEGTK	XL:1E-Thiol@109	-0.851042	16.9	0.03	1162.07	2	VLHEAEGHIVTCETNTGEVYR	XL:1E-Alkene@20	-0.253048	39.1	1.9e-07
SIA	P23527	K109	P62318	C20	836.029	5	241.96	917.991	2	LLLPGELAKHAVSEGTK	XL:1E-Thiol@109	-0.851042	16.9	0.03	1162.07	2	VLHEAEGHIVTCETNTGEVYR	XL:1E-Alkene@20	-0.253048	39.1	1.9e-07
SIA	Q16778	K109	P62318	C20	836.029	5	241.96	917.991	2	LLLPGELAKHAVSEGTK	XL:1E-Thiol@109	-0.851042	16.9	0.03	1162.07	2	VLHEAEGHIVTCETNTGEVYR	XL:1E-Alkene@20	-0.253048	39.1	1.9e-07
SIA	P06733	K71	P09104	C119	803.201	4	313.818	881.98	2	AVEHINKTIAPALVSK	XL:1E-Thiol@71	-0.732378	25.5	6.2e-05	714.915	2	FGANAILGVSLAVCK	XL:1E-Alkene@119	-1.38224	19.2	0.031
SIA	P06733	K71	P09104	C119	803.201	4	313.514	881.981	2	AVEHINKTIAPALVSK	XL:1E-Thiol@71	-1.86619	44	2.9e-07	714.915	2	FGANAILGVSLAVCK	XL:1E-Alkene@119	-1.66199	36.7	6.2e-05
SIA	P06733	K80	P09104	C119	637.367	4	394.878	550.313	2	TIAPALVSKK	XL:1E-Thiol@80	-0.287152	12.1	0.14	714.915	2	FGANAILGVSLAVCK	XL:1E-Alkene@119	-1.66199	30.3	0.0002
SIA	P06733	K80	P09104	C119	637.367	4	394.782	550.312	2	TIAPALVSKK	XL:1E-Thiol@80	0.984853	14.8	0.052	714.914	2	FGANAILGVSLAVCK	XL:1E-Alkene@119	0.576036	36.9	8.5e-05
SIA	P06733	K193	P09104	C119	779.931	4	322.53	835.442	2	IGAEVYHNLKNVIK	XL:1E-Thiol@193	-1.95735	29.9	0.0016	714.915	2	FGANAILGVSLAVCK	XL:1E-Alkene@119	-1.66199	38.3	6.7e-06
SIA	P0DP23	K31	P60174	C42	976.225	4	515.623	891.406	2	DGDGTITTKELGTVMR	XL:1E-Thiol@31;Oxidation@37	0.290124	23.8	0.0012	1051.03	2	VPADTEVVCAPPTAYIDFAR	XL:1E-Alkene@42	0.924985	27.2	0.00022
SIA	P06733	K5	P09104	C119	625.104	4	-0.196183	526.291	2	MSILKIHAR	Acetyl+Met-loss@1;XL:1E-Thiol@5	-2.84781	31.8	0.0017	714.916	2	FGANAILGVSLAVCK	XL:1E-Alkene@119	-2.08162	42.1	7.4e-06
SIA	P06733	K5	P09104	C119	625.356	4	402.73	526.29	2	MSILKIHAR	Acetyl+Met-loss@1;XL:1E-Thiol@5	-1.51775	32.6	0.0017	714.915	2	FGANAILGVSLAVCK	XL:1E-Alkene@119	-1.24236	31.7	0.0002
SIA	P06733	K5	P09104	C119	625.356	4	403.512	526.29	2	MSILKIHAR	Acetyl+Met-loss@1;XL:1E-Thiol@5	-0.187685	30.2	0.0012	714.915	2	FGANAILGVSLAVCK	XL:1E-Alkene@119	-0.96261	45.5	1.5e-07
SIA	P06733	K5	P09104	C119	625.356	4	403.512	526.29	2	MSILKIHAR	Acetyl+Met-loss@1;XL:1E-Thiol@5	-1.13773	29.4	0.0021	714.915	2	FGANAILGVSLAVCK	XL:1E-Alkene@119	-1.10249	39.4	9.7e-06
SIA	P06733	K81	P09104	C389	860.936	4	293.334	580.786	2	KLNVTEQEK	XL:1E-Thiol@81	-2.15973	21.1	0.0083	1131.58	2	SGETEDTFIADLVVGLCTGQIK	XL:1E-Alkene@389	-1.46625	31.5	2.9e-05
SIA	P06733	K81	P09104	C389	860.936	4	292.837	580.785	2	KLNVTEQEK	XL:1E-Thiol@81	-0.610107	19.4	0.016	1131.58	2	SGETEDTFIADLVVGLCTGQIK	XL:1E-Alkene@389	-0.229041	35.4	4.9e-05
SIA	P06733	K420	P09104	C389	864.431	4	-3.25475	588.285	2	IEEELGSKAK	XL:1E-Thiol@420	-1.05648	18.8	0.028	1131.58	2	SGETEDTFIADLVVGLCTGQIK	XL:1E-Alkene@389	2.86399	15.3	0.12
SIA	P04406	C247	P0C0S8	K100	969.06	4	519.546	720.397	2	VPTANVSVVDLTCR	XL:1E-Alkene@247	-0.717361	39.6	2.6e-07	1216.72	2	LLGKVTIAQGGVLPNIQAVLLPK	XL:1E-Sulfenic@100	-0.805079	28.2	1e-05
SIA	P06733	K256	P09104	C389	856.92	4	294.693	572.753	2	SGKYDLDFK	XL:1E-Thiol@256	-0.848166	24.6	0.0012	1131.58	2	SGETEDTFIADLVVGLCTGQIK	XL:1E-Alkene@389	-0.582529	34.5	3.4e-06
SIA	P06733	K256	P09104	C389	856.92	4	294.337	572.753	2	SGKYDLDFK	XL:1E-Thiol@256	-0.498976	20.3	0.0028	1131.58	2	SGETEDTFIADLVVGLCTGQIK	XL:1E-Alkene@389	-0.936017	20.3	0.009
SIA	P06733	K202	P09104	C389	1166.31	4	430.849	1200.05	2	YGKDATNVGDEGGFAPNILENK	XL:1E-Sulfenic@202	-0.288459	20.3	0.0056	1131.58	2	SGETEDTFIADLVVGLCTGQIK	XL:1E-Alkene@389	0.0360757	22.3	0.00081
SIA	P06733	K202	P09104	C389	1166.32	4	432.63	1200.05	2	YGKDATNVGDEGGFAPNILENK	XL:1E-Sulfenic@202	-0.288459	26.2	9.7e-05	1131.58	2	SGETEDTFIADLVVGLCTGQIK	XL:1E-Alkene@389	-0.494157	24	0.002
SIA	P63244	C207	P04908	K126	762.378	5	265.385	884.772	3	TNHIGHTGYLNTVTVSPDGSLCASGGK	XL:1E-Alkene@207	0.0404115	24.7	0.024	569.277	2	KTESHHKAK	XL:1E-Thiol@126	-0.312429	17.7	0.093
SIA	P07437	C12	Q9P0L0	K205	720.373	5	292.083	866.462	2	EIVHIQAGQCGNQIGAK	XL:1E-Alkene@12	-1.29558	26.9	8.6e-05	616.629	3	KVAHSDKPGSTSTASFR	XL:1E-Thiol@205	-1.54613	24.4	0.00093
SIA	P07437	C12	Q9P0L0	K205	900.469	4	574.502	866.461	2	EIVHIQAGQCGNQIGAK	XL:1E-Alkene@12	-1.06475	31.5	0.00015	924.439	2	KVAHSDKPGSTSTASFR	XL:1E-Thiol@205	-0.452512	23.2	0.00078
SIA	P00338	C163	P07195	K156	432.029	5	931.441	579.3	2	VIGSGCNLDSAR	XL:1E-Alkene@163	-2.05101	30.5	2.3e-05	490.262	2	LSGLPKHR	XL:1E-Thiol@156	-2.1544	15.3	0.14
SIA	P00338	C163	P07195	K156	539.534	4	467.242	579.301	2	VIGSGCNLDSAR	XL:1E-Alkene@163	-2.7415	24.9	0.00011	490.262	2	LSGLPKHR	XL:1E-Thiol@156	-2.35837	15	0.053
SIA	Q9Y490	C2408	Q9Y4G6	K2323	896.447	4	275.061	1241.1	2	MVAAATNNLCEAANAAVQGHASQEK	Oxidation@2399;XL:1E-Alkene@2408	-2.58932	32.4	9.7e-06	542.303	2	KLEQLKPR	XL:1E-Thiol@2323	-1.64372	24.6	0.0074
SIA	Q9Y490	C2408	Q9Y4G6	K2323	896.451	4	280.038	1241.1	2	MVAAATNNLCEAANAAVQGHASQEK	Oxidation@2399;XL:1E-Alkene@2408	-2.58932	29.6	4.3e-05	542.304	2	KLEQLKPR	XL:1E-Thiol@2323	-2.19692	22.5	0.038
SIA	Q9Y490	C2408	Q9Y4G6	K2323	896.702	4	560.603	1241.1	2	MVAAATNNLCEAANAAVQGHASQEK	Oxidation@2399;XL:1E-Alkene@2408	-1.62243	31	1.8e-05	542.303	2	KLEQLKPR	XL:1E-Thiol@2323	-1.64372	21.4	0.017
SIA	P04075	K13	P09972	C178	917.461	5	434.702	817.899	2	MPYQYPALTPEQKK	Met-loss@1;XL:1E-Thiol@13	-1.46912	15	0.04	977.171	3	YASICQQNGIVPIVEPEILPDGDHDLK	XL:1E-Alkene@178	-1.24406	17.3	0.19
SIA	P04075	C73	P09972	K111	1176.35	4	214.854	999.046	2	VNPCIGGVILFHETLYQK	XL:1E-Alkene@73	-0.0143996	27.7	4.6e-05	1353.15	2	VDKGVVPLAGTDGETTTQGLDGLSER	XL:1E-Sulfenic@111	1.09266	19.8	0.001
SIA	P31150	K174	P50395	C202	837.2	5	481.556	790.392	3	KFDLGQDVIDFTGHALALYR	XL:1E-Sulfenic@174	-0.950349	22.5	0.0048	906.409	2	TDDYLDQPCYETINR	XL:1E-Alkene@202	-1.35349	32.2	2e-05
SIA	P31150	C202	P50395	K174	824.401	5	488.862	874.411	2	TDDYLDQPCLETVNR	XL:1E-Alkene@202	-1.23984	28.2	0.0011	790.392	3	KFDLGQDVIDFTGHALALYR	XL:1E-Sulfenic@174	-1.32991	18.9	0.041
SIA	P15311	K306	P26038	C284	734.367	5	546.674	663	3	RKPDTIEVQQMKAQAR	Oxidation@305;XL:1E-Thiol@306	-0.322729	24.8	0.0048	831.412	2	ILALCMGNHELYMR	XL:1E-Alkene@284;Oxidation@285;Oxidation@292	-1.13893	26.4	7.2e-05
SIA	P13796	K449	P13797	C463	620.12	5	647.582	815.909	2	VNKPPYPKLGGNMK	XL:1E-Thiol@449;Oxidation@454	-2.15318	16.1	0.015	723.884	2	KLENCNYAVELGK	XL:1E-Alkene@463	-0.955037	24.9	0.0018
SIA	P13796	K449	P13797	C463	619.92	5	324.212	815.908	2	VNKPPYPKLGGNMK	XL:1E-Thiol@449;Oxidation@454	-0.437304	18	0.01	723.883	2	KLENCNYAVELGK	XL:1E-Alkene@463	-0.402462	21.5	0.0078
SIA	P13796	C460	P13797	K452	622.725	5	324.863	723.884	2	KLENCNYAVELGK	XL:1E-Alkene@460	-1.64575	31.6	5.5e-05	822.915	2	VNKPPYPKLGANMK	XL:1E-Thiol@452;Oxidation@457	-0.0386039	15.1	0.094
SIA	P09429	K55	P26583	C106	558.079	5	721.664	441.688	2	TMSAKEK	Oxidation@52;XL:1E-Thiol@55	0.0642656	22	0.012	629.001	3	RPPSAFFLFCSEHRPK	XL:1E-Alkene@106	-0.404517	25.6	0.011
SIA	B2RPK0	K55	P26583	C106	558.079	5	721.664	441.688	2	TMSAKEK	Oxidation@52;XL:1E-Thiol@55	0.0642656	22	0.012	629.001	3	RPPSAFFLFCSEHRPK	XL:1E-Alkene@106	-0.404517	25.6	0.011
SIA	P09429	K55	P26583	C106	557.878	5	359.622	441.689	2	TMSAKEK	Oxidation@52;XL:1E-Thiol@55	-1.97337	23.6	0.00066	629.002	3	RPPSAFFLFCSEHRPK	XL:1E-Alkene@106	-2.15332	24.3	0.0057
SIA	B2RPK0	K55	P26583	C106	557.878	5	359.622	441.689	2	TMSAKEK	Oxidation@52;XL:1E-Thiol@55	-1.97337	23.6	0.00066	629.002	3	RPPSAFFLFCSEHRPK	XL:1E-Alkene@106	-2.15332	24.3	0.0057
SIA	P09429	K157	P26583	C106	672.939	5	298.013	729.341	2	EKYEKDIAAYR	XL:1E-Thiol@157	-1.6229	34.1	7.6e-07	629.001	3	RPPSAFFLFCSEHRPK	XL:1E-Alkene@106	-0.722482	26.6	0.0053
SIA	P09429	K157	P26583	C106	672.938	5	297.831	729.341	2	EKYEKDIAAYR	XL:1E-Thiol@157	-0.93735	24.5	0.00016	629.001	3	RPPSAFFLFCSEHRPK	XL:1E-Alkene@106	-0.722482	23.1	0.015
SIA	P09429	C106	B2RPK0	K65	815.148	4	617.994	637.669	3	RPPSAFFLFCSEYRPK	XL:1E-Alkene@106	-1.12213	24	0.0057	664.287	2	GKFEDMAKADK	Oxidation@63;XL:1E-Thiol@65	-0.308268	23.8	0.0054
SIA	P09429	C106	P23497	K739	815.148	4	617.994	637.669	3	RPPSAFFLFCSEYRPK	XL:1E-Alkene@106	-1.12213	24	0.0057	664.287	2	GKFEDMAKADK	Oxidation@737;XL:1E-Thiol@739	-0.308268	23.8	0.0054
SIA	P09429	C106	B2RPK0	K65	652.32	5	617.652	637.67	3	RPPSAFFLFCSEYRPK	XL:1E-Alkene@106	-1.59259	30.8	0.00027	664.287	2	GKFEDMAKADK	Oxidation@63;XL:1E-Thiol@65	-0.910417	20.9	0.0088
SIA	P09429	C106	P23497	K739	652.32	5	617.652	637.67	3	RPPSAFFLFCSEYRPK	XL:1E-Alkene@106	-1.59259	30.8	0.00027	664.287	2	GKFEDMAKADK	Oxidation@737;XL:1E-Thiol@739	-0.910417	20.9	0.0088
SIA	P06733	K5	Q9UQ80	C179	633.731	5	634.135	526.29	2	MSILKIHAR	Acetyl+Met-loss@1;XL:1E-Thiol@5	-1.32774	29.8	0.0016	698.687	3	VAHSFNCTPIEGMLSHQLK	XL:1E-Alkene@179;Oxidation@185	-1.45069	23.2	0.0025
SIA	P09429	C106	B2RPK0	K59	589.288	5	342.835	637.67	3	RPPSAFFLFCSEYRPK	XL:1E-Alkene@106	-1.74941	29.9	0.00053	507.207	2	GKFEDMAK	XL:1E-Thiol@59;Oxidation@63	-1.01481	17.4	0.0035
SIA	P09429	C106	P23497	K733	589.288	5	342.835	637.67	3	RPPSAFFLFCSEYRPK	XL:1E-Alkene@106	-1.74941	29.9	0.00053	507.207	2	GKFEDMAK	XL:1E-Thiol@733;Oxidation@737	-1.01481	17.4	0.0035
SIA	P09429	C106	P26583	K157	678.339	5	590.627	637.67	3	RPPSAFFLFCSEYRPK	XL:1E-Alkene@106	-1.59259	32.6	0.00035	729.341	2	EKYEKDIAAYR	XL:1E-Thiol@157	-1.21157	31.7	7.6e-06
SIA	P09429	C106	P26583	K157	678.339	5	590.987	637.67	3	RPPSAFFLFCSEYRPK	XL:1E-Alkene@106	-1.59259	29.7	0.0031	729.341	2	EKYEKDIAAYR	XL:1E-Thiol@157	-0.66313	30.6	6.5e-06
SIA	P09429	C106	P26583	K154|K157	847.672	4	590.54	637.67	3	RPPSAFFLFCSEYRPK	XL:1E-Alkene@106	-2.21987	23.9	0.0021	729.342	2	EKYEKDIAAYR	XL:1E-Thiol@154|XL:1E-Thiol@157	-2.17134	14.6	0.027
SIA	P0C0S8	K126	P07437	C303	541.247	4	467.318	569.278	2	KTESHHKAK	XL:1E-Thiol@126	-0.839412	15.9	0.025	503.708	2	NMMAACDPR	Oxidation@299;Oxidation@300;XL:1E-Alkene@303	-0.423217	16.1	0.036
SIA	P78371	C535	P48643	K392	556.268	4	451.831	463.733	2	RVPDHHPC	XL:1E-Alkene@535	-0.623627	13.4	0.1	639.297	2	GGNKMIIEEAK	XL:1E-Thiol@392;Oxidation@393	-0.214394	26.9	0.0041
SIA	P78371	C535	P48643	K392	556.269	4	452.82	463.733	2	RVPDHHPC	XL:1E-Alkene@535	-0.192345	13.8	0.13	639.297	2	GGNKMIIEEAK	XL:1E-Thiol@392;Oxidation@393	0.411294	32.4	0.00089
SIA	P78371	C535	P17987	K541	737.571	4	683.216	463.733	2	RVPDHHPC	XL:1E-Alkene@535	-0.623627	14.7	0.16	1001.4	2	DDKHGSYEDAVHSGALND	XL:1E-Thiol@541	0.40722	24.8	0.00022
SIA	Q99729	C98	O14979	K212	499.249	4	1005.16	538.785	2	FGEVVDCTIK	XL:1E-Alkene@98	-0.975052	28.5	4.7e-05	449.708	2	EHKLDGK	XL:1E-Thiol@212	-0.645473	20.7	0.0064
SIA	Q14103	C126	O14979	K212	499.249	4	1005.16	538.785	2	FGEVVDCTLK	XL:1E-Alkene@126	-0.975052	28.5	4.7e-05	449.708	2	EHKLDGK	XL:1E-Thiol@212	-0.645473	20.7	0.0064
SIA	Q99729	C98	Q14103	K72	628.486	5	319.638	538.785	2	FGEVVDCTIK	XL:1E-Alkene@98	-1.34626	30.5	2e-05	681.949	3	IDASKNEEDEGHSNSSPR	XL:1E-Thiol@72	-1.21245	22.1	0.021
SIA	Q14103	K72	O14979	C177	628.486	5	319.638	681.949	3	IDASKNEEDEGHSNSSPR	XL:1E-Thiol@72	-1.21245	22.1	0.021	538.785	2	FGEVVDCTIK	XL:1E-Alkene@177	-1.34626	30.5	2e-05
SIA	P09429	C106	B2RPK0	K55	563.279	5	712.565	637.669	3	RPPSAFFLFCSEYRPK	XL:1E-Alkene@106	-1.12213	30.4	0.00039	441.689	2	TMSAKEK	Oxidation@52;XL:1E-Thiol@55	-0.614946	19.4	0.017
SIA	P09429	C106	P26583	K55	563.279	5	712.565	637.669	3	RPPSAFFLFCSEYRPK	XL:1E-Alkene@106	-1.12213	30.4	0.00039	441.689	2	TMSAKEK	Oxidation@52;XL:1E-Thiol@55	-0.614946	19.4	0.017
SIA	P09429	C106	B2RPK0	K55	563.281	5	715.606	637.67	3	RPPSAFFLFCSEYRPK	XL:1E-Alkene@106	-2.69034	38.1	2.5e-05	441.689	2	TMSAKEK	Oxidation@52;XL:1E-Thiol@55	-1.52056	25.4	0.0018
SIA	P09429	C106	P26583	K55	563.281	5	715.606	637.67	3	RPPSAFFLFCSEYRPK	XL:1E-Alkene@106	-2.69034	38.1	2.5e-05	441.689	2	TMSAKEK	Oxidation@52;XL:1E-Thiol@55	-1.52056	25.4	0.0018
SIA	P09429	C106	B2RPK0	K55	563.08	5	357.676	637.67	3	RPPSAFFLFCSEYRPK	XL:1E-Alkene@106	-1.90623	31	0.00038	441.689	2	TMSAKEK	Oxidation@52;XL:1E-Thiol@55	-1.29416	14.3	0.062
SIA	P09429	C106	P26583	K55	563.08	5	357.676	637.67	3	RPPSAFFLFCSEYRPK	XL:1E-Alkene@106	-1.90623	31	0.00038	441.689	2	TMSAKEK	Oxidation@52;XL:1E-Thiol@55	-1.29416	14.3	0.062
SIA	Q99729	C98	Q14103	K153	644.8	4	1.52392	538.785	2	FGEVVDCTIK	XL:1E-Alkene@98	-0.0470382	23.9	0.00087	750.814	2	ESESVDKVMDQK	XL:1E-Sulfenic@153;Oxidation@155	-0.947294	16.1	0.022
SIA	Q14103	K153	O14979	C177	644.8	4	1.52392	750.814	2	ESESVDKVMDQK	XL:1E-Sulfenic@153;Oxidation@155	-0.947294	16.1	0.022	538.785	2	FGEVVDCTIK	XL:1E-Alkene@177	-0.0470382	23.9	0.00087
SIA	P78371	K46	P50991	C337	654.818	4	770.748	561.253	2	STLGPKGMDK	XL:1E-Thiol@46;Oxidation@48	-1.02608	14	0.024	738.372	2	DIEREDIEFICK	XL:1E-Alkene@337	0.0999168	26.6	0.0012
SIA	P78371	K248	P50991	C252	724.39	4	345.162	810.902	2	ILIANTGMDTDKIK	Oxidation@244;XL:1E-Thiol@248	0.398923	16.3	0.073	628.374	2	IGLIQFCLSAPK	XL:1E-Alkene@252	0.94082	27.3	0.00029
SIA	P50991	K319	P48643	C407	729.381	4	345.079	902.442	2	DALSDLALHFLNKMK	XL:1E-Thiol@319;Oxidation@320	-0.501817	39	1.6e-06	546.812	2	SLHDALCVIR	XL:1E-Alkene@407	-1.17389	35.8	1.6e-05
SIA	P50991	K319	P48643	C407	729.38	4	344.241	902.443	2	DALSDLALHFLNKMK	XL:1E-Thiol@319;Oxidation@320	-1.3883	35.1	5.4e-06	546.813	2	SLHDALCVIR	XL:1E-Alkene@407	-2.81979	37.3	8.1e-05
SIA	P12277	C254	P0CG47	K48	726.382	4	0.916708	733.899	2	FCTGLTQIETLFK	XL:1E-Alkene@254	-1.73401	30.8	7.6e-05	709.86	2	LIFAGKQLEDGR	XL:1E-Thiol@48	-1.58303	25.8	0.00066
SIA	P12277	C254	P0CG47	K48	726.632	4	345.567	733.899	2	FCTGLTQIETLFK	XL:1E-Alkene@254	-1.32524	22.5	0.00027	709.859	2	LIFAGKQLEDGR	XL:1E-Thiol@48	-1.30128	27.5	0.00033
SIA	P50991	K319	P48643	C407	729.631	4	688.763	902.442	2	DALSDLALHFLNKMK	XL:1E-Thiol@319;Oxidation@320	0.0522353	31.9	1.3e-05	546.812	2	SLHDALCVIR	XL:1E-Alkene@407	0.106254	34.6	0.00015
SIA	P50991	K319	P48643	C407	729.38	4	344.492	902.442	2	DALSDLALHFLNKMK	XL:1E-Thiol@319;Oxidation@320	0.384667	34.3	1.9e-05	546.812	2	SLHDALCVIR	XL:1E-Alkene@407	-0.259502	37	0.00028
SIA	P50991	K319	P48643	C407	729.631	4	688.763	902.442	2	DALSDLALHFLNKMK	XL:1E-Thiol@319;Oxidation@320	-0.501817	25.5	0.00094	546.812	2	SLHDALCVIR	XL:1E-Alkene@407	-0.259502	34.3	6e-05
SIA	P0C0S8	K126	P07910	C46	491.511	4	2.21202	569.277	2	KTESHHKAK	XL:1E-Thiol@126	0.214555	15.6	0.033	404.738	2	IVGCSVHK	XL:1E-Alkene@46	-1.15999	15	0.021
SIA	P0C0S8	K126	P07910	C46	491.762	4	514.32	569.278	2	KTESHHKAK	XL:1E-Thiol@126	-1.3664	16.7	0.0092	404.738	2	IVGCSVHK	XL:1E-Alkene@46	-1.15999	17.9	0.012
SIA	P0C0S8	K126	P07910	C46	491.511	4	1.58985	569.278	2	KTESHHKAK	XL:1E-Thiol@126	-0.839412	18.3	0.055	404.738	2	IVGCSVHK	XL:1E-Alkene@46	-0.171692	19.3	0.014
SIA	P62807	K117	P51991	C196	675.083	4	2.59665	659.327	2	HAVSEGTKAVTK	XL:1E-Sulfenic@117	-0.111286	12.6	0.19	690.837	2	YHTINGHNCEVK	XL:1E-Alkene@196	-1.16842	30.5	0.0012
SIA	P0C0S8	K126	P07437	C12	722.623	4	349.153	569.278	2	KTESHHKAK	XL:1E-Thiol@126	-1.54206	18.3	0.028	866.462	2	EIVHIQAGQCGNQIGAK	XL:1E-Alkene@12	-2.10346	31.3	5.4e-05
SIA	P0C0S8	K126	Q13885	C12	722.623	4	349.153	569.278	2	KTESHHKAK	XL:1E-Thiol@126	-1.54206	18.3	0.028	866.462	2	EIVHIQAGQCGNQIGAK	XL:1E-Alkene@12	-2.10346	31.3	5.4e-05
SIA	P0C0S8	K126	Q9BVA1	C12	722.623	4	349.153	569.278	2	KTESHHKAK	XL:1E-Thiol@126	-1.54206	18.3	0.028	866.462	2	EIVHIQAGQCGNQIGAK	XL:1E-Alkene@12	-2.10346	31.3	5.4e-05
SIA	P0C0S8	K126	P04350	C12	722.623	4	349.153	569.278	2	KTESHHKAK	XL:1E-Thiol@126	-1.54206	18.3	0.028	866.462	2	EIVHLQAGQCGNQIGAK	XL:1E-Alkene@12	-2.10346	31.3	5.4e-05
SIA	P0C0S8	K126	P68371	C12	722.623	4	349.153	569.278	2	KTESHHKAK	XL:1E-Thiol@126	-1.54206	18.3	0.028	866.462	2	EIVHLQAGQCGNQIGAK	XL:1E-Alkene@12	-2.10346	31.3	5.4e-05
SIA	P62807	K6	P09651	C175	645.066	4	391.951	591.795	2	MPEPAKSAPAPK	Met-loss@1;XL:1E-Sulfenic@6	-1.13041	20.7	0.017	697.833	2	YHTVNGHNCEVR	XL:1E-Alkene@175	-1.37313	43.3	8.1e-06
SIA	P0C0S8	K120	P07437	C12	672.84	4	374.125	469.712	2	KTESHHK	XL:1E-Thiol@120	-0.886223	13.4	0.19	866.461	2	EIVHIQAGQCGNQIGAK	XL:1E-Alkene@12	-1.06475	35	5e-06
SIA	P0C0S8	K120	Q13885	C12	672.84	4	374.125	469.712	2	KTESHHK	XL:1E-Thiol@120	-0.886223	13.4	0.19	866.461	2	EIVHIQAGQCGNQIGAK	XL:1E-Alkene@12	-1.06475	35	5e-06
SIA	P0C0S8	K120	Q9BVA1	C12	672.84	4	374.125	469.712	2	KTESHHK	XL:1E-Thiol@120	-0.886223	13.4	0.19	866.461	2	EIVHIQAGQCGNQIGAK	XL:1E-Alkene@12	-1.06475	35	5e-06
SIA	P0C0S8	K120	P04350	C12	672.84	4	374.125	469.712	2	KTESHHK	XL:1E-Thiol@120	-0.886223	13.4	0.19	866.461	2	EIVHLQAGQCGNQIGAK	XL:1E-Alkene@12	-1.06475	35	5e-06
SIA	P0C0S8	K120	P68371	C12	672.84	4	374.125	469.712	2	KTESHHK	XL:1E-Thiol@120	-0.886223	13.4	0.19	866.461	2	EIVHLQAGQCGNQIGAK	XL:1E-Alkene@12	-1.06475	35	5e-06
SIA	P62807	K117	P62316	C63	622.56	4	804.924	650.323	2	HAVSEGTKAVTK	XL:1E-Thiol@117	-2.11183	29.8	3.6e-05	584.794	2	HCNMVLENVK	XL:1E-Alkene@63;Oxidation@65	-2.20919	31.7	0.00068
SIA	P62807	K117	P62316	C63	622.311	4	404.15	650.323	2	HAVSEGTKAVTK	XL:1E-Thiol@117	-1.34299	31.1	0.00022	584.793	2	HCNMVLENVK	XL:1E-Alkene@63;Oxidation@65	-1.52519	31.5	1.5e-05
SIA	P62807	K117	P22626	C50	684.346	4	368.514	650.322	2	HAVSEGTKAVTK	XL:1E-Thiol@117	-0.727907	16.4	0.0035	708.862	2	LTDCVVMRDPASK	XL:1E-Alkene@50;Oxidation@53	-0.96072	24	0.0013
SIA	P62807	K117	P22626	C50	684.594	4	731.105	650.323	2	HAVSEGTKAVTK	XL:1E-Thiol@117	-2.57314	27.4	4.1e-05	708.863	2	LTDCVVMRDPASK	XL:1E-Alkene@50;Oxidation@53	-2.37143	32.6	2.4e-05
SIA	P00338	C163	P31946	K160	625.809	4	402.661	579.3	2	VIGSGCNLDSAR	XL:1E-Alkene@163	-1.1879	32.2	3.7e-05	662.811	2	KEMQPTHPIR	XL:1E-Thiol@160;Oxidation@162	-1.24948	17.5	0.092
SIA	P00338	C163	P63104	K158	625.809	4	402.661	579.3	2	VIGSGCNLDSAR	XL:1E-Alkene@163	-1.1879	32.2	3.7e-05	662.811	2	KEMQPTHPIR	XL:1E-Thiol@158;Oxidation@160	-1.24948	17.5	0.092
SIA	P07195	C164	P31946	K160	625.809	4	402.661	579.3	2	VIGSGCNLDSAR	XL:1E-Alkene@164	-1.1879	32.2	3.7e-05	662.811	2	KEMQPTHPIR	XL:1E-Thiol@160;Oxidation@162	-1.24948	17.5	0.092
SIA	P07195	C164	P27348	K158	625.809	4	402.661	579.3	2	VIGSGCNLDSAR	XL:1E-Alkene@164	-1.1879	32.2	3.7e-05	662.811	2	KEMQPTHPIR	XL:1E-Thiol@158;Oxidation@160	-1.24948	17.5	0.092
SIA	P07195	C164	P63104	K158	625.809	4	402.661	579.3	2	VIGSGCNLDSAR	XL:1E-Alkene@164	-1.1879	32.2	3.7e-05	662.811	2	KEMQPTHPIR	XL:1E-Thiol@158;Oxidation@160	-1.24948	17.5	0.092
SIA	P31946	K160	P27348	C134	530.459	5	379.413	662.811	2	KEMQPTHPIR	XL:1E-Thiol@160;Oxidation@162	-0.344242	20	0.012	653.326	2	YLAEVACGDDRK	XL:1E-Alkene@134	-0.418465	25.9	0.0011
SIA	P27348	C134	P63104	K158	530.459	5	379.413	653.326	2	YLAEVACGDDRK	XL:1E-Alkene@134	-0.418465	25.9	0.0011	662.811	2	KEMQPTHPIR	XL:1E-Thiol@158;Oxidation@160	-0.344242	20	0.012
SIA	O00148	K161	Q13838	C165	574.305	4	436.076	530.772	2	KDEEVLKK	XL:1E-Thiol@161	-1.87094	20.5	0.052	608.334	2	NCPHIVVGTPGR	XL:1E-Alkene@165	-1.49753	32.1	9.2e-05
SIA	O00148	K161	Q13838	C165	574.305	4	437.248	530.773	2	KDEEVLKK	XL:1E-Thiol@161	-3.18977	20.5	0.13	608.335	2	NCPHIVVGTPGR	XL:1E-Alkene@165	-3.14135	25.7	0.00059
SIA	P26583	C106	O15347	K88	575.3	5	348.733	629.001	3	RPPSAFFLFCSEHRPK	XL:1E-Alkene@106	-0.881464	28.5	0.0032	485.245	2	KKDPNAPK	XL:1E-Thiol@88	-0.70197	18.1	0.055
SIA	P09651	C175	P22626	K120	673.926	5	596.733	697.832	2	YHTVNGHNCEVR	XL:1E-Alkene@175	-1.22983	31.3	7.3e-05	976.471	2	LFVGGIKEDTEEHHLR	XL:1E-Thiol@120	-0.735497	27.3	8.4e-05
SIA	P09651	C175	P22626	K120	673.926	5	597.732	697.834	2	YHTVNGHNCEVR	XL:1E-Alkene@175	-2.80613	31.4	0.00032	976.472	2	LFVGGIKEDTEEHHLR	XL:1E-Thiol@120	-1.45236	20.3	0.0034
SIA	P00338	K222	P07195	C164	647.568	4	389.018	706.331	2	TLHPDLGTDKDK	XL:1E-Thiol@222	-1.91322	25.2	0.00011	579.3	2	VIGSGCNLDSAR	XL:1E-Alkene@164	-2.22363	28.2	0.00015
SIA	P00338	K222	P07195	C164	518.256	5	389.225	715.335	2	TLHPDLGTDKDK	XL:1E-Sulfenic@222	-0.351394	13.9	0.13	579.3	2	VIGSGCNLDSAR	XL:1E-Alkene@164	-0.842659	29.9	7.9e-05
SIA	P00338	K222	P07195	C164	647.569	4	389.49	706.33	2	TLHPDLGTDKDK	XL:1E-Thiol@222	-0.922181	27.2	0.00025	579.299	2	VIGSGCNLDSAR	XL:1E-Alkene@164	-0.497415	35.9	1.1e-05
SIA	P00338	K222	P07195	C164	518.256	5	389.462	715.336	2	TLHPDLGTDKDK	XL:1E-Sulfenic@222	-1.05037	12.4	0.076	579.3	2	VIGSGCNLDSAR	XL:1E-Alkene@164	-1.70577	35.6	9.9e-06
SIA	O95831	K518	P00338	C163	795.633	4	316.844	1002.46	2	ATAQDNPKSATEQSGTGIR	XL:1E-Thiol@518	-0.10005	27	0.0001	579.298	2	VIGSGCNLDSAR	XL:1E-Alkene@163	1.05619	30.8	8.9e-05
SIA	O95831	K518	P07195	C164	795.633	4	316.844	1002.46	2	ATAQDNPKSATEQSGTGIR	XL:1E-Thiol@518	-0.10005	27	0.0001	579.298	2	VIGSGCNLDSAR	XL:1E-Alkene@164	1.05619	30.8	8.9e-05
SIA	P00338	C163	P07195	K318	634.33	4	396.543	579.3	2	VIGSGCNLDSAR	XL:1E-Alkene@163	-1.01528	33.3	1.6e-05	679.854	2	LKDDEVAQLKK	XL:1E-Thiol@318	-1.08908	35.6	3.7e-05
SIA	P00338	C163	P07195	K318	634.33	4	397.411	579.3	2	VIGSGCNLDSAR	XL:1E-Alkene@163	-1.01528	36.7	2.2e-06	679.852	2	LKDDEVAQLKK	XL:1E-Thiol@318	0.528913	38.3	0.00012
SIA	P00338	C163	P07195	K82	690.341	4	365.689	579.3	2	VIGSGCNLDSAR	XL:1E-Alkene@163	-1.53315	33.2	1e-05	791.876	2	IVADKDYSVTANSK	XL:1E-Thiol@82	-1.74233	30.8	1.3e-06
SIA	P00338	C163	P07195	K82	690.592	4	729.73	579.299	2	VIGSGCNLDSAR	XL:1E-Alkene@163	0.883565	27.3	5e-05	791.874	2	IVADKDYSVTANSK	XL:1E-Thiol@82	0.783321	24.7	6.6e-05
SIA	P15531	C109	P22392	K124	634.565	4	397.075	480.749	2	GDFCIQVGR	XL:1E-Alkene@109	-1.8169	27.4	0.00021	778.874	2	NIIHGSDSVKSAEK	XL:1E-Thiol@124	-2.1673	29.5	0.00022
SIA	P22392	C109	O60361	K109	634.565	4	397.075	480.749	2	GDFCIQVGR	XL:1E-Alkene@109	-1.8169	27.4	0.00021	778.874	2	NIIHGSDSVKSAEK	XL:1E-Thiol@109	-2.1673	29.5	0.00022
SIA	P22392	K124	O60361	C94	634.565	4	397.075	778.874	2	NIIHGSDSVKSAEK	XL:1E-Thiol@124	-2.1673	29.5	0.00022	480.749	2	GDFCIQVGR	XL:1E-Alkene@94	-1.8169	27.4	0.00021
SIA	P15531	C109	P22392	K124	634.564	4	396.593	480.749	2	GDFCIQVGR	XL:1E-Alkene@109	-0.360845	27.5	0.00031	778.872	2	NIIHGSDSVKSAEK	XL:1E-Thiol@124	-0.113048	27.4	0.00011
SIA	P22392	C109	O60361	K109	634.564	4	396.593	480.749	2	GDFCIQVGR	XL:1E-Alkene@109	-0.360845	27.5	0.00031	778.872	2	NIIHGSDSVKSAEK	XL:1E-Thiol@109	-0.113048	27.4	0.00011
SIA	P22392	K124	O60361	C94	634.564	4	396.593	778.872	2	NIIHGSDSVKSAEK	XL:1E-Thiol@124	-0.113048	27.4	0.00011	480.749	2	GDFCIQVGR	XL:1E-Alkene@94	-0.360845	27.5	0.00031
SIA	P15531	C109	P22392	K124	634.314	4	1.55003	480.749	2	GDFCIQVGR	XL:1E-Alkene@109	-1.19288	23.2	0.0022	778.873	2	NIIHGSDSVKSAEK	XL:1E-Thiol@124	-1.14017	23	0.0054
SIA	P22392	C109	O60361	K109	634.314	4	1.55003	480.749	2	GDFCIQVGR	XL:1E-Alkene@109	-1.19288	23.2	0.0022	778.873	2	NIIHGSDSVKSAEK	XL:1E-Thiol@109	-1.14017	23	0.0054
SIA	P22392	K124	O60361	C94	634.314	4	1.55003	778.873	2	NIIHGSDSVKSAEK	XL:1E-Thiol@124	-1.14017	23	0.0054	480.749	2	GDFCIQVGR	XL:1E-Alkene@94	-1.19288	23.2	0.0022
SIA	P15531	C109	P22392	K124	634.565	4	398.232	480.749	2	GDFCIQVGR	XL:1E-Alkene@109	-0.568854	25.1	0.00054	778.873	2	NIIHGSDSVKSAEK	XL:1E-Thiol@124	-0.36983	26.4	0.0025
SIA	P22392	C109	O60361	K109	634.565	4	398.232	480.749	2	GDFCIQVGR	XL:1E-Alkene@109	-0.568854	25.1	0.00054	778.873	2	NIIHGSDSVKSAEK	XL:1E-Thiol@109	-0.36983	26.4	0.0025
SIA	P22392	K124	O60361	C94	634.565	4	398.232	778.873	2	NIIHGSDSVKSAEK	XL:1E-Thiol@124	-0.36983	26.4	0.0025	480.749	2	GDFCIQVGR	XL:1E-Alkene@94	-0.568854	25.1	0.00054
SIA	P05141	K147	P12236	C160	505.267	4	498.987	624.308	2	LAADVGKAGAER	XL:1E-Sulfenic@147	-2.41193	32.4	0.00015	385.725	2	GLGDCLVK	XL:1E-Alkene@160	-2.10309	24.3	0.061
SIA	P05141	K147	P12236	C160	505.015	4	0.783472	624.307	2	LAADVGKAGAER	XL:1E-Sulfenic@147	-2.09157	29.3	0.00018	385.725	2	GLGDCLVK	XL:1E-Alkene@160	-2.10309	24.7	0.046
SIA	P00338	C163	P07195	K310	602.055	4	0.508815	579.3	2	VIGSGCNLDSAR	XL:1E-Alkene@163	-1.87839	24.8	0.0036	615.806	2	LKDDEVAQLK	XL:1E-Thiol@310	-1.6595	18.8	0.09
SIA	P09651	K113	P22626	C50	482.241	6	347.569	651.318	3	IFVGGIKEDTEEHHLR	XL:1E-Thiol@113	-3.10136	22.2	0.053	459.74	2	LTDCVVMR	XL:1E-Alkene@50;Oxidation@53	-1.27702	29.6	0.00036
SIA	P15531	C109	P22392	K49	553.075	5	364.88	480.749	2	GDFCIQVGR	XL:1E-Alkene@109	-1.19288	27.1	0.00065	594.955	3	ASEEHLKQHYIDLK	XL:1E-Thiol@49	-1.39313	23.6	0.013
SIA	P22392	K49	O60361	C94	553.075	5	364.88	594.955	3	ASEEHLKQHYIDLK	XL:1E-Thiol@49	-1.39313	23.6	0.013	480.749	2	GDFCIQVGR	XL:1E-Alkene@94	-1.19288	27.1	0.00065
SIA	O00148	K267	Q13838	C239	527.296	5	382.627	592.657	3	LTLHGLQQYYVKLK	XL:1E-Thiol@267	-2.2181	31.6	0.0011	419.749	2	EIRPVCR	XL:1E-Alkene@239	-2.07375	17.7	0.051
SIA	O00148	K267	Q13838	C239	658.616	4	-0.154681	888.481	2	LTLHGLQQYYVKLK	XL:1E-Thiol@267	-1.36198	33.1	3.1e-05	419.749	2	EIRPVCR	XL:1E-Alkene@239	-1.59727	19.9	0.043
SIA	O00148	K267	Q13838	C239	527.295	5	381.583	592.656	3	LTLHGLQQYYVKLK	XL:1E-Thiol@267	-1.7119	31.1	0.0043	419.749	2	EIRPVCR	XL:1E-Alkene@239	-1.59727	17.3	0.17
SIA	O00148	K267	Q13838	C239	658.867	4	381.31	888.481	2	LTLHGLQQYYVKLK	XL:1E-Thiol@267	-1.47453	33.2	9.9e-05	419.749	2	EIRPVCR	XL:1E-Alkene@239	-1.59727	17.2	0.11
SIA	P06733	K64	P09104	C119	675.619	4	-0.140525	627.32	2	GVSKAVEHINK	XL:1E-Thiol@64	-0.977231	32.6	0.00044	714.915	2	FGANAILGVSLAVCK	XL:1E-Alkene@119	-0.822733	31.6	9.9e-05
SIA	P06733	K64	P09104	C119	675.871	4	372.705	627.32	2	GVSKAVEHINK	XL:1E-Thiol@64	-0.977231	29.8	0.0013	714.915	2	FGANAILGVSLAVCK	XL:1E-Alkene@119	-1.10249	38.1	3.2e-06
SIA	P06733	K64	P09104	C119	540.898	5	372.722	418.549	3	GVSKAVEHINK	XL:1E-Thiol@64	-1.87123	19.8	0.041	714.915	2	FGANAILGVSLAVCK	XL:1E-Alkene@119	-0.96261	41.7	1.3e-06
SIA	P06733	K60	P09104	C119	601.566	4	0.437542	479.212	2	YMGKGVSK	Oxidation@58;XL:1E-Thiol@60	-0.269915	21.8	0.014	714.914	2	FGANAILGVSLAVCK	XL:1E-Alkene@119	-0.403103	35.2	1.7e-05
SIA	P06733	K60	P09104	C119	601.817	4	419.054	479.212	2	YMGKGVSK	Oxidation@58;XL:1E-Thiol@60	-0.687267	22.5	0.021	714.915	2	FGANAILGVSLAVCK	XL:1E-Alkene@119	-0.682857	42.5	5.1e-06
SIA	P06733	K60	P09104	C119	602.068	4	836.045	479.212	2	YMGKGVSK	Oxidation@58;XL:1E-Thiol@60	0.564788	21.3	0.026	714.914	2	FGANAILGVSLAVCK	XL:1E-Alkene@119	0.296281	34.6	3e-05
SIA	P06733	K233	P09104	C119	661.854	4	760.361	598.785	2	TAIGKAGYTDK	XL:1E-Thiol@233	-0.424762	32.3	2.8e-05	714.915	2	FGANAILGVSLAVCK	XL:1E-Alkene@119	-0.682857	43.2	2.9e-05
SIA	P06733	K233	P09104	C119	661.604	4	381.124	598.784	2	TAIGKAGYTDK	XL:1E-Thiol@233	0.0762526	32.6	6.9e-06	714.914	2	FGANAILGVSLAVCK	XL:1E-Alkene@119	0.296281	37.5	8.5e-06
SIA	P06733	K89	P09104	C119	709.631	4	354.19	694.841	2	LNVTEQEKIDK	XL:1E-Thiol@89	-0.936645	23.9	0.0054	714.915	2	FGANAILGVSLAVCK	XL:1E-Alkene@119	-0.822733	27.2	0.0012
SIA	P06733	K89	P09104	C119	709.881	4	707.801	694.84	2	LNVTEQEKIDK	XL:1E-Thiol@89	-0.64881	34	0.00053	714.915	2	FGANAILGVSLAVCK	XL:1E-Alkene@119	-0.682857	26.9	0.0012
SIA	P06733	K5	P14174	C81	506.294	4	1.46951	526.292	2	MSILKIHAR	Acetyl+Met-loss@1;XL:1E-Thiol@5	-4.17787	30.5	0.0016	477.294	2	LLCGLLAER	XL:1E-Alkene@81	-2.36776	31.7	8.3e-05
SIA	P06733	K5	P14174	C81	506.293	4	-0.765165	526.293	2	MSILKIHAR	Acetyl+Met-loss@1;XL:1E-Thiol@5	-7.21798	31.6	0.0012	477.295	2	LLCGLLAER	XL:1E-Alkene@81	-4.04387	37.5	5.9e-05
SIA	P06733	K5	P14174	C81	506.294	4	0.986336	526.292	2	MSILKIHAR	Acetyl+Met-loss@1;XL:1E-Thiol@5	-4.36787	30.8	0.0017	477.294	2	LLCGLLAER	XL:1E-Alkene@81	-2.57727	36.2	4.1e-05
SIA	P06733	K80	P09104	C119	637.367	4	395.07	550.313	2	TIAPALVSKK	XL:1E-Thiol@80	-0.832296	17.2	0.015	714.915	2	FGANAILGVSLAVCK	XL:1E-Alkene@119	-0.682857	42	5.6e-06
SIA	P06733	K80	P09104	C119	637.368	4	395.742	550.314	2	TIAPALVSKK	XL:1E-Thiol@80	-1.92258	16.1	0.063	714.915	2	FGANAILGVSLAVCK	XL:1E-Alkene@119	-1.24236	38.7	3.3e-06
SIA	P06733	K126	P09104	C119	695.131	4	-0.427451	675.348	2	AGAVEKGVPLYR	XL:1E-Sulfenic@126	-0.796537	12.7	0.093	714.915	2	FGANAILGVSLAVCK	XL:1E-Alkene@119	-1.24236	32.1	0.00017
SIA	P06733	K126	P09104	C119	695.382	4	361.761	675.348	2	AGAVEKGVPLYR	XL:1E-Sulfenic@126	-0.944608	22.4	0.00033	714.915	2	FGANAILGVSLAVCK	XL:1E-Alkene@119	-0.822733	43.8	1.7e-06
SIA	P06733	K5	O15399	C248	625.602	4	394.106	526.29	2	MSILKIHAR	Acetyl+Met-loss@1;XL:1E-Thiol@5	-1.32774	29.4	0.0036	715.407	2	SVSAQIRLLFCAR	XL:1E-Alkene@248	14.4715	22.5	0.069
SIA	P50991	K319	P48643	C407	729.379	4	343.151	902.443	2	DALSDLALHFLNKMK	XL:1E-Thiol@319;Oxidation@320	-1.60992	23.5	0.00065	546.813	2	SLHDALCVIR	XL:1E-Alkene@407	-1.72253	30.8	2.1e-05
SIA	P06733	K5	O15399	C248	625.602	4	393.911	526.291	2	MSILKIHAR	Acetyl+Met-loss@1;XL:1E-Thiol@5	-3.03782	30.7	0.004	715.408	2	SVSAQIRLLFCAR	XL:1E-Alkene@248	12.7941	23.2	0.069
SIA	P06733	K81	P09104	C389	861.186	4	584.141	589.79	2	KLNVTEQEK	XL:1E-Sulfenic@81	-0.600792	13.4	0.066	1131.58	2	SGETEDTFIADLVVGLCTGQIK	XL:1E-Alkene@389	-0.317413	27.9	4.8e-05
SIA	P06733	K228	P09104	C119	698.396	4	362.95	672.366	2	EGLELLKTAIGK	XL:1E-Thiol@228	-1.03691	12.6	0.2	714.915	2	FGANAILGVSLAVCK	XL:1E-Alkene@119	-1.80187	41	4e-05
SIA	P57053	K6	P07910	C46	498.267	4	1.36528	591.795	2	MPEPAKSAPAPK	Met-loss@1;XL:1E-Sulfenic@6	-0.285523	18.5	0.07	404.738	2	IVGCSVHK	XL:1E-Alkene@46	-0.171692	18.4	0.038
SIA	P62807	K6	P07910	C46	498.267	4	1.36528	591.795	2	MPEPAKSAPAPK	Met-loss@1;XL:1E-Sulfenic@6	-0.285523	18.5	0.07	404.738	2	IVGCSVHK	XL:1E-Alkene@46	-0.171692	18.4	0.038
SIA	P06899	K6	P07910	C46	498.267	4	1.36528	591.795	2	MPEPAKSAPAPK	Met-loss@1;XL:1E-Sulfenic@6	-0.285523	18.5	0.07	404.738	2	IVGCSVHK	XL:1E-Alkene@46	-0.171692	18.4	0.038
SIA	P06733	C357	P0C0S8	K126	675.346	4	370.608	771.912	2	VNQIGSVTESLQACK	XL:1E-Alkene@357	-2.26095	38	3.6e-07	569.278	2	KTESHHKAK	XL:1E-Thiol@126	-1.71772	23.5	0.0081
SIA	P13929	C357	P0C0S8	K126	675.346	4	370.608	771.912	2	VNQIGSVTESIQACK	XL:1E-Alkene@357	-2.26095	38	3.6e-07	569.278	2	KTESHHKAK	XL:1E-Thiol@126	-1.71772	23.5	0.0081
SIA	P68104	K453	P07437	C12	646.591	4	389.616	417.213	2	VTKSAQK	XL:1E-Thiol@453	-0.652127	22.6	0.027	866.459	2	EIVHIQAGQCGNQIGAK	XL:1E-Alkene@12	1.24349	32.6	1.3e-05
SIA	P68104	K453	P07437	C12	646.591	4	389.71	417.213	2	VTKSAQK	XL:1E-Thiol@453	0.0669299	22.8	0.084	866.461	2	EIVHIQAGQCGNQIGAK	XL:1E-Alkene@12	-0.0260455	36.5	4.3e-06
SIA	P25705	K427	P07437	C12	730.363	4	342.025	584.762	2	AMKQVAGTMK	Oxidation@426;XL:1E-Thiol@427;Oxidation@433	-1.36512	16.6	0.00011	866.461	2	EIVHIQAGQCGNQIGAK	XL:1E-Alkene@12	-0.718517	32.3	4.7e-05
SIA	P04406	K61	P07437	C12	753.132	4	334.12	630.296	2	FHGTVKAENGK	XL:1E-Thiol@61	-0.933105	32.5	2.4e-05	866.462	2	EIVHIQAGQCGNQIGAK	XL:1E-Alkene@12	-1.18016	38.7	5.3e-06
SIA	P09211	C48	P57053	K117	591.559	4	427.064	523.288	2	ASCLYGQLPK	XL:1E-Alkene@48	-1.94059	25.4	0.0015	659.328	2	HAVSEGTKAVTK	XL:1E-Sulfenic@117	-2.08299	15.9	0.016
SIA	P09211	C48	P62807	K117	591.559	4	427.064	523.288	2	ASCLYGQLPK	XL:1E-Alkene@48	-1.94059	25.4	0.0015	659.328	2	HAVSEGTKAVTK	XL:1E-Sulfenic@117	-2.08299	15.9	0.016
SIA	P09211	C48	P06899	K117	591.559	4	427.064	523.288	2	ASCLYGQLPK	XL:1E-Alkene@48	-1.94059	25.4	0.0015	659.328	2	HAVSEGTKAVTK	XL:1E-Sulfenic@117	-2.08299	15.9	0.016
SIA	P09211	C48	P23527	K117	591.559	4	427.064	523.288	2	ASCLYGQLPK	XL:1E-Alkene@48	-1.94059	25.4	0.0015	659.328	2	HAVSEGTKAVTK	XL:1E-Sulfenic@117	-2.08299	15.9	0.016
SIA	P06733	K60	P07437	C12	677.842	4	744.018	479.212	2	YMGKGVSK	Oxidation@58;XL:1E-Thiol@60	0.147436	17.8	0.087	866.46	2	EIVHIQAGQCGNQIGAK	XL:1E-Alkene@12	0.204779	36.7	1.8e-05
SIA	P62807	K121	P07437	C12	702.361	4	357.67	528.756	2	AVTKYTSSK	XL:1E-Thiol@121	-0.838014	26.9	0.00031	866.461	2	EIVHIQAGQCGNQIGAK	XL:1E-Alkene@12	-0.372282	33.2	2e-05
SIA	Q93079	K121	P07437	C12	702.361	4	357.67	528.756	2	AVTKYTSSK	XL:1E-Thiol@121	-0.838014	26.9	0.00031	866.461	2	EIVHIQAGQCGNQIGAK	XL:1E-Alkene@12	-0.372282	33.2	2e-05
SIA	Q99880	K121	P07437	C12	702.361	4	357.67	528.756	2	AVTKYTSSK	XL:1E-Thiol@121	-0.838014	26.9	0.00031	866.461	2	EIVHIQAGQCGNQIGAK	XL:1E-Alkene@12	-0.372282	33.2	2e-05
SIA	P23527	K121	P07437	C12	702.361	4	357.67	528.756	2	AVTKYTSSK	XL:1E-Thiol@121	-0.838014	26.9	0.00031	866.461	2	EIVHIQAGQCGNQIGAK	XL:1E-Alkene@12	-0.372282	33.2	2e-05
SIA	Q5QNW6	K121	P07437	C12	702.361	4	357.67	528.756	2	AVTKYTSSK	XL:1E-Thiol@121	-0.838014	26.9	0.00031	866.461	2	EIVHIQAGQCGNQIGAK	XL:1E-Alkene@12	-0.372282	33.2	2e-05
SIA	P62807	K121	P07437	C12	702.361	4	357.845	528.755	2	AVTKYTSSK	XL:1E-Thiol@121	-0.459768	21.9	0.0011	866.461	2	EIVHIQAGQCGNQIGAK	XL:1E-Alkene@12	-0.487694	32.9	2.4e-05
SIA	Q93079	K121	P07437	C12	702.361	4	357.845	528.755	2	AVTKYTSSK	XL:1E-Thiol@121	-0.459768	21.9	0.0011	866.461	2	EIVHIQAGQCGNQIGAK	XL:1E-Alkene@12	-0.487694	32.9	2.4e-05
SIA	Q99880	K121	P07437	C12	702.361	4	357.845	528.755	2	AVTKYTSSK	XL:1E-Thiol@121	-0.459768	21.9	0.0011	866.461	2	EIVHIQAGQCGNQIGAK	XL:1E-Alkene@12	-0.487694	32.9	2.4e-05
SIA	P23527	K121	P07437	C12	702.361	4	357.845	528.755	2	AVTKYTSSK	XL:1E-Thiol@121	-0.459768	21.9	0.0011	866.461	2	EIVHIQAGQCGNQIGAK	XL:1E-Alkene@12	-0.487694	32.9	2.4e-05
SIA	Q5QNW6	K121	P07437	C12	702.361	4	357.845	528.755	2	AVTKYTSSK	XL:1E-Thiol@121	-0.459768	21.9	0.0011	866.461	2	EIVHIQAGQCGNQIGAK	XL:1E-Alkene@12	-0.487694	32.9	2.4e-05
SIA	P57053	K121	P07437	C12	698.363	4	359.912	520.758	2	AVTKYTSAK	XL:1E-Thiol@121	-0.576889	24	0.00047	866.461	2	EIVHIQAGQCGNQIGAK	XL:1E-Alkene@12	-0.487694	31.1	6.3e-05
SIA	P06899	K121	P07437	C12	698.363	4	359.912	520.758	2	AVTKYTSAK	XL:1E-Thiol@121	-0.576889	24	0.00047	866.461	2	EIVHIQAGQCGNQIGAK	XL:1E-Alkene@12	-0.487694	31.1	6.3e-05
SIA	P06733	C357	P57053	K117	715.619	4	0.999012	771.91	2	VNQIGSVTESLQACK	XL:1E-Alkene@357	-0.188179	38.1	1.8e-07	650.323	2	HAVSEGTKAVTK	XL:1E-Thiol@117	-1.80429	30.8	1.1e-05
SIA	P06733	C357	P62807	K117	715.619	4	0.999012	771.91	2	VNQIGSVTESLQACK	XL:1E-Alkene@357	-0.188179	38.1	1.8e-07	650.323	2	HAVSEGTKAVTK	XL:1E-Thiol@117	-1.80429	30.8	1.1e-05
SIA	P06733	C357	P06899	K117	715.619	4	0.999012	771.91	2	VNQIGSVTESLQACK	XL:1E-Alkene@357	-0.188179	38.1	1.8e-07	650.323	2	HAVSEGTKAVTK	XL:1E-Thiol@117	-1.80429	30.8	1.1e-05
SIA	P06733	C357	P23527	K117	715.619	4	0.999012	771.91	2	VNQIGSVTESLQACK	XL:1E-Alkene@357	-0.188179	38.1	1.8e-07	650.323	2	HAVSEGTKAVTK	XL:1E-Thiol@117	-1.80429	30.8	1.1e-05
SIA	P13929	C357	P62807	K117	715.619	4	0.999012	771.91	2	VNQIGSVTESIQACK	XL:1E-Alkene@357	-0.188179	38.1	1.8e-07	659.327	2	HAVSEGTKAVTK	XL:1E-Sulfenic@117	-0.414625	27	7.6e-05
SIA	P06733	C357	P57053	K117	715.87	4	352.206	771.911	2	VNQIGSVTESLQACK	XL:1E-Alkene@357	-1.35412	27	2e-05	650.323	2	HAVSEGTKAVTK	XL:1E-Thiol@117	-1.95806	23	0.00047
SIA	P06733	C357	P62807	K117	715.87	4	352.206	771.911	2	VNQIGSVTESLQACK	XL:1E-Alkene@357	-1.35412	27	2e-05	650.323	2	HAVSEGTKAVTK	XL:1E-Thiol@117	-1.95806	23	0.00047
SIA	P06733	C357	P06899	K117	715.87	4	352.206	771.911	2	VNQIGSVTESLQACK	XL:1E-Alkene@357	-1.35412	27	2e-05	650.323	2	HAVSEGTKAVTK	XL:1E-Thiol@117	-1.95806	23	0.00047
SIA	P06733	C357	P23527	K117	715.87	4	352.206	771.911	2	VNQIGSVTESLQACK	XL:1E-Alkene@357	-1.35412	27	2e-05	650.323	2	HAVSEGTKAVTK	XL:1E-Thiol@117	-1.95806	23	0.00047
SIA	P13929	C357	P62807	K117	715.87	4	352.206	771.911	2	VNQIGSVTESIQACK	XL:1E-Alkene@357	-1.35412	27	2e-05	659.328	2	HAVSEGTKAVTK	XL:1E-Sulfenic@117	-1.47631	18.5	0.0033
SIA	P00338	K81	P07195	C164	686.591	4	367.211	784.377	2	IVSGKDYNVTANSK	XL:1E-Thiol@81	-3.33071	36.3	1.6e-06	579.301	2	VIGSGCNLDSAR	XL:1E-Alkene@164	-3.77723	35.5	3.9e-06
SIA	P00338	K81	P07195	C164	686.592	4	367.835	793.38	2	IVSGKDYNVTANSK	XL:1E-Sulfenic@81	-0.267888	26.9	4.2e-05	579.3	2	VIGSGCNLDSAR	XL:1E-Alkene@164	-1.01528	32.4	0.0001
SIA	P13796	K444	P13797	C463	620.574	4	405.438	507.758	2	VNKPPYPK	XL:1E-Thiol@444	-0.585706	14	0.041	723.883	2	KLENCNYAVELGK	XL:1E-Alkene@463	-0.126174	37.3	8.6e-05
SIA	P13796	C460	P13797	K447	620.574	4	405.438	723.883	2	KLENCNYAVELGK	XL:1E-Alkene@460	-0.126174	37.3	8.6e-05	507.758	2	VNKPPYPK	XL:1E-Thiol@447	-0.585706	14	0.041
SIA	Q14651	C461	P13797	K447	620.574	4	405.438	723.883	2	KIENCNYAVELGK	XL:1E-Alkene@461	-0.126174	37.3	8.6e-05	507.758	2	VNKPPYPK	XL:1E-Thiol@447	-0.585706	14	0.041
SIA	P13796	K444	P13797	C463	620.574	4	405.536	507.758	2	VNKPPYPK	XL:1E-Thiol@444	-0.191818	12.7	0.18	723.883	2	KLENCNYAVELGK	XL:1E-Alkene@463	0.564545	42.9	5.6e-05
SIA	P13796	C460	P13797	K447	620.574	4	405.536	723.883	2	KLENCNYAVELGK	XL:1E-Alkene@460	0.564545	42.9	5.6e-05	507.758	2	VNKPPYPK	XL:1E-Thiol@447	-0.191818	12.7	0.18
SIA	Q14651	C461	P13797	K447	620.574	4	405.536	723.883	2	KIENCNYAVELGK	XL:1E-Alkene@461	0.564545	42.9	5.6e-05	507.758	2	VNKPPYPK	XL:1E-Thiol@447	-0.191818	12.7	0.18
SIA	P00338	C163	P07195	K82	690.347	4	373.395	579.3	2	VIGSGCNLDSAR	XL:1E-Alkene@163	-1.1879	32.9	2.2e-05	800.88	2	IVADKDYSVTANSK	XL:1E-Sulfenic@82	-0.349251	22.5	0.0012
SIA	P06733	C357	P57053	K6	682.103	4	368.934	771.911	2	VNQIGSVTESLQACK	XL:1E-Alkene@357	-1.35412	22.5	6.7e-05	591.795	2	MPEPAKSAPAPK	Met-loss@1;XL:1E-Sulfenic@6	-0.623478	15.5	0.13
SIA	P06733	C357	P62807	K6	682.103	4	368.934	771.911	2	VNQIGSVTESLQACK	XL:1E-Alkene@357	-1.35412	22.5	6.7e-05	591.795	2	MPEPAKSAPAPK	Met-loss@1;XL:1E-Sulfenic@6	-0.623478	15.5	0.13
SIA	P06733	C357	P06899	K6	682.103	4	368.934	771.911	2	VNQIGSVTESLQACK	XL:1E-Alkene@357	-1.35412	22.5	6.7e-05	591.795	2	MPEPAKSAPAPK	Met-loss@1;XL:1E-Sulfenic@6	-0.623478	15.5	0.13
SIA	P13929	C357	P62807	K6	682.103	4	368.934	771.911	2	VNQIGSVTESIQACK	XL:1E-Alkene@357	-1.35412	22.5	6.7e-05	591.795	2	MPEPAKSAPAPK	Met-loss@1;XL:1E-Sulfenic@6	-0.623478	15.5	0.13
SIA	P15311	C284	P26038	K296	786.379	4	638.411	859.923	2	ILQLCMGNHELYMR	XL:1E-Alkene@284;Oxidation@285;Oxidation@292	-1.41298	24.5	0.0025	711.835	2	KPDTIEVQQMK	XL:1E-Sulfenic@296;Oxidation@305	-1.64755	24.1	0.0011
SIA	P15311	C284	P35241	K296	786.379	4	638.411	859.923	2	ILQLCMGNHELYMR	XL:1E-Alkene@284;Oxidation@285;Oxidation@292	-1.41298	24.5	0.0025	711.835	2	KPDTIEVQQMK	XL:1E-Sulfenic@296;Oxidation@305	-1.64755	24.1	0.0011
SIA	P06733	K81	P13929	C357	681.352	4	738.436	589.79	2	KLNVTEQEK	XL:1E-Sulfenic@81	-0.939895	16.8	0.047	771.911	2	VNQIGSVTESIQACK	XL:1E-Alkene@357	-1.09502	35.9	1.5e-05
SIA	P78371	C289	P48643	K265	641.568	4	393.814	520.276	2	HGINCFINR	XL:1E-Alkene@289	-2.22421	15.9	0.017	753.352	2	HKLDVTSVEDYK	XL:1E-Thiol@265	-2.41448	14.2	0.019
SIA	P04406	C247	P57053	K6	656.097	4	1.56543	720.395	2	VPTANVSVVDLTCR	XL:1E-Alkene@247	1.36483	39.4	2.3e-07	591.794	2	MPEPAKSAPAPK	Met-loss@1;XL:1E-Sulfenic@6	1.57323	19.8	0.017
SIA	P04406	C247	P62807	K6	656.097	4	1.56543	720.395	2	VPTANVSVVDLTCR	XL:1E-Alkene@247	1.36483	39.4	2.3e-07	591.794	2	MPEPAKSAPAPK	Met-loss@1;XL:1E-Sulfenic@6	1.57323	19.8	0.017
SIA	P04406	C247	P06899	K6	656.097	4	1.56543	720.395	2	VPTANVSVVDLTCR	XL:1E-Alkene@247	1.36483	39.4	2.3e-07	591.794	2	MPEPAKSAPAPK	Met-loss@1;XL:1E-Sulfenic@6	1.57323	19.8	0.017
SIA	P04406	C247	P57053	K6	656.347	4	384.218	720.396	2	VPTANVSVVDLTCR	XL:1E-Alkene@247	-0.300924	31.8	1.2e-06	582.79	2	MPEPAKSAPAPK	Met-loss@1;XL:1E-Thiol@6	-0.633112	22.4	0.00013
SIA	P04406	C247	P62807	K6	656.347	4	384.218	720.396	2	VPTANVSVVDLTCR	XL:1E-Alkene@247	-0.300924	31.8	1.2e-06	582.79	2	MPEPAKSAPAPK	Met-loss@1;XL:1E-Thiol@6	-0.633112	22.4	0.00013
SIA	P04406	C247	P06899	K6	656.347	4	384.218	720.396	2	VPTANVSVVDLTCR	XL:1E-Alkene@247	-0.300924	31.8	1.2e-06	582.79	2	MPEPAKSAPAPK	Met-loss@1;XL:1E-Thiol@6	-0.633112	22.4	0.00013
SIA	P06733	K233	P13929	C357	690.351	4	727.282	607.791	2	TAIGKAGYTDK	XL:1E-Sulfenic@233	-1.57018	22.8	0.00038	771.911	2	VNQIGSVTESIQACK	XL:1E-Alkene@357	-1.22457	47	5.7e-08
SIA	P06733	K233	P13929	C357	689.85	4	0.452092	598.785	2	TAIGKAGYTDK	XL:1E-Thiol@233	-1.59379	20.5	0.0028	771.911	2	VNQIGSVTESIQACK	XL:1E-Alkene@357	-1.61321	34.8	5.4e-07
SIA	P15531	C109	P22392	K49	553.075	5	364.327	480.749	2	GDFCIQVGR	XL:1E-Alkene@109	-1.40089	27.1	0.0014	594.957	3	ASEEHLKQHYIDLK	XL:1E-Thiol@49	-4.25047	24	0.002
SIA	P15531	C109	P22392	K49	553.076	5	365.101	480.749	2	GDFCIQVGR	XL:1E-Alkene@109	-0.984871	28.8	0.00058	594.956	3	ASEEHLKQHYIDLK	XL:1E-Thiol@49	-2.4016	30.5	0.00043
SIA	P00338	C163	P07195	K233	756.878	4	333.481	579.299	2	VIGSGCNLDSAR	XL:1E-Alkene@163	-0.497415	33.7	1.7e-05	924.947	2	EVHKMVVESAYEVIK	XL:1E-Thiol@233;Oxidation@234	-0.256972	34	1.8e-06
SIA	P00338	C163	P07195	K233	756.625	4	-1.41243	579.3	2	VIGSGCNLDSAR	XL:1E-Alkene@163	-1.53315	13.7	0.1	924.947	2	EVHKMVVESAYEVIK	XL:1E-Thiol@233;Oxidation@234	0.175486	24.8	5.2e-05
SIA	P50991	C410	P48643	K223	536.298	4	469.668	546.813	2	SIHDALCVIR	XL:1E-Alkene@410	-1.72253	38.9	0.00011	516.276	2	LEDTKLIK	XL:1E-Thiol@223	-0.33866	27.9	0.022
SIA	P50991	C410	P48643	K223	536.298	4	469.668	546.813	2	SIHDALCVIR	XL:1E-Alkene@410	-1.9054	39.7	0.00011	516.276	2	LEDTKLIK	XL:1E-Thiol@223	-0.919744	27.9	0.018
SIA	P50991	C410	P48643	K223	429.239	5	469.22	364.877	3	SIHDALCVIR	XL:1E-Alkene@410	-0.372114	25.2	0.00021	516.276	2	LEDTKLIK	XL:1E-Thiol@223	-0.72605	31.6	0.022
SIA	P00338	K232	P07195	C164	752.133	4	334.699	915.459	2	EVHKQVVESAYEVIK	XL:1E-Thiol@232	0.0562029	29.5	0.00031	579.299	2	VIGSGCNLDSAR	XL:1E-Alkene@164	-0.497415	40.2	3.3e-05
SIA	P00338	K232	P07195	C164	751.882	4	0.697092	924.464	2	EVHKQVVESAYEVIK	XL:1E-Sulfenic@232	-0.160686	30.2	0.0001	579.3	2	VIGSGCNLDSAR	XL:1E-Alkene@164	-1.53315	30.3	2.1e-05
SIA	P78371	K272	P50991	C252	657.849	4	381.224	677.819	2	VAEIEHAEKEK	XL:1E-Thiol@272	0.467337	25.5	0.0017	628.374	2	IGLIQFCLSAPK	XL:1E-Alkene@252	0.622538	28.2	5.8e-05
SIA	P78371	K272	P50991	C252	657.848	4	379.271	677.819	2	VAEIEHAEKEK	XL:1E-Thiol@272	-0.565387	27.7	0.00029	628.374	2	IGLIQFCLSAPK	XL:1E-Alkene@252	-0.332308	32.1	1.7e-05
SIA	P00338	K243	P07195	C164	689.111	4	365.334	789.417	2	QVVESAYEVIKLK	XL:1E-Thiol@243	-1.10969	21.8	0.013	579.3	2	VIGSGCNLDSAR	XL:1E-Alkene@164	-1.1879	33.2	9e-06
SIA	P00338	K243	P07195	C164	689.112	4	366.044	789.417	2	QVVESAYEVIKLK	XL:1E-Thiol@243	-1.36305	19.7	0.0094	579.3	2	VIGSGCNLDSAR	XL:1E-Alkene@164	-1.1879	33.3	5e-06
SIA	P06733	K64	P13929	C119	675.871	4	373.248	627.32	2	GVSKAVEHINK	XL:1E-Thiol@64	-2.25249	30.3	0.00026	714.915	2	FGANAILGVSLAVCK	XL:1E-Alkene@119	-1.24236	34.7	0.00011
SIA	P06733	K64	P13929	C119	675.87	4	371.8	627.32	2	GVSKAVEHINK	XL:1E-Thiol@64	-1.93368	24.6	0.00094	714.915	2	FGANAILGVSLAVCK	XL:1E-Alkene@119	-1.24236	30.7	0.00032
SIA	P06733	K60	P13929	C119	601.567	4	1.55548	479.213	2	YMGKGVSK	Oxidation@58;XL:1E-Thiol@60	-1.52197	22.6	0.0096	714.915	2	FGANAILGVSLAVCK	XL:1E-Alkene@119	-1.24236	37.7	4.4e-05
SIA	P06733	K60	P13929	C119	601.566	4	1.04733	479.212	2	YMGKGVSK	Oxidation@58;XL:1E-Thiol@60	-0.895942	22	0.018	714.915	2	FGANAILGVSLAVCK	XL:1E-Alkene@119	-0.682857	41.5	1.9e-05
SIA	P06733	K256	P13929	C357	677.336	4	742.893	572.754	2	SGKYDLDFK	XL:1E-Thiol@256	-2.24493	27.1	0.00062	771.912	2	VNQIGSVTESIQACK	XL:1E-Alkene@357	-2.52005	45.5	6.3e-08
SIA	P06733	K256	P13929	C357	677.336	4	742.984	572.753	2	SGKYDLDFK	XL:1E-Thiol@256	-1.19736	27.8	0.00075	771.911	2	VNQIGSVTESIQACK	XL:1E-Alkene@357	-1.22457	46	3.1e-07
SIA	P06733	K256	P13929	C357	677.085	4	371.892	572.753	2	SGKYDLDFK	XL:1E-Thiol@256	-1.02276	25.1	0.00014	771.911	2	VNQIGSVTESIQACK	XL:1E-Alkene@357	-1.35412	38.7	1.6e-07
SIA	P06733	K256	P13929	C357	677.084	4	370.899	572.753	2	SGKYDLDFK	XL:1E-Thiol@256	-0.498976	23.2	0.0014	771.91	2	VNQIGSVTESIQACK	XL:1E-Alkene@357	-0.0586298	35.6	1.7e-07
SIA	P06733	K197	P13929	C119	562.815	4	1.42268	410.715	2	NVIKEK	XL:1E-Sulfenic@197	-0.192127	14.5	0.089	714.915	2	FGANAILGVSLAVCK	XL:1E-Alkene@119	-1.10249	40.6	1.5e-06
SIA	P15531	K49	P22392	C109	627.503	5	640.36	718.67	3	FMQASEDLLKEHYVDLK	Oxidation@41;XL:1E-Thiol@49	-3.49175	22.3	0.0068	480.749	2	GDFCIQVGR	XL:1E-Alkene@109	-1.19288	29.2	0.0004
SIA	P06733	K202	P13929	C357	986.479	4	509.606	1191.04	2	YGKDATNVGDEGGFAPNILENK	XL:1E-Thiol@202	-2.64152	23.7	0.00029	771.91	2	VNQIGSVTESIQACK	XL:1E-Alkene@357	-0.965471	22.7	0.0008
SIA	P06733	K80	P13929	C119	637.617	4	788.277	550.314	2	TIAPALVSKK	XL:1E-Thiol@80	-1.92258	21.1	0.0029	714.915	2	FGANAILGVSLAVCK	XL:1E-Alkene@119	-1.52212	35.9	3.3e-05
SIA	P06733	K80	P13929	C119	637.617	4	787.893	559.318	2	TIAPALVSKK	XL:1E-Sulfenic@80	-0.818896	15.1	0.092	714.915	2	FGANAILGVSLAVCK	XL:1E-Alkene@119	-0.822733	40.2	5.5e-06
SIA	P06733	K126	P13929	C119	695.383	4	362.817	666.343	2	AGAVEKGVPLYR	XL:1E-Thiol@126	-0.507156	21.9	0.0023	714.914	2	FGANAILGVSLAVCK	XL:1E-Alkene@119	-0.403103	42.8	6.6e-06
SIA	P06733	K80	P13929	C119	637.367	4	394.303	550.313	2	TIAPALVSKK	XL:1E-Thiol@80	-1.37744	16.9	0.025	714.915	2	FGANAILGVSLAVCK	XL:1E-Alkene@119	-1.38224	38.8	4.5e-05
SIA	P06733	K64	P13929	C389	707.362	5	-1.55046	627.32	2	GVSKAVEHINK	XL:1E-Thiol@64	-1.45546	21.1	0.0041	1131.58	2	SGETEDTFIADLVVGLCTGQIK	XL:1E-Alkene@389	-0.317413	18.6	0.021
SIA	P06733	K5	P13929	C119	625.356	4	403.023	526.291	2	MSILKIHAR	Acetyl+Met-loss@1;XL:1E-Thiol@5	-3.03782	31.5	0.0021	714.916	2	FGANAILGVSLAVCK	XL:1E-Alkene@119	-2.08162	41.2	6.9e-06
SIA	P06733	K5	P13929	C119	625.356	4	403.316	526.29	2	MSILKIHAR	Acetyl+Met-loss@1;XL:1E-Thiol@5	-1.89777	31.2	0.0013	714.915	2	FGANAILGVSLAVCK	XL:1E-Alkene@119	-1.24236	43.6	2.3e-06
SIA	P06733	K5	P13929	C119	625.355	4	401.947	526.291	2	MSILKIHAR	Acetyl+Met-loss@1;XL:1E-Thiol@5	-2.46779	31	0.0016	714.915	2	FGANAILGVSLAVCK	XL:1E-Alkene@119	-1.94175	45.9	3.3e-06
SIA	P06733	K5	P13929	C119	625.356	4	402.73	526.29	2	MSILKIHAR	Acetyl+Met-loss@1;XL:1E-Thiol@5	-1.51775	31.5	0.0012	714.915	2	FGANAILGVSLAVCK	XL:1E-Alkene@119	-0.822733	45.9	2.5e-06
SIA	P06733	K60	P13929	C389	810.148	4	309.479	479.212	2	YMGKGVSK	Oxidation@58;XL:1E-Thiol@60	-0.478591	22.3	0.007	1131.58	2	SGETEDTFIADLVVGLCTGQIK	XL:1E-Alkene@389	-0.405785	28.8	3.4e-05
SIA	P06733	K60	P13929	C389	810.398	4	618.016	479.212	2	YMGKGVSK	Oxidation@58;XL:1E-Thiol@60	-0.478591	10.5	0.12	1131.58	2	SGETEDTFIADLVVGLCTGQIK	XL:1E-Alkene@389	-0.0522964	18.5	0.0095
SIA	P31946	C96	P63104	K120	769.145	4	327.072	1020.03	2	IEAELQDICNDVLELLDK	XL:1E-Alkene@96	0.191329	40.9	3.6e-06	508.751	2	VFYLKMK	XL:1E-Thiol@120;Oxidation@121	0.258801	18.8	0.0026
SIA	P31946	C96	P63104	K120	769.395	4	653.515	1020.03	2	IEAELQDICNDVLELLDK	XL:1E-Alkene@96	-1.57332	25.6	0.0041	508.752	2	VFYLKMK	XL:1E-Thiol@120;Oxidation@121	-1.31368	16.2	0.0047
SIA	P06733	K256	P13929	C389	857.17	4	586.723	572.753	2	SGKYDLDFK	XL:1E-Thiol@256	-0.32438	23.9	0.00082	1131.58	2	SGETEDTFIADLVVGLCTGQIK	XL:1E-Alkene@389	0.0360757	36.2	6.9e-06
SIA	P06733	K256	P13929	C389	857.17	4	586.58	572.753	2	SGKYDLDFK	XL:1E-Thiol@256	-1.37195	21.7	0.0021	1131.58	2	SGETEDTFIADLVVGLCTGQIK	XL:1E-Alkene@389	-0.936017	22.7	0.0035
SIA	P06733	K233	P13929	C357	690.352	4	729.674	607.79	2	TAIGKAGYTDK	XL:1E-Sulfenic@233	-1.07659	24.5	0.00021	771.911	2	VNQIGSVTESIQACK	XL:1E-Alkene@357	-1.09502	48.6	7e-08
SIA	P06733	K233	P13929	C357	690.101	4	364.177	607.791	2	TAIGKAGYTDK	XL:1E-Sulfenic@233	-2.72189	19.3	0.0067	771.912	2	VNQIGSVTESIQACK	XL:1E-Alkene@357	-2.52005	32	9.8e-06
SIA	P06733	K330	P13929	C357	627.083	4	402.278	472.748	2	IAKAVNEK	XL:1E-Thiol@330	-2.0415	23.2	0.0042	771.911	2	VNQIGSVTESIQACK	XL:1E-Alkene@357	-2.00186	43.2	8.8e-08
SIA	P04075	C339	P57053	K117	629.583	4	397.575	599.339	2	RALANSLACQGK	XL:1E-Alkene@339	-0.715202	23.1	0.00063	650.322	2	HAVSEGTKAVTK	XL:1E-Thiol@117	-0.881677	24.1	0.00056
SIA	P04075	C339	P62807	K117	629.583	4	397.575	599.339	2	RALANSLACQGK	XL:1E-Alkene@339	-0.715202	23.1	0.00063	650.322	2	HAVSEGTKAVTK	XL:1E-Thiol@117	-0.881677	24.1	0.00056
SIA	P04075	C339	P06899	K117	629.583	4	397.575	599.339	2	RALANSLACQGK	XL:1E-Alkene@339	-0.715202	23.1	0.00063	650.322	2	HAVSEGTKAVTK	XL:1E-Thiol@117	-0.881677	24.1	0.00056
SIA	P04075	C339	Q99880	K117	629.583	4	397.575	599.339	2	RALANSLACQGK	XL:1E-Alkene@339	-0.715202	23.1	0.00063	650.322	2	HAVSEGTKAVTK	XL:1E-Thiol@117	-0.881677	24.1	0.00056
SIA	P04075	C339	P57053	K117	629.584	4	399.324	599.339	2	RALANSLACQGK	XL:1E-Alkene@339	-1.0489	24	0.0041	650.322	2	HAVSEGTKAVTK	XL:1E-Thiol@117	-0.881677	33	1.2e-05
SIA	P04075	C339	P62807	K117	629.584	4	399.324	599.339	2	RALANSLACQGK	XL:1E-Alkene@339	-1.0489	24	0.0041	650.322	2	HAVSEGTKAVTK	XL:1E-Thiol@117	-0.881677	33	1.2e-05
SIA	P04075	C339	P06899	K117	629.584	4	399.324	599.339	2	RALANSLACQGK	XL:1E-Alkene@339	-1.0489	24	0.0041	650.322	2	HAVSEGTKAVTK	XL:1E-Thiol@117	-0.881677	33	1.2e-05
SIA	P04075	C339	Q99880	K117	629.584	4	399.324	599.339	2	RALANSLACQGK	XL:1E-Alkene@339	-1.0489	24	0.0041	650.322	2	HAVSEGTKAVTK	XL:1E-Thiol@117	-0.881677	33	1.2e-05
SIA	P08183	K1252	O95342	C1270	517.882	5	389.222	563.624	3	VKEHGTHQQLLAQK	XL:1E-Thiol@1252	-1.32032	24.4	0.029	439.764	2	TCIVIAHR	XL:1E-Alkene@1270	-1.18334	29.9	0.00017
SIA	P09429	K165	P60174	C218	553.293	4	0.471662	479.245	2	AKGKPDAAK	XL:1E-Thiol@165	-1.5454	24	0.011	618.336	2	IIYGGSVTGATCK	XL:1E-Alkene@218	-1.67708	37.7	1.7e-05
SIA	P57053	K117	P62191	C58	637.589	4	-0.0538436	659.327	2	HAVSEGTKAVTK	XL:1E-Sulfenic@117	0.0403838	14.3	0.043	615.851	2	LPLVTPHTQCR	XL:1E-Alkene@58	0.186054	22.5	0.00019
SIA	P62807	K117	P62191	C58	637.589	4	-0.0538436	659.327	2	HAVSEGTKAVTK	XL:1E-Sulfenic@117	0.0403838	14.3	0.043	615.851	2	LPLVTPHTQCR	XL:1E-Alkene@58	0.186054	22.5	0.00019
SIA	P06899	K117	P62191	C58	637.589	4	-0.0538436	659.327	2	HAVSEGTKAVTK	XL:1E-Sulfenic@117	0.0403838	14.3	0.043	615.851	2	LPLVTPHTQCR	XL:1E-Alkene@58	0.186054	22.5	0.00019
SIA	Q99880	K117	P62191	C58	637.589	4	-0.0538436	659.327	2	HAVSEGTKAVTK	XL:1E-Sulfenic@117	0.0403838	14.3	0.043	615.851	2	LPLVTPHTQCR	XL:1E-Alkene@58	0.186054	22.5	0.00019
SIA	P00338	C163	P07195	K156	539.533	4	464.974	579.303	2	VIGSGCNLDSAR	XL:1E-Alkene@163	-6.8844	36.4	8.7e-06	490.264	2	LSGLPKHR	XL:1E-Thiol@156	-7.25368	31.6	0.0034
SIA	P00338	C163	P07195	K156	539.534	4	466.448	579.302	2	VIGSGCNLDSAR	XL:1E-Alkene@163	-4.29509	36.6	5.1e-06	490.263	2	LSGLPKHR	XL:1E-Thiol@156	-4.19412	24.3	0.0071
SIA	P57053	K117	P60174	C218	638.834	4	4.28246	650.323	2	HAVSEGTKAVTK	XL:1E-Thiol@117	-2.2656	25.2	0.0025	618.336	2	IIYGGSVTGATCK	XL:1E-Alkene@218	-1.35363	26.3	0.00033
SIA	P62807	K117	P60174	C218	638.834	4	4.28246	650.323	2	HAVSEGTKAVTK	XL:1E-Thiol@117	-2.2656	25.2	0.0025	618.336	2	IIYGGSVTGATCK	XL:1E-Alkene@218	-1.35363	26.3	0.00033
SIA	P06899	K117	P60174	C218	638.834	4	4.28246	650.323	2	HAVSEGTKAVTK	XL:1E-Thiol@117	-2.2656	25.2	0.0025	618.336	2	IIYGGSVTGATCK	XL:1E-Alkene@218	-1.35363	26.3	0.00033
SIA	Q99880	K117	P60174	C218	638.834	4	4.28246	650.323	2	HAVSEGTKAVTK	XL:1E-Thiol@117	-2.2656	25.2	0.0025	618.336	2	IIYGGSVTGATCK	XL:1E-Alkene@218	-1.35363	26.3	0.00033
SIA	P57053	K117	P60174	C218	638.831	4	0.359055	659.328	2	HAVSEGTKAVTK	XL:1E-Sulfenic@117	-0.869634	21.2	0.00054	618.335	2	IIYGGSVTGATCK	XL:1E-Alkene@218	-0.383282	25.8	0.00021
SIA	P62807	K117	P60174	C218	638.831	4	0.359055	659.328	2	HAVSEGTKAVTK	XL:1E-Sulfenic@117	-0.869634	21.2	0.00054	618.335	2	IIYGGSVTGATCK	XL:1E-Alkene@218	-0.383282	25.8	0.00021
SIA	P06899	K117	P60174	C218	638.831	4	0.359055	659.328	2	HAVSEGTKAVTK	XL:1E-Sulfenic@117	-0.869634	21.2	0.00054	618.335	2	IIYGGSVTGATCK	XL:1E-Alkene@218	-0.383282	25.8	0.00021
SIA	Q99880	K117	P60174	C218	638.831	4	0.359055	659.328	2	HAVSEGTKAVTK	XL:1E-Sulfenic@117	-0.869634	21.2	0.00054	618.335	2	IIYGGSVTGATCK	XL:1E-Alkene@218	-0.383282	25.8	0.00021
SIA	P00338	K81	P07195	C164	686.59	4	365.519	793.38	2	IVSGKDYNVTANSK	XL:1E-Sulfenic@81	0.614414	23.6	0.00027	579.299	2	VIGSGCNLDSAR	XL:1E-Alkene@164	0.538319	36.4	3.1e-05
SIA	P50991	K489	P48643	C407	641.333	4	-4.30658	726.854	2	HAQGEKTAGINVR	XL:1E-Thiol@489	-0.197335	19.4	0.0065	546.812	2	SLHDALCVIR	XL:1E-Alkene@407	-0.259502	31.7	6.3e-05
SIA	P50991	K489	P48643	C407	641.588	4	393.553	726.855	2	HAQGEKTAGINVR	XL:1E-Thiol@489	-0.610072	27.2	0.00017	546.812	2	SLHDALCVIR	XL:1E-Alkene@407	0.106254	37.5	6.6e-05
SIA	P06733	C357	P62807	K121	655.086	4	383.02	771.91	2	VNQIGSVTESLQACK	XL:1E-Alkene@357	-0.706373	38.5	2.1e-06	528.755	2	AVTKYTSSK	XL:1E-Thiol@121	-0.648891	22.5	0.00019
SIA	P06733	C357	Q99880	K121	655.086	4	383.02	771.91	2	VNQIGSVTESLQACK	XL:1E-Alkene@357	-0.706373	38.5	2.1e-06	528.755	2	AVTKYTSSK	XL:1E-Thiol@121	-0.648891	22.5	0.00019
SIA	P06733	C357	P62807	K121	655.086	4	383.114	771.91	2	VNQIGSVTESLQACK	XL:1E-Alkene@357	-0.706373	34.5	3.6e-05	528.756	2	AVTKYTSSK	XL:1E-Thiol@121	-1.02714	28.8	0.00021
SIA	P06733	C357	Q99880	K121	655.086	4	383.114	771.91	2	VNQIGSVTESLQACK	XL:1E-Alkene@357	-0.706373	34.5	3.6e-05	528.756	2	AVTKYTSSK	XL:1E-Thiol@121	-1.02714	28.8	0.00021
SIA	Q96FW1	C91	P0CG47	K48	658.826	4	762.621	597.787	2	TRPDGNCFYR	XL:1E-Alkene@91	-2.05484	33.3	6.9e-05	709.86	2	LIFAGKQLEDGR	XL:1E-Thiol@48	-1.44215	29.6	0.0027
SIA	Q96FW1	C91	P0CG47	K48	527.062	5	380.889	398.86	3	TRPDGNCFYR	XL:1E-Alkene@91	0.434363	27.9	0.0032	709.858	2	LIFAGKQLEDGR	XL:1E-Thiol@48	0.248322	36.8	0.0002
SIA	Q96FW1	C91	P0CG47	K48	658.576	4	382.658	597.787	2	TRPDGNCFYR	XL:1E-Alkene@91	-2.05484	31.1	0.00058	709.859	2	LIFAGKQLEDGR	XL:1E-Thiol@48	-1.30128	32.6	0.00018
SIA	Q96FW1	C91	P0CG47	K48	527.063	5	382.63	398.86	3	TRPDGNCFYR	XL:1E-Alkene@91	-0.819209	25.1	0.0037	709.859	2	LIFAGKQLEDGR	XL:1E-Thiol@48	-0.73779	35.8	0.00012
SIA	P11940	C339	Q13310	K375	614.488	5	653.819	786.372	2	GFGFVCFSSPEEATK	XL:1E-Alkene@339	0.0938179	21.4	0.0013	739.338	2	KAHLTNQYMQR	XL:1E-Thiol@375;Oxidation@383	-1.10223	19.3	0.0034
SIA	P00338	C163	P07195	K244	693.855	4	361.328	579.3	2	VIGSGCNLDSAR	XL:1E-Alkene@163	-0.842659	27	0.00028	807.911	2	MVVESAYEVIKLK	Oxidation@234;XL:1E-Sulfenic@244	-1.3184	27.9	0.00071
SIA	P00338	C163	P07195	K244	694.105	4	723.61	579.299	2	VIGSGCNLDSAR	XL:1E-Alkene@163	0.193074	28.6	5.5e-05	798.904	2	MVVESAYEVIKLK	Oxidation@234;XL:1E-Thiol@244	0.419139	27.6	0.00018
SIA	P31946	K51	P63104	C25	660.566	4	383.043	788.419	2	NLLSVAYKNVVGAR	XL:1E-Thiol@51	0.167851	28.9	0.00029	523.202	2	YDDMAACMK	Oxidation@22;XL:1E-Alkene@25;Oxidation@26	-0.949995	22.7	1.3e-05
SIA	P61981	K50	P63104	C25	660.566	4	383.043	788.419	2	NLLSVAYKNVVGAR	XL:1E-Thiol@50	0.167851	28.9	0.00029	523.202	2	YDDMAACMK	Oxidation@22;XL:1E-Alkene@25;Oxidation@26	-0.949995	22.7	1.3e-05
SIA	Q99729	K82	Q14103	C126	660.072	4	2.68337	772.35	2	MFVGGLSWDTSKK	Oxidation@71;XL:1E-Thiol@82	-0.742152	13.2	0.11	538.785	2	FGEVVDCTLK	XL:1E-Alkene@126	-0.975052	27.2	0.00031
SIA	Q99729	K82	Q14103	C126	660.573	4	763.837	772.351	2	MFVGGLSWDTSKK	Oxidation@71;XL:1E-Thiol@82	-1.90742	19.9	0.00061	538.785	2	FGEVVDCTLK	XL:1E-Alkene@126	-1.34626	26.9	6.1e-05
SIA	Q99729	C98	Q14103	K110	667.329	4	376.872	538.785	2	FGEVVDCTIK	XL:1E-Alkene@98	0.138565	33.1	8.5e-06	786.365	2	MFIGGLSWDTTKK	Oxidation@99;XL:1E-Thiol@110	0.0977445	18	0.00098
SIA	O60749	K487	Q9UNH7	C264	723.876	4	694.568	518.282	2	DFKTVIIK	XL:1E-Thiol@487	-1.52325	24.7	0.016	919.465	2	IGSSLYALGTQDSTDICK	XL:1E-Alkene@264	-2.34005	25	0.0053
SIA	Q99729	K118	Q14103	C126	699.608	4	361.138	850.923	2	GFGFILFKDAASVEK	XL:1E-Thiol@118	-2.49904	33.4	0.00011	538.786	2	FGEVVDCTLK	XL:1E-Alkene@126	-1.53186	31.5	2.3e-05
SIA	Q99729	K118	Q14103	C126	699.606	4	358.778	850.923	2	GFGFILFKDAASVEK	XL:1E-Thiol@118	-2.38152	32.8	4.4e-05	538.785	2	FGEVVDCTLK	XL:1E-Alkene@126	-1.34626	29.1	0.00015
SIA	Q15233	C145	P23246	K291	621.563	4	405.664	579.307	2	FACHSASLTVR	XL:1E-Alkene@145	-0.27636	33.1	4.7e-05	663.317	2	RPGEKTYTQR	XL:1E-Sulfenic@291	-0.462445	20.5	0.0085
SIA	P00338	C163	P07195	K156	431.828	5	466.4	579.299	2	VIGSGCNLDSAR	XL:1E-Alkene@163	-0.152171	31.1	1.8e-05	490.261	2	LSGLPKHR	XL:1E-Thiol@156	0.293272	15.3	0.1
SIA	P00338	C163	P07195	K156	539.283	4	0.981358	579.3	2	VIGSGCNLDSAR	XL:1E-Alkene@163	-1.01528	25.7	0.00047	490.261	2	LSGLPKHR	XL:1E-Thiol@156	-0.930565	21	0.038
SIA	P00338	C163	P07195	K156	539.283	4	0.0742364	579.298	2	VIGSGCNLDSAR	XL:1E-Alkene@163	1.40143	24.4	0.0011	490.26	2	LSGLPKHR	XL:1E-Thiol@156	1.31314	13.8	0.087
SIA	P25705	K427	P60174	C218	606.301	4	413.727	584.762	2	AMKQVAGTMK	Oxidation@426;XL:1E-Thiol@427;Oxidation@433	-0.339063	18.1	0.0014	618.335	2	IIYGGSVTGATCK	XL:1E-Alkene@218	0.263616	29.1	0.00013
SIA	O60832	C74	P62807	K121	661.333	4	-1.15732	784.909	2	TTHYTPLACGSNPLK	XL:1E-Alkene@74	-2.14664	31.6	1.5e-05	528.757	2	AVTKYTSSK	XL:1E-Thiol@121	-2.72924	20.3	0.0016
SIA	P62807	K121	P60174	C218	578.051	4	6.35603	528.756	2	AVTKYTSSK	XL:1E-Thiol@121	-2.16187	16.8	0.0052	618.336	2	IIYGGSVTGATCK	XL:1E-Alkene@218	-1.67708	38.8	3.3e-06
SIA	P09429	K165	P26583	C23	600.041	4	419.574	479.245	2	AKGKPDAAK	XL:1E-Thiol@165	-0.502097	24	0.0073	711.329	2	MSSYAFFVQTCR	Oxidation@13;XL:1E-Alkene@23	0.217488	28.1	8.4e-05
SIA	P09429	K165	P26583	C23	600.041	4	419.37	479.245	2	AKGKPDAAK	XL:1E-Thiol@165	-1.33674	26.5	0.0065	711.331	2	MSSYAFFVQTCR	Oxidation@13;XL:1E-Alkene@23	-1.32891	40.7	2.6e-06
SIA	P06744	K252	P00338	C163	674.1	4	373.355	768.398	2	HFVALSTNTTKVK	XL:1E-Sulfenic@252	-0.542381	25	0.0017	579.299	2	VIGSGCNLDSAR	XL:1E-Alkene@163	-0.670037	34.2	6.2e-06
SIA	P06744	K252	P07195	C164	674.1	4	373.355	768.398	2	HFVALSTNTTKVK	XL:1E-Sulfenic@252	-0.542381	25	0.0017	579.299	2	VIGSGCNLDSAR	XL:1E-Alkene@164	-0.670037	34.2	6.2e-06
SIA	P06744	K252	P00338	C163	674.35	4	745.277	768.399	2	HFVALSTNTTKVK	XL:1E-Sulfenic@252	-1.45337	21.3	0.012	579.3	2	VIGSGCNLDSAR	XL:1E-Alkene@163	-1.53315	33.4	1.3e-05
SIA	P06744	K252	P07195	C164	674.35	4	745.277	768.399	2	HFVALSTNTTKVK	XL:1E-Sulfenic@252	-1.45337	21.3	0.012	579.3	2	VIGSGCNLDSAR	XL:1E-Alkene@164	-1.53315	33.4	1.3e-05
SIA	P13796	K449	P13797	C463	619.921	5	325.1	815.909	2	VNKPPYPKLGGNMK	XL:1E-Thiol@449;Oxidation@454	-1.66293	18.9	0.0089	723.884	2	KLENCNYAVELGK	XL:1E-Alkene@463	-1.7839	36.8	7.7e-05
SIA	P13796	K449	P13797	C463	774.649	4	324.828	815.909	2	VNKPPYPKLGGNMK	XL:1E-Thiol@449;Oxidation@454	-1.78549	20.3	0.014	723.885	2	KLENCNYAVELGK	XL:1E-Alkene@463	-2.47461	40.8	4.5e-05
SIA	P13796	K449	P13797	C463	774.649	4	324.986	815.908	2	VNKPPYPKLGGNMK	XL:1E-Thiol@449;Oxidation@454	-0.559867	22.3	0.0076	723.884	2	KLENCNYAVELGK	XL:1E-Alkene@463	-0.955037	36.6	2.5e-05
SIA	P13796	C460	P13797	K452	622.924	5	646.087	723.884	2	KLENCNYAVELGK	XL:1E-Alkene@460	-1.36947	30.1	0.00061	822.916	2	VNKPPYPKLGANMK	XL:1E-Thiol@452;Oxidation@457	-1.13228	28.9	2.5e-05
SIA	P13796	C460	P13797	K452	778.154	4	324.062	723.885	2	KLENCNYAVELGK	XL:1E-Alkene@460	-2.47461	36.9	4.7e-05	831.922	2	VNKPPYPKLGANMK	XL:1E-Sulfenic@452;Oxidation@457	-1.24022	16.2	0.033
SIA	P13796	C460	P13797	K452	778.404	4	646.485	723.885	2	KLENCNYAVELGK	XL:1E-Alkene@460	-2.61276	35.8	4.4e-05	822.917	2	VNKPPYPKLGANMK	XL:1E-Thiol@452;Oxidation@457	-1.98291	19.3	0.042
SIA	P07910	K39	Q86SE5	C51	593.311	4	424.636	772.378	2	KSDVEAIFSKYGK	XL:1E-Thiol@39	-1.03728	32.3	0.00011	404.738	2	IVGCSVHK	XL:1E-Alkene@51	-0.912913	24.9	0.0018
SIA	P07910	K39	Q86SE5	C51	593.31	4	422.471	772.378	2	KSDVEAIFSKYGK	XL:1E-Thiol@39	-1.16675	23.3	0.0012	404.738	2	IVGCSVHK	XL:1E-Alkene@51	-0.665839	27.4	0.00047
SIA	P57053	K109	P07910	C46	666.368	4	753.883	917.99	2	LLLPGELAKHAVSEGTK	XL:1E-Thiol@109	0.12936	19.1	0.0043	404.737	2	IVGCSVHK	XL:1E-Alkene@46	0.0753816	17.6	0.011
SIA	P62807	K109	P07910	C46	666.368	4	753.883	917.99	2	LLLPGELAKHAVSEGTK	XL:1E-Thiol@109	0.12936	19.1	0.0043	404.737	2	IVGCSVHK	XL:1E-Alkene@46	0.0753816	17.6	0.011
SIA	P62807	K109	Q86SE5	C51	666.368	4	753.883	917.99	2	LLLPGELAKHAVSEGTK	XL:1E-Thiol@109	0.12936	19.1	0.0043	404.737	2	IVGCSVHK	XL:1E-Alkene@51	0.0753816	17.6	0.011
SIA	P06899	K109	P07910	C46	666.368	4	753.883	917.99	2	LLLPGELAKHAVSEGTK	XL:1E-Thiol@109	0.12936	19.1	0.0043	404.737	2	IVGCSVHK	XL:1E-Alkene@46	0.0753816	17.6	0.011
SIA	P57053	K109	P07910	C46	666.117	4	376.395	917.99	2	LLLPGELAKHAVSEGTK	XL:1E-Thiol@109	0.347228	27.1	9.5e-05	404.738	2	IVGCSVHK	XL:1E-Alkene@46	-0.171692	20.2	0.0071
SIA	P62807	K109	P07910	C46	666.117	4	376.395	917.99	2	LLLPGELAKHAVSEGTK	XL:1E-Thiol@109	0.347228	27.1	9.5e-05	404.738	2	IVGCSVHK	XL:1E-Alkene@46	-0.171692	20.2	0.0071
SIA	P62807	K109	Q86SE5	C51	666.117	4	376.395	917.99	2	LLLPGELAKHAVSEGTK	XL:1E-Thiol@109	0.347228	27.1	9.5e-05	404.738	2	IVGCSVHK	XL:1E-Alkene@51	-0.171692	20.2	0.0071
SIA	P06899	K109	P07910	C46	666.117	4	376.395	917.99	2	LLLPGELAKHAVSEGTK	XL:1E-Thiol@109	0.347228	27.1	9.5e-05	404.738	2	IVGCSVHK	XL:1E-Alkene@46	-0.171692	20.2	0.0071
SIA	P06733	K5	P00338	C163	557.549	4	453.584	526.29	2	MSILKIHAR	Acetyl+Met-loss@1;XL:1E-Thiol@5	-1.89777	28	0.00055	579.3	2	VIGSGCNLDSAR	XL:1E-Alkene@163	-1.87839	32	3.5e-05
SIA	P06733	K5	P07195	C164	557.549	4	453.584	526.29	2	MSILKIHAR	Acetyl+Met-loss@1;XL:1E-Thiol@5	-1.89777	28	0.00055	579.3	2	VIGSGCNLDSAR	XL:1E-Alkene@164	-1.87839	32	3.5e-05
SIA	P06733	K5	P00338	C163	557.548	4	452.047	526.29	2	MSILKIHAR	Acetyl+Met-loss@1;XL:1E-Thiol@5	-1.70776	33.1	0.0009	579.3	2	VIGSGCNLDSAR	XL:1E-Alkene@163	-1.53315	31.6	1.6e-05
SIA	P06733	K5	P07195	C164	557.548	4	452.047	526.29	2	MSILKIHAR	Acetyl+Met-loss@1;XL:1E-Thiol@5	-1.70776	33.1	0.0009	579.3	2	VIGSGCNLDSAR	XL:1E-Alkene@164	-1.53315	31.6	1.6e-05
SIA	P06733	K5	P00338	C163	557.548	4	451.499	526.29	2	MSILKIHAR	Acetyl+Met-loss@1;XL:1E-Thiol@5	-1.51775	30.1	0.0012	579.3	2	VIGSGCNLDSAR	XL:1E-Alkene@163	-1.1879	35.4	5.8e-06
SIA	P06733	K5	P07195	C164	557.548	4	451.499	526.29	2	MSILKIHAR	Acetyl+Met-loss@1;XL:1E-Thiol@5	-1.51775	30.1	0.0012	579.3	2	VIGSGCNLDSAR	XL:1E-Alkene@164	-1.1879	35.4	5.8e-06
SIA	P04406	C247	P62807	K121	629.078	4	-0.156009	720.396	2	VPTANVSVVDLTCR	XL:1E-Alkene@247	-0.300924	41.1	5.9e-08	528.755	2	AVTKYTSSK	XL:1E-Thiol@121	-0.459768	27.7	3.3e-05
SIA	P04406	C247	P62807	K121	629.078	4	-0.739082	720.397	2	VPTANVSVVDLTCR	XL:1E-Alkene@247	-1.55023	39.6	3.9e-07	528.756	2	AVTKYTSSK	XL:1E-Thiol@121	-1.40538	25.5	0.00025
SIA	P04406	C247	P57053	K121	625.329	4	400.356	720.397	2	VPTANVSVVDLTCR	XL:1E-Alkene@247	-0.439737	44.3	2.9e-08	520.758	2	AVTKYTSAK	XL:1E-Thiol@121	-0.576889	26.3	0.00011
SIA	P04406	C247	P06899	K121	625.329	4	400.356	720.397	2	VPTANVSVVDLTCR	XL:1E-Alkene@247	-0.439737	44.3	2.9e-08	520.758	2	AVTKYTSAK	XL:1E-Thiol@121	-0.576889	26.3	0.00011
SIA	P04406	C247	P57053	K121	625.331	4	402.41	720.397	2	VPTANVSVVDLTCR	XL:1E-Alkene@247	-0.994986	36.4	6.8e-07	520.758	2	AVTKYTSAK	XL:1E-Thiol@121	-0.768917	26.9	0.001
SIA	P04406	C247	P06899	K121	625.331	4	402.41	720.397	2	VPTANVSVVDLTCR	XL:1E-Alkene@247	-0.994986	36.4	6.8e-07	520.758	2	AVTKYTSAK	XL:1E-Thiol@121	-0.768917	26.9	0.001
SIA	P06733	K5	P68371	C12	701.129	4	358.968	526.289	2	MSILKIHAR	Acetyl+Met-loss@1;XL:1E-Thiol@5	0.00232448	27.1	0.0026	866.461	2	EIVHLQAGQCGNQIGAK	XL:1E-Alkene@12	-0.0260455	43.1	3.5e-07
SIA	P06733	K5	P68371	C12	701.129	4	359.404	526.291	2	MSILKIHAR	Acetyl+Met-loss@1;XL:1E-Thiol@5	-2.08778	29	0.0024	866.462	2	EIVHLQAGQCGNQIGAK	XL:1E-Alkene@12	-1.41099	32.8	2.5e-05
SIA	P07910	K89	Q86SE5	C51	742.646	4	674.957	1079.55	2	MIAGQVLDINLAAEPKVNR	Oxidation@74;XL:1E-Sulfenic@89	-0.735323	21	0.01	404.737	2	IVGCSVHK	XL:1E-Alkene@51	0.0753816	24	0.0017
SIA	P07910	K89	Q86SE5	C51	742.147	4	1.55445	1079.55	2	MIAGQVLDINLAAEPKVNR	Oxidation@74;XL:1E-Sulfenic@89	-0.272169	29.1	6.1e-05	404.738	2	IVGCSVHK	XL:1E-Alkene@51	-0.171692	15.3	0.023
SIA	P06733	C357	P09651	K350	815.908	4	14.1029	771.911	2	VNQIGSVTESLQACK	XL:1E-Alkene@357	-1.22457	33.5	1.4e-06	859.885	2	SSGPYGGGGQYFAKPR	XL:1E-Sulfenic@350	-1.59482	30.9	9.9e-06
SIA	P57053	K109	P62316	C46	749.154	4	335.699	917.991	2	LLLPGELAKHAVSEGTK	XL:1E-Thiol@109	-1.17784	26.3	0.00014	570.81	2	NNTQVLINCR	XL:1E-Alkene@46	-0.794071	28.1	0.00045
SIA	P62807	K109	P62316	C46	749.154	4	335.699	917.991	2	LLLPGELAKHAVSEGTK	XL:1E-Thiol@109	-1.17784	26.3	0.00014	570.81	2	NNTQVLINCR	XL:1E-Alkene@46	-0.794071	28.1	0.00045
SIA	P06899	K109	P62316	C46	749.154	4	335.699	917.991	2	LLLPGELAKHAVSEGTK	XL:1E-Thiol@109	-1.17784	26.3	0.00014	570.81	2	NNTQVLINCR	XL:1E-Alkene@46	-0.794071	28.1	0.00045
SIA	P57053	K109	P62316	C46	749.405	4	671.766	917.991	2	LLLPGELAKHAVSEGTK	XL:1E-Thiol@109	-0.959975	14.1	0.11	570.81	2	NNTQVLINCR	XL:1E-Alkene@46	-0.268502	29.6	0.00035
SIA	P62807	K109	P62316	C46	749.405	4	671.766	917.991	2	LLLPGELAKHAVSEGTK	XL:1E-Thiol@109	-0.959975	14.1	0.11	570.81	2	NNTQVLINCR	XL:1E-Alkene@46	-0.268502	29.6	0.00035
SIA	P06899	K109	P62316	C46	749.405	4	671.766	917.991	2	LLLPGELAKHAVSEGTK	XL:1E-Thiol@109	-0.959975	14.1	0.11	570.81	2	NNTQVLINCR	XL:1E-Alkene@46	-0.268502	29.6	0.00035
SIA	P32322	C262	Q96C36	K47	595.57	4	423.562	677.889	2	SLLINAVEASCIR	XL:1E-Alkene@262	-0.893901	37.9	5.7e-06	512.75	2	KMGVNLTR	XL:1E-Sulfenic@47;Oxidation@48	-0.840033	15	0.17
SIA	P78371	C395	P48643	K223	629.099	4	399.733	732.415	2	SLHDALCVLAQTVK	XL:1E-Alkene@395	-1.39816	39.5	1.6e-07	516.277	2	LEDTKLIK	XL:1E-Thiol@223	-1.50083	24.5	0.045
SIA	P06733	K233	O15399	C248	662.102	4	754.569	598.786	2	TAIGKAGYTDK	XL:1E-Thiol@233	-2.42882	28.2	0.00012	715.408	2	SVSAQIRLLFCAR	XL:1E-Alkene@248	13.3532	22.6	0.035
SIA	Q99729	K118	Q14103	C126	699.608	4	361.4	850.923	2	GFGFILFKDAASVEK	XL:1E-Thiol@118	-2.61656	23.7	0.002	538.786	2	FGEVVDCTLK	XL:1E-Alkene@126	-2.45987	22	0.0014
SIA	P09429	K55	P26583	C106	557.879	5	361.157	441.688	2	TMSAKEK	Oxidation@52;XL:1E-Thiol@55	-0.162138	20.2	0.036	629.001	3	RPPSAFFLFCSEHRPK	XL:1E-Alkene@106	-0.722482	28.1	0.0015
SIA	B2RPK0	K55	P26583	C106	557.879	5	361.157	441.688	2	TMSAKEK	Oxidation@52;XL:1E-Thiol@55	-0.162138	20.2	0.036	629.001	3	RPPSAFFLFCSEHRPK	XL:1E-Alkene@106	-0.722482	28.1	0.0015
SIA	P09429	K55	P26583	C106	557.879	5	361.596	441.689	2	TMSAKEK	Oxidation@52;XL:1E-Thiol@55	-1.29416	24	0.0087	629.003	3	RPPSAFFLFCSEHRPK	XL:1E-Alkene@106	-4.37906	27.5	0.00078
SIA	B2RPK0	K55	P26583	C106	557.879	5	361.596	441.689	2	TMSAKEK	Oxidation@52;XL:1E-Thiol@55	-1.29416	24	0.0087	629.003	3	RPPSAFFLFCSEHRPK	XL:1E-Alkene@106	-4.37906	27.5	0.00078
SIA	P09429	K55	P26583	C106	558.08	5	721.883	441.689	2	TMSAKEK	Oxidation@52;XL:1E-Thiol@55	-0.614946	23.5	0.012	629.001	3	RPPSAFFLFCSEHRPK	XL:1E-Alkene@106	-0.881464	26.7	0.0023
SIA	B2RPK0	K55	P26583	C106	558.08	5	721.883	441.689	2	TMSAKEK	Oxidation@52;XL:1E-Thiol@55	-0.614946	23.5	0.012	629.001	3	RPPSAFFLFCSEHRPK	XL:1E-Alkene@106	-0.881464	26.7	0.0023
SIA	P26583	C106	O15347	K59	590.087	5	339.327	629.001	3	RPPSAFFLFCSEHRPK	XL:1E-Alkene@106	-0.722482	20.6	0.027	522.213	2	SKFDEMAK	XL:1E-Thiol@59;Oxidation@63	-0.636464	17.9	0.0018
SIA	Q96FW1	C91	P0CG47	K6	642.321	4	391.738	597.785	2	TRPDGNCFYR	XL:1E-Alkene@91	1.12355	32.5	0.00029	677.348	2	MQIFVKTLTGK	Oxidation@1;XL:1E-Thiol@6	1.62177	25.4	0.011
SIA	Q96FW1	C91	P0CG47	K6	642.572	4	783.049	597.787	2	TRPDGNCFYR	XL:1E-Alkene@91	-0.88386	26.8	0.0027	677.349	2	MQIFVKTLTGK	Oxidation@1;XL:1E-Thiol@6	0.145422	15.9	0.058
SIA	P09429	C106	B2RPK0	K65	652.32	5	617.465	637.67	3	RPPSAFFLFCSEYRPK	XL:1E-Alkene@106	-2.37669	29.7	0.0015	664.288	2	GKFEDMAKADK	Oxidation@63;XL:1E-Thiol@65	-1.81364	17.9	0.033
SIA	P00338	K278	P07195	C164	727.379	4	345.511	865.953	2	VHPVSTMIKGLYGIK	Oxidation@276;XL:1E-Thiol@278	-0.865281	25.2	0.00084	579.3	2	VIGSGCNLDSAR	XL:1E-Alkene@164	-0.842659	32.2	8.4e-05
SIA	P00338	K278	P07195	C164	727.379	4	345.427	865.952	2	VHPVSTMIKGLYGIK	Oxidation@276;XL:1E-Thiol@278	-0.0569226	23	0.00019	579.299	2	VIGSGCNLDSAR	XL:1E-Alkene@164	-0.497415	25.5	0.00037
SIA	P09429	K157	P26583	C106	621.512	5	324.624	600.772	2	YEKDIAAYR	XL:1E-Thiol@157	-1.10145	26.2	0.00019	629.001	3	RPPSAFFLFCSEHRPK	XL:1E-Alkene@106	-1.04045	22	0.041
SIA	P09429	K157	P26583	C106	621.512	5	323.542	600.771	2	YEKDIAAYR	XL:1E-Thiol@157	0.895982	23.9	0.00028	629	3	RPPSAFFLFCSEHRPK	XL:1E-Alkene@106	0.867343	26.1	0.0023
SIA	P06733	K71	P09104	C339	674.866	4	-1.78654	881.981	2	AVEHINKTIAPALVSK	XL:1E-Thiol@71	-0.95914	11.8	0.15	458.75	2	ACNCLLLK	Carbamidomethyl_Ox@337;XL:1E-Alkene@339	-1.13038	14.1	0.11
SIA	P06733	K71	P13929	C339	674.866	4	-1.78654	881.981	2	AVEHINKTIAPALVSK	XL:1E-Thiol@71	-0.95914	11.8	0.15	458.75	2	ACNCLLLK	Carbamidomethyl_Ox@337;XL:1E-Alkene@339	-1.13038	14.1	0.11
SIA	P09429	C106	B2RPK0	K59	589.287	5	342.108	637.669	3	RPPSAFFLFCSEYRPK	XL:1E-Alkene@106	-1.27895	25.6	0.0022	507.207	2	GKFEDMAK	XL:1E-Thiol@59;Oxidation@63	-0.817647	14.9	0.078
SIA	P09429	C106	P26583	K157	678.342	5	594.504	637.67	3	RPPSAFFLFCSEYRPK	XL:1E-Alkene@106	-1.74941	31.6	0.0001	729.341	2	EKYEKDIAAYR	XL:1E-Thiol@157	-1.48579	26.2	3.6e-05
SIA	P09429	C106	P26583	K157	678.341	5	593.692	637.669	3	RPPSAFFLFCSEYRPK	XL:1E-Alkene@106	-0.808487	33.7	0.00011	729.341	2	EKYEKDIAAYR	XL:1E-Thiol@157	-0.52602	31.3	9.3e-06
SIA	P04406	K215	P60174	C67	726.392	4	0.616323	929.003	2	GALQNIIPASTGAAKAVGK	XL:1E-Sulfenic@215	-4.42113	15.3	0.11	523.786	2	IAVAAQNCYK	XL:1E-Alkene@67	-2.27383	26.8	0.00015
SIA	P06733	K5	P08134	C16	517.542	4	486.041	526.291	2	MSILKIHAR	Acetyl+Met-loss@1;XL:1E-Thiol@5	-3.22783	28.9	0.0049	499.289	2	LVIVGDGACGK	XL:1E-Alkene@16	-3.03529	28	0.0002
SIA	P06733	K5	P08134	C16	517.542	4	486.278	526.291	2	MSILKIHAR	Acetyl+Met-loss@1;XL:1E-Thiol@5	-2.08778	25.3	0.017	499.288	2	LVIVGDGACGK	XL:1E-Alkene@16	-2.03387	22.3	0.0082
SIA	P09104	C357	P13929	K60	624.341	4	402.769	763.912	2	VNQIGSVTEAIQACK	XL:1E-Alkene@357	0.91297	38.6	2.2e-06	475.262	2	YLGKGVLK	XL:1E-Thiol@60	-0.166641	23.5	0.038
SIA	P09104	C357	P13929	K60	624.341	4	402.475	763.912	2	VNQIGSVTEAIQACK	XL:1E-Alkene@357	-0.134272	33.1	1.5e-05	475.262	2	YLGKGVLK	XL:1E-Thiol@60	-0.166641	23.7	0.049
SIA	P09429	C106	P26583	K157	626.713	5	321.215	637.669	3	RPPSAFFLFCSEYRPK	XL:1E-Alkene@106	-1.12213	30.9	0.00039	600.772	2	YEKDIAAYR	XL:1E-Thiol@157	-1.10145	26.9	6.9e-05
SIA	P06733	K64	P09104	C119	540.897	5	371.026	418.549	3	GVSKAVEHINK	XL:1E-Thiol@64	-1.15447	20.3	0.15	714.915	2	FGANAILGVSLAVCK	XL:1E-Alkene@119	-1.24236	38.5	7.6e-06
SIA	P06733	K64	P13929	C119	540.897	5	371.026	418.549	3	GVSKAVEHINK	XL:1E-Thiol@64	-1.15447	20.3	0.15	714.915	2	FGANAILGVSLAVCK	XL:1E-Alkene@119	-1.24236	38.5	7.6e-06
SIA	P06733	K60	P09104	C119	602.068	4	836.147	479.212	2	YMGKGVSK	Oxidation@58;XL:1E-Thiol@60	-0.687267	19.7	0.04	714.915	2	FGANAILGVSLAVCK	XL:1E-Alkene@119	-0.822733	43.1	2.5e-06
SIA	P06733	K60	P13929	C119	602.068	4	836.147	479.212	2	YMGKGVSK	Oxidation@58;XL:1E-Thiol@60	-0.687267	19.7	0.04	714.915	2	FGANAILGVSLAVCK	XL:1E-Alkene@119	-0.822733	43.1	2.5e-06
SIA	P06733	K5	P13929	C357	653.853	4	384.553	526.289	2	MSILKIHAR	Acetyl+Met-loss@1;XL:1E-Thiol@5	0.572353	27.6	0.0012	771.909	2	VNQIGSVTESIQACK	XL:1E-Alkene@357	0.848213	37.7	3.4e-06
SIA	P06733	K5	P13929	C357	653.852	4	383.431	526.29	2	MSILKIHAR	Acetyl+Met-loss@1;XL:1E-Thiol@5	-1.13773	32.1	0.0011	771.91	2	VNQIGSVTESIQACK	XL:1E-Alkene@357	-0.835922	38.3	6.3e-06
SIA	P78371	K46	P50991	C252	599.567	4	420.566	561.252	2	STLGPKGMDK	XL:1E-Thiol@46;Oxidation@48	-0.313387	24.4	0.00011	628.374	2	IGLIQFCLSAPK	XL:1E-Alkene@252	0.145115	32.9	3.5e-05
SIA	P06733	K193	P13929	C357	647.146	5	623.183	557.297	3	IGAEVYHNLKNVIK	XL:1E-Thiol@193	-1.13287	22.2	0.077	771.91	2	VNQIGSVTESIQACK	XL:1E-Alkene@357	-0.835922	37.6	6.3e-06
SIA	P06733	K193	P13929	C357	808.429	4	310.892	835.437	2	IGAEVYHNLKNVIK	XL:1E-Thiol@193	4.38663	17.5	0.034	771.909	2	VNQIGSVTESIQACK	XL:1E-Alkene@357	0.848213	30	9.3e-05
SIA	P06733	K5	P13929	C357	653.603	4	0.999533	526.29	2	MSILKIHAR	Acetyl+Met-loss@1;XL:1E-Thiol@5	-1.70776	19.6	0.012	771.91	2	VNQIGSVTESIQACK	XL:1E-Alkene@357	-0.706373	26.5	0.00033
SIA	P06733	K81	P09104	C119	652.603	4	385.453	589.791	2	KLNVTEQEK	XL:1E-Sulfenic@81	-1.6181	17.7	0.028	714.916	2	FGANAILGVSLAVCK	XL:1E-Alkene@119	-2.2215	37.3	1.1e-05
SIA	P06733	K81	P13929	C119	652.603	4	385.453	589.791	2	KLNVTEQEK	XL:1E-Sulfenic@81	-1.6181	17.7	0.028	714.916	2	FGANAILGVSLAVCK	XL:1E-Alkene@119	-2.2215	37.3	1.1e-05
SIA	P06733	K81	P09104	C119	652.352	4	0.787993	589.79	2	KLNVTEQEK	XL:1E-Sulfenic@81	-0.43124	17.9	0.025	714.915	2	FGANAILGVSLAVCK	XL:1E-Alkene@119	-0.682857	33.7	0.00019
SIA	P06733	K81	P13929	C119	652.352	4	0.787993	589.79	2	KLNVTEQEK	XL:1E-Sulfenic@81	-0.43124	17.9	0.025	714.915	2	FGANAILGVSLAVCK	XL:1E-Alkene@119	-0.682857	33.7	0.00019
SIA	P00918	K80	P14174	C81	598.329	4	420.819	709.859	2	AVLKGGPLDGTYR	XL:1E-Thiol@80	-0.596917	22.1	0.0029	477.293	2	LLCGLLAER	XL:1E-Alkene@81	-0.901159	26.6	8.8e-06
SIA	P06733	K89	P09104	C119	709.881	4	707.715	694.84	2	LNVTEQEKIDK	XL:1E-Thiol@89	-0.64881	31.8	0.0014	714.914	2	FGANAILGVSLAVCK	XL:1E-Alkene@119	-0.54298	30.1	6.2e-05
SIA	P06733	K89	P13929	C119	709.881	4	707.715	694.84	2	LNVTEQEKIDK	XL:1E-Thiol@89	-0.64881	31.8	0.0014	714.914	2	FGANAILGVSLAVCK	XL:1E-Alkene@119	-0.54298	30.1	6.2e-05
SIA	P06733	K89	P09104	C119	709.632	4	355.655	694.84	2	LNVTEQEKIDK	XL:1E-Thiol@89	-0.0731379	37.7	0.0002	714.914	2	FGANAILGVSLAVCK	XL:1E-Alkene@119	0.0165275	29.3	0.00044
SIA	P06733	K89	P13929	C119	709.632	4	355.655	694.84	2	LNVTEQEKIDK	XL:1E-Thiol@89	-0.0731379	37.7	0.0002	714.914	2	FGANAILGVSLAVCK	XL:1E-Alkene@119	0.0165275	29.3	0.00044
SIA	P14174	C81	P0CG47	K48	598.079	4	1.59694	477.292	2	LLCGLLAER	XL:1E-Alkene@81	0.355931	32.9	1.6e-05	709.859	2	LIFAGKQLEDGR	XL:1E-Thiol@48	-0.596917	24.4	0.0036
SIA	P14174	C81	P0CG47	K48	598.33	4	421.125	477.293	2	LLCGLLAER	XL:1E-Alkene@81	-1.94873	32.4	2.8e-05	709.86	2	LIFAGKQLEDGR	XL:1E-Thiol@48	-2.28739	35.5	0.00017
SIA	P06733	K80	P09104	C119	637.116	4	0.232674	559.319	2	TIAPALVSKK	XL:1E-Sulfenic@80	-1.35526	15.2	0.16	714.915	2	FGANAILGVSLAVCK	XL:1E-Alkene@119	-1.52212	37.9	1.5e-05
SIA	P06733	K80	P13929	C119	637.116	4	0.232674	559.319	2	TIAPALVSKK	XL:1E-Sulfenic@80	-1.35526	15.2	0.16	714.915	2	FGANAILGVSLAVCK	XL:1E-Alkene@119	-1.52212	37.9	1.5e-05
SIA	P06733	K80	P09104	C119	637.366	4	392.863	550.312	2	TIAPALVSKK	XL:1E-Thiol@80	0.439708	17	0.01	714.914	2	FGANAILGVSLAVCK	XL:1E-Alkene@119	0.436159	38.6	3e-05
SIA	P06733	K80	P13929	C119	637.366	4	392.863	550.312	2	TIAPALVSKK	XL:1E-Thiol@80	0.439708	17	0.01	714.914	2	FGANAILGVSLAVCK	XL:1E-Alkene@119	0.436159	38.6	3e-05
SIA	P06733	K126	P09104	C119	695.63	4	719.026	675.348	2	AGAVEKGVPLYR	XL:1E-Sulfenic@126	-0.796537	16.8	0.042	714.915	2	FGANAILGVSLAVCK	XL:1E-Alkene@119	-1.10249	40.2	9.7e-06
SIA	P06733	K126	P13929	C119	695.63	4	719.026	675.348	2	AGAVEKGVPLYR	XL:1E-Sulfenic@126	-0.796537	16.8	0.042	714.915	2	FGANAILGVSLAVCK	XL:1E-Alkene@119	-1.10249	40.2	9.7e-06
SIA	Q05639	K255	P00338	C163	808.434	4	623.19	1036.56	2	LPLQDVYKIGGIGTVPVGR	XL:1E-Sulfenic@255	0.28927	17.3	0.0023	579.3	2	VIGSGCNLDSAR	XL:1E-Alkene@163	-1.01528	17.9	0.0096
SIA	Q05639	K255	P07195	C164	808.434	4	623.19	1036.56	2	LPLQDVYKIGGIGTVPVGR	XL:1E-Sulfenic@255	0.28927	17.3	0.0023	579.3	2	VIGSGCNLDSAR	XL:1E-Alkene@164	-1.01528	17.9	0.0096
SIA	P27348	C94	P63104	K120	584.315	4	2.11465	650.872	2	SICTTVLELLDK	XL:1E-Alkene@94	-0.801529	28.8	4.8e-05	508.751	2	VFYLKMK	XL:1E-Thiol@120;Oxidation@121	-0.920558	15.7	0.013
SIA	P27348	C94	P63104	K120	584.566	4	432.485	650.872	2	SICTTVLELLDK	XL:1E-Alkene@94	-1.10881	26.5	0.00016	508.751	2	VFYLKMK	XL:1E-Thiol@120;Oxidation@121	-0.920558	17.9	0.015
SIA	P39687	C123	Q92688	K99	909.218	4	278.26	941.453	2	SLDLFNCEVTNLNDYR	XL:1E-Alkene@123	-0.621343	34.2	4.5e-07	867.472	2	LPNLTHLNLSGNKLK	XL:1E-Thiol@99	-0.350217	34.9	2.2e-05
SIA	P39687	C123	Q92688	K99	727.775	5	553.062	941.452	2	SLDLFNCEVTNLNDYR	XL:1E-Alkene@123	0.440845	32.5	4e-06	578.65	3	LPNLTHLNLSGNKLK	XL:1E-Thiol@99	0.558117	22.5	0.0044
SIA	P06733	K256	P09104	C119	648.587	4	388.199	572.754	2	SGKYDLDFK	XL:1E-Thiol@256	-2.24493	21.2	0.0019	714.915	2	FGANAILGVSLAVCK	XL:1E-Alkene@119	-1.94175	41.2	7.1e-06
SIA	P06733	K256	P13929	C119	648.587	4	388.199	572.754	2	SGKYDLDFK	XL:1E-Thiol@256	-2.24493	21.2	0.0019	714.915	2	FGANAILGVSLAVCK	XL:1E-Alkene@119	-1.94175	41.2	7.1e-06
SIA	P06733	K256	P09104	C119	648.337	4	1.33628	572.754	2	SGKYDLDFK	XL:1E-Thiol@256	-1.89574	25	0.00019	714.915	2	FGANAILGVSLAVCK	XL:1E-Alkene@119	-1.66199	42	1.2e-06
SIA	P06733	K256	P13929	C119	648.337	4	1.33628	572.754	2	SGKYDLDFK	XL:1E-Thiol@256	-1.89574	25	0.00019	714.915	2	FGANAILGVSLAVCK	XL:1E-Alkene@119	-1.66199	42	1.2e-06
SIA	P06733	K256	P09104	C119	648.588	4	389.047	572.753	2	SGKYDLDFK	XL:1E-Thiol@256	-1.02276	23.1	0.0016	714.915	2	FGANAILGVSLAVCK	XL:1E-Alkene@119	-0.96261	41	7.1e-06
SIA	P06733	K256	P13929	C119	648.588	4	389.047	572.753	2	SGKYDLDFK	XL:1E-Thiol@256	-1.02276	23.1	0.0016	714.915	2	FGANAILGVSLAVCK	XL:1E-Alkene@119	-0.96261	41	7.1e-06
SIA	P06733	K5	P09104	C119	625.356	4	402.436	526.29	2	MSILKIHAR	Acetyl+Met-loss@1;XL:1E-Thiol@5	-0.757713	30.1	0.0012	714.914	2	FGANAILGVSLAVCK	XL:1E-Alkene@119	-0.123349	41.1	3.6e-06
SIA	P06733	K5	P13929	C119	625.356	4	402.436	526.29	2	MSILKIHAR	Acetyl+Met-loss@1;XL:1E-Thiol@5	-0.757713	30.1	0.0012	714.914	2	FGANAILGVSLAVCK	XL:1E-Alkene@119	-0.123349	41.1	3.6e-06
SIA	P06733	K5	P09104	C119	625.356	4	402.925	526.29	2	MSILKIHAR	Acetyl+Met-loss@1;XL:1E-Thiol@5	-1.51775	30.5	0.0014	714.915	2	FGANAILGVSLAVCK	XL:1E-Alkene@119	-1.24236	39.5	3.5e-06
SIA	P06733	K5	P13929	C119	625.356	4	402.925	526.29	2	MSILKIHAR	Acetyl+Met-loss@1;XL:1E-Thiol@5	-1.51775	30.5	0.0014	714.915	2	FGANAILGVSLAVCK	XL:1E-Alkene@119	-1.24236	39.5	3.5e-06
SIA	P06733	K5	P09104	C119	625.356	4	402.436	526.291	2	MSILKIHAR	Acetyl+Met-loss@1;XL:1E-Thiol@5	-2.84781	31.5	0.0024	714.916	2	FGANAILGVSLAVCK	XL:1E-Alkene@119	-2.92088	40.7	1.2e-05
SIA	P06733	K5	P13929	C119	625.356	4	402.436	526.291	2	MSILKIHAR	Acetyl+Met-loss@1;XL:1E-Thiol@5	-2.84781	31.5	0.0024	714.916	2	FGANAILGVSLAVCK	XL:1E-Alkene@119	-2.92088	40.7	1.2e-05
SIA	P06733	K5	P09104	C119	625.355	4	402.241	526.291	2	MSILKIHAR	Acetyl+Met-loss@1;XL:1E-Thiol@5	-2.27778	32.1	0.0022	714.915	2	FGANAILGVSLAVCK	XL:1E-Alkene@119	-1.80187	43.7	4.2e-06
SIA	P06733	K5	P13929	C119	625.355	4	402.241	526.291	2	MSILKIHAR	Acetyl+Met-loss@1;XL:1E-Thiol@5	-2.27778	32.1	0.0022	714.915	2	FGANAILGVSLAVCK	XL:1E-Alkene@119	-1.80187	43.7	4.2e-06
SIA	P06733	K5	P09104	C389	833.939	4	603.01	526.29	2	MSILKIHAR	Acetyl+Met-loss@1;XL:1E-Thiol@5	-0.377694	29.4	0.0019	1131.58	2	SGETEDTFIADLVVGLCTGQIK	XL:1E-Alkene@389	-0.847645	15.4	0.071
SIA	P06733	K5	P13929	C389	833.939	4	603.01	526.29	2	MSILKIHAR	Acetyl+Met-loss@1;XL:1E-Thiol@5	-0.377694	29.4	0.0019	1131.58	2	SGETEDTFIADLVVGLCTGQIK	XL:1E-Alkene@389	-0.847645	15.4	0.071
SIA	P06733	K5	P09104	C389	833.688	4	301.878	526.29	2	MSILKIHAR	Acetyl+Met-loss@1;XL:1E-Thiol@5	-0.947722	28.7	0.002	1131.58	2	SGETEDTFIADLVVGLCTGQIK	XL:1E-Alkene@389	-0.0522964	25.1	0.0006
SIA	P06733	K5	P13929	C389	833.688	4	301.878	526.29	2	MSILKIHAR	Acetyl+Met-loss@1;XL:1E-Thiol@5	-0.947722	28.7	0.002	1131.58	2	SGETEDTFIADLVVGLCTGQIK	XL:1E-Alkene@389	-0.0522964	25.1	0.0006
SIA	P00338	C163	P07195	K308	612.832	4	414.637	579.3	2	VIGSGCNLDSAR	XL:1E-Alkene@163	-1.01528	19.6	0.0061	636.853	2	GLTSVINQKLK	XL:1E-Thiol@308	-0.686805	11.9	0.099
SIA	P06733	K5	P13929	C357	653.854	4	385.956	526.29	2	MSILKIHAR	Acetyl+Met-loss@1;XL:1E-Thiol@5	-0.377694	21.5	0.026	771.91	2	VNQIGSVTESIQACK	XL:1E-Alkene@357	-0.965471	19.2	0.0066
SIA	P62807	K109	Q00839	C594	727.88	4	691.249	917.993	2	LLLPGELAKHAVSEGTK	XL:1E-Thiol@109	-2.70291	25.6	0.00019	527.761	2	MCLFAGFQR	Oxidation@593;XL:1E-Alkene@594	-1.74386	30.3	3.6e-05
SIA	P06899	K109	Q00839	C594	727.88	4	691.249	917.993	2	LLLPGELAKHAVSEGTK	XL:1E-Thiol@109	-2.70291	25.6	0.00019	527.761	2	MCLFAGFQR	Oxidation@593;XL:1E-Alkene@594	-1.74386	30.3	3.6e-05
SIA	Q16778	K109	Q00839	C594	727.88	4	691.249	917.993	2	LLLPGELAKHAVSEGTK	XL:1E-Thiol@109	-2.70291	25.6	0.00019	527.761	2	MCLFAGFQR	Oxidation@593;XL:1E-Alkene@594	-1.74386	30.3	3.6e-05
SIA	Q5QNW6	K109	Q00839	C594	727.88	4	691.249	917.993	2	LLLPGELAKHAVSEGTK	XL:1E-Thiol@109	-2.70291	25.6	0.00019	527.761	2	MCLFAGFQR	Oxidation@593;XL:1E-Alkene@594	-1.74386	30.3	3.6e-05
SIA	P16403	K46	P09429	C23	810.159	4	314.419	899.477	2	ASGPPVSELITKAVAASK	XL:1E-Thiol@46	-3.22241	22.3	0.0066	711.332	2	MSSYAFFVQTCR	Oxidation@13;XL:1E-Alkene@23	-3.85937	18.4	0.0085
SIA	P16403	K46	P26583	C23	810.159	4	314.419	899.477	2	ASGPPVSELITKAVAASK	XL:1E-Thiol@46	-3.22241	22.3	0.0066	711.332	2	MSSYAFFVQTCR	Oxidation@13;XL:1E-Alkene@23	-3.85937	18.4	0.0085
SIA	P16402	K47	P09429	C23	810.159	4	314.419	899.477	2	ASGPPVSELITKAVAASK	XL:1E-Thiol@47	-3.22241	22.3	0.0066	711.332	2	MSSYAFFVQTCR	Oxidation@13;XL:1E-Alkene@23	-3.85937	18.4	0.0085
SIA	P10412	K46	P09429	C23	810.159	4	314.419	899.477	2	ASGPPVSELITKAVAASK	XL:1E-Thiol@46	-3.22241	22.3	0.0066	711.332	2	MSSYAFFVQTCR	Oxidation@13;XL:1E-Alkene@23	-3.85937	18.4	0.0085
SIA	P10412	K46	P26583	C23	810.159	4	314.419	899.477	2	ASGPPVSELITKAVAASK	XL:1E-Thiol@46	-3.22241	22.3	0.0066	711.332	2	MSSYAFFVQTCR	Oxidation@13;XL:1E-Alkene@23	-3.85937	18.4	0.0085
SIA	P16403	K46	P09429	C23	809.906	4	1.8096	899.476	2	ASGPPVSELITKAVAASK	XL:1E-Thiol@46	-1.4436	38.7	3.5e-06	711.331	2	MSSYAFFVQTCR	Oxidation@13;XL:1E-Alkene@23	-2.45356	27.9	6.8e-05
SIA	P16403	K46	P26583	C23	809.906	4	1.8096	899.476	2	ASGPPVSELITKAVAASK	XL:1E-Thiol@46	-1.4436	38.7	3.5e-06	711.331	2	MSSYAFFVQTCR	Oxidation@13;XL:1E-Alkene@23	-2.45356	27.9	6.8e-05
SIA	P16402	K47	P09429	C23	809.906	4	1.8096	899.476	2	ASGPPVSELITKAVAASK	XL:1E-Thiol@47	-1.4436	38.7	3.5e-06	711.331	2	MSSYAFFVQTCR	Oxidation@13;XL:1E-Alkene@23	-2.45356	27.9	6.8e-05
SIA	P10412	K46	P09429	C23	809.906	4	1.8096	899.476	2	ASGPPVSELITKAVAASK	XL:1E-Thiol@46	-1.4436	38.7	3.5e-06	711.331	2	MSSYAFFVQTCR	Oxidation@13;XL:1E-Alkene@23	-2.45356	27.9	6.8e-05
SIA	P10412	K46	P26583	C23	809.906	4	1.8096	899.476	2	ASGPPVSELITKAVAASK	XL:1E-Thiol@46	-1.4436	38.7	3.5e-06	711.331	2	MSSYAFFVQTCR	Oxidation@13;XL:1E-Alkene@23	-2.45356	27.9	6.8e-05
SIA	P31943	C290	P55795	K349	626.671	5	643.518	674.963	3	YGDGGSTFQSTTGHCVHMR	XL:1E-Alkene@290;Oxidation@293	-1.51274	28.4	0.00019	544.225	2	DKANMQHR	XL:1E-Thiol@349;Oxidation@352	-1.22683	23.6	0.0095
SIA	P22626	C50	Q00839	K215	793.88	4	-3.71724	708.86	2	LTDCVVMRDPASK	XL:1E-Alkene@50;Oxidation@53	1.15535	28.7	9.3e-05	869.898	2	KAEGGGGGGRPGAPAAGDGK	XL:1E-Thiol@215	1.86653	30.4	0.00011
SIA	P62807	K117	P22626	C50	684.344	4	365.298	650.323	2	HAVSEGTKAVTK	XL:1E-Thiol@117	-2.72691	22.9	0.0014	708.863	2	LTDCVVMRDPASK	XL:1E-Alkene@50;Oxidation@53	-2.79464	23.4	0.0043
SIA	Q93079	K117	P22626	C50	684.344	4	365.298	650.323	2	HAVSEGTKAVTK	XL:1E-Thiol@117	-2.72691	22.9	0.0014	708.863	2	LTDCVVMRDPASK	XL:1E-Alkene@50;Oxidation@53	-2.79464	23.4	0.0043
SIA	Q99879	K117	P22626	C50	684.344	4	365.298	650.323	2	HAVSEGTKAVTK	XL:1E-Thiol@117	-2.72691	22.9	0.0014	708.863	2	LTDCVVMRDPASK	XL:1E-Alkene@50;Oxidation@53	-2.79464	23.4	0.0043
SIA	P23527	K117	P22626	C50	684.344	4	365.298	650.323	2	HAVSEGTKAVTK	XL:1E-Thiol@117	-2.72691	22.9	0.0014	708.863	2	LTDCVVMRDPASK	XL:1E-Alkene@50;Oxidation@53	-2.79464	23.4	0.0043
SIA	Q5QNW6	K117	P22626	C50	684.344	4	365.298	650.323	2	HAVSEGTKAVTK	XL:1E-Thiol@117	-2.72691	22.9	0.0014	708.863	2	LTDCVVMRDPASK	XL:1E-Alkene@50;Oxidation@53	-2.79464	23.4	0.0043
SIA	P62807	K117	P22626	C50	684.345	4	366.996	659.328	2	HAVSEGTKAVTK	XL:1E-Sulfenic@117	-0.869634	20.7	0.0047	708.862	2	LTDCVVMRDPASK	XL:1E-Alkene@50;Oxidation@53	-1.10179	20.5	0.0046
SIA	Q93079	K117	P22626	C50	684.345	4	366.996	659.328	2	HAVSEGTKAVTK	XL:1E-Sulfenic@117	-0.869634	20.7	0.0047	708.862	2	LTDCVVMRDPASK	XL:1E-Alkene@50;Oxidation@53	-1.10179	20.5	0.0046
SIA	Q99879	K117	P22626	C50	684.345	4	366.996	659.328	2	HAVSEGTKAVTK	XL:1E-Sulfenic@117	-0.869634	20.7	0.0047	708.862	2	LTDCVVMRDPASK	XL:1E-Alkene@50;Oxidation@53	-1.10179	20.5	0.0046
SIA	P23527	K117	P22626	C50	684.345	4	366.996	659.328	2	HAVSEGTKAVTK	XL:1E-Sulfenic@117	-0.869634	20.7	0.0047	708.862	2	LTDCVVMRDPASK	XL:1E-Alkene@50;Oxidation@53	-1.10179	20.5	0.0046
SIA	Q5QNW6	K117	P22626	C50	684.345	4	366.996	659.328	2	HAVSEGTKAVTK	XL:1E-Sulfenic@117	-0.869634	20.7	0.0047	708.862	2	LTDCVVMRDPASK	XL:1E-Alkene@50;Oxidation@53	-1.10179	20.5	0.0046
SIA	P09429	K165	Q9P258	C337	653.345	4	-366.471	479.245	2	AKGKPDAAK	XL:1E-Thiol@165	-1.5454	14.7	0.011	818.92	2	DVACGANHTLVLDSQK	XL:1E-Alkene@337	-2.30658	15.8	0.18
SIA	P16403	K110	P62318	C20	680.741	5	297.002	529.769	2	KAASGEAKPK	XL:1E-Thiol@110	-1.70146	27.1	0.0035	775.049	3	VLHEAEGHIVTCETNTGEVYR	XL:1E-Alkene@20	-1.12322	33.1	4.5e-05
SIA	P10412	K110	P62318	C20	680.741	5	297.002	529.769	2	KAASGEAKPK	XL:1E-Thiol@110	-1.70146	27.1	0.0035	775.049	3	VLHEAEGHIVTCETNTGEVYR	XL:1E-Alkene@20	-1.12322	33.1	4.5e-05
SIA	Q71DI3	K5	P62318	C20	624.304	5	315.887	388.69	2	TKQTAR	XL:1E-Thiol@5	-1.74947	17	0.029	775.05	3	VLHEAEGHIVTCETNTGEVYR	XL:1E-Alkene@20	-1.89736	38.1	2e-06
SIA	Q71DI3	K5	P62318	C20	624.308	5	322.744	388.69	2	TKQTAR	XL:1E-Thiol@5	-1.49219	14.1	0.095	775.049	3	VLHEAEGHIVTCETNTGEVYR	XL:1E-Alkene@20	-0.736147	36	1e-05
SIA	Q71DI3	K5	P62318	C20	780.134	4	323.787	388.69	2	TKQTAR	XL:1E-Thiol@5	-2.00674	16	0.097	1162.07	2	VLHEAEGHIVTCETNTGEVYR	XL:1E-Alkene@20	-3.26491	42.6	4.3e-08
SIA	Q71DI3	K5	P62318	C20	780.134	4	323.317	388.69	2	TKQTAR	XL:1E-Thiol@5	-0.720371	12.9	0.12	1162.07	2	VLHEAEGHIVTCETNTGEVYR	XL:1E-Alkene@20	-0.339102	46.3	2.8e-08
SIA	Q71DI3	K15	P62318	C20	638.114	5	317.519	423.201	2	STGGKAPR	XL:1E-Thiol@15	-1.29521	11.1	0.15	775.05	3	VLHEAEGHIVTCETNTGEVYR	XL:1E-Alkene@20	-1.38127	20	0.084
SIA	P10412	K140	P62318	C20	652.525	5	615.725	458.732	2	KATGAATPK	XL:1E-Thiol@140	-1.55903	18.3	0.0045	775.05	3	VLHEAEGHIVTCETNTGEVYR	XL:1E-Alkene@20	-1.63931	34.7	4.4e-06
SIA	P10412	K160	P62318	C20	800.149	4	314.115	437.727	2	KPAAAAGAK	XL:1E-Sulfenic@160	-2.01009	18.9	0.16	1162.07	2	VLHEAEGHIVTCETNTGEVYR	XL:1E-Alkene@20	-2.74859	30.5	6.1e-05
SIA	P10412	K140	P62318	C20	815.154	4	308.133	467.738	2	KATGAATPK	XL:1E-Sulfenic@140	-2.38419	15.6	0.17	1162.07	2	VLHEAEGHIVTCETNTGEVYR	XL:1E-Alkene@20	-1.88806	33.1	5.7e-06
SIA	P62805	K13	P62318	C20	621.114	5	653.412	380.195	2	GLGKGGAK	XL:1E-Thiol@13	-0.951623	22.9	0.037	775.05	3	VLHEAEGHIVTCETNTGEVYR	XL:1E-Alkene@20	-1.38127	35.3	2.8e-05
SIA	P62805	K13	P62318	C20	620.91	5	324.747	380.195	2	GLGKGGAK	XL:1E-Thiol@13	-0.951623	20.2	0.018	775.049	3	VLHEAEGHIVTCETNTGEVYR	XL:1E-Alkene@20	-1.12322	32.1	2.5e-05
SIA	P62807	K6	P62318	C20	877.182	4	285.65	591.796	2	MPEPAKSAPAPK	Met-loss@1;XL:1E-Sulfenic@6	-1.97529	17.2	0.043	1162.07	2	VLHEAEGHIVTCETNTGEVYR	XL:1E-Alkene@20	-2.66254	45.8	7.3e-08
SIA	P22626	K104	P14866	C472	886.415	4	568.183	705.839	2	EESGKPGAHVTVK	XL:1E-Thiol@104	-2.35062	19	0.086	1056.98	2	QPAIMPGQSYGLEDGSCSYK	Oxidation@460;XL:1E-Alkene@472	-1.8171	22.7	0.00023
SIA	P0C0S8	K96	P62318	C20	738.164	5	545.453	672.827	2	NDEELNKLLGK	XL:1E-Thiol@96	-0.383751	21.6	0.0068	775.05	3	VLHEAEGHIVTCETNTGEVYR	XL:1E-Alkene@20	-1.38127	22.2	0.0079
SIA	P16403	K46	Q71DI3	C111	1051.93	5	379.251	899.476	2	ASGPPVSELITKAVAASK	XL:1E-Thiol@46	-1.4436	17.1	0.0026	1146.9	3	FQSSAVMALQEASEAYLVGLFEDTNLCAIHAK	Oxidation@91;XL:1E-Alkene@111	-1.78099	21.7	0.018
SIA	P16402	K47	Q71DI3	C111	1051.93	5	379.251	899.476	2	ASGPPVSELITKAVAASK	XL:1E-Thiol@47	-1.4436	17.1	0.0026	1146.9	3	FQSSAVMALQEASEAYLVGLFEDTNLCAIHAK	Oxidation@91;XL:1E-Alkene@111	-1.78099	21.7	0.018
SIA	P10412	K46	Q71DI3	C111	1051.93	5	379.251	899.476	2	ASGPPVSELITKAVAASK	XL:1E-Thiol@46	-1.4436	17.1	0.0026	1146.9	3	FQSSAVMALQEASEAYLVGLFEDTNLCAIHAK	Oxidation@91;XL:1E-Alkene@111	-1.78099	21.7	0.018
SIA	P16403	K46	Q71DI3	C111	1051.94	5	385.41	899.477	2	ASGPPVSELITKAVAASK	XL:1E-Thiol@46	-3.00006	23.3	0.0022	1146.9	3	FQSSAVMALQEASEAYLVGLFEDTNLCAIHAK	Oxidation@91;XL:1E-Alkene@111	-1.43222	23.2	0.0098
SIA	P16402	K47	Q71DI3	C111	1051.94	5	385.41	899.477	2	ASGPPVSELITKAVAASK	XL:1E-Thiol@47	-3.00006	23.3	0.0022	1146.9	3	FQSSAVMALQEASEAYLVGLFEDTNLCAIHAK	Oxidation@91;XL:1E-Alkene@111	-1.43222	23.2	0.0098
SIA	P10412	K46	Q71DI3	C111	1051.94	5	385.41	899.477	2	ASGPPVSELITKAVAASK	XL:1E-Thiol@46	-3.00006	23.3	0.0022	1146.9	3	FQSSAVMALQEASEAYLVGLFEDTNLCAIHAK	Oxidation@91;XL:1E-Alkene@111	-1.43222	23.2	0.0098
SIA	Q93079	K117	P22626	C50	684.338	4	357.167	659.327	2	HAVSEGTKAVTK	XL:1E-Sulfenic@117	-0.414625	17.7	0.00089	708.862	2	LTDCVVMRDPASK	XL:1E-Alkene@50;Oxidation@53	-0.537506	17.9	0.057
SIA	Q99880	K117	P22626	C50	684.338	4	357.167	659.327	2	HAVSEGTKAVTK	XL:1E-Sulfenic@117	-0.414625	17.7	0.00089	708.862	2	LTDCVVMRDPASK	XL:1E-Alkene@50;Oxidation@53	-0.537506	17.9	0.057
SIA	P23527	K117	P22626	C50	684.338	4	357.167	659.327	2	HAVSEGTKAVTK	XL:1E-Sulfenic@117	-0.414625	17.7	0.00089	708.862	2	LTDCVVMRDPASK	XL:1E-Alkene@50;Oxidation@53	-0.537506	17.9	0.057
SIA	Q5QNW6	K117	P22626	C50	684.338	4	357.167	659.327	2	HAVSEGTKAVTK	XL:1E-Sulfenic@117	-0.414625	17.7	0.00089	708.862	2	LTDCVVMRDPASK	XL:1E-Alkene@50;Oxidation@53	-0.537506	17.9	0.057
SIA	Q93079	K117	P22626	C50	684.344	4	366.37	650.322	2	HAVSEGTKAVTK	XL:1E-Thiol@117	-0.881677	20.7	0.0054	708.862	2	LTDCVVMRDPASK	XL:1E-Alkene@50;Oxidation@53	-1.525	19	0.0054
SIA	Q99880	K117	P22626	C50	684.344	4	366.37	650.322	2	HAVSEGTKAVTK	XL:1E-Thiol@117	-0.881677	20.7	0.0054	708.862	2	LTDCVVMRDPASK	XL:1E-Alkene@50;Oxidation@53	-1.525	19	0.0054
SIA	P23527	K117	P22626	C50	684.344	4	366.37	650.322	2	HAVSEGTKAVTK	XL:1E-Thiol@117	-0.881677	20.7	0.0054	708.862	2	LTDCVVMRDPASK	XL:1E-Alkene@50;Oxidation@53	-1.525	19	0.0054
SIA	Q5QNW6	K117	P22626	C50	684.344	4	366.37	650.322	2	HAVSEGTKAVTK	XL:1E-Thiol@117	-0.881677	20.7	0.0054	708.862	2	LTDCVVMRDPASK	XL:1E-Alkene@50;Oxidation@53	-1.525	19	0.0054
SIA	Q93079	K117	P22626	C50	684.344	4	366.191	650.323	2	HAVSEGTKAVTK	XL:1E-Thiol@117	-2.41937	20.1	0.0084	708.863	2	LTDCVVMRDPASK	XL:1E-Alkene@50;Oxidation@53	-2.37143	26.6	0.00047
SIA	Q99880	K117	P22626	C50	684.344	4	366.191	650.323	2	HAVSEGTKAVTK	XL:1E-Thiol@117	-2.41937	20.1	0.0084	708.863	2	LTDCVVMRDPASK	XL:1E-Alkene@50;Oxidation@53	-2.37143	26.6	0.00047
SIA	P23527	K117	P22626	C50	684.344	4	366.191	650.323	2	HAVSEGTKAVTK	XL:1E-Thiol@117	-2.41937	20.1	0.0084	708.863	2	LTDCVVMRDPASK	XL:1E-Alkene@50;Oxidation@53	-2.37143	26.6	0.00047
SIA	Q5QNW6	K117	P22626	C50	684.344	4	366.191	650.323	2	HAVSEGTKAVTK	XL:1E-Thiol@117	-2.41937	20.1	0.0084	708.863	2	LTDCVVMRDPASK	XL:1E-Alkene@50;Oxidation@53	-2.37143	26.6	0.00047
SIA	P09651	K105	P22626	C50	768.886	4	324.958	819.408	2	EDSQRPGAHLTVKK	XL:1E-Thiol@105	-1.52152	24.7	0.0014	708.863	2	LTDCVVMRDPASK	XL:1E-Alkene@50;Oxidation@53	-2.5125	23.3	0.0011
SIA	P16403	K17|K21	P62987	C115	810.924	4	620.604	1067.55	2	MSETAPAAPAAAPPAEKAPVKK	Acetyl+Met-loss@1;XL:1E-Sulfenic@17|XL:1E-Sulfenic@21	-1.40127	20.8	0.011	553.298	2	CGHTNNLRPK	XL:1E-Alkene@115	-1.43408	21.9	0.0013
SIA	P16403	K17|K21	P62987	C115	810.922	4	618.644	1067.55	2	MSETAPAAPAAAPPAEKAPVKK	Acetyl+Met-loss@1;XL:1E-Sulfenic@17|XL:1E-Sulfenic@21	-1.02658	21.2	0.0095	553.297	2	CGHTNNLRPK	XL:1E-Alkene@115	-0.711139	18.3	0.00094
SIA	Q14103	K197	O14979	C177	731.874	4	342.179	924.466	2	IFVGGLSPDTPEEKIR	XL:1E-Sulfenic@197	-2.54044	21.7	0.033	538.786	2	FGEVVDCTIK	XL:1E-Alkene@177	-3.01667	31.4	6.1e-05
SIA	P51991	K126	P07910	C46	602.324	4	-3.35853	790.91	2	EDSVKPGAHLTVKK	XL:1E-Thiol@126	-1.6469	24.6	0.0043	404.738	2	IVGCSVHK	XL:1E-Alkene@46	-0.171692	12.2	0.073
SIA	P51991	K126	P07910	C46	602.577	4	418.18	790.91	2	EDSVKPGAHLTVKK	XL:1E-Thiol@126	-1.6469	17.7	0.027	404.738	2	IVGCSVHK	XL:1E-Alkene@46	-2.14828	13.4	0.026
SIA	P09651	K350	P31943	C290	749.133	5	270.64	859.885	2	SSGPYGGGGQYFAKPR	XL:1E-Sulfenic@350	-1.59482	26	0.00067	674.964	3	YGDGGSTFQSTTGHCVHMR	XL:1E-Alkene@290;Oxidation@293	-2.25352	23.5	0.0018
SIA	P09651	K350	P31943	C290	936.414	4	537.838	859.885	2	SSGPYGGGGQYFAKPR	XL:1E-Sulfenic@350	-1.47852	16.4	0.072	1011.94	2	YGDGGSTFQSTTGHCVHMR	XL:1E-Alkene@290;Oxidation@293	-1.40305	22.7	0.00027
SIA	P09651	K350	P52597	C290	772.147	5	522.906	859.884	2	SSGPYGGGGQYFAKPR	XL:1E-Sulfenic@350	-0.897051	20.3	0.01	712.986	3	YGDSEFTVQSTTGHCVHMR	XL:1E-Alkene@290;Oxidation@293	-1.44162	21	0.0083
SIA	P62807	K109	Q9UQ80	C296	668.603	4	377.311	917.991	2	LLLPGELAKHAVSEGTK	XL:1E-Thiol@109	-1.39571	20.9	0.0047	409.708	2	MGVVECAK	Oxidation@291;XL:1E-Alkene@296	-1.99788	17.3	0.0044
SIA	Q93079	K109	Q9UQ80	C296	668.603	4	377.311	917.991	2	LLLPGELAKHAVSEGTK	XL:1E-Thiol@109	-1.39571	20.9	0.0047	409.708	2	MGVVECAK	Oxidation@291;XL:1E-Alkene@296	-1.99788	17.3	0.0044
SIA	Q99880	K109	Q9UQ80	C296	668.603	4	377.311	917.991	2	LLLPGELAKHAVSEGTK	XL:1E-Thiol@109	-1.39571	20.9	0.0047	409.708	2	MGVVECAK	Oxidation@291;XL:1E-Alkene@296	-1.99788	17.3	0.0044
SIA	P23527	K109	Q9UQ80	C296	668.603	4	377.311	917.991	2	LLLPGELAKHAVSEGTK	XL:1E-Thiol@109	-1.39571	20.9	0.0047	409.708	2	MGVVECAK	Oxidation@291;XL:1E-Alkene@296	-1.99788	17.3	0.0044
SIA	Q5QNW6	K109	Q9UQ80	C296	668.603	4	377.311	917.991	2	LLLPGELAKHAVSEGTK	XL:1E-Thiol@109	-1.39571	20.9	0.0047	409.708	2	MGVVECAK	Oxidation@291;XL:1E-Alkene@296	-1.99788	17.3	0.0044
SIA	Q14103	K197	O14979	C177	731.878	4	347.442	924.468	2	IFVGGLSPDTPEEKIR	XL:1E-Sulfenic@197	-4.05482	24	0.0056	538.787	2	FGEVVDCTIK	XL:1E-Alkene@177	-4.31589	26.5	0.00033
SIA	P31946	C96	P63104	K120	769.146	4	329.536	1020.03	2	IEAELQDICNDVLELLDK	XL:1E-Alkene@96	-0.592961	30.1	0.00089	508.751	2	VFYLKMK	XL:1E-Thiol@120;Oxidation@121	-0.527439	18.3	0.0038
SIA	P62807	K47	P07910	C46	602.579	4	421.327	790.909	2	VLKQVHPDTGISSK	XL:1E-Thiol@47	-0.508974	34.2	1.3e-05	404.738	2	IVGCSVHK	XL:1E-Alkene@46	-0.665839	21.3	0.0012
SIA	Q93079	K47	P07910	C46	602.579	4	421.327	790.909	2	VLKQVHPDTGISSK	XL:1E-Thiol@47	-0.508974	34.2	1.3e-05	404.738	2	IVGCSVHK	XL:1E-Alkene@46	-0.665839	21.3	0.0012
SIA	P23527	K47	P07910	C46	602.579	4	421.327	790.909	2	VLKQVHPDTGISSK	XL:1E-Thiol@47	-0.508974	34.2	1.3e-05	404.738	2	IVGCSVHK	XL:1E-Alkene@46	-0.665839	21.3	0.0012
SIA	Q5QNW6	K47	P07910	C46	602.579	4	421.327	790.909	2	VLKQVHPDTGISSK	XL:1E-Thiol@47	-0.508974	34.2	1.3e-05	404.738	2	IVGCSVHK	XL:1E-Alkene@46	-0.665839	21.3	0.0012
SIA	P62807	K47	P07910	C46	602.327	4	2.93461	790.909	2	VLKQVHPDTGISSK	XL:1E-Thiol@47	-0.63541	26.4	0.00022	404.738	2	IVGCSVHK	XL:1E-Alkene@46	-0.418766	16.9	0.021
SIA	Q93079	K47	P07910	C46	602.327	4	2.93461	790.909	2	VLKQVHPDTGISSK	XL:1E-Thiol@47	-0.63541	26.4	0.00022	404.738	2	IVGCSVHK	XL:1E-Alkene@46	-0.418766	16.9	0.021
SIA	P23527	K47	P07910	C46	602.327	4	2.93461	790.909	2	VLKQVHPDTGISSK	XL:1E-Thiol@47	-0.63541	26.4	0.00022	404.738	2	IVGCSVHK	XL:1E-Alkene@46	-0.418766	16.9	0.021
SIA	Q5QNW6	K47	P07910	C46	602.327	4	2.93461	790.909	2	VLKQVHPDTGISSK	XL:1E-Thiol@47	-0.63541	26.4	0.00022	404.738	2	IVGCSVHK	XL:1E-Alkene@46	-0.418766	16.9	0.021
SIA	P62807	K6	Q9P258	C209	726.384	4	344.843	591.796	2	MPEPAKSAPAPK	Met-loss@1;XL:1E-Sulfenic@6	-1.97529	19.8	0.0048	860.475	2	LIEGLSHEVIVSAACGR	XL:1E-Alkene@209	-2.26213	41.7	2.7e-07
SIA	P62807	K109	O43390	C226	775.913	4	648.892	917.992	2	LLLPGELAKHAVSEGTK	XL:1E-Thiol@109	-1.72251	14.3	0.078	623.826	2	LCDSYEIRPGK	XL:1E-Alkene@226	-1.34259	20.3	0.0071
SIA	Q93079	K109	O43390	C226	775.913	4	648.892	917.992	2	LLLPGELAKHAVSEGTK	XL:1E-Thiol@109	-1.72251	14.3	0.078	623.826	2	LCDSYEIRPGK	XL:1E-Alkene@226	-1.34259	20.3	0.0071
SIA	P23527	K109	O43390	C226	775.913	4	648.892	917.992	2	LLLPGELAKHAVSEGTK	XL:1E-Thiol@109	-1.72251	14.3	0.078	623.826	2	LCDSYEIRPGK	XL:1E-Alkene@226	-1.34259	20.3	0.0071
SIA	Q5QNW6	K109	O43390	C226	775.913	4	648.892	917.992	2	LLLPGELAKHAVSEGTK	XL:1E-Thiol@109	-1.72251	14.3	0.078	623.826	2	LCDSYEIRPGK	XL:1E-Alkene@226	-1.34259	20.3	0.0071
SIA	P61978	K52	P14866	C472	904.697	4	547.404	742.42	2	ILLQSKNAGAVIGK	XL:1E-Thiol@52	-1.21088	16.2	0.0055	1056.98	2	QPAIMPGQSYGLEDGSCSYK	Oxidation@460;XL:1E-Alkene@472	0.831951	12.1	0.069
SIA	P62807	K109	Q99729	C98	733.142	4	344.357	917.991	2	LLLPGELAKHAVSEGTK	XL:1E-Thiol@109	-1.17784	16.2	0.038	538.786	2	FGEVVDCTIK	XL:1E-Alkene@98	-1.90306	22.3	0.0021
SIA	P62807	K109	Q14103	C126	733.142	4	344.357	917.991	2	LLLPGELAKHAVSEGTK	XL:1E-Thiol@109	-1.17784	16.2	0.038	538.786	2	FGEVVDCTLK	XL:1E-Alkene@126	-1.90306	22.3	0.0021
SIA	P62807	K109	O14979	C177	733.142	4	344.357	917.991	2	LLLPGELAKHAVSEGTK	XL:1E-Thiol@109	-1.17784	16.2	0.038	538.786	2	FGEVVDCTIK	XL:1E-Alkene@177	-1.90306	22.3	0.0021
SIA	P23527	K109	Q99729	C98	733.142	4	344.357	917.991	2	LLLPGELAKHAVSEGTK	XL:1E-Thiol@109	-1.17784	16.2	0.038	538.786	2	FGEVVDCTIK	XL:1E-Alkene@98	-1.90306	22.3	0.0021
SIA	P23527	K109	O14979	C177	733.142	4	344.357	917.991	2	LLLPGELAKHAVSEGTK	XL:1E-Thiol@109	-1.17784	16.2	0.038	538.786	2	FGEVVDCTIK	XL:1E-Alkene@177	-1.90306	22.3	0.0021
SIA	Q99729	C98	O14979	K197	692.6	4	364.464	538.786	2	FGEVVDCTIK	XL:1E-Alkene@98	-1.90306	20.7	0.00011	836.907	2	GFGFVLFKDAASVDK	XL:1E-Thiol@197	-1.64481	32.1	3.7e-05
SIA	Q14103	C126	O14979	K197	692.6	4	364.464	538.786	2	FGEVVDCTLK	XL:1E-Alkene@126	-1.90306	20.7	0.00011	836.907	2	GFGFVLFKDAASVDK	XL:1E-Thiol@197	-1.64481	32.1	3.7e-05
SIA	Q99729	K118	Q14103	C126	699.356	4	0.26617	850.923	2	GFGFILFKDAASVEK	XL:1E-Thiol@118	-1.79393	31.6	3.1e-05	538.786	2	FGEVVDCTLK	XL:1E-Alkene@126	-2.27427	31.4	2.9e-05
SIA	Q99729	K118	O14979	C177	699.356	4	0.26617	850.923	2	GFGFILFKDAASVEK	XL:1E-Thiol@118	-1.79393	31.6	3.1e-05	538.786	2	FGEVVDCTIK	XL:1E-Alkene@177	-2.27427	31.4	2.9e-05
SIA	Q99729	K118	Q14103	C126	699.859	4	721.136	850.923	2	GFGFILFKDAASVEK	XL:1E-Thiol@118	-1.67641	35.2	7.3e-06	538.786	2	FGEVVDCTLK	XL:1E-Alkene@126	-1.71746	31.9	4e-05
SIA	Q99729	K118	O14979	C177	699.859	4	721.136	850.923	2	GFGFILFKDAASVEK	XL:1E-Thiol@118	-1.67641	35.2	7.3e-06	538.786	2	FGEVVDCTIK	XL:1E-Alkene@177	-1.71746	31.9	4e-05
SIA	Q92841	C247	P17844	K470	830.446	4	304.716	639.365	2	GDGPICLVLAPTR	XL:1E-Alkene@247	-1.16555	19.1	0.001	1021.02	2	EANQAINPKLLQLVEDR	XL:1E-Sulfenic@470	1.75917	21.6	0.01
SIA	P62807	K109	P07910	C46	666.118	4	378.323	917.991	2	LLLPGELAKHAVSEGTK	XL:1E-Thiol@109	-1.28678	24	0.00032	404.738	2	IVGCSVHK	XL:1E-Alkene@46	-1.15999	16.7	0.11
SIA	P62807	K109	P07910	C46	666.118	4	378.323	917.99	2	LLLPGELAKHAVSEGTK	XL:1E-Thiol@109	0.347228	25.3	0.00014	404.738	2	IVGCSVHK	XL:1E-Alkene@46	-1.40706	21.5	0.0016
SIA	P35580	K190	P35579	C172	627.117	5	322.866	826.933	2	KVIQYLAHVASSHK	XL:1E-Thiol@190	-0.354458	23.9	0.0006	730.847	2	EDQSILCTGESGAGK	XL:1E-Alkene@172	-0.793403	21.6	0.0061
SIA	P35580	K190	P35579	C172	627.116	5	321.208	826.933	2	KVIQYLAHVASSHK	XL:1E-Thiol@190	-0.1126	19.1	0.018	730.847	2	EDQSILCTGESGAGK	XL:1E-Alkene@172	0.0275614	17.9	0.018
SIA	Q92841	C277	P62807	K109	563.901	5	357.759	481.751	2	STCIYGGAPK	XL:1E-Alkene@277	-0.135203	23.4	0.0013	612.33	3	LLLPGELAKHAVSEGTK	XL:1E-Thiol@109	-1.40775	17.6	0.085
SIA	P17844	C200	P62807	K109	563.901	5	357.759	481.751	2	STCIYGGAPK	XL:1E-Alkene@200	-0.135203	23.4	0.0013	612.33	3	LLLPGELAKHAVSEGTK	XL:1E-Thiol@109	-1.40775	17.6	0.085
SIA	Q92841	K547	P17844	C170	926.234	4	270.486	1212.6	2	VLEEANQAINPKLMQLVDHR	XL:1E-Sulfenic@547;Oxidation@549	-0.61135	23.2	0.0032	639.365	2	GDGPICLVLAPTR	XL:1E-Alkene@170	-1.94757	13.9	0.034
SIA	P39687	C123	Q92688	K99	727.775	5	553.398	941.454	2	SLDLFNCEVTNLNDYR	XL:1E-Alkene@123	-1.25866	38.2	2.6e-07	578.652	3	LPNLTHLNLSGNKLK	XL:1E-Thiol@99	-2.37975	20.9	0.014
SIA	P39687	C123	Q92688	K99	909.466	4	552.058	941.455	2	SLDLFNCEVTNLNDYR	XL:1E-Alkene@123	-2.1084	33.9	5.3e-06	867.474	2	LPNLTHLNLSGNKLK	XL:1E-Thiol@99	-2.42521	33.7	0.00014
SIA	P39687	C123	Q92688	K99	909.469	4	555.351	941.454	2	SLDLFNCEVTNLNDYR	XL:1E-Alkene@123	-1.89597	32	2.9e-05	867.474	2	LPNLTHLNLSGNKLK	XL:1E-Thiol@99	-2.07938	31.9	0.00011
SIA	P06733	K71	P09104	C389	1011.53	4	243.195	881.981	2	AVEHINKTIAPALVSK	XL:1E-Thiol@71	-1.52605	26.5	0.00016	1131.58	2	SGETEDTFIADLVVGLCTGQIK	XL:1E-Alkene@389	-0.229041	13.3	0.091
SIA	P06733	K71	P09104	C389	809.628	5	496.902	890.986	2	AVEHINKTIAPALVSK	XL:1E-Sulfenic@71	-0.837211	13.6	0.0084	1131.58	2	SGETEDTFIADLVVGLCTGQIK	XL:1E-Alkene@389	-1.37788	18.5	0.0033
SIA	P07910	K223	Q86SE5	C51	523.762	4	480.813	642.286	2	EQSKQAVEMK	XL:1E-Sulfenic@223;Oxidation@228	-3.31598	15.1	0.083	404.738	2	IVGCSVHK	XL:1E-Alkene@51	-1.9012	22	0.02
SIA	P07910	K232	Q86SE5	C51	613.789	4	409.9	813.334	2	NDKSEEEQSSSSVK	XL:1E-Thiol@232	-0.843968	35.3	2.7e-07	404.738	2	IVGCSVHK	XL:1E-Alkene@51	-0.171692	21.6	0.00017
SIA	P07910	K232	Q86SE5	C51	613.79	4	410.797	813.335	2	NDKSEEEQSSSSVK	XL:1E-Thiol@232	-1.33577	32	2.7e-05	404.738	2	IVGCSVHK	XL:1E-Alkene@51	-1.15999	24.9	0.001
SIA	P07910	K229|K232	Q86SE5	C51	789.374	4	319.384	1173.51	2	QAVEMKNDKSEEEQSSSSVK	Oxidation@228;XL:1E-Sulfenic@229|XL:1E-Sulfenic@232	-2.00774	19.6	0.0046	404.738	2	IVGCSVHK	XL:1E-Alkene@51	-0.912913	19.6	0.0045
SIA	P07910	K229|K232	Q86SE5	C51	631.701	5	320.367	782.676	3	QAVEMKNDKSEEEQSSSSVK	Oxidation@228;XL:1E-Sulfenic@229|XL:1E-Sulfenic@232	-3.03903	22.4	0.0028	404.738	2	IVGCSVHK	XL:1E-Alkene@51	-1.9012	16.4	0.015
SIA	P07910	K229	Q86SE5	C51	631.902	5	638.083	776.671	3	QAVEMKNDKSEEEQSSSSVK	Oxidation@228;XL:1E-Thiol@229	-1.04538	16.2	0.16	404.738	2	IVGCSVHK	XL:1E-Alkene@51	-0.912913	19.6	0.013
SIA	P31946	K13	P63104	C25	538.487	4	468.639	544.264	2	AKLAEQAER	XL:1E-Thiol@13	-0.58718	27.8	0.0056	523.202	2	YDDMAACMK	Oxidation@22;XL:1E-Alkene@25;Oxidation@26	-0.949995	23	4.7e-05
SIA	P27348	K11	P63104	C25	538.487	4	468.639	544.264	2	AKLAEQAER	XL:1E-Thiol@11	-0.58718	27.8	0.0056	523.202	2	YDDMAACMK	Oxidation@22;XL:1E-Alkene@25;Oxidation@26	-0.949995	23	4.7e-05
SIA	Q14103	K158	O14979	C177	550.015	4	458.044	560.742	2	VMDQKEHK	Oxidation@155;XL:1E-Sulfenic@158	-0.996503	12.4	0.071	538.786	2	FGEVVDCTIK	XL:1E-Alkene@177	-1.71746	30.9	6.9e-06
SIA	Q14103	C126	O14979	K212	498.751	4	3.87521	538.787	2	FGEVVDCTLK	XL:1E-Alkene@126	-3.94468	30.4	3.1e-05	449.71	2	EHKLDGK	XL:1E-Thiol@212	-3.53623	24.5	0.011
SIA	Q14103	C126	O14979	K212	499.001	4	506.144	538.786	2	FGEVVDCTLK	XL:1E-Alkene@126	-2.08867	32.3	3.5e-05	449.709	2	EHKLDGK	XL:1E-Thiol@212	-1.31257	19.4	0.035
SIA	Q9UKM9	C51	Q86SE5	K34	569.069	4	442.124	383.714	2	VAGCSVHK	XL:1E-Alkene@51	-0.898029	20.6	0.006	753.921	2	VFIGNLNTAIVKK	XL:1E-Sulfenic@34	0.257564	12.7	0.075
SIA	O75367	C297	P0C0S8	K96	573.538	4	440.734	464.741	2	NCLALADDK	XL:1E-Alkene@297	-0.501034	32.5	2.2e-07	672.827	2	NDEELNKLLGK	XL:1E-Thiol@96	0.0621284	37.6	0.00013
SIA	O75367	C297	Q16777	K96	573.538	4	440.734	464.741	2	NCLALADDK	XL:1E-Alkene@297	-0.501034	32.5	2.2e-07	672.827	2	NDEELNKLLGK	XL:1E-Thiol@96	0.0621284	37.6	0.00013
SIA	P54886	K424	P32322	C262	582.092	4	6.69688	477.286	2	LAAPLLKR	XL:1E-Thiol@424	-4.21643	21	0.034	677.891	2	SLLINAVEASCIR	XL:1E-Alkene@262	-3.99174	41.9	2.8e-05
SIA	P16403	K46	P62316	C46	739.897	4	342.103	899.476	2	ASGPPVSELITKAVAASK	XL:1E-Thiol@46	-2.11066	14.8	0.05	570.81	2	NNTQVLINCR	XL:1E-Alkene@46	-1.31964	29.2	0.00045
SIA	P16402	K47	P62316	C46	739.897	4	342.103	899.476	2	ASGPPVSELITKAVAASK	XL:1E-Thiol@47	-2.11066	14.8	0.05	570.81	2	NNTQVLINCR	XL:1E-Alkene@46	-1.31964	29.2	0.00045
SIA	P10412	K46	P62316	C46	739.897	4	342.103	899.476	2	ASGPPVSELITKAVAASK	XL:1E-Thiol@46	-2.11066	14.8	0.05	570.81	2	NNTQVLINCR	XL:1E-Alkene@46	-1.31964	29.2	0.00045
SIA	P16403	K46	P62316	C46	739.896	4	340.946	899.477	2	ASGPPVSELITKAVAASK	XL:1E-Thiol@46	-2.55536	30	1.7e-05	570.811	2	NNTQVLINCR	XL:1E-Alkene@46	-1.67002	34.1	0.00018
SIA	P16402	K47	P62316	C46	739.896	4	340.946	899.477	2	ASGPPVSELITKAVAASK	XL:1E-Thiol@47	-2.55536	30	1.7e-05	570.811	2	NNTQVLINCR	XL:1E-Alkene@46	-1.67002	34.1	0.00018
SIA	P10412	K46	P62316	C46	739.896	4	340.946	899.477	2	ASGPPVSELITKAVAASK	XL:1E-Thiol@46	-2.55536	30	1.7e-05	570.811	2	NNTQVLINCR	XL:1E-Alkene@46	-1.67002	34.1	0.00018
SIA	P16403	K46	P62316	C46	740.148	4	681.72	899.477	2	ASGPPVSELITKAVAASK	XL:1E-Thiol@46	-3.33359	25	5.4e-05	570.811	2	NNTQVLINCR	XL:1E-Alkene@46	-2.19558	28.2	0.0013
SIA	P16402	K47	P62316	C46	740.148	4	681.72	899.477	2	ASGPPVSELITKAVAASK	XL:1E-Thiol@47	-3.33359	25	5.4e-05	570.811	2	NNTQVLINCR	XL:1E-Alkene@46	-2.19558	28.2	0.0013
SIA	P10412	K46	P62316	C46	740.148	4	681.72	899.477	2	ASGPPVSELITKAVAASK	XL:1E-Thiol@46	-3.33359	25	5.4e-05	570.811	2	NNTQVLINCR	XL:1E-Alkene@46	-2.19558	28.2	0.0013
SIA	P14174	C81	P0CG47	K48	598.328	4	418.263	477.294	2	LLCGLLAER	XL:1E-Alkene@81	-2.36776	31.2	4.4e-05	709.86	2	LIFAGKQLEDGR	XL:1E-Thiol@48	-2.42826	28.4	0.001
SIA	P14174	C81	P0CG47	K48	598.081	4	4.35699	477.294	2	LLCGLLAER	XL:1E-Alkene@81	-2.9963	25.1	0.00034	709.861	2	LIFAGKQLEDGR	XL:1E-Thiol@48	-3.69611	35.4	0.00067
SIA	P31946	K122	P27348	C94	584.569	4	436.879	508.753	2	VFYLKMK	XL:1E-Thiol@122;Oxidation@123	-4.26206	21	0.008	650.875	2	SICTTVLELLDK	XL:1E-Alkene@94	-4.94979	31.3	5e-05
SIA	P61981	K125	P27348	C94	584.569	4	436.879	508.753	2	VFYLKMK	XL:1E-Thiol@125;Oxidation@126	-4.26206	21	0.008	650.875	2	SICTTVLELLDK	XL:1E-Alkene@94	-4.94979	31.3	5e-05
SIA	P27348	C94	P63104	K120	584.569	4	436.879	650.875	2	SICTTVLELLDK	XL:1E-Alkene@94	-4.94979	31.3	5e-05	508.753	2	VFYLKMK	XL:1E-Thiol@120;Oxidation@121	-4.26206	21	0.008
SIA	P16403	K46	P09429	C23	810.403	4	616.238	899.476	2	ASGPPVSELITKAVAASK	XL:1E-Thiol@46	-1.33243	26.8	0.00015	711.331	2	MSSYAFFVQTCR	Oxidation@13;XL:1E-Alkene@23	-2.03182	42.2	1.8e-06
SIA	P16403	K46	P26583	C23	810.403	4	616.238	899.476	2	ASGPPVSELITKAVAASK	XL:1E-Thiol@46	-1.33243	26.8	0.00015	711.331	2	MSSYAFFVQTCR	Oxidation@13;XL:1E-Alkene@23	-2.03182	42.2	1.8e-06
SIA	P16402	K47	P09429	C23	810.403	4	616.238	899.476	2	ASGPPVSELITKAVAASK	XL:1E-Thiol@47	-1.33243	26.8	0.00015	711.331	2	MSSYAFFVQTCR	Oxidation@13;XL:1E-Alkene@23	-2.03182	42.2	1.8e-06
SIA	P10412	K46	P09429	C23	810.403	4	616.238	899.476	2	ASGPPVSELITKAVAASK	XL:1E-Thiol@46	-1.33243	26.8	0.00015	711.331	2	MSSYAFFVQTCR	Oxidation@13;XL:1E-Alkene@23	-2.03182	42.2	1.8e-06
SIA	P10412	K46	P26583	C23	810.403	4	616.238	899.476	2	ASGPPVSELITKAVAASK	XL:1E-Thiol@46	-1.33243	26.8	0.00015	711.331	2	MSSYAFFVQTCR	Oxidation@13;XL:1E-Alkene@23	-2.03182	42.2	1.8e-06
SIA	P16403	K46	Q71DI3	C111	1051.74	5	192.868	899.475	2	ASGPPVSELITKAVAASK	XL:1E-Thiol@46	-0.887723	26.2	9.2e-05	1146.9	3	FQSSAVMALQEASEAYLVGLFEDTNLCAIHAK	Oxidation@91;XL:1E-Alkene@111	-2.30413	25.6	0.0018
SIA	P16402	K47	Q71DI3	C111	1051.74	5	192.868	899.475	2	ASGPPVSELITKAVAASK	XL:1E-Thiol@47	-0.887723	26.2	9.2e-05	1146.9	3	FQSSAVMALQEASEAYLVGLFEDTNLCAIHAK	Oxidation@91;XL:1E-Alkene@111	-2.30413	25.6	0.0018
SIA	P10412	K46	Q71DI3	C111	1051.74	5	192.868	899.475	2	ASGPPVSELITKAVAASK	XL:1E-Thiol@46	-0.887723	26.2	9.2e-05	1146.9	3	FQSSAVMALQEASEAYLVGLFEDTNLCAIHAK	Oxidation@91;XL:1E-Alkene@111	-2.30413	25.6	0.0018
SIA	P0C0S8	K120	P07910	C46	441.728	4	3.29098	469.712	2	KTESHHK	XL:1E-Thiol@120	-1.9507	18.4	0.19	404.738	2	IVGCSVHK	XL:1E-Alkene@46	-1.65413	26.2	0.00028
SIA	Q93079	K117	Q00839	C562	500.514	4	2.35128	659.329	2	HAVSEGTKAVTK	XL:1E-Sulfenic@117	-2.538	21.4	0.00026	341.699	2	APQCLGK	XL:1E-Alkene@562	-3.00256	17.5	0.0048
SIA	P23527	K117	Q00839	C562	500.514	4	2.35128	659.329	2	HAVSEGTKAVTK	XL:1E-Sulfenic@117	-2.538	21.4	0.00026	341.699	2	APQCLGK	XL:1E-Alkene@562	-3.00256	17.5	0.0048
SIA	Q5QNW6	K117	Q00839	C562	500.514	4	2.35128	659.329	2	HAVSEGTKAVTK	XL:1E-Sulfenic@117	-2.538	21.4	0.00026	341.699	2	APQCLGK	XL:1E-Alkene@562	-3.00256	17.5	0.0048
SIA	P31943	C290	P55795	K349	626.471	5	322.364	674.966	3	YGDGGSTFQSTTGHCVHMR	XL:1E-Alkene@290;Oxidation@293	-4.77216	24.7	0.0024	544.226	2	DKANMQHR	XL:1E-Thiol@349;Oxidation@352	-3.79928	25.3	0.0025
SIA	P31943	C290	P55795	K349	626.471	5	323.633	674.963	3	YGDGGSTFQSTTGHCVHMR	XL:1E-Alkene@290;Oxidation@293	-1.6609	26.8	7.3e-05	544.225	2	DKANMQHR	XL:1E-Thiol@349;Oxidation@352	-1.59432	24.8	0.0027
SIA	P31943	C290	P55795	K349	782.837	4	323.618	674.964	3	YGDGGSTFQSTTGHCVHMR	XL:1E-Alkene@290;Oxidation@293	-1.95721	28.7	9.9e-05	544.225	2	DKANMQHR	XL:1E-Thiol@349;Oxidation@352	-1.96182	19.9	0.086
SIA	Q93079	K117	Q00839	C562	500.764	4	503.274	659.328	2	HAVSEGTKAVTK	XL:1E-Sulfenic@117	-1.32464	19.4	0.0036	341.698	2	APQCLGK	XL:1E-Alkene@562	-1.53928	22.4	0.0035
SIA	P23527	K117	Q00839	C562	500.764	4	503.274	659.328	2	HAVSEGTKAVTK	XL:1E-Sulfenic@117	-1.32464	19.4	0.0036	341.698	2	APQCLGK	XL:1E-Alkene@562	-1.53928	22.4	0.0035
SIA	Q5QNW6	K117	Q00839	C562	500.764	4	503.274	659.328	2	HAVSEGTKAVTK	XL:1E-Sulfenic@117	-1.32464	19.4	0.0036	341.698	2	APQCLGK	XL:1E-Alkene@562	-1.53928	22.4	0.0035
SIA	Q93079	K117	Q00839	C335	514.502	4	-0.278973	650.323	2	HAVSEGTKAVTK	XL:1E-Thiol@117	-1.65052	24.2	0.0012	369.678	2	VCFEMK	XL:1E-Alkene@335;Oxidation@338	-0.560788	21	0.0091
SIA	P23527	K117	Q00839	C335	514.502	4	-0.278973	650.323	2	HAVSEGTKAVTK	XL:1E-Thiol@117	-1.65052	24.2	0.0012	369.678	2	VCFEMK	XL:1E-Alkene@335;Oxidation@338	-0.560788	21	0.0091
SIA	Q5QNW6	K117	Q00839	C335	514.502	4	-0.278973	650.323	2	HAVSEGTKAVTK	XL:1E-Thiol@117	-1.65052	24.2	0.0012	369.678	2	VCFEMK	XL:1E-Alkene@335;Oxidation@338	-0.560788	21	0.0091
SIA	Q93079	K117	Q00839	C335	514.756	4	493.712	650.323	2	HAVSEGTKAVTK	XL:1E-Thiol@117	-1.49676	23.8	0.00043	369.679	2	VCFEMK	XL:1E-Alkene@335;Oxidation@338	-1.3723	21	0.02
SIA	P23527	K117	Q00839	C335	514.756	4	493.712	650.323	2	HAVSEGTKAVTK	XL:1E-Thiol@117	-1.49676	23.8	0.00043	369.679	2	VCFEMK	XL:1E-Alkene@335;Oxidation@338	-1.3723	21	0.02
SIA	Q5QNW6	K117	Q00839	C335	514.756	4	493.712	650.323	2	HAVSEGTKAVTK	XL:1E-Thiol@117	-1.49676	23.8	0.00043	369.679	2	VCFEMK	XL:1E-Alkene@335;Oxidation@338	-1.3723	21	0.02
SIA	Q93079	K117	P22626	C50	684.345	4	367.71	650.323	2	HAVSEGTKAVTK	XL:1E-Thiol@117	-2.11183	25.8	0.00022	708.863	2	LTDCVVMRDPASK	XL:1E-Alkene@50;Oxidation@53	-2.08929	22.1	0.026
SIA	P23527	K117	P22626	C50	684.345	4	367.71	650.323	2	HAVSEGTKAVTK	XL:1E-Thiol@117	-2.11183	25.8	0.00022	708.863	2	LTDCVVMRDPASK	XL:1E-Alkene@50;Oxidation@53	-2.08929	22.1	0.026
SIA	Q5QNW6	K117	P22626	C50	684.345	4	367.71	650.323	2	HAVSEGTKAVTK	XL:1E-Thiol@117	-2.11183	25.8	0.00022	708.863	2	LTDCVVMRDPASK	XL:1E-Alkene@50;Oxidation@53	-2.08929	22.1	0.026
SIA	P17844	C200	Q93079	K117	570.79	4	441.142	481.752	2	STCIYGGAPK	XL:1E-Alkene@200	-1.79581	22.5	0.00016	650.323	2	HAVSEGTKAVTK	XL:1E-Thiol@117	-1.95806	20.1	0.0026
SIA	P17844	C200	P23527	K117	570.79	4	441.142	481.752	2	STCIYGGAPK	XL:1E-Alkene@200	-1.79581	22.5	0.00016	650.323	2	HAVSEGTKAVTK	XL:1E-Thiol@117	-1.95806	20.1	0.0026
SIA	P17844	C200	Q5QNW6	K117	570.79	4	441.142	481.752	2	STCIYGGAPK	XL:1E-Alkene@200	-1.79581	22.5	0.00016	650.323	2	HAVSEGTKAVTK	XL:1E-Thiol@117	-1.95806	20.1	0.0026
SIA	O00148	C164	Q13838	K162	570.801	4	439.842	601.328	2	NCPHVVVGTPGR	XL:1E-Alkene@164	-4.88257	38.6	2.4e-06	530.773	2	KDEEVLKK	XL:1E-Thiol@162	-4.32019	24.7	0.016
SIA	O00148	C164	Q13838	K162	570.802	4	441.985	601.327	2	NCPHVVVGTPGR	XL:1E-Alkene@164	-2.2218	37.5	1.3e-05	530.772	2	KDEEVLKK	XL:1E-Thiol@162	-2.24775	23.8	0.046
SIA	Q99729	C98	O14979	K229	488.007	4	1.11294	538.787	2	FGEVVDCTIK	XL:1E-Alkene@98	-3.57348	31.3	1.7e-05	428.225	2	GKEPPKK	XL:1E-Thiol@229	-3.51301	20.5	0.049
SIA	Q14103	C126	O14979	K229	488.007	4	1.11294	538.787	2	FGEVVDCTLK	XL:1E-Alkene@126	-3.57348	31.3	1.7e-05	428.225	2	GKEPPKK	XL:1E-Thiol@229	-3.51301	20.5	0.049
SIA	P23528	C139	P78527	K3260	600.047	4	-434.229	714.843	2	HELQANCYEEVK	XL:1E-Alkene@139	-2.04126	32.3	2.9e-05	476.769	2	LLKELHK	XL:1E-Thiol@3260	-2.1597	20.1	0.029
SIA	Q99729	C98	Q14103	K161	498.754	4	504.987	538.786	2	FGEVVDCTIK	XL:1E-Alkene@98	-1.90306	32.3	1e-05	449.217	2	EHKLNGK	XL:1E-Thiol@161	-2.2218	16.7	0.0093
SIA	Q14103	K161	O14979	C177	498.754	4	504.987	449.217	2	EHKLNGK	XL:1E-Thiol@161	-2.2218	16.7	0.0093	538.786	2	FGEVVDCTIK	XL:1E-Alkene@177	-1.90306	32.3	1e-05
SIA	Q93079	K117	O14979	C177	599.307	4	420.53	650.323	2	HAVSEGTKAVTK	XL:1E-Thiol@117	-2.2656	14.6	0.13	538.786	2	FGEVVDCTIK	XL:1E-Alkene@177	-2.64547	23.6	0.0005
SIA	P23527	K117	O14979	C177	599.307	4	420.53	650.323	2	HAVSEGTKAVTK	XL:1E-Thiol@117	-2.2656	14.6	0.13	538.786	2	FGEVVDCTIK	XL:1E-Alkene@177	-2.64547	23.6	0.0005
SIA	Q5QNW6	K117	O14979	C177	599.307	4	420.53	650.323	2	HAVSEGTKAVTK	XL:1E-Thiol@117	-2.2656	14.6	0.13	538.786	2	FGEVVDCTIK	XL:1E-Alkene@177	-2.64547	23.6	0.0005
SIA	Q93079	K117	O14979	C177	599.307	4	420.632	650.323	2	HAVSEGTKAVTK	XL:1E-Thiol@117	-2.41937	22	0.00016	538.786	2	FGEVVDCTIK	XL:1E-Alkene@177	-2.08867	27.1	0.00012
SIA	P23527	K117	O14979	C177	599.307	4	420.632	650.323	2	HAVSEGTKAVTK	XL:1E-Thiol@117	-2.41937	22	0.00016	538.786	2	FGEVVDCTIK	XL:1E-Alkene@177	-2.08867	27.1	0.00012
SIA	Q5QNW6	K117	O14979	C177	599.307	4	420.632	650.323	2	HAVSEGTKAVTK	XL:1E-Thiol@117	-2.41937	22	0.00016	538.786	2	FGEVVDCTIK	XL:1E-Alkene@177	-2.08867	27.1	0.00012
SIA	Q96AE4	K203	Q92945	C176	545.039	4	462.573	666.864	2	AGLVIGKGGETIK	XL:1E-Sulfenic@203	-1.43215	18.7	0.0023	422.712	2	IQQDSGCK	XL:1E-Alkene@176	-1.86958	26.9	0.0023
SIA	P00338	K222	Q6ZMR3	C163	647.569	4	389.774	706.332	2	TLHPDLGTDKDK	XL:1E-Thiol@222	-2.6211	26.9	0.00011	579.301	2	VIGSGCNLDSAR	XL:1E-Alkene@163	-2.7415	28.7	0.00031
SIA	P00338	K222	Q6ZMR3	C163	647.569	4	389.396	706.33	2	TLHPDLGTDKDK	XL:1E-Thiol@222	-0.922181	17.3	0.011	579.299	2	VIGSGCNLDSAR	XL:1E-Alkene@163	-0.670037	35.5	8.3e-06
SIA	P00338	K222	Q6ZMR3	C163	647.568	4	388.357	715.336	2	TLHPDLGTDKDK	XL:1E-Sulfenic@222	-0.630983	19.1	0.0038	579.299	2	VIGSGCNLDSAR	XL:1E-Alkene@163	-0.670037	26.3	0.00023
SIA	Q99729	C98	O14979	K142	621.801	4	406.983	538.786	2	FGEVVDCTIK	XL:1E-Alkene@98	-2.83107	31	5.9e-06	695.308	2	INASKNQQDDGK	XL:1E-Thiol@142	-2.43797	29	5e-05
SIA	Q14103	C126	O14979	K142	621.801	4	406.983	538.786	2	FGEVVDCTLK	XL:1E-Alkene@126	-2.83107	31	5.9e-06	695.308	2	INASKNQQDDGK	XL:1E-Thiol@142	-2.43797	29	5e-05
SIA	Q99729	C98	O14979	K142	621.801	4	407.475	538.786	2	FGEVVDCTIK	XL:1E-Alkene@98	-2.45987	27.4	0.00034	695.308	2	INASKNQQDDGK	XL:1E-Thiol@142	-1.57504	18.1	0.0047
SIA	Q14103	C126	O14979	K142	621.801	4	407.475	538.786	2	FGEVVDCTLK	XL:1E-Alkene@126	-2.45987	27.4	0.00034	695.308	2	INASKNQQDDGK	XL:1E-Thiol@142	-1.57504	18.1	0.0047
SIA	P43246	K912	P52701	C1337	491.266	4	513.413	536.299	2	QLKAEVIAK	XL:1E-Thiol@912	-3.37142	21.1	0.0028	436.729	2	EVCLASER	XL:1E-Alkene@1337	-3.29777	22.8	0.045
SIA	P05141	K147	P12236	C160	505.267	4	499.775	624.309	2	LAADVGKAGAER	XL:1E-Sulfenic@147	-4.81458	35.6	4e-05	385.726	2	GLGDCLVK	XL:1E-Alkene@160	-4.95485	22.8	0.043
SIA	P05141	K147	P12236	C160	505.267	4	499.532	624.308	2	LAADVGKAGAER	XL:1E-Sulfenic@147	-3.37299	34.3	0.0001	385.725	2	GLGDCLVK	XL:1E-Alkene@160	-3.65859	22.1	0.04
SIA	O75367	C297	P0C0S8	K96	605.562	4	416.27	528.789	2	NCLALADDKK	XL:1E-Alkene@297	-1.60998	30.5	1.8e-06	672.828	2	NDEELNKLLGK	XL:1E-Thiol@96	-2.01864	20	0.0058
SIA	O75367	C297	Q16777	K96	605.562	4	416.27	528.789	2	NCLALADDKK	XL:1E-Alkene@297	-1.60998	30.5	1.8e-06	672.828	2	NDEELNKLLGK	XL:1E-Thiol@96	-2.01864	20	0.0058
SIA	Q07955	C148	Q16629	K24	784.876	4	323.367	663.803	2	EAGDVCYADVYR	XL:1E-Alkene@148	-2.73524	18.2	0.014	905.446	2	VYVGNLGTGAGKGELER	XL:1E-Sulfenic@24	-2.70545	16.4	0.069
SIA	P0C0S8	K96	Q99729	C98	610.562	4	415.979	672.829	2	NDEELNKLLGK	XL:1E-Thiol@96	-3.05902	32.1	0.00075	538.786	2	FGEVVDCTIK	XL:1E-Alkene@98	-2.64547	29.3	0.00011
SIA	P0C0S8	K96	Q14103	C126	610.562	4	415.979	672.829	2	NDEELNKLLGK	XL:1E-Thiol@96	-3.05902	32.1	0.00075	538.786	2	FGEVVDCTLK	XL:1E-Alkene@126	-2.64547	29.3	0.00011
SIA	P0C0S8	K96	O14979	C177	610.562	4	415.979	672.829	2	NDEELNKLLGK	XL:1E-Thiol@96	-3.05902	32.1	0.00075	538.786	2	FGEVVDCTIK	XL:1E-Alkene@177	-2.64547	29.3	0.00011
SIA	Q16777	K96	Q14103	C126	610.562	4	415.979	672.829	2	NDEELNKLLGK	XL:1E-Thiol@96	-3.05902	32.1	0.00075	538.786	2	FGEVVDCTLK	XL:1E-Alkene@126	-2.64547	29.3	0.00011
SIA	Q16777	K96	O14979	C177	610.562	4	415.979	672.829	2	NDEELNKLLGK	XL:1E-Thiol@96	-3.05902	32.1	0.00075	538.786	2	FGEVVDCTIK	XL:1E-Alkene@177	-2.64547	29.3	0.00011
SIA	Q99729	C98	O14979	K204	614.069	4	1.98762	538.786	2	FGEVVDCTIK	XL:1E-Alkene@98	-1.71746	30.1	2.5e-05	680.346	2	DAASVDKVLELK	XL:1E-Thiol@204	-2.10572	35.6	0.0083
SIA	Q14103	C126	O14979	K204	614.069	4	1.98762	538.786	2	FGEVVDCTLK	XL:1E-Alkene@126	-1.71746	30.1	2.5e-05	680.346	2	DAASVDKVLELK	XL:1E-Thiol@204	-2.10572	35.6	0.0083
SIA	Q99729	C98	O14979	K204	614.32	4	411.47	538.786	2	FGEVVDCTIK	XL:1E-Alkene@98	-1.53186	26.7	0.00021	680.346	2	DAASVDKVLELK	XL:1E-Thiol@204	-1.07684	23.7	0.042
SIA	Q14103	C126	O14979	K204	614.32	4	411.47	538.786	2	FGEVVDCTLK	XL:1E-Alkene@126	-1.53186	26.7	0.00021	680.346	2	DAASVDKVLELK	XL:1E-Thiol@204	-1.07684	23.7	0.042
SIA	P62807	K117	P07910	C46	532.284	4	474.854	659.327	2	HAVSEGTKAVTK	XL:1E-Sulfenic@117	-0.414625	30.9	1.2e-05	404.738	2	IVGCSVHK	XL:1E-Alkene@46	-0.171692	26.3	0.0011
SIA	Q93079	K117	P07910	C46	532.284	4	474.854	659.327	2	HAVSEGTKAVTK	XL:1E-Sulfenic@117	-0.414625	30.9	1.2e-05	404.738	2	IVGCSVHK	XL:1E-Alkene@46	-0.171692	26.3	0.0011
SIA	P23527	K117	P07910	C46	532.284	4	474.854	659.327	2	HAVSEGTKAVTK	XL:1E-Sulfenic@117	-0.414625	30.9	1.2e-05	404.738	2	IVGCSVHK	XL:1E-Alkene@46	-0.171692	26.3	0.0011
SIA	Q5QNW6	K117	P07910	C46	532.284	4	474.854	659.327	2	HAVSEGTKAVTK	XL:1E-Sulfenic@117	-0.414625	30.9	1.2e-05	404.738	2	IVGCSVHK	XL:1E-Alkene@46	-0.171692	26.3	0.0011
SIA	P57053	K6	P62987	C115	458.24	5	3.17484	591.796	2	MPEPAKSAPAPK	Met-loss@1;XL:1E-Sulfenic@6	-2.14427	18.9	0.016	369.202	3	CGHTNNLRPK	XL:1E-Alkene@115	-3.98199	22.9	0.028
SIA	P62807	K6	P62987	C115	458.24	5	3.17484	591.796	2	MPEPAKSAPAPK	Met-loss@1;XL:1E-Sulfenic@6	-2.14427	18.9	0.016	369.202	3	CGHTNNLRPK	XL:1E-Alkene@115	-3.98199	22.9	0.028
SIA	P06899	K6	P62987	C115	458.24	5	3.17484	591.796	2	MPEPAKSAPAPK	Met-loss@1;XL:1E-Sulfenic@6	-2.14427	18.9	0.016	369.202	3	CGHTNNLRPK	XL:1E-Alkene@115	-3.98199	22.9	0.028
SIA	P57053	K6	P62987	C115	572.798	4	441.531	591.796	2	MPEPAKSAPAPK	Met-loss@1;XL:1E-Sulfenic@6	-1.80632	19.1	0.014	553.298	2	CGHTNNLRPK	XL:1E-Alkene@115	-2.33775	22.9	0.00035
SIA	P62807	K6	P62987	C115	572.798	4	441.531	591.796	2	MPEPAKSAPAPK	Met-loss@1;XL:1E-Sulfenic@6	-1.80632	19.1	0.014	553.298	2	CGHTNNLRPK	XL:1E-Alkene@115	-2.33775	22.9	0.00035
SIA	P06899	K6	P62987	C115	572.798	4	441.531	591.796	2	MPEPAKSAPAPK	Met-loss@1;XL:1E-Sulfenic@6	-1.80632	19.1	0.014	553.298	2	CGHTNNLRPK	XL:1E-Alkene@115	-2.33775	22.9	0.00035
SIA	P57053	K6	P62987	C115	458.44	5	441.352	591.797	2	MPEPAKSAPAPK	Met-loss@1;XL:1E-Sulfenic@6	-2.98915	23.7	0.0019	369.202	3	CGHTNNLRPK	XL:1E-Alkene@115	-3.71114	17.4	0.056
SIA	P62807	K6	P62987	C115	458.44	5	441.352	591.797	2	MPEPAKSAPAPK	Met-loss@1;XL:1E-Sulfenic@6	-2.98915	23.7	0.0019	369.202	3	CGHTNNLRPK	XL:1E-Alkene@115	-3.71114	17.4	0.056
SIA	P06899	K6	P62987	C115	458.44	5	441.352	591.797	2	MPEPAKSAPAPK	Met-loss@1;XL:1E-Sulfenic@6	-2.98915	23.7	0.0019	369.202	3	CGHTNNLRPK	XL:1E-Alkene@115	-3.71114	17.4	0.056
SIA	P57053	K6	P62987	C115	572.798	4	441.424	591.795	2	MPEPAKSAPAPK	Met-loss@1;XL:1E-Sulfenic@6	-0.4545	17.2	0.077	553.297	2	CGHTNNLRPK	XL:1E-Alkene@115	-0.891874	16.7	0.011
SIA	P62807	K6	P62987	C115	572.798	4	441.424	591.795	2	MPEPAKSAPAPK	Met-loss@1;XL:1E-Sulfenic@6	-0.4545	17.2	0.077	553.297	2	CGHTNNLRPK	XL:1E-Alkene@115	-0.891874	16.7	0.011
SIA	P06899	K6	P62987	C115	572.798	4	441.424	591.795	2	MPEPAKSAPAPK	Met-loss@1;XL:1E-Sulfenic@6	-0.4545	17.2	0.077	553.297	2	CGHTNNLRPK	XL:1E-Alkene@115	-0.891874	16.7	0.011
SIA	P62807	K117	P07910	C46	532.284	4	475.084	650.324	2	HAVSEGTKAVTK	XL:1E-Thiol@117	-3.18822	35.7	6.6e-05	404.739	2	IVGCSVHK	XL:1E-Alkene@46	-3.38364	26.9	0.00063
SIA	Q93079	K117	P07910	C46	532.284	4	475.084	650.324	2	HAVSEGTKAVTK	XL:1E-Thiol@117	-3.18822	35.7	6.6e-05	404.739	2	IVGCSVHK	XL:1E-Alkene@46	-3.38364	26.9	0.00063
SIA	P23527	K117	P07910	C46	532.284	4	475.084	650.324	2	HAVSEGTKAVTK	XL:1E-Thiol@117	-3.18822	35.7	6.6e-05	404.739	2	IVGCSVHK	XL:1E-Alkene@46	-3.38364	26.9	0.00063
SIA	Q5QNW6	K117	P07910	C46	532.284	4	475.084	650.324	2	HAVSEGTKAVTK	XL:1E-Thiol@117	-3.18822	35.7	6.6e-05	404.739	2	IVGCSVHK	XL:1E-Alkene@46	-3.38364	26.9	0.00063
SIA	P57053	K6	P07910	C46	498.267	4	2.16311	582.792	2	MPEPAKSAPAPK	Met-loss@1;XL:1E-Thiol@6	-3.72169	25.8	0.00054	404.739	2	IVGCSVHK	XL:1E-Alkene@46	-3.87778	26.9	0.00056
SIA	P62807	K6	P07910	C46	498.267	4	2.16311	582.792	2	MPEPAKSAPAPK	Met-loss@1;XL:1E-Thiol@6	-3.72169	25.8	0.00054	404.739	2	IVGCSVHK	XL:1E-Alkene@46	-3.87778	26.9	0.00056
SIA	P06899	K6	P07910	C46	498.267	4	2.16311	582.792	2	MPEPAKSAPAPK	Met-loss@1;XL:1E-Thiol@6	-3.72169	25.8	0.00054	404.739	2	IVGCSVHK	XL:1E-Alkene@46	-3.87778	26.9	0.00056
SIA	P57053	K6	P07910	C46	498.518	4	507.129	582.791	2	MPEPAKSAPAPK	Met-loss@1;XL:1E-Thiol@6	-2.1774	18.2	0.031	404.738	2	IVGCSVHK	XL:1E-Alkene@46	-1.9012	24.2	0.003
SIA	P62807	K6	P07910	C46	498.518	4	507.129	582.791	2	MPEPAKSAPAPK	Met-loss@1;XL:1E-Thiol@6	-2.1774	18.2	0.031	404.738	2	IVGCSVHK	XL:1E-Alkene@46	-1.9012	24.2	0.003
SIA	P06899	K6	P07910	C46	498.518	4	507.129	582.791	2	MPEPAKSAPAPK	Met-loss@1;XL:1E-Thiol@6	-2.1774	18.2	0.031	404.738	2	IVGCSVHK	XL:1E-Alkene@46	-1.9012	24.2	0.003
SIA	P16403	K168	P62316	C63	569.052	4	442.811	543.803	2	KPAAATVTKK	XL:1E-Thiol@168	-1.76271	16.9	0.019	584.794	2	HCNMVLENVK	XL:1E-Alkene@63;Oxidation@65	-2.03819	24.8	0.00069
SIA	P16403	K168	P62316	C63	568.801	4	1.75716	543.803	2	KPAAATVTKK	XL:1E-Thiol@168	-0.475483	13.3	0.063	584.793	2	HCNMVLENVK	XL:1E-Alkene@63;Oxidation@65	-1.18319	19.4	0.017
SIA	Q93079	K6	P07910	C46	495.014	4	509.813	575.783	2	MPDPAKSAPAPK	Met-loss@1;XL:1E-Thiol@6	-2.76841	18.7	0.0091	404.738	2	IVGCSVHK	XL:1E-Alkene@46	-2.39535	23.8	0.0035
SIA	P23527	K6	P07910	C46	495.014	4	509.813	575.783	2	MPDPAKSAPAPK	Met-loss@1;XL:1E-Thiol@6	-2.76841	18.7	0.0091	404.738	2	IVGCSVHK	XL:1E-Alkene@46	-2.39535	23.8	0.0035
SIA	Q5QNW6	K6	P07910	C46	495.014	4	509.813	575.783	2	MPDPAKSAPAPK	Met-loss@1;XL:1E-Thiol@6	-2.76841	18.7	0.0091	404.738	2	IVGCSVHK	XL:1E-Alkene@46	-2.39535	23.8	0.0035
SIA	Q93079	K6	P07910	C46	495.014	4	509.566	584.788	2	MPDPAKSAPAPK	Met-loss@1;XL:1E-Sulfenic@6	-1.69977	17.5	0.14	404.738	2	IVGCSVHK	XL:1E-Alkene@46	-1.9012	27.3	0.00024
SIA	P23527	K6	P07910	C46	495.014	4	509.566	584.788	2	MPDPAKSAPAPK	Met-loss@1;XL:1E-Sulfenic@6	-1.69977	17.5	0.14	404.738	2	IVGCSVHK	XL:1E-Alkene@46	-1.9012	27.3	0.00024
SIA	Q5QNW6	K6	P07910	C46	495.014	4	509.566	584.788	2	MPDPAKSAPAPK	Met-loss@1;XL:1E-Sulfenic@6	-1.69977	17.5	0.14	404.738	2	IVGCSVHK	XL:1E-Alkene@46	-1.9012	27.3	0.00024
SIA	P62807	K121	P62316	C63	561.278	4	2.90881	528.756	2	AVTKYTSSK	XL:1E-Thiol@121	-1.78363	15.4	0.1	584.794	2	HCNMVLENVK	XL:1E-Alkene@63;Oxidation@65	-1.69619	28.2	8.8e-05
SIA	Q93079	K121	P62316	C63	561.278	4	2.90881	528.756	2	AVTKYTSSK	XL:1E-Thiol@121	-1.78363	15.4	0.1	584.794	2	HCNMVLENVK	XL:1E-Alkene@63;Oxidation@65	-1.69619	28.2	8.8e-05
SIA	P23527	K121	P62316	C63	561.278	4	2.90881	528.756	2	AVTKYTSSK	XL:1E-Thiol@121	-1.78363	15.4	0.1	584.794	2	HCNMVLENVK	XL:1E-Alkene@63;Oxidation@65	-1.69619	28.2	8.8e-05
SIA	Q5QNW6	K121	P62316	C63	561.278	4	2.90881	528.756	2	AVTKYTSSK	XL:1E-Thiol@121	-1.78363	15.4	0.1	584.794	2	HCNMVLENVK	XL:1E-Alkene@63;Oxidation@65	-1.69619	28.2	8.8e-05
SIA	P0C0S8	K96	P07910	C46	543.286	4	2.75454	672.828	2	NDEELNKLLGK	XL:1E-Thiol@96	-1.87001	27.9	0.0018	404.738	2	IVGCSVHK	XL:1E-Alkene@46	-1.65413	24.9	0.00014
SIA	Q03701	K695	Q9Y3T9	C585	648.81	4	1.4308	670.311	2	QLNKYDPFSR	XL:1E-Thiol@695	-3.40253	18.4	0.00089	618.307	2	VQENSAYICSR	XL:1E-Alkene@585	-3.40576	34.4	0.00014
SIA	P0C0S8	K96	O76021	C47	600.564	4	419.471	672.828	2	NDEELNKLLGK	XL:1E-Thiol@96	-2.46452	27.9	0.00076	518.794	2	AVDALLTHCK	XL:1E-Alkene@47	-2.63297	33.3	6.5e-05
SIA	Q99729	C98	O14979	K162	573.539	4	439.722	538.786	2	FGEVVDCTIK	XL:1E-Alkene@98	-1.53186	29.1	0.00019	607.79	2	KDLTEYLSR	XL:1E-Sulfenic@162	-1.24112	19.6	0.0012
SIA	Q14103	C126	O14979	K162	573.539	4	439.722	538.786	2	FGEVVDCTLK	XL:1E-Alkene@126	-1.53186	29.1	0.00019	607.79	2	KDLTEYLSR	XL:1E-Sulfenic@162	-1.24112	19.6	0.0012
SIA	Q99729	C98	O14979	K162	573.289	4	2.23322	538.786	2	FGEVVDCTIK	XL:1E-Alkene@98	-1.90306	23	0.00076	607.791	2	KDLTEYLSR	XL:1E-Sulfenic@162	-1.73471	26.5	0.00091
SIA	Q14103	C126	O14979	K162	573.289	4	2.23322	538.786	2	FGEVVDCTLK	XL:1E-Alkene@126	-1.90306	23	0.00076	607.791	2	KDLTEYLSR	XL:1E-Sulfenic@162	-1.73471	26.5	0.00091
SIA	Q99729	C98	Q14103	K197	731.877	4	345.687	538.786	2	FGEVVDCTIK	XL:1E-Alkene@98	-2.83107	29.1	6e-05	924.465	2	IFVGGLSPDTPEEKIR	XL:1E-Sulfenic@197	-1.35056	27.5	0.00053
SIA	Q14103	K197	O14979	C177	731.877	4	345.687	924.465	2	IFVGGLSPDTPEEKIR	XL:1E-Sulfenic@197	-1.35056	27.5	0.00053	538.786	2	FGEVVDCTIK	XL:1E-Alkene@177	-2.83107	29.1	6e-05
SIA	Q99729	C98	Q14103	K197	731.877	4	345.186	538.786	2	FGEVVDCTIK	XL:1E-Alkene@98	-2.08867	28.3	0.00011	924.466	2	IFVGGLSPDTPEEKIR	XL:1E-Sulfenic@197	-1.89142	28.9	0.00035
SIA	Q14103	K197	O14979	C177	731.877	4	345.186	924.466	2	IFVGGLSPDTPEEKIR	XL:1E-Sulfenic@197	-1.89142	28.9	0.00035	538.786	2	FGEVVDCTIK	XL:1E-Alkene@177	-2.08867	28.3	0.00011
SIA	O00148	C197	Q13838	K53	601.813	4	4.22451	536.261	2	HFVLDECDK	XL:1E-Alkene@197	-3.49821	27.5	0.00094	658.36	2	DFLLKPELLR	XL:1E-Thiol@53	-3.67458	21.5	0.0028
SIA	P62807	K121	P07910	C46	471.5	4	534.59	528.756	2	AVTKYTSSK	XL:1E-Thiol@121	-2.54012	22.3	0.00032	404.738	2	IVGCSVHK	XL:1E-Alkene@46	-2.39535	21.6	0.0012
SIA	Q93079	K121	P07910	C46	471.5	4	534.59	528.756	2	AVTKYTSSK	XL:1E-Thiol@121	-2.54012	22.3	0.00032	404.738	2	IVGCSVHK	XL:1E-Alkene@46	-2.39535	21.6	0.0012
SIA	Q99880	K121	P07910	C46	471.5	4	534.59	528.756	2	AVTKYTSSK	XL:1E-Thiol@121	-2.54012	22.3	0.00032	404.738	2	IVGCSVHK	XL:1E-Alkene@46	-2.39535	21.6	0.0012
SIA	P23527	K121	P07910	C46	471.5	4	534.59	528.756	2	AVTKYTSSK	XL:1E-Thiol@121	-2.54012	22.3	0.00032	404.738	2	IVGCSVHK	XL:1E-Alkene@46	-2.39535	21.6	0.0012
SIA	Q5QNW6	K121	P07910	C46	471.5	4	534.59	528.756	2	AVTKYTSSK	XL:1E-Thiol@121	-2.54012	22.3	0.00032	404.738	2	IVGCSVHK	XL:1E-Alkene@46	-2.39535	21.6	0.0012
SIA	P10412	K168	P62316	C46	536.543	4	469.735	492.77	2	KPAAAAGAKK	XL:1E-Thiol@168	-2.63482	25.8	0.0015	570.811	2	NNTQVLINCR	XL:1E-Alkene@46	-2.54596	32	0.00015
SIA	P07910	C46	Q9UKM9	K13	582.797	4	853.153	404.738	2	IVGCSVHK	XL:1E-Alkene@46	-0.418766	19.2	0.0054	759.864	2	LQASNVTNKNDPK	XL:1E-Sulfenic@13	0.26922	24.7	0.0012
SIA	P00338	C163	P07195	K156	431.829	5	466.825	579.301	2	VIGSGCNLDSAR	XL:1E-Alkene@163	-2.39626	26.2	0.00033	490.262	2	LSGLPKHR	XL:1E-Thiol@156	-1.95043	25.3	0.017
SIA	P00338	C163	P07195	K156	539.534	4	466.562	579.3	2	VIGSGCNLDSAR	XL:1E-Alkene@163	-1.36053	27.4	0.00013	490.261	2	LSGLPKHR	XL:1E-Thiol@156	-1.33851	22.5	0.036
SIA	P00338	C163	P07195	K156	539.534	4	467.469	579.3	2	VIGSGCNLDSAR	XL:1E-Alkene@163	-1.53315	35	5.4e-06	490.262	2	LSGLPKHR	XL:1E-Thiol@156	-1.74646	26.4	0.0031
SIA	P00338	K81	P07195	C164	686.591	4	366.588	784.377	2	IVSGKDYNVTANSK	XL:1E-Thiol@81	-2.94825	27.9	9.3e-05	579.301	2	VIGSGCNLDSAR	XL:1E-Alkene@164	-3.77723	37.2	7.4e-06
SIA	P00338	K81	P07195	C164	686.591	4	367.568	793.381	2	IVSGKDYNVTANSK	XL:1E-Sulfenic@81	-1.15019	25.8	5.1e-05	579.3	2	VIGSGCNLDSAR	XL:1E-Alkene@164	-1.70577	32.5	9.4e-06
SIA	O95983	K109	Q13330	C229	586.053	4	428.781	710.37	2	QTASIFKQPVTK	XL:1E-Thiol@109	-2.14421	18.4	0.019	452.231	2	ALDCSSSVR	XL:1E-Alkene@229	-2.28511	26.4	0.00058
SIA	P16401	K120	P09429	C23	593.536	4	857.338	465.721	2	AASGEAKPK	XL:1E-Thiol@120	-0.822155	10.8	0.19	711.331	2	MSSYAFFVQTCR	Oxidation@13;XL:1E-Alkene@23	-1.75065	31.6	1.6e-05
SIA	P16403	K117	P09429	C23	593.536	4	857.338	465.721	2	AASGEAKPK	XL:1E-Thiol@117	-0.822155	10.8	0.19	711.331	2	MSSYAFFVQTCR	Oxidation@13;XL:1E-Alkene@23	-1.75065	31.6	1.6e-05
SIA	P16403	K117	P26583	C23	593.536	4	857.338	465.721	2	AASGEAKPK	XL:1E-Thiol@117	-0.822155	10.8	0.19	711.331	2	MSSYAFFVQTCR	Oxidation@13;XL:1E-Alkene@23	-1.75065	31.6	1.6e-05
SIA	P10412	K117	P09429	C23	593.536	4	857.338	465.721	2	AASGEAKPK	XL:1E-Thiol@117	-0.822155	10.8	0.19	711.331	2	MSSYAFFVQTCR	Oxidation@13;XL:1E-Alkene@23	-1.75065	31.6	1.6e-05
SIA	P10412	K117	P26583	C23	593.536	4	857.338	465.721	2	AASGEAKPK	XL:1E-Thiol@117	-0.822155	10.8	0.19	711.331	2	MSSYAFFVQTCR	Oxidation@13;XL:1E-Alkene@23	-1.75065	31.6	1.6e-05
SIA	Q13330	K32	O94776	C44	606.066	4	-0.573347	860.417	2	IEELNKTANGNVEAK	XL:1E-Sulfenic@32	-2.83749	21.8	0.0021	351.719	2	VVCLFR	XL:1E-Alkene@44	-0.826048	14.8	0.025
SIA	Q96FW1	C91	P62987	K48	658.577	4	383.958	597.788	2	TRPDGNCFYR	XL:1E-Alkene@91	-2.55669	29	0.00036	709.86	2	LIFAGKQLEDGR	XL:1E-Thiol@48	-1.58303	26.4	0.0062
SIA	Q96FW1	C91	P62987	K48	658.577	4	383.68	597.788	2	TRPDGNCFYR	XL:1E-Alkene@91	-3.56039	29.9	0.001	709.861	2	LIFAGKQLEDGR	XL:1E-Thiol@48	-3.13262	35.7	0.00026
SIA	P17844	C170	P57053	K6	615.831	4	408.791	639.365	2	GDGPICLVLAPTR	XL:1E-Alkene@170	-1.94757	18.4	0.0026	591.796	2	MPEPAKSAPAPK	Met-loss@1;XL:1E-Sulfenic@6	-2.31325	14.1	0.16
SIA	P17844	C170	P62807	K6	615.831	4	408.791	639.365	2	GDGPICLVLAPTR	XL:1E-Alkene@170	-1.94757	18.4	0.0026	591.796	2	MPEPAKSAPAPK	Met-loss@1;XL:1E-Sulfenic@6	-2.31325	14.1	0.16
SIA	P17844	C170	P06899	K6	615.831	4	408.791	639.365	2	GDGPICLVLAPTR	XL:1E-Alkene@170	-1.94757	18.4	0.0026	591.796	2	MPEPAKSAPAPK	Met-loss@1;XL:1E-Sulfenic@6	-2.31325	14.1	0.16
SIA	Q99729	C98	Q14103	K111|K114	578.042	4	3.45345	538.786	2	FGEVVDCTIK	XL:1E-Alkene@98	-2.08867	26.2	7.4e-05	608.291	2	KDLKDYFSK	XL:1E-Thiol@111|XL:1E-Thiol@114	-2.68974	17.1	0.017
SIA	Q14103	K111|K114	O14979	C177	578.042	4	3.45345	608.291	2	KDLKDYFSK	XL:1E-Thiol@111|XL:1E-Thiol@114	-2.68974	17.1	0.017	538.786	2	FGEVVDCTIK	XL:1E-Alkene@177	-2.08867	26.2	7.4e-05
SIA	P00338	C163	P07195	K244	694.107	4	725.373	579.3	2	VIGSGCNLDSAR	XL:1E-Alkene@163	-1.01528	26.1	0.00073	807.911	2	MVVESAYEVIKLK	Oxidation@234;XL:1E-Sulfenic@244	-1.93728	23.1	0.0023
SIA	Q99729	K86	Q14103	C126	581.798	4	438.053	615.299	2	KDLKDYFTK	XL:1E-Thiol@86	-3.43103	15.9	0.025	538.787	2	FGEVVDCTLK	XL:1E-Alkene@126	-3.38788	27.9	6.2e-05
SIA	Q99729	K86	O14979	C177	581.798	4	438.053	615.299	2	KDLKDYFTK	XL:1E-Thiol@86	-3.43103	15.9	0.025	538.787	2	FGEVVDCTIK	XL:1E-Alkene@177	-3.38788	27.9	6.2e-05
SIA	Q99729	K86	Q14103	C126	582.046	4	865.746	615.298	2	KDLKDYFTK	XL:1E-Thiol@86	-2.13085	23.8	0.0077	538.786	2	FGEVVDCTLK	XL:1E-Alkene@126	-2.45987	30	3.4e-05
SIA	Q99729	K86	O14979	C177	582.046	4	865.746	615.298	2	KDLKDYFTK	XL:1E-Thiol@86	-2.13085	23.8	0.0077	538.786	2	FGEVVDCTIK	XL:1E-Alkene@177	-2.45987	30	3.4e-05
SIA	P00338	K243	P07195	C164	688.861	4	1.52954	789.418	2	QVVESAYEVIKLK	XL:1E-Thiol@243	-3.00983	23.8	0.00012	579.301	2	VIGSGCNLDSAR	XL:1E-Alkene@164	-3.25936	29.5	0.00013
SIA	P00338	K243	P07195	C164	688.861	4	1.35208	789.417	2	QVVESAYEVIKLK	XL:1E-Thiol@243	-1.36305	14.5	0.14	579.3	2	VIGSGCNLDSAR	XL:1E-Alkene@164	-1.36053	30.5	6.7e-05
SIA	P0C0S8	K96	Q00839	C594	605.049	4	418.584	672.829	2	NDEELNKLLGK	XL:1E-Thiol@96	-3.80215	29.3	0.00079	527.762	2	MCLFAGFQR	Oxidation@593;XL:1E-Alkene@594	-3.44917	25.6	0.00046
SIA	P0C0S8	K96	Q00839	C594	604.798	4	2.40945	672.83	2	NDEELNKLLGK	XL:1E-Thiol@96	-3.95078	29.9	0.0027	527.762	2	MCLFAGFQR	Oxidation@593;XL:1E-Alkene@594	-3.44917	27.5	1.8e-05
SIA	P0C0S8	K96	Q00839	C594	605.049	4	418.18	672.828	2	NDEELNKLLGK	XL:1E-Thiol@96	-2.46452	38.2	0.00057	527.762	2	MCLFAGFQR	Oxidation@593;XL:1E-Alkene@594	-2.50178	26.1	0.00034
SIA	P0C0S8	K96	Q12906	C203	562.053	4	2.42052	672.829	2	NDEELNKLLGK	XL:1E-Thiol@96	-3.20765	33.1	0.00039	442.273	2	CLAALASLR	XL:1E-Alkene@203	-2.85464	28.1	0.0002
SIA	P0C0S8	K96	P14174	C81	579.816	4	438.944	672.829	2	NDEELNKLLGK	XL:1E-Thiol@96	-2.76177	33.2	0.00025	477.294	2	LLCGLLAER	XL:1E-Alkene@81	-2.15825	33.2	4.7e-05
SIA	P0C0S8	K96	P14174	C81	579.815	4	435.99	672.829	2	NDEELNKLLGK	XL:1E-Thiol@96	-2.61314	35.5	0.00015	477.294	2	LLCGLLAER	XL:1E-Alkene@81	-2.36776	22.7	7.3e-05
SIA	Q99729	C98	Q14103	K146	714.603	4	352.732	538.786	2	FGEVVDCTIK	XL:1E-Alkene@98	-2.83107	26.1	0.00075	880.915	2	GFGFVLFKESESVDK	XL:1E-Thiol@146	-1.87821	31.6	3.5e-05
SIA	Q14103	K146	O14979	C177	714.603	4	352.732	880.915	2	GFGFVLFKESESVDK	XL:1E-Thiol@146	-1.87821	31.6	3.5e-05	538.786	2	FGEVVDCTIK	XL:1E-Alkene@177	-2.83107	26.1	0.00075
SIA	Q99729	C98	Q14103	K146	714.604	4	354.016	538.786	2	FGEVVDCTIK	XL:1E-Alkene@98	-2.08867	24.1	0.00022	880.915	2	GFGFVLFKESESVDK	XL:1E-Thiol@146	-1.87821	28.1	0.00011
SIA	Q14103	K146	O14979	C177	714.604	4	354.016	880.915	2	GFGFVLFKESESVDK	XL:1E-Thiol@146	-1.87821	28.1	0.00011	538.786	2	FGEVVDCTIK	XL:1E-Alkene@177	-2.08867	24.1	0.00022
SIA	P39687	K101	Q92688	C123	808.168	4	630.561	664.862	2	IKDLSTIEPLK	XL:1E-Thiol@101	-3.52961	20.3	0.0088	941.456	2	SLDLFNCEVTNLNDYR	XL:1E-Alkene@123	-3.48924	23.6	8.3e-05
SIA	P39687	C123	Q92688	K101	808.168	4	630.561	941.456	2	SLDLFNCEVTNLNDYR	XL:1E-Alkene@123	-3.48924	23.6	8.3e-05	664.862	2	LKDISTLEPLK	XL:1E-Thiol@101	-3.52961	20.3	0.0088
SIA	P39687	K101	Q92688	C123	807.912	4	313.147	664.862	2	IKDLSTIEPLK	XL:1E-Thiol@101	-3.2288	28.1	0.00078	941.455	2	SLDLFNCEVTNLNDYR	XL:1E-Alkene@123	-2.63949	48.6	6.7e-09
SIA	P39687	C123	Q92688	K101	807.912	4	313.147	941.455	2	SLDLFNCEVTNLNDYR	XL:1E-Alkene@123	-2.63949	48.6	6.7e-09	664.862	2	LKDISTLEPLK	XL:1E-Thiol@101	-3.2288	28.1	0.00078
SIA	P39687	K101	Q92688	C123	807.91	4	311.331	664.861	2	IKDLSTIEPLK	XL:1E-Thiol@101	-1.72473	24.6	0.00027	941.454	2	SLDLFNCEVTNLNDYR	XL:1E-Alkene@123	-1.36487	28.1	3.4e-05
SIA	P39687	C123	Q92688	K101	807.91	4	311.331	941.454	2	SLDLFNCEVTNLNDYR	XL:1E-Alkene@123	-1.36487	28.1	3.4e-05	664.861	2	LKDISTLEPLK	XL:1E-Thiol@101	-1.72473	24.6	0.00027
SIA	P39687	K101	Q92688	C123	807.91	4	311.029	664.861	2	IKDLSTIEPLK	XL:1E-Thiol@101	-0.521471	27.7	0.00018	941.452	2	SLDLFNCEVTNLNDYR	XL:1E-Alkene@123	0.653283	20.5	0.0052
SIA	P39687	C123	Q92688	K101	807.91	4	311.029	941.452	2	SLDLFNCEVTNLNDYR	XL:1E-Alkene@123	0.653283	20.5	0.0052	664.861	2	LKDISTLEPLK	XL:1E-Thiol@101	-0.521471	27.7	0.00018
SIA	P31946	C96	P63104	K120	769.151	4	335.815	1020.04	2	IEAELQDICNDVLELLDK	XL:1E-Alkene@96	-4.41636	41.4	1.5e-05	508.753	2	VFYLKMK	XL:1E-Thiol@120;Oxidation@121	-5.04829	14	0.012
SIA	P68431	K24	P62987	C115	510.019	4	496.212	457.233	2	QLATKAAR	Gln->pyro-Glu@20;XL:1E-Thiol@24	-3.16689	26.8	0.0017	553.298	2	CGHTNNLRPK	XL:1E-Alkene@115	-2.69922	15	0.057
SIA	P68431	K24	P62987	C115	510.018	4	492.972	457.232	2	QLATKAAR	Gln->pyro-Glu@20;XL:1E-Thiol@24	-1.63594	24.3	0.0041	553.297	2	CGHTNNLRPK	XL:1E-Alkene@115	-1.25334	21.9	0.0013
SIA	P16403	K168	P62316	C46	562.061	4	449.683	543.803	2	KPAAATVTKK	XL:1E-Thiol@168	-1.9466	25.2	3.4e-05	570.81	2	NNTQVLINCR	XL:1E-Alkene@46	-1.31964	30.5	0.00029
SIA	Q15233	C145	P23246	K466	621.811	4	404.733	579.308	2	FACHSASLTVR	XL:1E-Alkene@145	-2.00256	17	0.0077	654.809	2	LAQKNPMYQK	XL:1E-Thiol@466;Oxidation@469	-2.29406	13.2	0.089
SIA	P00338	C163	P07195	K156	539.535	4	468.489	579.302	2	VIGSGCNLDSAR	XL:1E-Alkene@163	-5.15819	40.4	5.2e-07	490.264	2	LSGLPKHR	XL:1E-Thiol@156	-6.02986	27.6	0.0027
SIA	Q6ZMR3	C163	P07195	K156	539.535	4	468.489	579.302	2	VIGSGCNLDSAR	XL:1E-Alkene@163	-5.15819	40.4	5.2e-07	490.264	2	LSGLPKHR	XL:1E-Thiol@156	-6.02986	27.6	0.0027
SIA	P00338	C163	P07195	K156	539.534	4	467.922	579.301	2	VIGSGCNLDSAR	XL:1E-Alkene@163	-2.91412	36.3	3.8e-06	490.262	2	LSGLPKHR	XL:1E-Thiol@156	-2.97029	21.9	0.0093
SIA	Q6ZMR3	C163	P07195	K156	539.534	4	467.922	579.301	2	VIGSGCNLDSAR	XL:1E-Alkene@163	-2.91412	36.3	3.8e-06	490.262	2	LSGLPKHR	XL:1E-Thiol@156	-2.97029	21.9	0.0093
SIA	P00338	C163	P07195	K156	431.829	5	467.463	579.3	2	VIGSGCNLDSAR	XL:1E-Alkene@163	-1.87839	34.3	6.6e-06	490.261	2	LSGLPKHR	XL:1E-Thiol@156	-1.33851	23.9	0.011
SIA	Q6ZMR3	C163	P07195	K156	431.829	5	467.463	579.3	2	VIGSGCNLDSAR	XL:1E-Alkene@163	-1.87839	34.3	6.6e-06	490.261	2	LSGLPKHR	XL:1E-Thiol@156	-1.33851	23.9	0.011
SIA	P00338	C163	Q6ZMR3	K155	542.276	4	465.277	579.3	2	VIGSGCNLDSAR	XL:1E-Alkene@163	-1.87839	33.8	2.8e-06	495.746	2	LSGFPKNR	XL:1E-Thiol@155	-1.7619	18.9	0.082
SIA	P00338	K155	P07195	C164	542.276	4	465.277	495.746	2	ISGFPKNR	XL:1E-Thiol@155	-1.7619	18.9	0.082	579.3	2	VIGSGCNLDSAR	XL:1E-Alkene@164	-1.87839	33.8	2.8e-06
SIA	Q6ZMR3	K155	P07195	C164	542.276	4	465.277	495.746	2	LSGFPKNR	XL:1E-Thiol@155	-1.7619	18.9	0.082	579.3	2	VIGSGCNLDSAR	XL:1E-Alkene@164	-1.87839	33.8	2.8e-06
SIA	Q96FW1	C91	P62987	K48	658.827	4	763.178	597.787	2	TRPDGNCFYR	XL:1E-Alkene@91	-2.05484	31.1	0.00041	709.86	2	LIFAGKQLEDGR	XL:1E-Thiol@48	-1.86477	25.5	0.0046
SIA	Q96FW1	C91	P62987	K48	527.263	5	764.496	398.861	3	TRPDGNCFYR	XL:1E-Alkene@91	-2.32349	22.6	0.007	709.86	2	LIFAGKQLEDGR	XL:1E-Thiol@48	-2.00564	28.8	0.00078
SIA	Q96FW1	C91	P62987	K48	658.576	4	382.38	597.787	2	TRPDGNCFYR	XL:1E-Alkene@91	-1.88756	30.5	0.00078	709.86	2	LIFAGKQLEDGR	XL:1E-Thiol@48	-1.86477	34.4	0.00026
SIA	P35580	K190	P35579	C172	627.317	5	641.836	557.629	3	KVIQYLAHVASSHK	XL:1E-Sulfenic@190	-2.99467	19.5	0.049	730.849	2	EDQSILCTGESGAGK	XL:1E-Alkene@172	-3.25629	21.3	0.0016
SIA	Q92841	K109	P17844	C170	568.796	4	444.449	497.725	2	KFGNPGER	XL:1E-Sulfenic@109	-1.38879	19.6	0.01	639.365	2	GDGPICLVLAPTR	XL:1E-Alkene@170	-1.47836	22.6	0.0013
SIA	Q92841	K274	P17844	C191	776.383	4	324.751	691.827	2	LKSTCIYGGAPK	XL:1E-Thiol@274;Carbamidomethyl_Ox@277	-1.75134	21.2	0.0038	851.433	2	ELAQQVQQVAAEYCR	XL:1E-Alkene@191	-2.13094	42.5	2.7e-07
SIA	Q92841	K274	P17844	C191	776.633	4	646.887	691.828	2	LKSTCIYGGAPK	XL:1E-Thiol@274;Carbamidomethyl_Ox@277	-3.05224	16.3	0.029	851.434	2	ELAQQVQQVAAEYCR	XL:1E-Alkene@191	-2.71818	34.1	2.1e-06
SIA	Q92841	K284	P17844	C234	679.341	4	372.845	855.902	2	STCIYGGAPKGPQIR	Carbamidomethyl_Ox@277;XL:1E-Sulfenic@284	-2.02717	19.1	0.011	502.278	2	LIDFLECGK	XL:1E-Alkene@234	-2.01985	26.4	0.00019
SIA	P35580	C176	P35579	K186	790.144	4	318.114	730.848	2	EDQSILCTGESGAGK	XL:1E-Alkene@176	-1.34071	17	0.14	839.936	2	KVIQYLAYVASSHK	XL:1E-Thiol@186	-0.934323	32.8	1.1e-05
SIA	Q99729	C98	O14979	K197	692.601	4	365.611	538.786	2	FGEVVDCTIK	XL:1E-Alkene@98	-2.45987	31.3	2e-05	836.907	2	GFGFVLFKDAASVDK	XL:1E-Thiol@197	-1.88379	38.5	2.9e-06
SIA	Q99729	C98	O14979	K197	692.6	4	365.082	538.787	2	FGEVVDCTIK	XL:1E-Alkene@98	-3.38788	20.1	0.03	836.908	2	GFGFVLFKDAASVDK	XL:1E-Thiol@197	-3.31764	36.7	1.1e-05
SIA	Q99729	K118	O14979	C177	699.859	4	720.262	850.923	2	GFGFILFKDAASVEK	XL:1E-Thiol@118	-2.38152	51.1	1.1e-05	538.786	2	FGEVVDCTIK	XL:1E-Alkene@177	-2.64547	17.4	0.068
SIA	Q99729	K118	O14979	C177	699.613	4	367.868	850.928	2	GFGFILFKDAASVEK	XL:1E-Thiol@118	-8.25744	48.1	2.1e-06	538.789	2	FGEVVDCTIK	XL:1E-Alkene@177	-8.0279	34.7	5.3e-06
SIA	Q99729	K118	O14979	C177	699.607	4	360.264	850.923	2	GFGFILFKDAASVEK	XL:1E-Thiol@118	-2.38152	34.7	1.8e-05	538.787	2	FGEVVDCTIK	XL:1E-Alkene@177	-3.20228	28	1e-05
SIA	P62805	K13	P09429	C23	550.266	4	2.06944	380.195	2	GLGKGGAK	XL:1E-Thiol@13	-2.00371	24.1	0.052	711.331	2	MSSYAFFVQTCR	Oxidation@13;XL:1E-Alkene@23	-2.45356	31.2	5.2e-05
SIA	P62805	K13	P26583	C23	550.266	4	2.06944	380.195	2	GLGKGGAK	XL:1E-Thiol@13	-2.00371	24.1	0.052	711.331	2	MSSYAFFVQTCR	Oxidation@13;XL:1E-Alkene@23	-2.45356	31.2	5.2e-05
SIA	P62807	K109	P07910	C46	666.117	4	376.487	917.992	2	LLLPGELAKHAVSEGTK	XL:1E-Thiol@109	-1.50464	15.9	0.096	404.738	2	IVGCSVHK	XL:1E-Alkene@46	-0.665839	22.5	0.0012
SIA	P25440	K661	O60885	C674	536.495	5	377.22	618.338	3	QLSLDINKLPGEKLGR	XL:1E-Thiol@661	-1.93419	18	0.073	404.222	2	YVTSCLR	XL:1E-Alkene@674	-1.94627	22.5	0.0015
SIA	Q92841	C247	P09651	K350	749.876	4	336.805	639.367	2	GDGPICLVLAPTR	XL:1E-Alkene@247	-3.66802	21.2	0.00031	850.881	2	SSGPYGGGGQYFAKPR	XL:1E-Thiol@350	-3.4921	24.7	0.00037
SIA	P17844	C170	P09651	K350	749.876	4	336.805	639.367	2	GDGPICLVLAPTR	XL:1E-Alkene@170	-3.66802	21.2	0.00031	850.881	2	SSGPYGGGGQYFAKPR	XL:1E-Thiol@350	-3.4921	24.7	0.00037
SIA	Q92841	K274;C277;K284	P17844	C234	735.383	4	349.255	967.98	2	LKSTCIYGGAPKGPQIR	XL:1E-Sulfenic@274;XL:1E-Alkene@277;XL:1E-Sulfenic@284	-2.95621	18.8	0.012	502.278	2	LIDFLECGK	XL:1E-Alkene@234	-2.61713	18.8	0.0025
SIA	Q92841	K313	P17844	C221	670.108	4	376.51	789.406	2	LIDFLESGKTNLR	XL:1E-Thiol@313	-3.35958	43.2	1.5e-05	541.305	2	GVEICIATPGR	XL:1E-Alkene@221	-3.20356	33	0.00011
SIA	P39687	C123	Q92688	K99	909.217	4	277.185	941.456	2	SLDLFNCEVTNLNDYR	XL:1E-Alkene@123	-3.38302	35.5	5.4e-06	867.476	2	LPNLTHLNLSGNKLK	XL:1E-Thiol@99	-4.50019	45.5	7.5e-08
SIA	P39687	C123	Q92688	K99	909.216	4	276.983	941.455	2	SLDLFNCEVTNLNDYR	XL:1E-Alkene@123	-2.1084	23.2	0.00026	867.474	2	LPNLTHLNLSGNKLK	XL:1E-Thiol@99	-2.54048	21	0.0011
SIA	Q08945	C200	Q9Y5B9	K786	735.89	4	347.022	779.913	2	ADVIQATGDAICIFR	XL:1E-Alkene@200	1.71828	34.2	3.5e-06	682.353	2	NFIEKVEALTK	XL:1E-Thiol@786	-3.87959	28.1	0.0016
SIA	P09651	C175	P06454	K103	642.281	5	625.573	465.556	3	YHTVNGHNCEVR	XL:1E-Alkene@175	0.973778	25.7	0.0015	906.364	2	RAAEDDEDDDVDTKK	XL:1E-Sulfenic@103	1.16912	19.1	0.005
SIA	P09651	C175	P06454	K103	642.281	5	625.764	465.557	3	YHTVNGHNCEVR	XL:1E-Alkene@175	-0.744594	28.4	0.0018	897.361	2	RAAEDDEDDDVDTKK	XL:1E-Thiol@103	-0.713592	22.8	0.0005
SIA	P50991	K319	P48643	C407	729.629	4	686.249	902.441	2	DALSDLALHFLNKMK	XL:1E-Thiol@319;Oxidation@320	1.49277	29.3	2.1e-05	546.811	2	SLHDALCVIR	XL:1E-Alkene@407	1.20353	33.8	1.5e-05
SIA	P50991	K319	P48643	C407	729.379	4	342.564	902.441	2	DALSDLALHFLNKMK	XL:1E-Thiol@319;Oxidation@320	1.38196	33.5	1.7e-05	546.811	2	SLHDALCVIR	XL:1E-Alkene@407	0.837768	37.6	1.2e-05
SIA	P50991	K319	P48643	C407	729.63	4	687.338	902.441	2	DALSDLALHFLNKMK	XL:1E-Thiol@319;Oxidation@320	1.04953	24.8	0.00054	546.811	2	SLHDALCVIR	XL:1E-Alkene@407	0.837768	32.5	3.7e-05
SIA	P50991	K319	P48643	C407	729.63	4	687.841	902.442	2	DALSDLALHFLNKMK	XL:1E-Thiol@319;Oxidation@320	0.163046	23	0.00052	546.811	2	SLHDALCVIR	XL:1E-Alkene@407	0.65489	32.8	2.8e-05
SIA	P06733	K5	P07195	C294	823.685	4	611.718	526.289	2	MSILKIHAR	Acetyl+Met-loss@1;XL:1E-Thiol@5	0.952373	27.3	0.00056	1111.07	2	GMYGIENEVFLSLPCILNAR	Oxidation@281;XL:1E-Alkene@294	0.838595	22.3	0.00057
SIA	P04075	C339	Q9UII2	K82	511.658	5	391.221	521.288	2	ALANSLACQGK	XL:1E-Alkene@339	0.414039	18.2	0.018	498.901	3	HHEEEIVHHKK	XL:1E-Thiol@82	0.484337	23.6	0.031
SIA	P04908	K126	P62318	C20	696.341	5	-1.87854	569.277	2	KTESHHKAK	XL:1E-Thiol@126	0.214555	20.8	0.0011	775.048	3	VLHEAEGHIVTCETNTGEVYR	XL:1E-Alkene@20	0.296046	33.7	0.00013
SIA	Q9UII2	K82	P04350	C12	675.345	5	294.57	541.599	3	KHHEEEIVHHKK	XL:1E-Thiol@82	1.59277	18.1	0.14	866.459	2	EIVHLQAGQCGNQIGAK	XL:1E-Alkene@12	2.05138	35.4	7.2e-06
SIA	Q9UII2	K82	P06733	C357	611.907	5	326.988	498.901	3	HHEEEIVHHKK	XL:1E-Thiol@82	1.08566	27.5	0.0015	771.909	2	VNQIGSVTESLQACK	XL:1E-Alkene@357	1.10731	34.2	6e-06
SIA	P09651	C175	P22626	K120	874.167	4	561.728	761.878	2	YHTVNGHNCEVRK	XL:1E-Alkene@175	1.21187	24.6	0.00078	976.468	2	LFVGGIKEDTEEHHLR	XL:1E-Thiol@120	2.43921	12.9	0.19
SIA	P09651	C175	P22626	K120	673.724	5	297.601	697.832	2	YHTVNGHNCEVR	XL:1E-Alkene@175	0.203184	30.9	5.1e-05	976.47	2	LFVGGIKEDTEEHHLR	XL:1E-Thiol@120	-0.121039	29.4	0.00033
SIA	P09651	C175	P22626	K120	673.925	5	596.28	697.831	2	YHTVNGHNCEVR	XL:1E-Alkene@175	0.91969	35.1	7.4e-06	976.47	2	LFVGGIKEDTEEHHLR	XL:1E-Thiol@120	0.595829	27	0.00079
SIA	P09651	C175	P22626	K120	841.904	4	298.149	697.831	2	YHTVNGHNCEVR	XL:1E-Alkene@175	1.20629	39.5	3.3e-06	976.468	2	LFVGGIKEDTEEHHLR	XL:1E-Thiol@120	1.82475	26.3	0.00069
SIA	P09651	C175	P22626	K120	842.155	4	595.975	697.83	2	YHTVNGHNCEVR	XL:1E-Alkene@175	1.7795	38.2	9.8e-06	985.473	2	LFVGGIKEDTEEHHLR	XL:1E-Sulfenic@120	2.41692	19	0.045
SIA	P26583	C106	O15347	K87|K88	575.299	5	346.925	629	3	RPPSAFFLFCSEHRPK	XL:1E-Alkene@106	0.0724298	32.4	0.0018	485.245	2	KKDPNAPK	XL:1E-Thiol@87|XL:1E-Thiol@88	0.534519	18	0.12
SIA	P26583	C106	O15347	K87|K88	575.501	5	698.193	629	3	RPPSAFFLFCSEHRPK	XL:1E-Alkene@106	0.0724298	26.5	0.014	485.245	2	KKDPNAPK	XL:1E-Thiol@87|XL:1E-Thiol@88	0.328438	17.5	0.063
SIA	P33778	K117	P62318	C41	916.19	4	557.607	659.326	2	HAVSEGTKAVTK	XL:1E-Sulfenic@117	1.70875	12.3	0.18	1172.03	2	LIEAEDNMNCQMSNITVTYR	Oxidation@39;XL:1E-Alkene@41;Oxidation@43	0.86795	17.9	0.0032
SIA	Q99877	K117	P62318	C41	916.19	4	557.607	659.326	2	HAVSEGTKAVTK	XL:1E-Sulfenic@117	1.70875	12.3	0.18	1172.03	2	LIEAEDNMNCQMSNITVTYR	Oxidation@39;XL:1E-Alkene@41;Oxidation@43	0.86795	17.9	0.0032
SIA	P09651	K113	P22626	C50	847.423	4	300.44	976.468	2	IFVGGIKEDTEEHHLR	XL:1E-Thiol@113	2.13198	22.4	0.0028	708.86	2	LTDCVVMRDPASK	XL:1E-Alkene@50;Oxidation@53	1.71964	17.8	0.067
SIA	P09651	K113	P22626	C50	847.416	4	293.011	976.467	2	IFVGGIKEDTEEHHLR	XL:1E-Thiol@113	2.84885	17.7	0.011	708.859	2	LTDCVVMRDPASK	XL:1E-Alkene@50;Oxidation@53	2.56607	23.7	0.003
SIA	P09651	K113	P22626	C50	565.448	6	590.835	651.314	3	IFVGGIKEDTEEHHLR	XL:1E-Thiol@113	2.57945	20.9	0.049	472.909	3	LTDCVVMRDPASK	XL:1E-Alkene@50;Oxidation@53	0.856002	18.1	0.062
SIA	P33778	K109	P09429	C106	753.599	5	265.044	917.99	2	LLLPGELAKHAVSEGTK	XL:1E-Thiol@109	0.782962	18.8	0.0052	637.668	3	RPPSAFFLFCSEYRPK	XL:1E-Alkene@106	0.13244	26.1	0.004
SIA	Q99877	K109	P09429	C106	753.599	5	265.044	917.99	2	LLLPGELAKHAVSEGTK	XL:1E-Thiol@109	0.782962	18.8	0.0052	637.668	3	RPPSAFFLFCSEYRPK	XL:1E-Alkene@106	0.13244	26.1	0.004
SIA	P68104	K255	P26641	C266	1089.54	4	461.823	1027.56	2	LPLQDVYKIGGIGTVPVGR	XL:1E-Thiol@255	0.58376	16.3	0.05	1141.51	2	AAAPAPEEEMDECEQALAAEPK	Oxidation@263;XL:1E-Alkene@266	0.699009	27.7	1.5e-05
SIA	P68104	K255	P26641	C266	1089.54	4	460.252	1027.56	2	LPLQDVYKIGGIGTVPVGR	XL:1E-Thiol@255	1.65426	16.6	0.02	1141.51	2	AAAPAPEEEMDECEQALAAEPK	Oxidation@263;XL:1E-Alkene@266	2.71389	27.4	0.0001
SIA	P06733	K5	P04350	C239	741.385	5	270.062	526.288	2	MSILKIHAR	Acetyl+Met-loss@1;XL:1E-Thiol@5	1.90242	26.8	0.0025	878.444	3	LTTPTYGDLNHLVSATMSGVTTCLR	Oxidation@233;XL:1E-Alkene@239	2.01741	23	0.0015
SIA	P68104	K146	P00338	C163	854.212	4	293.001	1119.62	2	EHALLAYTLGVKQLIVGVNK	XL:1E-Thiol@146	0.793787	21.6	0.0014	579.298	2	VIGSGCNLDSAR	XL:1E-Alkene@163	1.40143	30.4	0.00013
SIA	P68104	K146	P07195	C164	854.212	4	293.001	1119.62	2	EHALLAYTLGVKQLIVGVNK	XL:1E-Thiol@146	0.793787	21.6	0.0014	579.298	2	VIGSGCNLDSAR	XL:1E-Alkene@164	1.40143	30.4	0.00013
SIA	P68104	K146	P00338	C163	854.211	4	292.643	1119.62	2	EHALLAYTLGVKQLIVGVNK	XL:1E-Thiol@146	1.9549	31.1	3.8e-05	579.298	2	VIGSGCNLDSAR	XL:1E-Alkene@163	1.40143	20.6	0.0012
SIA	P68104	K146	P07195	C164	854.211	4	292.643	1119.62	2	EHALLAYTLGVKQLIVGVNK	XL:1E-Thiol@146	1.9549	31.1	3.8e-05	579.298	2	VIGSGCNLDSAR	XL:1E-Alkene@164	1.40143	20.6	0.0012
SIA	P06733	C357	P04908	K119	923.762	4	265.59	771.907	2	VNQIGSVTESLQACK	XL:1E-Alkene@357	3.1801	27.6	0.00066	1075.12	2	VTIAQGGVLPNIQAVLLPKK	XL:1E-Sulfenic@119	3.46435	14.7	0.041
SIA	P11940	K104	Q13310	C128	803.411	4	312.833	747.883	2	SGVGNIFIKNLDK	XL:1E-Sulfenic@104	2.41841	18.9	0.014	858.434	2	ALYDTFSAFGNILSCK	XL:1E-Alkene@128	1.98659	25.5	0.00049
SIA	P09651	C175	P22626	K120	673.924	5	593.648	697.832	2	YHTVNGHNCEVR	XL:1E-Alkene@175	-0.37002	14	0.15	976.468	2	LFVGGIKEDTEEHHLR	XL:1E-Thiol@120	2.64403	17.3	0.0054
SIA	P0C0S8	K126	Q13885	C12	722.622	4	347.63	569.276	2	KTESHHKAK	XL:1E-Thiol@126	1.26853	20.7	0.0067	866.459	2	EIVHIQAGQCGNQIGAK	XL:1E-Alkene@12	1.47431	38.8	3.5e-06
SIA	P0C0S8	K126	Q9BVA1	C12	722.622	4	347.63	569.276	2	KTESHHKAK	XL:1E-Thiol@126	1.26853	20.7	0.0067	866.459	2	EIVHIQAGQCGNQIGAK	XL:1E-Alkene@12	1.47431	38.8	3.5e-06
SIA	P0C0S8	K126	P04350	C12	722.622	4	347.63	569.276	2	KTESHHKAK	XL:1E-Thiol@126	1.26853	20.7	0.0067	866.459	2	EIVHLQAGQCGNQIGAK	XL:1E-Alkene@12	1.47431	38.8	3.5e-06
SIA	P0C0S8	K126	Q13885	C12	722.622	4	346.953	569.277	2	KTESHHKAK	XL:1E-Thiol@126	0.74154	20.9	0.011	866.46	2	EIVHIQAGQCGNQIGAK	XL:1E-Alkene@12	0.435603	38.1	8.4e-07
SIA	P0C0S8	K126	Q9BVA1	C12	722.622	4	346.953	569.277	2	KTESHHKAK	XL:1E-Thiol@126	0.74154	20.9	0.011	866.46	2	EIVHIQAGQCGNQIGAK	XL:1E-Alkene@12	0.435603	38.1	8.4e-07
SIA	P0C0S8	K126	P04350	C12	722.622	4	346.953	569.277	2	KTESHHKAK	XL:1E-Thiol@126	0.74154	20.9	0.011	866.46	2	EIVHLQAGQCGNQIGAK	XL:1E-Alkene@12	0.435603	38.1	8.4e-07
SIA	P0C0S8	K126	Q13885	C12	722.623	4	348.814	569.276	2	KTESHHKAK	XL:1E-Thiol@126	1.61985	18.4	0.0061	866.459	2	EIVHIQAGQCGNQIGAK	XL:1E-Alkene@12	1.82055	36.2	5.9e-06
SIA	P0C0S8	K126	Q9BVA1	C12	722.623	4	348.814	569.276	2	KTESHHKAK	XL:1E-Thiol@126	1.61985	18.4	0.0061	866.459	2	EIVHIQAGQCGNQIGAK	XL:1E-Alkene@12	1.82055	36.2	5.9e-06
SIA	P0C0S8	K126	P04350	C12	722.623	4	348.814	569.276	2	KTESHHKAK	XL:1E-Thiol@126	1.61985	18.4	0.0061	866.459	2	EIVHLQAGQCGNQIGAK	XL:1E-Alkene@12	1.82055	36.2	5.9e-06
SIA	P22626	K112	Q13885	C12	822.925	4	303.369	769.884	2	EESGKPGAHVTVKK	XL:1E-Thiol@112	1.19804	15.8	0.084	866.459	2	EIVHIQAGQCGNQIGAK	XL:1E-Alkene@12	1.47431	32.5	3.1e-05
SIA	P22626	K112	Q9BVA1	C12	822.925	4	303.369	769.884	2	EESGKPGAHVTVKK	XL:1E-Thiol@112	1.19804	15.8	0.084	866.459	2	EIVHIQAGQCGNQIGAK	XL:1E-Alkene@12	1.47431	32.5	3.1e-05
SIA	P22626	K112	P04350	C12	822.925	4	303.369	769.884	2	EESGKPGAHVTVKK	XL:1E-Thiol@112	1.19804	15.8	0.084	866.459	2	EIVHLQAGQCGNQIGAK	XL:1E-Alkene@12	1.47431	32.5	3.1e-05
SIA	P09651	C175	P22626	K120	699.341	5	283.307	761.879	2	YHTVNGHNCEVRK	XL:1E-Alkene@175	0.0305834	17.3	0.16	976.47	2	LFVGGIKEDTEEHHLR	XL:1E-Thiol@120	0.595829	23.8	0.00086
SIA	P62807	K117	Q13885	C12	763.393	4	655.639	650.321	2	HAVSEGTKAVTK	XL:1E-Thiol@117	0.809794	19.2	0.0012	866.46	2	EIVHIQAGQCGNQIGAK	XL:1E-Alkene@12	0.78184	31.4	4.4e-05
SIA	P62807	K117	Q9BVA1	C12	763.393	4	655.639	650.321	2	HAVSEGTKAVTK	XL:1E-Thiol@117	0.809794	19.2	0.0012	866.46	2	EIVHIQAGQCGNQIGAK	XL:1E-Alkene@12	0.78184	31.4	4.4e-05
SIA	P62807	K117	P04350	C12	763.393	4	655.639	650.321	2	HAVSEGTKAVTK	XL:1E-Thiol@117	0.809794	19.2	0.0012	866.46	2	EIVHLQAGQCGNQIGAK	XL:1E-Alkene@12	0.78184	31.4	4.4e-05
SIA	P62807	K121	P62318	C20	680.332	5	292.299	528.754	2	AVTKYTSSK	XL:1E-Thiol@121	1.62059	19.6	0.00021	775.047	3	VLHEAEGHIVTCETNTGEVYR	XL:1E-Alkene@20	1.58629	26.9	0.0033
SIA	P62807	K121	P62318	C20	680.533	5	588.61	528.754	2	AVTKYTSSK	XL:1E-Thiol@121	1.99884	17.3	0.0016	775.047	3	VLHEAEGHIVTCETNTGEVYR	XL:1E-Alkene@20	2.61849	30.2	0.0001
SIA	P15531	C109	P22392	K49	553.074	5	362.779	480.748	2	GDFCIQVGR	XL:1E-Alkene@109	1.71925	27.6	0.00097	594.954	3	ASEEHLKQHYIDLK	XL:1E-Thiol@49	0.959996	24	0.0039
SIA	P15531	C109	P22392	K49	553.275	5	725.981	480.748	2	GDFCIQVGR	XL:1E-Alkene@109	1.51124	23.4	0.0053	594.954	3	ASEEHLKQHYIDLK	XL:1E-Thiol@49	0.959996	21.3	0.036
SIA	P00338	C163	P07195	K233	756.876	4	330.816	579.298	2	VIGSGCNLDSAR	XL:1E-Alkene@163	1.9193	22.7	0.0005	924.945	2	EVHKMVVESAYEVIK	XL:1E-Thiol@233;Oxidation@234	2.33778	16	0.068
SIA	P15531	K49	P22392	C109	627.301	5	317.878	718.669	3	FMQASEDLLKEHYVDLK	Oxidation@41;XL:1E-Thiol@49	-2.37859	25.3	0.014	480.749	2	GDFCIQVGR	XL:1E-Alkene@109	-0.360845	30.7	0.00084
SIA	P0DP23	K31	P60174	C42	975.721	4	-0.917008	891.405	2	DGDGTITTKELGTVMR	XL:1E-Thiol@31;Oxidation@37	0.738854	22	0.00035	1051.03	2	VPADTEVVCAPPTAYIDFAR	XL:1E-Alkene@42	0.82984	27.7	0.00016
SIA	P0C0S8	K126	Q9UQ80	C179	650.725	5	308.874	569.277	2	KTESHHKAK	XL:1E-Thiol@126	-0.136767	14.4	0.19	698.687	3	VAHSFNCTPIEGMLSHQLK	XL:1E-Alkene@179;Oxidation@185	-0.591934	22.1	0.0094
SIA	P0C0S8	K126	Q9UQ80	C179	650.524	5	-0.945155	569.277	2	KTESHHKAK	XL:1E-Thiol@126	0.214555	15.4	0.15	698.687	3	VAHSFNCTPIEGMLSHQLK	XL:1E-Alkene@179;Oxidation@185	-0.591934	23.1	0.015
SIA	P09651	K350	P52597	C290	771.945	5	261.023	850.881	2	SSGPYGGGGQYFAKPR	XL:1E-Thiol@350	-3.84467	22.9	0.00085	712.984	3	YGDSEFTVQSTTGHCVHMR	XL:1E-Alkene@290;Oxidation@293	0.942725	21	0.0086
SIA	P00338	C163	P07195	K233	756.876	4	330.816	579.298	2	VIGSGCNLDSAR	XL:1E-Alkene@163	1.05619	27.2	0.00029	924.945	2	EVHKMVVESAYEVIK	XL:1E-Thiol@233;Oxidation@234	2.77024	18.8	0.037
SIA	P00338	K232	P07195	C164	752.13	4	330.879	915.457	2	EVHKQVVESAYEVIK	XL:1E-Thiol@232	2.13167	33	3.3e-05	579.298	2	VIGSGCNLDSAR	XL:1E-Alkene@164	1.9193	23.9	0.0017
SIA	P00338	K232	P07195	C164	752.38	4	663.905	924.462	2	EVHKQVVESAYEVIK	XL:1E-Sulfenic@232	2.21908	24.8	0.00069	579.298	2	VIGSGCNLDSAR	XL:1E-Alkene@164	1.9193	28.8	2.9e-05
SIA	P07437	K58	Q13885	C12	910.706	4	549.077	953.953	2	ISVYYNEATGGKYVPR	XL:1E-Sulfenic@58	1.20646	13.2	0.12	866.458	2	EIVHIQAGQCGNQIGAK	XL:1E-Alkene@12	2.39761	31.1	3.3e-05
SIA	P07437	K58	P68371	C12	910.706	4	549.077	953.953	2	ISVYYNEATGGKYVPR	XL:1E-Sulfenic@58	1.20646	13.2	0.12	866.458	2	EIVHLQAGQCGNQIGAK	XL:1E-Alkene@12	2.39761	31.1	3.3e-05
SIA	P07437	C12	P68371	K58	917.209	4	271.78	866.458	2	EIVHIQAGQCGNQIGAK	XL:1E-Alkene@12	2.39761	35.1	5.1e-06	958.451	2	INVYYNEATGGKYVPR	XL:1E-Thiol@58	3.4435	16.7	0.0017
SIA	Q13885	C12	P68371	K58	917.209	4	271.78	866.458	2	EIVHIQAGQCGNQIGAK	XL:1E-Alkene@12	2.39761	35.1	5.1e-06	958.451	2	INVYYNEATGGKYVPR	XL:1E-Thiol@58	3.4435	16.7	0.0017
SIA	P78371	K272	P50991	C252	657.599	4	-0.459989	677.818	2	VAEIEHAEKEK	XL:1E-Thiol@272	1.79513	21	0.01	628.373	2	IGLIQFCLSAPK	XL:1E-Alkene@252	1.89567	28.1	0.00015
SIA	P00338	C163	P07195	K244	694.105	4	722.641	579.298	2	VIGSGCNLDSAR	XL:1E-Alkene@163	1.40143	31.6	5.9e-05	807.908	2	MVVESAYEVIKLK	Oxidation@234;XL:1E-Sulfenic@244	1.65223	19.7	0.0071
SIA	P78371	K46	P50991	C120	918.202	4	272.351	561.251	2	STLGPKGMDK	XL:1E-Thiol@46;Oxidation@48	2.35922	17.7	0.004	1265.64	2	AQDIEAGDGTTSVVIIAGSLLDSCTK	XL:1E-Alkene@120	2.75199	40.3	3.7e-06
SIA	P31946	C96	P61981	K125	769.395	4	652.8	1020.03	2	IEAELQDICNDVLELLDK	XL:1E-Alkene@96	0.97562	37.2	1.4e-05	508.75	2	VFYLKMK	XL:1E-Thiol@125;Oxidation@126	1.2416	18.9	0.0007
SIA	P04908	K126	P40925	C137	706.121	4	-0.147297	569.276	2	KTESHHKAK	XL:1E-Thiol@126	1.44419	16.1	0.19	833.958	2	VIVVGNPANTNCLTASK	XL:1E-Alkene@137	1.53358	21.9	0.00044
SIA	P04908	K126	P40925	C137	706.371	4	354.752	569.276	2	KTESHHKAK	XL:1E-Thiol@126	1.79551	16.1	0.14	833.959	2	VIVVGNPANTNCLTASK	XL:1E-Alkene@137	1.05394	26.2	4.5e-05
SIA	P09429	K28	P26583	C106	529.867	5	377.196	371.663	2	EEHKK	XL:1E-Thiol@28	0.459819	9.8	0.068	472.002	4	RPPSAFFLFCSEHRPK	XL:1E-Alkene@106	-0.522696	27	0.049
SIA	P26583	C106	O15347	K28	529.867	5	377.196	472.002	4	RPPSAFFLFCSEHRPK	XL:1E-Alkene@106	-0.522696	27	0.049	371.663	2	EEHKK	XL:1E-Thiol@28	0.459819	9.8	0.068
SIA	P13796	K449	P13797	C463	619.919	5	321.45	815.907	2	VNKPPYPKLGGNMK	XL:1E-Thiol@449;Oxidation@454	1.03345	14.4	0.087	723.882	2	KLENCNYAVELGK	XL:1E-Alkene@463	0.978977	30.6	0.00015
SIA	P13796	K449	P13797	C463	774.898	4	646.186	815.906	2	VNKPPYPKLGGNMK	XL:1E-Thiol@449;Oxidation@454	2.01396	17.5	0.028	723.882	2	KLENCNYAVELGK	XL:1E-Alkene@463	1.25527	35.6	9.1e-05
SIA	P13796	K449	P13797	C463	619.919	5	322.634	815.906	2	VNKPPYPKLGGNMK	XL:1E-Thiol@449;Oxidation@454	1.76883	16.1	0.025	723.882	2	KLENCNYAVELGK	XL:1E-Alkene@463	1.39341	32.4	8.3e-05
SIA	P13796	K449	P13797	C463	774.648	4	322.697	815.906	2	VNKPPYPKLGGNMK	XL:1E-Thiol@449;Oxidation@454	1.64627	16.9	0.091	723.882	2	KLENCNYAVELGK	XL:1E-Alkene@463	1.6697	34.9	0.00016
SIA	P13796	C460	P13797	K452	622.722	5	321.033	723.883	2	KLENCNYAVELGK	XL:1E-Alkene@460	0.426401	35	0.00014	822.916	2	VNKPPYPKLGANMK	XL:1E-Thiol@452;Oxidation@457	-0.281642	18.8	0.019
SIA	P13796	C460	P13797	K452	519.27	6	643.687	482.924	3	KLENCNYAVELGK	XL:1E-Alkene@460	0.478887	33.2	0.00072	554.949	3	VNKPPYPKLGANMK	XL:1E-Sulfenic@452;Oxidation@457	0.548359	20.6	0.015
SIA	P13796	C460	P13797	K452	778.152	4	321.469	723.883	2	KLENCNYAVELGK	XL:1E-Alkene@460	0.702689	35.9	3e-05	822.915	2	VNKPPYPKLGANMK	XL:1E-Thiol@452;Oxidation@457	0.568992	20.2	0.004
SIA	P13796	C460	P13797	K452	519.103	6	320.675	482.923	3	KLENCNYAVELGK	XL:1E-Alkene@460	2.54961	32.3	0.00032	548.945	3	VNKPPYPKLGANMK	XL:1E-Thiol@452;Oxidation@457	2.31531	20.7	0.0071
SIA	P09429	K55	P26583	C106	558.078	5	719.252	441.688	2	TMSAKEK	Oxidation@52;XL:1E-Thiol@55	0.0642656	19.7	0.065	629.001	3	RPPSAFFLFCSEHRPK	XL:1E-Alkene@106	-0.881464	27.2	0.0023
SIA	B2RPK0	K55	P26583	C106	558.078	5	719.252	441.688	2	TMSAKEK	Oxidation@52;XL:1E-Thiol@55	0.0642656	19.7	0.065	629.001	3	RPPSAFFLFCSEHRPK	XL:1E-Alkene@106	-0.881464	27.2	0.0023
SIA	P09429	K55	P26583	C106	557.878	5	359.293	441.688	2	TMSAKEK	Oxidation@52;XL:1E-Thiol@55	0.517074	19.7	0.05	629.001	3	RPPSAFFLFCSEHRPK	XL:1E-Alkene@106	-0.722482	24.2	0.017
SIA	B2RPK0	K55	P26583	C106	557.878	5	359.293	441.688	2	TMSAKEK	Oxidation@52;XL:1E-Thiol@55	0.517074	19.7	0.05	629.001	3	RPPSAFFLFCSEHRPK	XL:1E-Alkene@106	-0.722482	24.2	0.017
SIA	Q7KZI7	K105	P27448	C169	481.092	6	345.068	498.603	3	IMKVLNHPNIVK	Oxidation@104;XL:1E-Thiol@105	1.51749	21.8	0.032	457.245	3	QIVSAVQYCHQK	XL:1E-Alkene@169	1.7851	23.2	0.0024
SIA	P09429	K157	P26583	C106	673.139	5	596.496	729.339	2	EKYEKDIAAYR	XL:1E-Thiol@157	1.66775	21.1	0.00016	628.999	3	RPPSAFFLFCSEHRPK	XL:1E-Alkene@106	2.29819	25.7	0.0012
SIA	P09429	K157	P26583	C106	673.139	5	596.587	729.339	2	EKYEKDIAAYR	XL:1E-Thiol@157	1.80486	22.1	0.00085	628.999	3	RPPSAFFLFCSEHRPK	XL:1E-Alkene@106	2.13921	25.4	0.0022
SIA	P09429	C106	B2RPK0	K65	652.118	5	307.09	637.667	3	RPPSAFFLFCSEYRPK	XL:1E-Alkene@106	1.85748	31.7	0.00023	664.285	2	GKFEDMAKADK	Oxidation@63;XL:1E-Thiol@65	1.9498	17.2	0.12
SIA	P09429	C106	P23497	K739	652.118	5	307.09	637.667	3	RPPSAFFLFCSEYRPK	XL:1E-Alkene@106	1.85748	31.7	0.00023	664.285	2	GKFEDMAKADK	Oxidation@737;XL:1E-Thiol@739	1.9498	17.2	0.12
SIA	P09429	C106	B2RPK0	K65	652.318	5	614.464	637.667	3	RPPSAFFLFCSEYRPK	XL:1E-Alkene@106	2.17112	32.8	0.0024	664.285	2	GKFEDMAKADK	Oxidation@63;XL:1E-Thiol@65	2.25087	27.5	0.00023
SIA	P09429	C106	P23497	K739	652.318	5	614.464	637.667	3	RPPSAFFLFCSEYRPK	XL:1E-Alkene@106	2.17112	32.8	0.0024	664.285	2	GKFEDMAKADK	Oxidation@737;XL:1E-Thiol@739	2.25087	27.5	0.00023
SIA	P09429	C106	B2RPK0	K59	589.085	5	-2.46576	637.668	3	RPPSAFFLFCSEYRPK	XL:1E-Alkene@106	0.446083	30.5	0.0022	507.207	2	GKFEDMAK	XL:1E-Thiol@59;Oxidation@63	0.759618	17.7	0.00094
SIA	P09429	C106	P23497	K733	589.085	5	-2.46576	637.668	3	RPPSAFFLFCSEYRPK	XL:1E-Alkene@106	0.446083	30.5	0.0022	507.207	2	GKFEDMAK	XL:1E-Thiol@733;Oxidation@737	0.759618	17.7	0.00094
SIA	P09429	C106	P26583	K157	678.338	5	589.364	637.668	3	RPPSAFFLFCSEYRPK	XL:1E-Alkene@106	1.38701	30.3	0.00095	729.339	2	EKYEKDIAAYR	XL:1E-Thiol@157	1.39353	31.4	2.1e-06
SIA	P09429	C106	P26583	K157	847.424	4	298.047	637.668	3	RPPSAFFLFCSEYRPK	XL:1E-Alkene@106	1.70066	24.1	0.0088	729.339	2	EKYEKDIAAYR	XL:1E-Thiol@157	1.80486	34.6	2e-07
SIA	P09429	C106	P26583	K157	678.339	5	590.627	637.668	3	RPPSAFFLFCSEYRPK	XL:1E-Alkene@106	1.70066	33.8	0.00037	729.339	2	EKYEKDIAAYR	XL:1E-Thiol@157	2.07908	24.5	3.2e-05
SIA	O43237	K176	Q04760	C139	786.161	4	325.358	712.373	2	MRELERKFVK	Oxidation@170;XL:1E-Thiol@176	-14.4987	23.4	0.002	850.443	2	GFGHIGIAVPDVYSACK	XL:1E-Alkene@139	1.13438	35.6	9.6e-06
SIA	P0C0S8	K126	Q9UQ80	C296	494.246	4	508.984	569.276	2	KTESHHKAK	XL:1E-Thiol@126	1.97117	19.8	0.0091	409.707	2	MGVVECAK	Oxidation@291;XL:1E-Alkene@296	1.66327	24.9	2.2e-05
SIA	P0C0S8	K126	Q9UQ80	C296	494.245	4	507.87	569.276	2	KTESHHKAK	XL:1E-Thiol@126	1.79551	23.2	0.0038	409.707	2	MGVVECAK	Oxidation@291;XL:1E-Alkene@296	1.41919	25.9	6.4e-05
SIA	P07910	K243	Q86SE5	C51	556.271	4	0.530581	698.799	2	SEEEQSSSSVKK	XL:1E-Thiol@243	-1.17586	15.3	0.028	404.737	2	IVGCSVHK	XL:1E-Alkene@51	1.06368	19.9	0.0045
SIA	P07910	K223	Q86SE5	C51	523.509	4	-2.44197	633.278	2	EQSKQAVEMK	XL:1E-Thiol@223;Oxidation@228	1.68992	16.4	0.022	404.737	2	IVGCSVHK	XL:1E-Alkene@51	0.816604	21.3	0.0019
SIA	P07910	K232	Q86SE5	C51	613.788	4	407.309	822.337	2	NDKSEEEQSSSSVK	XL:1E-Sulfenic@232	1.84057	29.1	5.9e-05	404.737	2	IVGCSVHK	XL:1E-Alkene@51	1.31075	24.5	0.00081
SIA	P07910	K232	Q86SE5	C51	613.788	4	407.409	813.332	2	NDKSEEEQSSSSVK	XL:1E-Thiol@232	1.12325	31	6.1e-06	404.737	2	IVGCSVHK	XL:1E-Alkene@51	1.55783	22.1	0.0036
SIA	P07910	K229|K232	Q86SE5	C51	631.699	5	316.495	776.669	3	QAVEMKNDKSEEEQSSSSVK	Oxidation@228;XL:1E-Thiol@229|XL:1E-Thiol@232	2.04474	18.2	0.094	404.737	2	IVGCSVHK	XL:1E-Alkene@51	1.55783	27.5	0.00041
SIA	P07910	K229|K232	Q86SE5	C51	631.698	5	315.914	776.67	3	QAVEMKNDKSEEEQSSSSVK	Oxidation@228;XL:1E-Thiol@229|XL:1E-Thiol@232	0.49968	19.2	0.021	404.737	2	IVGCSVHK	XL:1E-Alkene@51	0.0753816	21.9	0.0037
SIA	P07910	K229|K232	Q86SE5	C51	789.371	4	315.589	776.67	3	QAVEMKNDKSEEEQSSSSVK	Oxidation@228;XL:1E-Thiol@229|XL:1E-Thiol@232	1.0147	21.8	0.0065	404.737	2	IVGCSVHK	XL:1E-Alkene@51	1.31075	23	0.0025
SIA	P07910	C46	P06454	K103	655.802	4	383.207	404.735	2	IVGCSVHK	XL:1E-Alkene@46	5.75811	19.4	0.002	906.357	2	RAAEDDEDDDVDTKK	XL:1E-Sulfenic@103	8.89235	11.5	0.17
SIA	P06454	K103	Q86SE5	C51	655.802	4	383.207	906.357	2	RAAEDDEDDDVDTKK	XL:1E-Sulfenic@103	8.89235	11.5	0.17	404.735	2	IVGCSVHK	XL:1E-Alkene@51	5.75811	19.4	0.002
SIA	P78371	C535	P48643	K399	506.247	4	493.924	463.733	2	RVPDHHPC	XL:1E-Alkene@535	0.238937	15.2	0.045	539.257	2	MIIEEAKR	Oxidation@393;XL:1E-Thiol@399	0.388462	19.8	0.029
SIA	P78371	C535	P48643	K399	506.247	4	494.528	463.733	2	RVPDHHPC	XL:1E-Alkene@535	0.67022	15.4	0.13	548.262	2	MIIEEAKR	Oxidation@393;XL:1E-Sulfenic@399	0.564476	20.8	0.028
SIA	P27348	K11	P63104	C25	538.485	4	465.003	544.263	2	AKLAEQAER	XL:1E-Thiol@11	1.06643	31.5	0.008	523.201	2	YDDMAACMK	Oxidation@22;XL:1E-Alkene@25;Oxidation@26	1.34358	29.1	5.8e-06
SIA	P27348	K11	P63104	C25	538.485	4	464.89	544.263	2	AKLAEQAER	XL:1E-Thiol@11	0.515227	27.7	0.014	523.201	2	YDDMAACMK	Oxidation@22;XL:1E-Alkene@25;Oxidation@26	0.961313	28.5	3.1e-06
SIA	P07910	K229|K232	Q86SE5	C51	785.366	4	637.853	1164.99	2	QAVEMKNDKSEEEQSSSSVK	Gln->pyro-Glu@224;Oxidation@228;XL:1E-Sulfenic@229|XL:1E-Sulfenic@232	1.51876	19.1	0.0046	404.737	2	IVGCSVHK	XL:1E-Alkene@51	1.06368	13.2	0.032
SIA	P78371	C535	P17987	K541	737.318	4	339.756	463.732	2	RVPDHHPC	XL:1E-Alkene@535	1.74843	15.4	0.071	1001.4	2	DDKHGSYEDAVHSGALND	XL:1E-Thiol@541	2.10485	25.4	9e-05
SIA	Q14103	C126	O14979	K212	498.748	4	-1.64288	538.784	2	FGEVVDCTLK	XL:1E-Alkene@126	1.25218	35.5	2.7e-05	449.707	2	EHKLDGK	XL:1E-Thiol@212	1.35583	21.9	0.013
SIA	Q14103	C126	O14979	K212	498.749	4	-0.0487625	538.785	2	FGEVVDCTLK	XL:1E-Alkene@126	0.324168	33.4	2.6e-05	449.708	2	EHKLDGK	XL:1E-Thiol@212	0.243993	25.1	0.028
SIA	Q14103	C126	O14979	K142	621.799	4	404.327	538.784	2	FGEVVDCTLK	XL:1E-Alkene@126	0.880977	33.5	8.5e-06	695.306	2	INASKNQQDDGK	XL:1E-Thiol@142	1.01374	19.3	0.0012
SIA	Q00610	C151	P53675	K83	579.817	4	-2.13738	714.371	2	HSSLAGCQIINYR	XL:1E-Alkene@151	2.57914	42.9	3.4e-07	436.256	2	VIALKAGK	XL:1E-Thiol@83	1.92193	19.3	0.019
SIA	Q00610	C151	P53675	K83	580.068	4	432.103	714.372	2	HSSLAGCQIINYR	XL:1E-Alkene@151	0.899338	43.5	4.7e-07	436.257	2	VIALKAGK	XL:1E-Thiol@83	0.775815	22.9	0.003
SIA	Q00610	C151	P53675	K83	464.256	5	432.664	476.586	3	HSSLAGCQIINYR	XL:1E-Alkene@151	-3.5241	37.7	0.00029	436.258	2	VIALKAGK	XL:1E-Thiol@83	-1.74563	28	0.007
SIA	Q00610	C151	P53675	K83	464.256	5	431.741	476.586	3	HSSLAGCQIINYR	XL:1E-Alkene@151	-2.26514	38.8	0.00082	436.257	2	VIALKAGK	XL:1E-Thiol@83	-0.599521	27.4	0.011
SIA	Q00610	C151	P53675	K83	464.256	5	431.675	476.584	3	HSSLAGCQIINYR	XL:1E-Alkene@151	0.462593	40.4	0.0002	436.257	2	VIALKAGK	XL:1E-Thiol@83	1.00504	29.2	0.0064
SIA	P06733	K80	P14174	C81	518.556	4	484.354	550.312	2	TIAPALVSKK	XL:1E-Thiol@80	1.16657	21.2	0.0032	477.292	2	LLCGLLAER	XL:1E-Alkene@81	2.03206	29.6	0.00015
SIA	P06733	K5	P04406	C247	628.103	4	410.418	526.289	2	MSILKIHAR	Acetyl+Met-loss@1;XL:1E-Thiol@5	1.33239	23.2	0.018	720.395	2	VPTANVSVVDLTCR	XL:1E-Alkene@247	1.64245	21.9	0.00035
SIA	P78371	K248	P50991	C252	724.394	4	350.564	810.901	2	ILIANTGMDTDKIK	Oxidation@244;XL:1E-Thiol@248	1.01552	17.8	0.045	628.374	2	IGLIQFCLSAPK	XL:1E-Alkene@252	0.622538	30.3	8.6e-05
SIA	P50991	K319	P48643	C407	729.382	4	346.756	902.443	2	DALSDLALHFLNKMK	XL:1E-Thiol@319;Oxidation@320	-0.612627	18.3	0.013	546.812	2	SLHDALCVIR	XL:1E-Alkene@407	-0.259502	39.7	9.1e-05
SIA	P50991	K319	P48643	C407	729.38	4	344.073	902.442	2	DALSDLALHFLNKMK	XL:1E-Thiol@319;Oxidation@320	-0.280196	26.8	0.0002	546.812	2	SLHDALCVIR	XL:1E-Alkene@407	-0.259502	32.3	2.4e-05
SIA	Q13838	C239	P0C0S8	K126	499.267	4	504.573	419.748	2	EIRPVCR	XL:1E-Alkene@239	1.49982	16.4	0.028	569.276	2	KTESHHKAK	XL:1E-Thiol@126	1.61985	19.8	0.01
SIA	Q13838	C239	P0C0S8	K126	499.013	4	-3.98416	419.747	2	EIRPVCR	XL:1E-Alkene@239	2.21454	15.6	0.12	569.276	2	KTESHHKAK	XL:1E-Thiol@126	2.14683	15.9	0.084
SIA	O00571	C223	P0C0S8	K126	619.554	4	407.481	660.32	2	RDLMACAQTGSGK	Oxidation@221;XL:1E-Alkene@223	3.42409	28.3	1.6e-05	569.275	2	KTESHHKAK	XL:1E-Thiol@126	3.7278	20.9	0.0037
SIA	P0C0S8	K126	Q99729	C98	558.783	4	448.074	569.276	2	KTESHHKAK	XL:1E-Thiol@126	2.14683	16.6	0.093	538.784	2	FGEVVDCTIK	XL:1E-Alkene@98	1.9946	27	0.00012
SIA	P0C0S8	K126	Q14103	C126	558.783	4	448.074	569.276	2	KTESHHKAK	XL:1E-Thiol@126	2.14683	16.6	0.093	538.784	2	FGEVVDCTLK	XL:1E-Alkene@126	1.9946	27	0.00012
SIA	P0C0S8	K126	O14979	C177	558.783	4	448.074	569.276	2	KTESHHKAK	XL:1E-Thiol@126	2.14683	16.6	0.093	538.784	2	FGEVVDCTIK	XL:1E-Alkene@177	1.9946	27	0.00012
SIA	P57053	K117	P22314	C179	562.279	4	897.338	650.321	2	HAVSEGTKAVTK	XL:1E-Thiol@117	1.11733	13.8	0.018	464.225	2	VGEFCHNR	XL:1E-Alkene@179	1.33254	25.2	0.00025
SIA	P62807	K117	P22314	C179	562.279	4	897.338	650.321	2	HAVSEGTKAVTK	XL:1E-Thiol@117	1.11733	13.8	0.018	464.225	2	VGEFCHNR	XL:1E-Alkene@179	1.33254	25.2	0.00025
SIA	P06899	K117	P22314	C179	562.279	4	897.338	650.321	2	HAVSEGTKAVTK	XL:1E-Thiol@117	1.11733	13.8	0.018	464.225	2	VGEFCHNR	XL:1E-Alkene@179	1.33254	25.2	0.00025
SIA	P23527	K117	P22314	C179	562.279	4	897.338	650.321	2	HAVSEGTKAVTK	XL:1E-Thiol@117	1.11733	13.8	0.018	464.225	2	VGEFCHNR	XL:1E-Alkene@179	1.33254	25.2	0.00025
SIA	Q9NZI8	C253;C257	O00425	K223	689.077	4	5.51311	754.871	2	AISVHSTPEGCSSACK	XL:1E-Alkene@253;XL:1E-Alkene@257	-1.00684	28.7	3.2e-05	560.277	2	NITKQTQSK	XL:1E-Thiol@223	-0.200261	25.4	0.0039
SIA	Q9NZI8	C253;C257	O00425	K223	689.077	4	5.69052	754.87	2	AISVHSTPEGCSSACK	XL:1E-Alkene@253;XL:1E-Alkene@257	1.51015	32.7	9.5e-06	560.276	2	NITKQTQSK	XL:1E-Thiol@223	1.04912	25	0.0063
SIA	P57053	K117	P62316	C63	622.309	4	400.907	650.321	2	HAVSEGTKAVTK	XL:1E-Thiol@117	0.963564	32.7	0.0003	584.792	2	HCNMVLENVK	XL:1E-Alkene@63;Oxidation@65	0.697822	38.1	1.1e-05
SIA	P62807	K117	P62316	C63	622.309	4	400.907	650.321	2	HAVSEGTKAVTK	XL:1E-Thiol@117	0.963564	32.7	0.0003	584.792	2	HCNMVLENVK	XL:1E-Alkene@63;Oxidation@65	0.697822	38.1	1.1e-05
SIA	P06899	K117	P62316	C63	622.309	4	400.907	650.321	2	HAVSEGTKAVTK	XL:1E-Thiol@117	0.963564	32.7	0.0003	584.792	2	HCNMVLENVK	XL:1E-Alkene@63;Oxidation@65	0.697822	38.1	1.1e-05
SIA	P23527	K117	P62316	C63	622.309	4	400.907	650.321	2	HAVSEGTKAVTK	XL:1E-Thiol@117	0.963564	32.7	0.0003	584.792	2	HCNMVLENVK	XL:1E-Alkene@63;Oxidation@65	0.697822	38.1	1.1e-05
SIA	P57053	K117	P62316	C63	622.309	4	401.399	659.325	2	HAVSEGTKAVTK	XL:1E-Sulfenic@117	2.46711	20.4	0.0024	584.791	2	HCNMVLENVK	XL:1E-Alkene@63;Oxidation@65	2.23683	26.7	0.00061
SIA	P62807	K117	P62316	C63	622.309	4	401.399	659.325	2	HAVSEGTKAVTK	XL:1E-Sulfenic@117	2.46711	20.4	0.0024	584.791	2	HCNMVLENVK	XL:1E-Alkene@63;Oxidation@65	2.23683	26.7	0.00061
SIA	P06899	K117	P62316	C63	622.309	4	401.399	659.325	2	HAVSEGTKAVTK	XL:1E-Sulfenic@117	2.46711	20.4	0.0024	584.791	2	HCNMVLENVK	XL:1E-Alkene@63;Oxidation@65	2.23683	26.7	0.00061
SIA	P23527	K117	P62316	C63	622.309	4	401.399	659.325	2	HAVSEGTKAVTK	XL:1E-Sulfenic@117	2.46711	20.4	0.0024	584.791	2	HCNMVLENVK	XL:1E-Alkene@63;Oxidation@65	2.23683	26.7	0.00061
SIA	P57053	K117	P22626	C50	684.342	4	363.511	650.321	2	HAVSEGTKAVTK	XL:1E-Thiol@117	1.2711	16.6	0.04	708.86	2	LTDCVVMRDPASK	XL:1E-Alkene@50;Oxidation@53	1.43749	22.7	0.00069
SIA	P62807	K117	P22626	C50	684.342	4	363.511	650.321	2	HAVSEGTKAVTK	XL:1E-Thiol@117	1.2711	16.6	0.04	708.86	2	LTDCVVMRDPASK	XL:1E-Alkene@50;Oxidation@53	1.43749	22.7	0.00069
SIA	P06899	K117	P22626	C50	684.342	4	363.511	650.321	2	HAVSEGTKAVTK	XL:1E-Thiol@117	1.2711	16.6	0.04	708.86	2	LTDCVVMRDPASK	XL:1E-Alkene@50;Oxidation@53	1.43749	22.7	0.00069
SIA	P23527	K117	P22626	C50	684.342	4	363.511	650.321	2	HAVSEGTKAVTK	XL:1E-Thiol@117	1.2711	16.6	0.04	708.86	2	LTDCVVMRDPASK	XL:1E-Alkene@50;Oxidation@53	1.43749	22.7	0.00069
SIA	P00338	C163	P27348	K158	625.808	4	401.098	579.298	2	VIGSGCNLDSAR	XL:1E-Alkene@163	1.05619	29.8	0.00016	662.81	2	KEMQPTHPIR	XL:1E-Thiol@158;Oxidation@160	0.711867	21.4	0.021
SIA	P00338	C163	P63104	K158	625.808	4	401.098	579.298	2	VIGSGCNLDSAR	XL:1E-Alkene@163	1.05619	29.8	0.00016	662.81	2	KEMQPTHPIR	XL:1E-Thiol@158;Oxidation@160	0.711867	21.4	0.021
SIA	P07195	C164	P31946	K160	625.808	4	401.098	579.298	2	VIGSGCNLDSAR	XL:1E-Alkene@164	1.05619	29.8	0.00016	662.81	2	KEMQPTHPIR	XL:1E-Thiol@160;Oxidation@162	0.711867	21.4	0.021
SIA	P07195	C164	P27348	K158	625.808	4	401.098	579.298	2	VIGSGCNLDSAR	XL:1E-Alkene@164	1.05619	29.8	0.00016	662.81	2	KEMQPTHPIR	XL:1E-Thiol@158;Oxidation@160	0.711867	21.4	0.021
SIA	P07195	C164	P63104	K158	625.808	4	401.098	579.298	2	VIGSGCNLDSAR	XL:1E-Alkene@164	1.05619	29.8	0.00016	662.81	2	KEMQPTHPIR	XL:1E-Thiol@158;Oxidation@160	0.711867	21.4	0.021
SIA	P31946	K160	P27348	C134	530.458	5	377.798	662.81	2	KEMQPTHPIR	XL:1E-Thiol@160;Oxidation@162	0.410121	23.2	0.022	653.325	2	YLAEVACGDDRK	XL:1E-Alkene@134	0.34685	35.8	2.1e-05
SIA	P27348	C134	P63104	K158	530.458	5	377.798	653.325	2	YLAEVACGDDRK	XL:1E-Alkene@134	0.34685	35.8	2.1e-05	662.81	2	KEMQPTHPIR	XL:1E-Thiol@158;Oxidation@160	0.410121	23.2	0.022
SIA	P31946	K160	P27348	C134	530.658	5	756.522	662.809	2	KEMQPTHPIR	XL:1E-Thiol@160;Oxidation@162	1.76798	24.1	0.0051	653.324	2	YLAEVACGDDRK	XL:1E-Alkene@134	2.18361	33	5.3e-05
SIA	P27348	C134	P63104	K158	530.658	5	756.522	653.324	2	YLAEVACGDDRK	XL:1E-Alkene@134	2.18361	33	5.3e-05	662.809	2	KEMQPTHPIR	XL:1E-Thiol@158;Oxidation@160	1.76798	24.1	0.0051
SIA	P57053	K117	P07195	C164	619.562	4	402.858	650.322	2	HAVSEGTKAVTK	XL:1E-Thiol@117	0.348483	26.4	6.6e-05	579.299	2	VIGSGCNLDSAR	XL:1E-Alkene@164	0.365697	31.8	6e-05
SIA	P62807	K117	P07195	C164	619.562	4	402.858	650.322	2	HAVSEGTKAVTK	XL:1E-Thiol@117	0.348483	26.4	6.6e-05	579.299	2	VIGSGCNLDSAR	XL:1E-Alkene@164	0.365697	31.8	6e-05
SIA	P06899	K117	P07195	C164	619.562	4	402.858	650.322	2	HAVSEGTKAVTK	XL:1E-Thiol@117	0.348483	26.4	6.6e-05	579.299	2	VIGSGCNLDSAR	XL:1E-Alkene@164	0.365697	31.8	6e-05
SIA	P23527	K117	P00338	C163	619.562	4	402.858	659.327	2	HAVSEGTKAVTK	XL:1E-Sulfenic@117	0.192054	18.8	0.0036	579.299	2	VIGSGCNLDSAR	XL:1E-Alkene@163	0.365697	31.8	6e-05
SIA	P23527	K117	P07195	C164	619.562	4	402.858	650.322	2	HAVSEGTKAVTK	XL:1E-Thiol@117	0.348483	26.4	6.6e-05	579.299	2	VIGSGCNLDSAR	XL:1E-Alkene@164	0.365697	31.8	6e-05
SIA	P06899	K117	P07195	C164	619.562	4	401.97	659.326	2	HAVSEGTKAVTK	XL:1E-Sulfenic@117	1.10207	16.8	0.0033	579.298	2	VIGSGCNLDSAR	XL:1E-Alkene@164	1.22881	25.1	0.0005
SIA	P23527	K117	P00338	C163	619.562	4	401.97	659.326	2	HAVSEGTKAVTK	XL:1E-Sulfenic@117	1.10207	16.8	0.0033	579.298	2	VIGSGCNLDSAR	XL:1E-Alkene@163	1.22881	25.1	0.0005
SIA	P23527	K117	P07195	C164	619.562	4	401.97	659.326	2	HAVSEGTKAVTK	XL:1E-Sulfenic@117	1.10207	16.8	0.0033	579.298	2	VIGSGCNLDSAR	XL:1E-Alkene@164	1.22881	25.1	0.0005
SIA	O00148	C164	Q13838	K162	570.8	4	438.127	601.324	2	NCPHVVVGTPGR	XL:1E-Alkene@164	1.60308	38.7	1.4e-06	530.77	2	KDEEVLKK	XL:1E-Thiol@162	1.52036	17.3	0.088
SIA	Q99729	C98	O14979	K229	488.006	4	-2.08295	538.784	2	FGEVVDCTIK	XL:1E-Alkene@98	0.509771	32.1	1.9e-05	428.223	2	GKEPPKK	XL:1E-Thiol@229	0.690391	20.7	0.043
SIA	Q14103	C126	O14979	K229	488.006	4	-2.08295	538.784	2	FGEVVDCTLK	XL:1E-Alkene@126	0.509771	32.1	1.9e-05	428.223	2	GKEPPKK	XL:1E-Thiol@229	0.690391	20.7	0.043
SIA	O00148	K161	Q13838	C165	574.304	4	435.757	530.771	2	KDEEVLKK	XL:1E-Thiol@161	-0.363698	23.2	0.049	608.334	2	NCPHIVVGTPGR	XL:1E-Alkene@165	-0.675609	35.1	2.8e-05
SIA	O00148	K161	Q13838	C165	574.304	4	435.757	530.77	2	KDEEVLKK	XL:1E-Thiol@161	0.955139	25.9	0.077	608.333	2	NCPHIVVGTPGR	XL:1E-Alkene@165	0.968227	37.7	8.2e-06
SIA	P09651	C175	P22626	K120	673.723	5	296.058	697.831	2	YHTVNGHNCEVR	XL:1E-Alkene@175	0.489786	34.7	2.5e-06	976.47	2	LFVGGIKEDTEEHHLR	XL:1E-Thiol@120	0.391009	25.7	0.00022
SIA	P09651	C175	P22626	K120	673.724	5	297.51	697.831	2	YHTVNGHNCEVR	XL:1E-Alkene@175	1.20629	27.4	0.00043	976.469	2	LFVGGIKEDTEEHHLR	XL:1E-Thiol@120	1.10788	25.3	5.4e-05
SIA	P13796	C460	P13797	K458	547.271	4	457.933	659.836	2	LENCNYAVELGK	XL:1E-Alkene@460	-0.261957	38	5.5e-06	425.201	2	LGANMKK	Oxidation@457;XL:1E-Thiol@458	0.249197	22.7	0.044
SIA	P13796	C460	P13797	K458	547.271	4	456.927	659.834	2	LENCNYAVELGK	XL:1E-Alkene@460	2.466	38.9	2.5e-06	425.2	2	LGANMKK	Oxidation@457;XL:1E-Thiol@458	2.36585	25.8	0.035
SIA	O95831	K518	P00338	C163	795.629	4	312.541	1011.46	2	ATAQDNPKSATEQSGTGIR	XL:1E-Sulfenic@518	0.197441	21.9	0.0012	579.298	2	VIGSGCNLDSAR	XL:1E-Alkene@163	1.40143	28.2	0.00032
SIA	O95831	K518	P07195	C164	795.629	4	312.541	1011.46	2	ATAQDNPKSATEQSGTGIR	XL:1E-Sulfenic@518	0.197441	21.9	0.0012	579.298	2	VIGSGCNLDSAR	XL:1E-Alkene@164	1.40143	28.2	0.00032
SIA	P00338	K222	P07195	C164	518.457	5	776.415	706.33	2	TLHPDLGTDKDK	XL:1E-Thiol@222	-0.355874	25.1	0.0013	579.299	2	VIGSGCNLDSAR	XL:1E-Alkene@164	0.0204518	35.9	9e-06
[truncated: 64,991 more rows]
