# Supplementary material for: Cysteine-enabled cleavability to advance cross-linking mass spectrometry for global analysis of endogenous protein-protein interactions
Source: Nat Commun. 2025 Dec 12;16:11093. doi: 10.1038/s41467-025-66023-0 (PMC12701074; doi:10.1038/s41467-025-66023-0)
Supplement: Supplementary file 6 — Supplementary Data 4 [file 41467_2025_66023_MOESM6_ESM.xlsx]

## Sheet: Supplementary Data 4
Supplementary Data 4. Detailed Summary of the SIA, SIAB, and SBAP Cross-linked Peptides Identified by LC MS2 from HEK 293 Cells
Linker	XL m/z	XL z	XL PPM	XL Score	XL Score.Diff	Protein A Acc#	Protein A	Sequence A	XL A Residue	Score A	Protein B Acc#	Protein B	Sequence B	XL B Residue	Score B
SIA	561.605	6	-0.26	97.7	49.7	P09651	Heterogeneous nuclear ribonucleoprotein A1	IFVGGIKEDTEEHHLR	113	48	P09651	Heterogeneous nuclear ribonucleoprotein A1	YHTVNGHNCEVR	175	45.9
SIA	1148.35	4	6.4	136.2	58.2	P0DMV8	Heat shock 70 kDa protein 1A	AAAIGIDLGTTYSCVGVFQHGK	17	78	P0DMV9	Heat shock 70 kDa protein 1B	LIGDAAKNQVALNPQNTVFDAK	56	58.2
SIA	918.872	5	0.042	109.7	53.9	P0DMV9	Heat shock 70 kDa protein 1B	AAAIGIDLGTTYSCVGVFQHGK	17	55.8	P0DMV8	Heat shock 70 kDa protein 1A	LIGDAAKNQVALNPQNTVFDAK	56	50.8
SIA	561.605	6	-0.26	97.7	49.7	Q32P51	Heterogeneous nuclear ribonucleoprotein A1-like 2	IFVGGIKEDTEEHHLR	113	48	P09651	Heterogeneous nuclear ribonucleoprotein A1	YHTVNGHNCEVR	175	45.9
SIA	778.812	5	0.1	108.4	56.4	P0DMV8	Heat shock 70 kDa protein 1A	QATKDAGVIAGLNVLR	159	52	P0DMV9	Heat shock 70 kDa protein 1B	AAAIGIDLGTTYSCVGVFQHGK	17	51.6
SIA	778.812	5	0.1	108.4	56.4	P0DMV9	Heat shock 70 kDa protein 1B	QATKDAGVIAGLNVLR	159	52	P0DMV8	Heat shock 70 kDa protein 1A	AAAIGIDLGTTYSCVGVFQHGK	17	51.6
SIA	1170.6	4	0.16	155	47.9	P0DMV8	Heat shock 70 kDa protein 1A	ELEQVCNPIISGLYQGAGGPGPGGFGAQGPK	603	106.8	P0DMV9	Heat shock 70 kDa protein 1B	QATKDAGVIAGLNVLR	159	45.9
SIA	1148.35	4	6.4	136.2	58.2	P0DMV9	Heat shock 70 kDa protein 1B	AAAIGIDLGTTYSCVGVFQHGK	17	78	P0DMV9	Heat shock 70 kDa protein 1B	LIGDAAKNQVALNPQNTVFDAK	56	58.2
SIA	725.167	5	0.39	119.6	54.9	P06744	Glucose-6-phosphate isomerase	MIPCDFLIPVQTQHPIR	404	64.7	P06744	Glucose-6-phosphate isomerase	ELQAAGKSPEDLER	454	50.9
SIA	1170.6	4	0.16	155	47.9	P0DMV9	Heat shock 70 kDa protein 1B	ELEQVCNPIISGLYQGAGGPGPGGFGAQGPK	603	106.8	P0DMV8	Heat shock 70 kDa protein 1A	QATKDAGVIAGLNVLR	159	45.9
SIA	1078.03	4	-1.1	97.9	49	P0DMV9	Heat shock 70 kDa protein 1B	GETKAFYPEEISSMVLTK	112	48.9	P0DMV8	Heat shock 70 kDa protein 1A	AAAIGIDLGTTYSCVGVFQHGK	17	44.7
SIA	802.95	4	0.6	101	42.1	P06733	Alpha-enolase	FGANAILGVSLAVCK	119	58.9	P06733	Alpha-enolase	AVEHINKTIAPALVSK	71	46.6
SIA	831.447	4	-1	91.7	47.1	P06733	Alpha-enolase	AVEHINKTIAPALVSK	71	44.6	P06733	Alpha-enolase	VNQIGSVTESLQACK	357	42.8
SIA	778.812	5	0.1	108.4	56.4	P0DMV9	Heat shock 70 kDa protein 1B	QATKDAGVIAGLNVLR	159	52	P0DMV9	Heat shock 70 kDa protein 1B	AAAIGIDLGTTYSCVGVFQHGK	17	51.6
SIA	986.227	4	-1	110.6	48.9	P06733	Alpha-enolase	YGKDATNVGDEGGFAPNILENK	202	61.7	P06733	Alpha-enolase	VNQIGSVTESLQACK	357	41.9
SIA	918.872	5	0.042	109.7	53.9	P0DMV8	Heat shock 70 kDa protein 1A	AAAIGIDLGTTYSCVGVFQHGK	17	55.8	P0DMV8	Heat shock 70 kDa protein 1A	LIGDAAKNQVALNPQNTVFDAK	56	50.8
SIA	956.719	4	0.96	105.9	48.3	P06733	Alpha-enolase	AGYTDKVVIGMDVAASEFFR	239	57.6	P06733	Alpha-enolase	VNQIGSVTESLQACK	357	47.1
SIA	735.629	4	0.9	82.3	38.2	P0DMV8	Heat shock 70 kDa protein 1A	QATKDAGVIAGLNVLR	159	44.1	P0DMV9	Heat shock 70 kDa protein 1B	FEELCSDLFR	306	37.3
SIA	628.122	5	-0.12	77.5	35.9	P0DMV9	Heat shock 70 kDa protein 1B	LDKAQIHDLVLVGGSTR	328	41.6	P0DMV8	Heat shock 70 kDa protein 1A	FEELCSDLFR	306	31.9
SIA	628.122	5	-0.12	77.5	35.9	P0DMV8	Heat shock 70 kDa protein 1A	LDKAQIHDLVLVGGSTR	328	41.6	P0DMV9	Heat shock 70 kDa protein 1B	FEELCSDLFR	306	31.9
SIA	698.108	4	2.3	89.9	46.6	P13639	Elongation factor 2	VAVEAKNPADLPK	512	43.3	P13639	Elongation factor 2	DLEEDHACIPIK	567	33.9
SIA	547.27	5	-0.16	82	39.6	P0DMV8	Heat shock 70 kDa protein 1A	LVNHFVEEFKR	246	42.4	P0DMV9	Heat shock 70 kDa protein 1B	FEELCSDLFR	306	37.8
SIA	1078.03	4	-1.1	97.9	49	P0DMV8	Heat shock 70 kDa protein 1A	GETKAFYPEEISSMVLTK	112	48.9	P0DMV9	Heat shock 70 kDa protein 1B	AAAIGIDLGTTYSCVGVFQHGK	17	44.7
SIA	778.812	5	0.1	108.4	56.4	P0DMV8	Heat shock 70 kDa protein 1A	QATKDAGVIAGLNVLR	159	52	P0DMV8	Heat shock 70 kDa protein 1A	AAAIGIDLGTTYSCVGVFQHGK	17	51.6
SIA	1008.78	4	-0.51	97.5	34.9	P13639	Elongation factor 2	YVEPIEDVPCGNIVGLVGVDQFLVK	466	62.6	P13639	Elongation factor 2	EDLYLKPIQR	445	32
SIA	735.629	4	0.9	82.3	38.2	P0DMV9	Heat shock 70 kDa protein 1B	QATKDAGVIAGLNVLR	159	44.1	P0DMV8	Heat shock 70 kDa protein 1A	FEELCSDLFR	306	37.3
SIA	753.886	4	-1.5	75.6	38.6	P13639	Elongation factor 2	QFAEMYVAKFAAK	235	37	P13639	Elongation factor 2	TFCQLILDPIFK	290	33.9
SIA	547.27	5	-0.16	82	39.6	P0DMV9	Heat shock 70 kDa protein 1B	LVNHFVEEFKR	246	42.4	P0DMV8	Heat shock 70 kDa protein 1A	FEELCSDLFR	306	37.8
SIA	1170.6	4	0.16	155	47.9	P0DMV8	Heat shock 70 kDa protein 1A	ELEQVCNPIISGLYQGAGGPGPGGFGAQGPK	603	106.8	P0DMV8	Heat shock 70 kDa protein 1A	QATKDAGVIAGLNVLR	159	45.9
SIA	1170.6	4	0.16	155	47.9	P0DMV9	Heat shock 70 kDa protein 1B	ELEQVCNPIISGLYQGAGGPGPGGFGAQGPK	603	106.8	P0DMV9	Heat shock 70 kDa protein 1B	QATKDAGVIAGLNVLR	159	45.9
SIA	911.479	4	-1.5	96.7	50.9	P04406	Glyceraldehyde-3-phosphate dehydrogenase	AENGKLVINGNPITIFQER	66	45.2	P04406	Glyceraldehyde-3-phosphate dehydrogenase	VPTANVSVVDLTCR	247	44.9
SIA	1078.03	4	-1.1	97.9	49	P0DMV8	Heat shock 70 kDa protein 1A	GETKAFYPEEISSMVLTK	112	48.9	P0DMV8	Heat shock 70 kDa protein 1A	AAAIGIDLGTTYSCVGVFQHGK	17	44.7
SIA	731.631	4	0.25	82	40.9	P13639	Elongation factor 2	FAAKGEGQLGPAER	239	41.1	P13639	Elongation factor 2	TFCQLILDPIFK	290	25.1
SIA	1214.08	4	-0.3	109.5	58.7	P08238	Heat shock protein HSP 90-beta	GFEVVYMTEPIDEYCVQQLK	521	50.8	P08238	Heat shock protein HSP 90-beta	SIYYITGESKEQVANSAFVER	491	46.4
SIA	784.899	4	-1.8	86	36.9	P0DMV8	Heat shock 70 kDa protein 1A	LDKAQIHDLVLVGGSTR	328	49.1	P0DMV8	Heat shock 70 kDa protein 1A	FEELCSDLFR	306	33.2
SIA	784.899	4	-1.8	86	36.9	P0DMV9	Heat shock 70 kDa protein 1B	LDKAQIHDLVLVGGSTR	328	49.1	P0DMV9	Heat shock 70 kDa protein 1B	FEELCSDLFR	306	33.2
SIA	957.48	4	0.25	98.2	44.3	P06733	Alpha-enolase	YGKDATNVGDEGGFAPNILENK	202	53.9	P06733	Alpha-enolase	FGANAILGVSLAVCK	119	43.7
SIA	908.194	4	-1.8	101.8	40.3	P0DMV8	Heat shock 70 kDa protein 1A	AAAIGIDLGTTYSCVGVFQHGK	17	61.5	P0DMV9	Heat shock 70 kDa protein 1B	KFGDPVVQSDMK	77	36.7
SIA	908.194	4	-1.8	101.8	40.3	P0DMV9	Heat shock 70 kDa protein 1B	AAAIGIDLGTTYSCVGVFQHGK	17	61.5	P0DMV8	Heat shock 70 kDa protein 1A	KFGDPVVQSDMK	77	36.7
SIA	557.487	5	0.59	84.8	40.8	P0DMV8	Heat shock 70 kDa protein 1A	STLEPVEKALR	319	44	P0DMV9	Heat shock 70 kDa protein 1B	ARFEELCSDLFR	306	41.5
SIA	578.986	6	2.2	105.8	48.2	P49368	T-complex protein 1 subunit gamma	IVSRPEELREDDVGTGAGLLEIKK	353	57.6	P49368	T-complex protein 1 subunit gamma	ACTILLR	372	35
SIA	496.935	6	0.66	83.7	47.2	P04406	Glyceraldehyde-3-phosphate dehydrogenase	LEKPAKYDDIKK	251	36.5	P04406	Glyceraldehyde-3-phosphate dehydrogenase	VPTANVSVVDLTCR	247	33.8
SIA	617.1	4	-0.3	84.9	34.4	P13639	Elongation factor 2	TFCQLILDPIFK	290	50.5	P13639	Elongation factor 2	LIEKLDIK	318	27.4
SIA	1078.03	4	-1.1	97.9	49	P0DMV9	Heat shock 70 kDa protein 1B	GETKAFYPEEISSMVLTK	112	48.9	P0DMV9	Heat shock 70 kDa protein 1B	AAAIGIDLGTTYSCVGVFQHGK	17	44.7
SIA	735.629	4	0.9	82.3	38.2	P0DMV8	Heat shock 70 kDa protein 1A	QATKDAGVIAGLNVLR	159	44.1	P0DMV8	Heat shock 70 kDa protein 1A	FEELCSDLFR	306	37.3
SIA	735.629	4	0.9	82.3	38.2	P0DMV9	Heat shock 70 kDa protein 1B	QATKDAGVIAGLNVLR	159	44.1	P0DMV9	Heat shock 70 kDa protein 1B	FEELCSDLFR	306	37.3
SIA	547.27	5	-0.16	82	39.6	P0DMV8	Heat shock 70 kDa protein 1A	LVNHFVEEFKR	246	42.4	P0DMV8	Heat shock 70 kDa protein 1A	FEELCSDLFR	306	37.8
SIA	547.27	5	-0.16	82	39.6	P0DMV9	Heat shock 70 kDa protein 1B	LVNHFVEEFKR	246	42.4	P0DMV9	Heat shock 70 kDa protein 1B	FEELCSDLFR	306	37.8
SIA	706.025	6	0.22	97.5	48.6	P49368	T-complex protein 1 subunit gamma	IGDEYFTFITDCK	366	48.9	P49368	T-complex protein 1 subunit gamma	IVSRPEELREDDVGTGAGLLEIKK	353	37
SIA	557.487	5	0.59	84.8	40.8	P0DMV9	Heat shock 70 kDa protein 1B	STLEPVEKALR	319	44	P0DMV8	Heat shock 70 kDa protein 1A	ARFEELCSDLFR	306	41.5
SIA	1028.04	4	0.45	108.1	40.9	P13639	Elongation factor 2	YVEPIEDVPCGNIVGLVGVDQFLVK	466	67.2	P13639	Elongation factor 2	VAVEAKNPADLPK	512	37.6
SIA	1176.1	4	1.3	113.2	51.2	P04075	Fructose-bisphosphate aldolase A	VDKGVVPLAGTNGETTTQGLDGLSER	111	61.6	P04075	Fructose-bisphosphate aldolase A	VNPCIGGVILFHETLYQK	73	43.6
SIA	815.238	5	0.052	84.8	43.3	P40926	Malate dehydrogenase, mitochondrial	GCDVVVIPAGVPR	93	41.5	P40926	Malate dehydrogenase, mitochondrial	LTLYDIAHTPGVAADLSHIETKAAVK	74	36.9
SIA	1006.28	4	-0.68	105.1	35.2	P13639	Elongation factor 2	YVEPIEDVPCGNIVGLVGVDQFLVK	466	69.9	P13639	Elongation factor 2	VMKFSVSPVVR	498	33.4
SIA	602.106	5	1.6	85.2	40.1	P0DMV9	Heat shock 70 kDa protein 1B	VQKLLQDFFNGR	348	45.1	P0DMV8	Heat shock 70 kDa protein 1A	ARFEELCSDLFR	306	27.1
SIA	602.106	5	1.6	85.2	40.1	P0DMV8	Heat shock 70 kDa protein 1A	VQKLLQDFFNGR	348	45.1	P0DMV9	Heat shock 70 kDa protein 1B	ARFEELCSDLFR	306	27.1
SIA	1189.84	4	1.1	129.9	58.2	P00491	Purine nucleoside phosphorylase	VLQKLGADAVGMSTVPEVIVAR	211	71.7	P00491	Purine nucleoside phosphorylase	ELQEGTYVMVAGPSFETVAECR	206	61.6
SIA	834.93	4	0.64	66.4	35.5	P13639	Elongation factor 2	ETVSEESNVLCLSK	591	30.2	P13639	Elongation factor 2	GLKEGIPALDNFLDKL	845	28.4
SIA	1322.13	4	-0.98	134.4	34.3	P0DMV9	Heat shock 70 kDa protein 1B	ELEQVCNPIISGLYQGAGGPGPGGFGAQGPK	603	100.1	P0DMV8	Heat shock 70 kDa protein 1A	NALESYAFNMKSAVEDEGLK	550	33.7
SIA	1322.13	4	-0.98	134.4	34.3	P0DMV8	Heat shock 70 kDa protein 1A	ELEQVCNPIISGLYQGAGGPGPGGFGAQGPK	603	100.1	P0DMV9	Heat shock 70 kDa protein 1B	NALESYAFNMKSAVEDEGLK	550	33.7
SIA	985.527	4	0.72	107.6	50.8	P07195	L-lactate dehydrogenase B chain	ITVVGVGQVGMACAISILGK	36	52.5	P07195	L-lactate dehydrogenase B chain	EKLIAPVAEEEATVPNNK	7	51.6
SIA	809.227	5	-0.35	92.2	37.7	P06733	Alpha-enolase	SGETEDTFIADLVVGLCTGQIK	389	54.5	P06733	Alpha-enolase	AVEHINKTIAPALVSK	71	34.5
SIA	1004.26	4	0.49	109.2	54.6	P34897	Serine hydroxymethyltransferase, mitochondrial	YYGGAEVVDEIELLCQR	119	54.6	P34897	Serine hydroxymethyltransferase, mitochondrial	LNPKTGLIDYNQLALTAR	200	46.6
SIA	908.194	4	-1.8	101.8	40.3	P0DMV9	Heat shock 70 kDa protein 1B	AAAIGIDLGTTYSCVGVFQHGK	17	61.5	P0DMV9	Heat shock 70 kDa protein 1B	KFGDPVVQSDMK	77	36.7
SIA	748.164	5	-3.7	65.8	34.3	P13639	Elongation factor 2	ARPFPDGLAEDIDKGEVSAR	619	31.5	P13639	Elongation factor 2	ETVSEESNVLCLSK	591	26.9
SIA	1127.57	5	-0.14	109.3	53.5	P04075	Fructose-bisphosphate aldolase A	YASICQQNGIVPIVEPEILPDGDHDLK	178	54.7	P04075	Fructose-bisphosphate aldolase A	VDKGVVPLAGTNGETTTQGLDGLSER	111	47.6
SIA	1094.55	4	1.6	75	35.7	P06733	Alpha-enolase	VNQIGSVTESLQACK	357	39.3	P06733	Alpha-enolase	DATNVGDEGGFAPNILENKEGLELLK	221	32
SIA	1105.55	4	-4	99.1	49	P21333	Filamin-A	LQVEPAVDTSGVQCYGPGIEGQGVFR	1260	50.1	P21333	Filamin-A	VKAFGPGLQGGSAGSPAR	1071	49.2
SIA	671.863	4	0.38	95.6	41.5	P04406	Glyceraldehyde-3-phosphate dehydrogenase	VPTANVSVVDLTCR	247	54.1	P04406	Glyceraldehyde-3-phosphate dehydrogenase	VVKQASEGPLK	263	34.3
SIA	646.945	5	1.1	71.2	38	P06733	Alpha-enolase	IGAEVYHNLKNVIK	193	33.2	P06733	Alpha-enolase	VNQIGSVTESLQACK	357	32
SIA	692.353	4	2.2	70.6	37.4	P13639	Elongation factor 2	YFDPANGKFSK	272	33.2	P13639	Elongation factor 2	TFCQLILDPIFK	290	32.7
SIA	659.964	5	6.8	89.8	39.7	P04406	Glyceraldehyde-3-phosphate dehydrogenase	VPTANVSVVDLTCR	247	50.1	P04406	Glyceraldehyde-3-phosphate dehydrogenase	GALQNIIPASTGAAKAVGK	215	38.9
SIA	1186.32	4	-2.9	122.8	33.6	P0DMV9	Heat shock 70 kDa protein 1B	ELEQVCNPIISGLYQGAGGPGPGGFGAQGPK	603	89.2	P0DMV8	Heat shock 70 kDa protein 1A	VSAKNALESYAFNMK	539	32
SIA	780.668	4	1.2	78	30.2	P13639	Elongation factor 2	CLYASVLTAQPR	728	47.8	P13639	Elongation factor 2	GLKEGIPALDNFLDKL	845	35.6
SIA	1186.33	4	-1.4	127.9	32.1	P0DMV8	Heat shock 70 kDa protein 1A	ELEQVCNPIISGLYQGAGGPGPGGFGAQGPK	603	93.6	P0DMV9	Heat shock 70 kDa protein 1B	VSAKNALESYAFNMK	539	32.7
SIA	557.487	5	0.59	84.8	40.8	P0DMV8	Heat shock 70 kDa protein 1A	STLEPVEKALR	319	44	P0DMV8	Heat shock 70 kDa protein 1A	ARFEELCSDLFR	306	41.5
SIA	557.487	5	0.59	84.8	40.8	P0DMV9	Heat shock 70 kDa protein 1B	STLEPVEKALR	319	44	P0DMV9	Heat shock 70 kDa protein 1B	ARFEELCSDLFR	306	41.5
SIA	884.198	4	-5.6	77.5	37.2	P06733	Alpha-enolase	VNQIGSVTESLQACK	357	37.2	P06733	Alpha-enolase	YISPDQLADLYKSFIK	281	33.5
SIA	663.312	5	1.1	85.1	44.4	Q02790	Peptidyl-prolyl cis-trans isomerase FKBP4	AKAEASSGDHPTDTEMK	426	40.7	Q02790	Peptidyl-prolyl cis-trans isomerase FKBP4	LASHLNLAMCHLK	328	36.7
SIA	845.241	5	0.085	101.7	42.3	P40926	Malate dehydrogenase, mitochondrial	LTLYDIAHTPGVAADLSHIETKAAVK	74	59.4	P40926	Malate dehydrogenase, mitochondrial	GYLGPEQLPDCLK	89	38
SIA	690.765	5	-0.17	98.6	49.9	P21281	V-type proton ATPase subunit B, brain isoform	LTYKTVSGVNGPLVILDHVK	48	48.7	P21281	V-type proton ATPase subunit B, brain isoform	TSCEFTGDILR	112	46.2
SIA	908.194	4	-1.8	101.8	40.3	P0DMV8	Heat shock 70 kDa protein 1A	AAAIGIDLGTTYSCVGVFQHGK	17	61.5	P0DMV8	Heat shock 70 kDa protein 1A	KFGDPVVQSDMK	77	36.7
SIA	1256.35	4	0.75	116.8	34.4	P0DMV9	Heat shock 70 kDa protein 1B	ELEQVCNPIISGLYQGAGGPGPGGFGAQGPK	603	82.4	P0DMV8	Heat shock 70 kDa protein 1A	MVQEAEKYKAEDEVQR	524	32.8
SIA	1256.35	4	0.75	116.8	34.4	P0DMV8	Heat shock 70 kDa protein 1A	ELEQVCNPIISGLYQGAGGPGPGGFGAQGPK	603	82.4	P0DMV9	Heat shock 70 kDa protein 1B	MVQEAEKYKAEDEVQR	524	32.8
SIA	978.472	4	-5.5	95.5	46.1	P40926	Malate dehydrogenase, mitochondrial	SQETECTYFSTPLLLGK	285	49.4	P40926	Malate dehydrogenase, mitochondrial	VSSFEEKMISDAIPELK	314	42.4
SIA	1149.57	4	-1.3	105.9	53.9	P11142	Heat shock cognate 71 kDa protein	GPAVGIDLGTTYSCVGVFQHGK	17	52	P11142	Heat shock cognate 71 kDa protein	LIGDAAKNQVAMNPTNTVFDAK	56	50
SIA	526.779	6	-0.54	112	43.4	P04075	Fructose-bisphosphate aldolase A	VNPCIGGVILFHETLYQK	73	68.6	P04075	Fructose-bisphosphate aldolase A	KELSDIAHR	14	32.3
SIA	642.561	5	0.52	91.1	41.6	P06733	Alpha-enolase	AVEHINKTIAPALVSK	71	49.5	P09104	Gamma-enolase	FGANAILGVSLAVCK	119	42.5
SIA	607.745	5	-1.3	109.3	55.7	P06899	Histone H2B type 1-J	LLLPGELAKHAVSEGTK	109	53.6	P62701	40S ribosomal protein S4, X isoform	ECLPLIIFLR	41	49.9
SIA	607.745	5	-1.3	109.3	55.7	P23527	Histone H2B type 1-O	LLLPGELAKHAVSEGTK	109	53.6	P62701	40S ribosomal protein S4, X isoform	ECLPLIIFLR	41	49.9
SIA	607.745	5	-1.3	109.3	55.7	P33778	Histone H2B type 1-B	LLLPGELAKHAVSEGTK	109	53.6	P62701	40S ribosomal protein S4, X isoform	ECLPLIIFLR	41	49.9
SIA	607.745	5	-1.3	109.3	55.7	P57053	Histone H2B type F-S	LLLPGELAKHAVSEGTK	109	53.6	P62701	40S ribosomal protein S4, X isoform	ECLPLIIFLR	41	49.9
SIA	607.745	5	-1.3	109.3	55.7	P58876	Histone H2B type 1-D	LLLPGELAKHAVSEGTK	109	53.6	P62701	40S ribosomal protein S4, X isoform	ECLPLIIFLR	41	49.9
SIA	607.745	5	-1.3	109.3	55.7	P62807	Histone H2B type 1-C/E/F/G/I	LLLPGELAKHAVSEGTK	109	53.6	P62701	40S ribosomal protein S4, X isoform	ECLPLIIFLR	41	49.9
SIA	607.745	5	-1.3	109.3	55.7	Q5QNW6	Histone H2B type 2-F	LLLPGELAKHAVSEGTK	109	53.6	P62701	40S ribosomal protein S4, X isoform	ECLPLIIFLR	41	49.9
SIA	607.745	5	-1.3	109.3	55.7	Q8N257	Histone H2B type 3-B	LLLPGELAKHAVSEGTK	109	53.6	P62701	40S ribosomal protein S4, X isoform	ECLPLIIFLR	41	49.9
SIA	607.745	5	-1.3	109.3	55.7	Q96A08	Histone H2B type 1-A	LLLPGELAKHAVSEGTK	110	53.6	P62701	40S ribosomal protein S4, X isoform	ECLPLIIFLR	41	49.9
SIA	802.95	4	0.6	101	42.1	P13929	Beta-enolase	FGANAILGVSLAVCK	119	58.9	P06733	Alpha-enolase	AVEHINKTIAPALVSK	71	46.6
SIA	778.6	5	-1.2	102.1	48.9	P00558	Phosphoglycerate kinase 1	ASLSKLGDVYVNDAFGTAHR	156	53.2	P00558	Phosphoglycerate kinase 1	ACANPAAGSVILLENLR	108	44.7
SIA	607.745	5	-1.3	109.3	55.7	O60814	Histone H2B type 1-K	LLLPGELAKHAVSEGTK	109	53.6	P62701	40S ribosomal protein S4, X isoform	ECLPLIIFLR	41	49.9
SIA	607.745	5	-1.3	109.3	55.7	Q16778	Histone H2B type 2-E	LLLPGELAKHAVSEGTK	109	53.6	P62701	40S ribosomal protein S4, X isoform	ECLPLIIFLR	41	49.9
SIA	607.745	5	-1.3	109.3	55.7	Q93079	Histone H2B type 1-H	LLLPGELAKHAVSEGTK	109	53.6	P62701	40S ribosomal protein S4, X isoform	ECLPLIIFLR	41	49.9
SIA	607.745	5	-1.3	109.3	55.7	Q99877	Histone H2B type 1-N	LLLPGELAKHAVSEGTK	109	53.6	P62701	40S ribosomal protein S4, X isoform	ECLPLIIFLR	41	49.9
SIA	607.745	5	-1.3	109.3	55.7	Q99879	Histone H2B type 1-M	LLLPGELAKHAVSEGTK	109	53.6	P62701	40S ribosomal protein S4, X isoform	ECLPLIIFLR	41	49.9
SIA	607.745	5	-1.3	109.3	55.7	Q99880	Histone H2B type 1-L	LLLPGELAKHAVSEGTK	109	53.6	P62701	40S ribosomal protein S4, X isoform	ECLPLIIFLR	41	49.9
SIA	774.781	5	-0.36	80.9	42	P21333	Filamin-A	VNVGAGSHPNKVK	771	38.9	P21333	Filamin-A	AHEPTYFTVDCAEAGQGDVSIGIK	796	37.5
SIA	778.812	5	0.1	108.4	56.4	P34931	Heat shock 70 kDa protein 1-like	QATKDAGVIAGLNVLR	161	52	P0DMV8	Heat shock 70 kDa protein 1A	AAAIGIDLGTTYSCVGVFQHGK	17	51.6
SIA	673.14	5	-0.66	103.6	49.4	Q00610	Clathrin heavy chain 1	KVSQPIEGHAASFAQFK	189	54.2	Q00610	Clathrin heavy chain 1	HSSLAGCQIINYR	151	44.5
SIA	607.745	5	-1.3	109.3	55.7	A0A2R8Y619	Histone H2B type 2-K1	LLLPGELAKHAVSEGTK	105	53.6	P62701	40S ribosomal protein S4, X isoform	ECLPLIIFLR	41	49.9
SIA	631.158	7	0.28	96.8	50.4	P04181	Ornithine aminotransferase, mitochondrial	EYKYGAHNYHPLPVALER	49	41.5	P04181	Ornithine aminotransferase, mitochondrial	YFDFLSSYSAVNQGHCHPK	93	41.1
SIA	602.106	5	1.6	85.2	40.1	P0DMV8	Heat shock 70 kDa protein 1A	VQKLLQDFFNGR	348	45.1	P0DMV8	Heat shock 70 kDa protein 1A	ARFEELCSDLFR	306	27.1
SIA	886.42	5	-1.1	97.8	49.4	Q9UN86	Ras GTPase-activating protein-binding protein 2	NSSYVHGGVDASGKPQEAVYGQNDIHHK	50	46	Q9UN86	Ras GTPase-activating protein-binding protein 2	VLSLNFSECHTK	73	44.5
SIA	1275.62	4	-1.9	101.1	32.6	P0DMV9	Heat shock 70 kDa protein 1B	ELEQVCNPIISGLYQGAGGPGPGGFGAQGPK	603	68.5	P0DMV8	Heat shock 70 kDa protein 1A	GETKAFYPEEISSMVLTK	112	30.3
SIA	778.812	5	0.1	108.4	56.4	P34931	Heat shock 70 kDa protein 1-like	QATKDAGVIAGLNVLR	161	52	P0DMV9	Heat shock 70 kDa protein 1B	AAAIGIDLGTTYSCVGVFQHGK	17	51.6
SIA	637.367	4	0.55	75.2	28.3	P06733	Alpha-enolase	FGANAILGVSLAVCK	119	46.9	P06733	Alpha-enolase	TIAPALVSKK	80	21.9
SIA	602.106	5	1.6	85.2	40.1	P0DMV9	Heat shock 70 kDa protein 1B	VQKLLQDFFNGR	348	45.1	P0DMV9	Heat shock 70 kDa protein 1B	ARFEELCSDLFR	306	27.1
SIA	602.637	6	0.35	72.5	36.1	P14618	Pyruvate kinase PKM	LNFSHGTHEYHAETIKNVR	89	36.4	P14618	Pyruvate kinase PKM	NTGIICTIGPASR	49	36
SIA	926.991	4	0.5	111.9	54.2	P18754	Regulator of chromosome condensation	LPAVSSVACGASVGYAVTK	352	57.7	P18754	Regulator of chromosome condensation	LGLGEGAEEKSIPTLISR	335	50.3
SIA	716.338	5	0.28	73.8	29.3	Q02790	Peptidyl-prolyl cis-trans isomerase FKBP4	VGEVCHITCKPEYAYGSAGSPPK	107	44.5	Q02790	Peptidyl-prolyl cis-trans isomerase FKBP4	DKFSFDLGK	76	23.4
SIA	973.002	4	-1.7	100.1	43.8	P11142	Heat shock cognate 71 kDa protein	GPAVGIDLGTTYSCVGVFQHGK	17	56.3	P11142	Heat shock cognate 71 kDa protein	QATKDAGTIAGLNVLR	159	43
SIA	868.211	5	0.65	101.4	50.7	P62701	40S ribosomal protein S4, X isoform	FDTGNLCMVTGGANLGR	181	50.7	P62701	40S ribosomal protein S4, X isoform	ERHPGSFDVVHVKDANGNSFATR	211	47.1
SIA	661.602	4	-0.68	77.4	34.2	P06733	Alpha-enolase	FGANAILGVSLAVCK	119	43.2	P06733	Alpha-enolase	TAIGKAGYTDK	233	26.6
SIA	530.954	6	-0.84	83.7	41.7	P21333	Filamin-A	TGVELGKPTHFTVNAKAAGK	900	42	P21333	Filamin-A	IVGPSGAAVPCK	1018	32.3
SIA	1276.12	4	0.005	114.5	48.9	P38646	Stress-70 protein, mitochondrial	GAVVGIDLGTTNSCVAVMEGK	66	65.6	P38646	Stress-70 protein, mitochondrial	ETAENYLGHTAKNAVITVPAYFNDSQR	187	48.1
SIA	1322.13	4	-0.98	134.4	34.3	P0DMV8	Heat shock 70 kDa protein 1A	ELEQVCNPIISGLYQGAGGPGPGGFGAQGPK	603	100.1	P0DMV8	Heat shock 70 kDa protein 1A	NALESYAFNMKSAVEDEGLK	550	33.7
SIA	1322.13	4	-0.98	134.4	34.3	P0DMV9	Heat shock 70 kDa protein 1B	ELEQVCNPIISGLYQGAGGPGPGGFGAQGPK	603	100.1	P0DMV9	Heat shock 70 kDa protein 1B	NALESYAFNMKSAVEDEGLK	550	33.7
SIA	855.907	4	-0.33	88.1	40.9	P10809	60 kDa heat shock protein, mitochondrial	DGKTLNDELEIIEGMK	205	47.2	P10809	60 kDa heat shock protein, mitochondrial	CEFQDAYVLLSEK	237	43.4
SIA	696.774	5	-2	79.5	41.2	P40926	Malate dehydrogenase, mitochondrial	HGVYNPNKIFGVTTLDIVR	165	38.3	P40926	Malate dehydrogenase, mitochondrial	GCDVVVIPAGVPR	93	36.3
SIA	633.747	5	-1.6	111.2	52.1	O60716	Catenin delta-1	SNAAAYLQHLCYR	394	54.7	O60716	Catenin delta-1	LKGIPVLVGLLDHPK	408	48.5
SIA	1078.02	4	-0.5	93	45.8	P11142	Heat shock cognate 71 kDa protein	GPAVGIDLGTTYSCVGVFQHGK	17	47.2	P11142	Heat shock cognate 71 kDa protein	GETKSFYPEEVSSMVLTK	112	44.5
SIA	1275.62	4	-1.9	101.1	32.6	P0DMV8	Heat shock 70 kDa protein 1A	ELEQVCNPIISGLYQGAGGPGPGGFGAQGPK	603	68.5	P0DMV9	Heat shock 70 kDa protein 1B	GETKAFYPEEISSMVLTK	112	30.3
SIA	845.905	4	0.032	96.1	48.7	P04181	Ornithine aminotransferase, mitochondrial	KTVQGPPTSDDIFER	32	47.4	P04181	Ornithine aminotransferase, mitochondrial	VLPMNTGVEAGETACK	150	40.7
SIA	695.382	4	0.35	72.7	32.5	P06733	Alpha-enolase	FGANAILGVSLAVCK	119	40.2	P06733	Alpha-enolase	AGAVEKGVPLYR	126	25.6
SIA	770.184	5	-0.47	88.8	48.6	Q53GQ0	Very-long-chain 3-oxoacyl-CoA reductase	TFVDFFSQCLHEEYR	215	40.2	Q53GQ0	Very-long-chain 3-oxoacyl-CoA reductase	SKGVFVQSVLPYFVATK	223	34.9
SIA	711.193	5	-0.4	88.7	47.9	P62753	40S ribosomal protein S6	GCIVDANLSVLNLVIVK	100	40.8	P62753	40S ribosomal protein S6	KGEKDIPGLTDTTVPR	119	37.2
SIA	533.277	5	0.95	95.7	47.3	P36542	ATP synthase subunit gamma, mitochondrial	QMKSEVATLTAAGK	115	48.4	P36542	ATP synthase subunit gamma, mitochondrial	GLCGAIHSSIAK	103	39.7
SIA	726.891	4	-0.62	63.7	31	P06733	Alpha-enolase	VNQIGSVTESLQACK	357	32.7	P06733	Alpha-enolase	EGLELLKTAIGK	228	23.6
SIA	1043.77	4	-3.7	110.4	27.3	P0DMV9	Heat shock 70 kDa protein 1B	ELEQVCNPIISGLYQGAGGPGPGGFGAQGPK	603	83.1	P0DMV8	Heat shock 70 kDa protein 1A	ANKITITNDK	500	20.1
SIA	1043.77	4	-3.7	110.4	27.3	P0DMV8	Heat shock 70 kDa protein 1A	ELEQVCNPIISGLYQGAGGPGPGGFGAQGPK	603	83.1	P0DMV9	Heat shock 70 kDa protein 1B	ANKITITNDK	500	20.1
SIA	1170.6	4	0.16	155	47.9	P0DMV8	Heat shock 70 kDa protein 1A	ELEQVCNPIISGLYQGAGGPGPGGFGAQGPK	603	106.8	P34931	Heat shock 70 kDa protein 1-like	QATKDAGVIAGLNVLR	161	45.9
SIA	1170.6	4	0.16	155	47.9	P0DMV9	Heat shock 70 kDa protein 1B	ELEQVCNPIISGLYQGAGGPGPGGFGAQGPK	603	106.8	P34931	Heat shock 70 kDa protein 1-like	QATKDAGVIAGLNVLR	161	45.9
SIA	688.739	5	-0.45	82.8	44.4	P48643	T-complex protein 1 subunit epsilon	GTNDMKQQHVIETLIGK	502	38.4	P48643	T-complex protein 1 subunit epsilon	EMNPALGIDCLHK	493	36.6
SIA	952.743	4	0.11	86.9	27.6	P13639	Elongation factor 2	YVEPIEDVPCGNIVGLVGVDQFLVK	466	59.3	P13639	Elongation factor 2	KSDPVVSYR	572	23.3
SIA	587.639	6	-2.8	90.1	47.1	P09429	High mobility group protein B1	IKGEHPGLSIGDVAK	114	43	P09429	High mobility group protein B1	RPPSAFFLFCSEYRPK	106	35.5
SIA	784.899	4	-1.8	86	36.9	P0DMV8	Heat shock 70 kDa protein 1A	LDKAQIHDLVLVGGSTR	328	49.1	P17066	Heat shock 70 kDa protein 6	FEELCSDLFR	308	33.2
SIA	845.448	4	-0.32	96.2	26.3	P06733	Alpha-enolase	SGETEDTFIADLVVGLCTGQIK	389	69.9	P06733	Alpha-enolase	TIAPALVSKK	80	24.5
SIA	661.75	5	2.6	103.1	36.8	Q9H3K6	BolA-like protein 2	LVNACLAEELPHIHAFEQK	59	66.3	Q9H3K6	BolA-like protein 2	FEGKPLLQR	47	35.6
SIA	911.847	5	5.3	100	54.5	P22102	Trifunctional purine biosynthetic protein adenosine-3	SAGVQCFGPTAEAAQLESSK	93	45.5	P22102	Trifunctional purine biosynthetic protein adenosine-3	LAQSHHVKQVLVAPGNAGTACSEK	28	36.5
SIA	817.155	4	-1.6	84	44.8	Q00610	Clathrin heavy chain 1	KFNALFAQGNYSEAAK	367	39.2	Q00610	Clathrin heavy chain 1	VIQCFAETGQVQK	491	36.8
SIA	563.495	5	0.61	63.7	29.9	P06733	Alpha-enolase	VNQIGSVTESLQACK	357	33.8	P06733	Alpha-enolase	GVSKAVEHINK	64	25.2
SIA	866.673	5	-1.2	119.2	48.3	P21281	V-type proton ATPase subunit B, brain isoform	IPIFSAAGLPHNEIAAQICR	207	70.9	P21281	V-type proton ATPase subunit B, brain isoform	LTYKTVSGVNGPLVILDHVK	48	45.4
SIA	782.622	5	2.1	109.2	52.2	P21281	V-type proton ATPase subunit B, brain isoform	LTYKTVSGVNGPLVILDHVK	48	57	P21281	V-type proton ATPase subunit B, brain isoform	LALTTAEFLAYQCEK	289	51.6
SIA	681.103	4	-4.3	62.6	30.9	P13639	Elongation factor 2	VFDAIMNFKK	308	31.5	P13639	Elongation factor 2	TFCQLILDPIFK	290	26.6
SIA	698.143	4	0.88	68.5	31.7	P06733	Alpha-enolase	FGANAILGVSLAVCK	119	36.8	P06733	Alpha-enolase	EGLELLKTAIGK	228	28.1
SIA	715.778	5	0.28	89.6	38.8	P04075	Fructose-bisphosphate aldolase A	VNPCIGGVILFHETLYQK	73	50.5	P04075	Fructose-bisphosphate aldolase A	GILAADESTGSIAKR	42	34.6
SIA	784.899	4	-1.8	86	36.9	P0DMV9	Heat shock 70 kDa protein 1B	LDKAQIHDLVLVGGSTR	328	49.1	P17066	Heat shock 70 kDa protein 6	FEELCSDLFR	308	33.2
SIA	628.947	5	-1.8	87.6	47.1	P23396	40S ribosomal protein S3	IGPKKPLPDHVSIVEPK	201	40.5	P23396	40S ribosomal protein S3	GLCAIAQAESLR	97	39.9
SIA	481.92	6	0.2	83.2	39.2	P09429	High mobility group protein B1	RPPSAFFLFCSEYRPK	106	44	P09429	High mobility group protein B1	AKGKPDAAK	165	25.8
SIA	840.947	4	-0.34	85.4	44.6	P34897	Serine hydroxymethyltransferase, mitochondrial	LNPKTGLIDYNQLALTAR	200	40.8	P34897	Serine hydroxymethyltransferase, mitochondrial	AALEALGSCLNNK	91	38.2
SIA	747.79	5	-1.1	80.6	38.1	P49773	Adenosine 5'-monophosphoramidase HINT1	EIPAKIIFEDDR	30	41.2	P49773	Adenosine 5'-monophosphoramidase HINT1	CLAFHDISPQAPTHFLVIPK	38	41
SIA	1186.32	4	-2.9	122.8	33.6	P0DMV9	Heat shock 70 kDa protein 1B	ELEQVCNPIISGLYQGAGGPGPGGFGAQGPK	603	89.2	P0DMV9	Heat shock 70 kDa protein 1B	VSAKNALESYAFNMK	539	32
SIA	1186.33	4	-1.4	127.9	32.1	P0DMV8	Heat shock 70 kDa protein 1A	ELEQVCNPIISGLYQGAGGPGPGGFGAQGPK	603	93.6	P0DMV8	Heat shock 70 kDa protein 1A	VSAKNALESYAFNMK	539	32.7
SIA	869.685	4	0.49	93	26.8	P06733	Alpha-enolase	SGETEDTFIADLVVGLCTGQIK	389	66.2	P06733	Alpha-enolase	TAIGKAGYTDK	233	25
SIA	933.006	4	-0.99	105.8	25.4	P13639	Elongation factor 2	YVEPIEDVPCGNIVGLVGVDQFLVK	466	80.4	P13639	Elongation factor 2	LIEKLDIK	318	20.9
SIA	1015.26	4	0.32	102.9	25.1	P0DMV9	Heat shock 70 kDa protein 1B	ELEQVCNPIISGLYQGAGGPGPGGFGAQGPK	603	77.8	P0DMV8	Heat shock 70 kDa protein 1A	LSKEEIER	512	17.5
SIA	1256.35	4	0.75	116.8	34.4	P0DMV9	Heat shock 70 kDa protein 1B	ELEQVCNPIISGLYQGAGGPGPGGFGAQGPK	603	82.4	P0DMV9	Heat shock 70 kDa protein 1B	MVQEAEKYKAEDEVQR	524	32.8
SIA	752.76	5	-2.1	94.2	32.8	P21333	Filamin-A	AHEPTYFTVDCAEAGQGDVSIGIK	796	61.4	P21333	Filamin-A	VKVEPSHDASK	865	27.9
SIA	743.876	4	0.87	72	37.4	P22626	Heterogeneous nuclear ribonucleoproteins A2/B1	LTDCVVMRDPASK	50	34.6	P22626	Heterogeneous nuclear ribonucleoproteins A2/B1	EESGKPGAHVTVKK	112	32.9
SIA	743.655	4	-0.96	67.6	35.8	P40926	Malate dehydrogenase, mitochondrial	ANTFVAELKGLDPAR	185	31.8	P40926	Malate dehydrogenase, mitochondrial	TIIPLISQCTPK	212	28.3
SIA	507.514	4	-0.086	64.5	25.9	P0DMV9	Heat shock 70 kDa protein 1B	FEELCSDLFR	306	38.6	P0DMV8	Heat shock 70 kDa protein 1A	IPKVQK	345	20.6
SIA	735.629	4	0.9	82.3	38.2	P0DMV8	Heat shock 70 kDa protein 1A	QATKDAGVIAGLNVLR	159	44.1	P17066	Heat shock 70 kDa protein 6	FEELCSDLFR	308	37.3
SIA	735.629	4	0.9	82.3	38.2	P0DMV9	Heat shock 70 kDa protein 1B	QATKDAGVIAGLNVLR	159	44.1	P17066	Heat shock 70 kDa protein 6	FEELCSDLFR	308	37.3
SIA	1211.07	4	-14	89.4	31.7	P0DMV9	Heat shock 70 kDa protein 1B	NSTIPTKQTQIFTTYSDNQPGVLIQVYEGER	423	57.7	P0DMV8	Heat shock 70 kDa protein 1A	FEELCSDLFR	306	27.5
SIA	1211.07	4	-14	89.4	31.7	P0DMV8	Heat shock 70 kDa protein 1A	NSTIPTKQTQIFTTYSDNQPGVLIQVYEGER	423	57.7	P0DMV9	Heat shock 70 kDa protein 1B	FEELCSDLFR	306	27.5
SIA	578.929	5	1	109.2	45.2	P31939	Bifunctional purine biosynthesis protein ATIC	VKTLHPAVHAGILAR	66	64	P31939	Bifunctional purine biosynthesis protein ATIC	VVACNLYPFVK	101	37.4
SIA	547.27	5	-0.16	82	39.6	P0DMV8	Heat shock 70 kDa protein 1A	LVNHFVEEFKR	246	42.4	P17066	Heat shock 70 kDa protein 6	FEELCSDLFR	308	37.8
SIA	547.27	5	-0.16	82	39.6	P0DMV9	Heat shock 70 kDa protein 1B	LVNHFVEEFKR	246	42.4	P17066	Heat shock 70 kDa protein 6	FEELCSDLFR	308	37.8
SIA	441.472	4	0.33	65.7	27.3	P06733	Alpha-enolase	IEEELGSKAK	420	38.4	P06733	Alpha-enolase	TGAPCR	399	23.5
SIA	974.749	4	1.8	76.8	28.9	P13639	Elongation factor 2	YVEPIEDVPCGNIVGLVGVDQFLVK	466	47.9	P13639	Elongation factor 2	FSKSATSPEGK	275	24.6
SIA	507.265	4	2.6	64.8	26.9	P0DMV8	Heat shock 70 kDa protein 1A	FEELCSDLFR	306	37.9	P0DMV9	Heat shock 70 kDa protein 1B	IPKVQK	345	18.9
SIA	797.628	5	-1.5	95	44.4	P04075	Fructose-bisphosphate aldolase A	VNPCIGGVILFHETLYQK	73	50.6	P04075	Fructose-bisphosphate aldolase A	IVAPGKGILAADESTGSIAK	28	41.8
SIA	845.67	4	-0.36	76.4	38.1	P40926	Malate dehydrogenase, mitochondrial	SQETECTYFSTPLLLGK	285	38.3	P40926	Malate dehydrogenase, mitochondrial	NLGIGKVSSFEEK	307	33.2
SIA	798.419	4	-2	94.3	39.4	P04406	Glyceraldehyde-3-phosphate dehydrogenase	VPTANVSVVDLTCR	247	54.9	P04406	Glyceraldehyde-3-phosphate dehydrogenase	VIPELNGKLTGMAFR	227	38.7
SIA	482.072	6	-4	105	37.1	P22626	Heterogeneous nuclear ribonucleoproteins A2/B1	LFVGGIKEDTEEHHLR	120	67.9	P22626	Heterogeneous nuclear ribonucleoproteins A2/B1	LTDCVVMR	50	32.2
SIA	662.126	5	0.96	114.1	42.4	P15880	40S ribosomal protein S2	ETVFTKSPYQEFTDHLVK	263	71.7	P15880	40S ribosomal protein S2	GCTATLGNFAK	229	34.6
SIA	957.48	4	0.25	98.2	44.3	P06733	Alpha-enolase	YGKDATNVGDEGGFAPNILENK	202	53.9	P13929	Beta-enolase	FGANAILGVSLAVCK	119	43.7
SIA	955.99	4	-0.52	66.6	28.3	P06733	Alpha-enolase	VNQIGSVTESLQACK	357	34.5	P06733	Alpha-enolase	FTASAGIQVVGDDLTVTNPKR	326	28.9
SIA	876.808	5	-0.86	93.4	45.7	Q13283	Ras GTPase-activating protein-binding protein 1	NSSYVHGGLDSNGKPADAVYGQKEIHR	59	47.7	Q13283	Ras GTPase-activating protein-binding protein 1	VMSQNFTNCHTK	73	37.7
SIA	856.92	4	1.1	92.4	28.5	P06733	Alpha-enolase	SGETEDTFIADLVVGLCTGQIK	389	63.9	P06733	Alpha-enolase	SGKYDLDFK	256	20.9
SIA	1127.57	5	-0.14	109.3	53.5	P09972	Fructose-bisphosphate aldolase C	YASICQQNGIVPIVEPEILPDGDHDLK	178	54.7	P04075	Fructose-bisphosphate aldolase A	VDKGVVPLAGTNGETTTQGLDGLSER	111	47.6
SIA	784.899	4	-1.8	86	36.9	P0DMV9	Heat shock 70 kDa protein 1B	LDKAQIHDLVLVGGSTR	328	49.1	P48741	Putative heat shock 70 kDa protein 7	FEELCSDLFR	308	33.2
SIA	791.996	5	3	90.5	44.5	P50990	T-complex protein 1 subunit theta	ANEVISKLYAVHQEGNK	466	45.1	P50990	T-complex protein 1 subunit theta	QITSYGETCPGLEQYAIK	430	32.2
SIA	1041.05	4	-2.3	71.4	26.4	P13639	Elongation factor 2	YVEPIEDVPCGNIVGLVGVDQFLVK	466	45	P13639	Elongation factor 2	KEDLYLKPIQR	439	20.2
SIA	840.65	4	2	61.3	26.9	P0DMV9	Heat shock 70 kDa protein 1B	GETKAFYPEEISSMVLTK	112	34.4	P0DMV8	Heat shock 70 kDa protein 1A	FEELCSDLFR	306	27.3
SIA	957.48	4	0.25	98.2	44.3	P06733	Alpha-enolase	YGKDATNVGDEGGFAPNILENK	202	53.9	P09104	Gamma-enolase	FGANAILGVSLAVCK	119	43.7
SIA	1015.26	4	0.32	102.9	25.1	P0DMV8	Heat shock 70 kDa protein 1A	ELEQVCNPIISGLYQGAGGPGPGGFGAQGPK	603	77.8	P0DMV9	Heat shock 70 kDa protein 1B	LSKEEIER	512	17.5
SIA	783.422	4	-0.98	95.8	46.7	P37837	Transaldolase	LVPVLSAKAAQASDLEK	277	49.1	P37837	Transaldolase	ALAGCDFLTISPK	250	42.8
SIA	535.478	5	-2	61.7	33.9	P12277	Creatine kinase B-type	HEKFSEVLK	307	27.8	P12277	Creatine kinase B-type	FCTGLTQIETLFK	254	26.1
SIA	1130.32	4	-0.29	94.1	28.5	P0DMV8	Heat shock 70 kDa protein 1A	ELEQVCNPIISGLYQGAGGPGPGGFGAQGPK	603	65.6	P0DMV9	Heat shock 70 kDa protein 1B	VQKLLQDFFNGR	348	24.4
SIA	1324.63	4	-6	110.8	50.1	P25787	Proteasome subunit alpha type-2	KLAQQYYLVYQEPIPTAQLVQR	92	58.3	P25787	Proteasome subunit alpha type-2	ESFEGQMTEDNIEVGICNEAGFR	213	51.2
SIA	733.777	5	0.046	100.4	38.2	P00558	Phosphoglycerate kinase 1	ELNYFAKALESPERPFLAILGGAK	199	62.2	P00558	Phosphoglycerate kinase 1	DCVGPEVEK	99	33.6
SIA	1256.35	4	0.75	116.8	34.4	P0DMV8	Heat shock 70 kDa protein 1A	ELEQVCNPIISGLYQGAGGPGPGGFGAQGPK	603	82.4	P0DMV8	Heat shock 70 kDa protein 1A	MVQEAEKYKAEDEVQR	524	32.8
SIA	988.263	4	0.23	86.2	26.4	P06733	Alpha-enolase	SGETEDTFIADLVVGLCTGQIK	389	59.8	P06733	Alpha-enolase	IGAEVYHNLKNVIK	193	22
SIA	1153.35	4	-1.1	99.8	43.3	P08865	40S ribosomal protein SA	ADHQPLTEASYVNLPTIALCNTDSPLR	148	56.5	P08865	40S ribosomal protein SA	AVLKFAAATGATPIAGR	89	37.7
SIA	578.476	6	0.61	105	51.6	P23527	Histone H2B type 1-O	LLLPGELAKHAVSEGTK	109	53.4	P61247	40S ribosomal protein S3a	ACQSIYPLHDVFVR	201	50.4
SIA	578.476	6	0.61	105	51.6	Q5QNW6	Histone H2B type 2-F	LLLPGELAKHAVSEGTK	109	53.4	P61247	40S ribosomal protein S3a	ACQSIYPLHDVFVR	201	50.4
SIA	578.476	6	0.61	105	51.6	Q93079	Histone H2B type 1-H	LLLPGELAKHAVSEGTK	109	53.4	P61247	40S ribosomal protein S3a	ACQSIYPLHDVFVR	201	50.4
SIA	578.476	6	0.61	105	51.6	P62807	Histone H2B type 1-C/E/F/G/I	LLLPGELAKHAVSEGTK	109	53.4	P61247	40S ribosomal protein S3a	ACQSIYPLHDVFVR	201	50.4
SIA	578.476	6	0.61	105	51.6	Q16778	Histone H2B type 2-E	LLLPGELAKHAVSEGTK	109	53.4	P61247	40S ribosomal protein S3a	ACQSIYPLHDVFVR	201	50.4
SIA	806.666	4	0.6	88.5	23.9	P06733	Alpha-enolase	SGETEDTFIADLVVGLCTGQIK	389	64.6	P06733	Alpha-enolase	IAKAVNEK	330	19.6
SIA	689.128	4	1.2	82.8	31.9	P04406	Glyceraldehyde-3-phosphate dehydrogenase	VPTANVSVVDLTCR	247	50.9	P04406	Glyceraldehyde-3-phosphate dehydrogenase	AVGKVIPELNGK	219	28.9
SIA	1149.05	4	-1.1	85.6	39.9	P08238	Heat shock protein HSP 90-beta	GFEVVYMTEPIDEYCVQQLK	521	45.7	P08238	Heat shock protein HSP 90-beta	SLVSVTKEGLELPEDEEEK	538	38.5
SIA	703.186	5	0.073	73.5	35.8	P40926	Malate dehydrogenase, mitochondrial	HGVYNPNKIFGVTTLDIVR	165	37.7	P40926	Malate dehydrogenase, mitochondrial	TIIPLISQCTPK	212	32.5
SIA	784.899	4	-1.8	86	36.9	P0DMV8	Heat shock 70 kDa protein 1A	LDKAQIHDLVLVGGSTR	328	49.1	P48741	Putative heat shock 70 kDa protein 7	FEELCSDLFR	308	33.2
SIA	1098.27	4	2.3	115.5	43.3	P50395	Rab GDP dissociation inhibitor beta	YGKSPYLYPLYGLGELPQGFAR	221	72.2	P50395	Rab GDP dissociation inhibitor beta	TDDYLDQPCYETINR	202	45.9
SIA	762.249	6	4.6	94.7	44.4	P55072	Transitional endoplasmic reticulum ATPase	QAAPCVLFFDELDSIAK	572	49.5	P55072	Transitional endoplasmic reticulum ATPase	KNVFIIGATNRPDIIDPAILRPGR	615	42.5
SIA	578.476	6	0.61	105	51.6	P06899	Histone H2B type 1-J	LLLPGELAKHAVSEGTK	109	53.4	P61247	40S ribosomal protein S3a	ACQSIYPLHDVFVR	201	50.4
SIA	578.476	6	0.61	105	51.6	Q99877	Histone H2B type 1-N	LLLPGELAKHAVSEGTK	109	53.4	P61247	40S ribosomal protein S3a	ACQSIYPLHDVFVR	201	50.4
SIA	578.476	6	0.61	105	51.6	O60814	Histone H2B type 1-K	LLLPGELAKHAVSEGTK	109	53.4	P61247	40S ribosomal protein S3a	ACQSIYPLHDVFVR	201	50.4
SIA	578.476	6	0.61	105	51.6	P33778	Histone H2B type 1-B	LLLPGELAKHAVSEGTK	109	53.4	P61247	40S ribosomal protein S3a	ACQSIYPLHDVFVR	201	50.4
SIA	578.476	6	0.61	105	51.6	P57053	Histone H2B type F-S	LLLPGELAKHAVSEGTK	109	53.4	P61247	40S ribosomal protein S3a	ACQSIYPLHDVFVR	201	50.4
SIA	578.476	6	0.61	105	51.6	P58876	Histone H2B type 1-D	LLLPGELAKHAVSEGTK	109	53.4	P61247	40S ribosomal protein S3a	ACQSIYPLHDVFVR	201	50.4
SIA	578.476	6	0.61	105	51.6	Q8N257	Histone H2B type 3-B	LLLPGELAKHAVSEGTK	109	53.4	P61247	40S ribosomal protein S3a	ACQSIYPLHDVFVR	201	50.4
SIA	578.476	6	0.61	105	51.6	Q99879	Histone H2B type 1-M	LLLPGELAKHAVSEGTK	109	53.4	P61247	40S ribosomal protein S3a	ACQSIYPLHDVFVR	201	50.4
SIA	578.476	6	0.61	105	51.6	Q99880	Histone H2B type 1-L	LLLPGELAKHAVSEGTK	109	53.4	P61247	40S ribosomal protein S3a	ACQSIYPLHDVFVR	201	50.4
SIA	578.476	6	0.61	105	51.6	Q96A08	Histone H2B type 1-A	LLLPGELAKHAVSEGTK	110	53.4	P61247	40S ribosomal protein S3a	ACQSIYPLHDVFVR	201	50.4
SIA	864.684	4	-0.85	68.6	26.6	P06733	Alpha-enolase	SGETEDTFIADLVVGLCTGQIK	389	42	P06733	Alpha-enolase	IEEELGSKAK	420	19.2
SIA	1048.51	4	-2.1	128.1	23.9	P0DMV9	Heat shock 70 kDa protein 1B	ELEQVCNPIISGLYQGAGGPGPGGFGAQGPK	603	97.2	P0DMV8	Heat shock 70 kDa protein 1A	YKAEDEVQR	526	26
SIA	1048.51	4	-2.1	128.1	23.9	P0DMV8	Heat shock 70 kDa protein 1A	ELEQVCNPIISGLYQGAGGPGPGGFGAQGPK	603	97.2	P0DMV9	Heat shock 70 kDa protein 1B	YKAEDEVQR	526	26
SIA	977.102	5	0.67	90	39.6	P04406	Glyceraldehyde-3-phosphate dehydrogenase	VPTANVSVVDLTCR	247	50.4	P04406	Glyceraldehyde-3-phosphate dehydrogenase	VIHDNFGIVEGLMTTVHAITATQKTVDGPSGK	186	35.9
SIA	1275.62	4	-1.9	101.1	32.6	P0DMV8	Heat shock 70 kDa protein 1A	ELEQVCNPIISGLYQGAGGPGPGGFGAQGPK	603	68.5	P0DMV8	Heat shock 70 kDa protein 1A	GETKAFYPEEISSMVLTK	112	30.3
SIA	1275.62	4	-1.9	101.1	32.6	P0DMV9	Heat shock 70 kDa protein 1B	ELEQVCNPIISGLYQGAGGPGPGGFGAQGPK	603	68.5	P0DMV9	Heat shock 70 kDa protein 1B	GETKAFYPEEISSMVLTK	112	30.3
SIA	677.96	5	-1.2	84.3	36.4	P60174	Triosephosphate isomerase	VAHALAEGLGVIACIGEK	127	47.9	P60174	Triosephosphate isomerase	EAGITEKVVFEQTK	142	30.2
SIA	735.629	4	0.9	82.3	38.2	P34931	Heat shock 70 kDa protein 1-like	QATKDAGVIAGLNVLR	161	44.1	P0DMV8	Heat shock 70 kDa protein 1A	FEELCSDLFR	306	37.3
SIA	522.946	6	1.3	76.4	28.6	P06744	Glucose-6-phosphate isomerase	MIPCDFLIPVQTQHPIRK	404	47.8	P06744	Glucose-6-phosphate isomerase	YITKSGTR	366	24.4
SIA	735.629	4	0.9	82.3	38.2	P34931	Heat shock 70 kDa protein 1-like	QATKDAGVIAGLNVLR	161	44.1	P0DMV9	Heat shock 70 kDa protein 1B	FEELCSDLFR	306	37.3
SIA	578.476	6	0.61	105	51.6	A0A2R8Y619	Histone H2B type 2-K1	LLLPGELAKHAVSEGTK	105	53.4	P61247	40S ribosomal protein S3a	ACQSIYPLHDVFVR	201	50.4
SIA	729.182	5	-0.48	92.1	44.9	P00491	Purine nucleoside phosphorylase	HRPQVAIICGSGLGGLTDK	31	47.2	P00491	Purine nucleoside phosphorylase	ANHEEVLAAGKQAAQK	265	40.5
SIA	735.629	4	0.9	82.3	38.2	P0DMV8	Heat shock 70 kDa protein 1A	QATKDAGVIAGLNVLR	159	44.1	P48741	Putative heat shock 70 kDa protein 7	FEELCSDLFR	308	37.3
SIA	735.629	4	0.9	82.3	38.2	P0DMV9	Heat shock 70 kDa protein 1B	QATKDAGVIAGLNVLR	159	44.1	P48741	Putative heat shock 70 kDa protein 7	FEELCSDLFR	308	37.3
SIA	876.693	4	-2.8	81.8	40.2	P10809	60 kDa heat shock protein, mitochondrial	DGKTLNDELEIIEGMK	205	41.6	P10809	60 kDa heat shock protein, mitochondrial	AAVEEGIVLGGGCALLR	442	36.1
SIA	736.874	4	-2.8	63.7	28.2	P13639	Elongation factor 2	ETVSEESNVLCLSK	591	35.5	P13639	Elongation factor 2	VAVEAKNPADLPK	512	26.8
SIA	868.211	5	0.65	101.4	50.7	P62701	40S ribosomal protein S4, X isoform	FDTGNLCMVTGGANLGR	181	50.7	P22090	40S ribosomal protein S4, Y isoform 1	ERHPGSFDVVHVKDANGNSFATR	211	47.1
SIA	1206.17	4	0.91	92.3	40.6	P24752	Acetyl-CoA acetyltransferase, mitochondrial	QAVLGAGLPISTPCTTINK	119	51.7	P24752	Acetyl-CoA acetyltransferase, mitochondrial	TPIGSFLGSLSLLPATKLGSIAIQGAIEK	66	45.3
SIA	840.65	4	2	61.3	26.9	P0DMV8	Heat shock 70 kDa protein 1A	GETKAFYPEEISSMVLTK	112	34.4	P0DMV9	Heat shock 70 kDa protein 1B	FEELCSDLFR	306	27.3
SIA	1001.51	4	-2.5	110	43.2	P05388	60S acidic ribosomal protein P0	AGAIAPCEVTVPAQNTGLGPEK	119	64.8	P05388	60S acidic ribosomal protein P0	GNVGFVFTKEDLTEIR	92	40.3
SIA	547.27	5	-0.16	82	39.6	P0DMV8	Heat shock 70 kDa protein 1A	LVNHFVEEFKR	246	42.4	P48741	Putative heat shock 70 kDa protein 7	FEELCSDLFR	308	37.8
SIA	1363.66	4	1.1	97.4	45.6	P31946	14-3-3 protein beta/alpha	YLSEVASGDNKQTTVSNSQQAYQEAFEISK	140	51.8	P31946	14-3-3 protein beta/alpha	IEAELQDICNDVLELLDK	96	37.8
SIA	1130.32	4	-0.29	94.1	28.5	P0DMV9	Heat shock 70 kDa protein 1B	ELEQVCNPIISGLYQGAGGPGPGGFGAQGPK	603	65.6	P0DMV8	Heat shock 70 kDa protein 1A	VQKLLQDFFNGR	348	24.4
SIA	1130.8	4	8	100.6	44.6	P35268	60S ribosomal protein L22	FTLDCTHPVEDGIMDAANFEQFLQER	25	56	P35268	60S ribosomal protein L22	SKITVTSEVPFSK	69	38.2
SIA	621.714	5	-2.1	86.8	41.2	P43686	26S proteasome regulatory subunit 6B	TMLAKAVAHHTTAAFIR	217	45.6	P43686	26S proteasome regulatory subunit 6B	GVLMYGPPGCGK	210	36.9
SIA	780.144	5	-1	100	47.5	Q99575	Ribonucleases P/MRP protein subunit POP1	EAEEVMDAGCQESAGPER	777	52.5	Q99575	Ribonucleases P/MRP protein subunit POP1	KTHQPSDEVGTSIEHPR	751	33
SIA	547.27	5	-0.16	82	39.6	P0DMV9	Heat shock 70 kDa protein 1B	LVNHFVEEFKR	246	42.4	P48741	Putative heat shock 70 kDa protein 7	FEELCSDLFR	308	37.8
SIA	811.914	4	0.99	82.1	36.9	P40926	Malate dehydrogenase, mitochondrial	SQETECTYFSTPLLLGK	285	45.2	P40926	Malate dehydrogenase, mitochondrial	IQEAGTEVVKAK	239	32.8
SIA	635.735	5	-0.93	91.1	39.3	Q00610	Clathrin heavy chain 1	LTDQLPLIIVCDR	778	51.8	Q00610	Clathrin heavy chain 1	ALEHFTDLYDIKR	637	39.2
SIA	609.323	5	-0.24	86.4	36.3	P48643	T-complex protein 1 subunit epsilon	IAILTCPFEPPKPK	253	50.1	P48643	T-complex protein 1 subunit epsilon	HKLDVTSVEDYK	265	31.4
SIA	658.59	4	0.27	50.2	26.2	P13639	Elongation factor 2	FSKSATSPEGK	275	24	P13639	Elongation factor 2	TFCQLILDPIFK	290	21.7
SIA	1089.31	4	-1.5	78.6	28.7	P60174	Triosephosphate isomerase	ELASQPDVDGFLVGGASLKPEFVDIINAK	238	49.9	P60174	Triosephosphate isomerase	IIYGGSVTGATCK	218	28
SIA	1291.62	4	-5.9	80.6	29.7	P0DMV8	Heat shock 70 kDa protein 1A	AAAIGIDLGTTYSCVGVFQHGK	17	50.9	P0DMV9	Heat shock 70 kDa protein 1B	FGDPVVQSDMKHWPFQVINDGDKPK	88	26.4
SIA	1291.62	4	-5.9	80.6	29.7	P0DMV9	Heat shock 70 kDa protein 1B	AAAIGIDLGTTYSCVGVFQHGK	17	50.9	P0DMV8	Heat shock 70 kDa protein 1A	FGDPVVQSDMKHWPFQVINDGDKPK	88	26.4
SIA	584.491	6	1	103.8	42.3	Q7L2H7	Eukaryotic translation initiation factor 3 subunit M	ALKDPNAFLFDHLLTLKPVK	213	61.5	Q7L2H7	Eukaryotic translation initiation factor 3 subunit M	LLYEALVDCK	175	34.8
SIA	985.752	4	0.54	92.2	40.3	P61981	14-3-3 protein gamma	ELEAVCQDVLSLLDNYLIK	97	51.9	P61981	14-3-3 protein gamma	VISSIEQKTSADGNEK	69	33.9
SIA	749.141	5	-2.8	82.7	35.2	Q02790	Peptidyl-prolyl cis-trans isomerase FKBP4	LQAFSAAIESCNK	342	41.2	Q02790	Peptidyl-prolyl cis-trans isomerase FKBP4	AKAEASSGDHPTDTEMKEEQK	426	35
SIA	730.182	5	1.2	78.7	34.1	P10809	60 kDa heat shock protein, mitochondrial	CEFQDAYVLLSEK	237	41.6	P10809	60 kDa heat shock protein, mitochondrial	KISSIQSIVPALEIANAHR	250	41
SIA	538.78	6	0.25	93.1	49.1	P62910	60S ribosomal protein L32	SYCAEIAHNVSSK	96	43.2	A0A2R8Y619	Histone H2B type 2-K1	LLLPGELAKHAVSEGTK	105	42.7
SIA	538.78	6	0.25	93.1	49.1	P62910	60S ribosomal protein L32	SYCAEIAHNVSSK	96	43.2	P06899	Histone H2B type 1-J	LLLPGELAKHAVSEGTK	109	42.7
SIA	538.78	6	0.25	93.1	49.1	P62910	60S ribosomal protein L32	SYCAEIAHNVSSK	96	43.2	P23527	Histone H2B type 1-O	LLLPGELAKHAVSEGTK	109	42.7
SIA	538.78	6	0.25	93.1	49.1	P62910	60S ribosomal protein L32	SYCAEIAHNVSSK	96	43.2	P62807	Histone H2B type 1-C/E/F/G/I	LLLPGELAKHAVSEGTK	109	42.7
SIA	538.78	6	0.25	93.1	49.1	P62910	60S ribosomal protein L32	SYCAEIAHNVSSK	96	43.2	Q5QNW6	Histone H2B type 2-F	LLLPGELAKHAVSEGTK	109	42.7
SIA	538.78	6	0.25	93.1	49.1	P62910	60S ribosomal protein L32	SYCAEIAHNVSSK	96	43.2	Q99879	Histone H2B type 1-M	LLLPGELAKHAVSEGTK	109	42.7
SIA	538.78	6	0.25	93.1	49.1	P62910	60S ribosomal protein L32	SYCAEIAHNVSSK	96	43.2	Q99880	Histone H2B type 1-L	LLLPGELAKHAVSEGTK	109	42.7
SIA	538.78	6	0.25	93.1	49.1	P62910	60S ribosomal protein L32	SYCAEIAHNVSSK	96	43.2	Q96A08	Histone H2B type 1-A	LLLPGELAKHAVSEGTK	110	42.7
SIA	1252.12	4	-3	99.2	38.6	P11142	Heat shock cognate 71 kDa protein	ELNKSINPDEAVAYGAAVQAAILSGDK	361	59.1	P11142	Heat shock cognate 71 kDa protein	GPAVGIDLGTTYSCVGVFQHGK	17	35.8
SIA	1054.79	4	-1	107.2	38.3	Q99832	T-complex protein 1 subunit eta	EGTDSSQGIPQLVSNISACQVIAEAVR	29	68.9	Q99832	T-complex protein 1 subunit eta	GKATISNDGATILK	55	33.6
SIA	538.78	6	0.25	93.1	49.1	P62910	60S ribosomal protein L32	SYCAEIAHNVSSK	96	43.2	O60814	Histone H2B type 1-K	LLLPGELAKHAVSEGTK	109	42.7
SIA	538.78	6	0.25	93.1	49.1	P62910	60S ribosomal protein L32	SYCAEIAHNVSSK	96	43.2	P33778	Histone H2B type 1-B	LLLPGELAKHAVSEGTK	109	42.7
SIA	538.78	6	0.25	93.1	49.1	P62910	60S ribosomal protein L32	SYCAEIAHNVSSK	96	43.2	P57053	Histone H2B type F-S	LLLPGELAKHAVSEGTK	109	42.7
SIA	538.78	6	0.25	93.1	49.1	P62910	60S ribosomal protein L32	SYCAEIAHNVSSK	96	43.2	P58876	Histone H2B type 1-D	LLLPGELAKHAVSEGTK	109	42.7
SIA	538.78	6	0.25	93.1	49.1	P62910	60S ribosomal protein L32	SYCAEIAHNVSSK	96	43.2	Q16778	Histone H2B type 2-E	LLLPGELAKHAVSEGTK	109	42.7
SIA	538.78	6	0.25	93.1	49.1	P62910	60S ribosomal protein L32	SYCAEIAHNVSSK	96	43.2	Q8N257	Histone H2B type 3-B	LLLPGELAKHAVSEGTK	109	42.7
SIA	538.78	6	0.25	93.1	49.1	P62910	60S ribosomal protein L32	SYCAEIAHNVSSK	96	43.2	Q93079	Histone H2B type 1-H	LLLPGELAKHAVSEGTK	109	42.7
SIA	538.78	6	0.25	93.1	49.1	P62910	60S ribosomal protein L32	SYCAEIAHNVSSK	96	43.2	Q99877	Histone H2B type 1-N	LLLPGELAKHAVSEGTK	109	42.7
SIA	748.869	4	-1.5	73.6	38.9	P62937	Peptidyl-prolyl cis-trans isomerase A	VSFELFADKVPK	28	34.7	P62937	Peptidyl-prolyl cis-trans isomerase A	IIPGFMCQGGDFTR	62	31.7
SIA	522.1	6	-1.4	73.9	36.8	Q02790	Peptidyl-prolyl cis-trans isomerase FKBP4	LASHLNLAMCHLK	328	36.2	Q02790	Peptidyl-prolyl cis-trans isomerase FKBP4	ALELDSNNEKGLFR	354	34.5
SIA	470.077	6	-0.053	80.7	38.4	Q02790	Peptidyl-prolyl cis-trans isomerase FKBP4	LASHLNLAMCHLK	328	42.3	Q02790	Peptidyl-prolyl cis-trans isomerase FKBP4	YELHLKSFEK	250	33.5
SIA	575.493	6	-0.27	92	41.7	P78371	T-complex protein 1 subunit beta	LIHFSGVALGEACTIVLR	371	50.3	P78371	T-complex protein 1 subunit beta	LKGSGNLEAIHIIK	191	30.7
SIA	639.529	5	1.4	92.6	42.6	P08133	Annexin A6	EIKDAISGIGTDEK	102	50	P08133	Annexin A6	LIVGLMRPPAYCDAK	96	37.7
SIA	656.734	5	0.49	69	33	P26583	High mobility group protein B2	RPPSAFFLFCSEHRPK	106	36	P26583	High mobility group protein B2	DKQPYEQKAAK	147	28.2
SIA	761.028	6	-2.3	86.2	40.5	P26641	Elongation factor 1-gamma	AAAPAPEEEMDECEQALAAEPK	266	45.7	P26641	Elongation factor 1-gamma	AKDPFAHLPKSTFVLDEFK	285	38.9
SIA	591.147	6	0.7	91.9	37.8	P60174	Triosephosphate isomerase	VAHALAEGLGVIACIGEK	127	54.1	P60174	Triosephosphate isomerase	TATPQQAQEVHEKLR	188	24.9
SIA	851.183	4	1.5	70.8	22.4	P0DMV9	Heat shock 70 kDa protein 1B	AAAIGIDLGTTYSCVGVFQHGK	17	48.4	P0DMV8	Heat shock 70 kDa protein 1A	VQVSYKGETK	108	19.8
SIA	851.183	4	1.5	70.8	22.4	P0DMV8	Heat shock 70 kDa protein 1A	AAAIGIDLGTTYSCVGVFQHGK	17	48.4	P0DMV9	Heat shock 70 kDa protein 1B	VQVSYKGETK	108	19.8
SIA	1127.56	5	-2.4	93	46	P09972	Fructose-bisphosphate aldolase C	YASICQQNGIVPIVEPEILPDGDHDLK	178	47	P09972	Fructose-bisphosphate aldolase C	VDKGVVPLAGTDGETTTQGLDGLSER	111	42.1
SIA	1043.77	4	-3.7	110.4	27.3	P0DMV9	Heat shock 70 kDa protein 1B	ELEQVCNPIISGLYQGAGGPGPGGFGAQGPK	603	83.1	P0DMV9	Heat shock 70 kDa protein 1B	ANKITITNDK	500	20.1
SIA	647.641	6	-0.68	86.9	40.7	P61247	40S ribosomal protein S3a	LMELHGEGSSSGKATGDETGAK	240	46.2	P61247	40S ribosomal protein S3a	ACQSIYPLHDVFVR	201	37.2
SIA	558.665	5	-1.2	82.9	39	P09622	Dihydrolipoyl dehydrogenase, mitochondrial	VCHAHPTLSEAFR	484	43.9	P09622	Dihydrolipoyl dehydrogenase, mitochondrial	AKTNADTDGMVK	430	41
SIA	625.526	5	2.6	76.7	41.8	P22392	Nucleoside diphosphate kinase B	GDFCIQVGR	109	34.9	P22392	Nucleoside diphosphate kinase B	QHYIDLKDRPFFPGLVK	56	33.8
SIA	760.68	4	-0.079	74.3	39.1	O75369	Filamin-B	VVPCLVTPVTGR	991	35.2	O75369	Filamin-B	SPFTVGVAAPLDLSKIK	946	32.3
SIA	694.865	4	1.3	80.3	38.9	P00558	Phosphoglycerate kinase 1	YSLEPVAVELKSLLGK	86	41.4	P00558	Phosphoglycerate kinase 1	DCVGPEVEK	99	34.6
SIA	1030.81	4	-1.2	82.1	22.6	P13639	Elongation factor 2	YVEPIEDVPCGNIVGLVGVDQFLVK	466	59.5	P13639	Elongation factor 2	VFSGLVSTGLKVR	426	18.1
SIA	646.33	6	-1.6	82.1	37.7	P49368	T-complex protein 1 subunit gamma	IVSRPEELREDDVGTGAGLLEIKK	353	44.4	P49368	T-complex protein 1 subunit gamma	NLQDAMQVCR	398	37.9
SIA	625.526	5	2.6	76.7	41.8	O60361	Putative nucleoside diphosphate kinase	GDFCIQVGR	94	34.9	O60361	Putative nucleoside diphosphate kinase	QHYIDLKDRPFFPGLVK	41	33.8
SIA	801.667	4	0.007	72.7	41.8	P11940	Polyadenylate-binding protein 1	IVATKPLYVALAQR	361	30.9	P11940	Polyadenylate-binding protein 1	GFGFVCFSSPEEATK	339	27.6
SIA	986.961	4	0.44	84.7	38.9	P04181	Ornithine aminotransferase, mitochondrial	YFDFLSSYSAVNQGHCHPK	93	45.8	P04181	Ornithine aminotransferase, mitochondrial	KTVQGPPTSDDIFER	32	32
SIA	1043.77	4	-3.7	110.4	27.3	P0DMV8	Heat shock 70 kDa protein 1A	ELEQVCNPIISGLYQGAGGPGPGGFGAQGPK	603	83.1	P0DMV8	Heat shock 70 kDa protein 1A	ANKITITNDK	500	20.1
SIA	761.398	5	1.7	93.6	39.5	O75369	Filamin-B	VQAQGPGLKEAFTNKPNVFTVVTR	1339	54.1	O75369	Filamin-B	VAVTEGCQPSR	1326	38.3
SIA	980.476	4	8.1	90.4	46.7	P42704	Leucine-rich PPR motif-containing protein, mitochondrial	FSPTDFLAKMEEANIQPNR	187	43.7	P42704	Leucine-rich PPR motif-containing protein, mitochondrial	LIASYCNVGDIEGASK	208	42.2
SIA	694.992	5	-0.79	97.3	40.9	Q96AG4	Leucine-rich repeat-containing protein 59	LTTLPSDFCGLTHLVK	59	48.2	Q96AG4	Leucine-rich repeat-containing protein 59	LVTLPVSFAQLKNLK	108	34
SIA	828.85	5	1	79.3	39.9	Q15366	Poly(rC)-binding protein 2	GVTIPYRPKPSSSPVIFAGGQDR	185	39.4	Q15366	Poly(rC)-binding protein 2	AITIAGIPQSIIECVK	158	36
SIA	661.117	4	-1	60	32.7	P40926	Malate dehydrogenase, mitochondrial	TIIPLISQCTPK	212	27.3	P40926	Malate dehydrogenase, mitochondrial	IQEAGTEVVKAK	239	20.6
SIA	1026.75	4	1.1	72.4	23.1	P0DMV8	Heat shock 70 kDa protein 1A	DLNKSINPDEAVAYGAAVQAAILMGDK	361	49.3	P0DMV9	Heat shock 70 kDa protein 1B	FEELCSDLFR	306	18.4
SIA	742.109	4	-4.8	60.6	25.1	P13639	Elongation factor 2	GLKEGIPALDNFLDKL	845	35.5	P13639	Elongation factor 2	EGALCEENMR	693	23.3
SIA	778.6	5	-1.2	102.1	48.9	P07205	Phosphoglycerate kinase 2	ASLSKLGDVYVNDAFGTAHR	156	53.2	P00558	Phosphoglycerate kinase 1	ACANPAAGSVILLENLR	108	44.7
SIA	817.997	5	-1.2	77.6	38.8	P30050	60S ribosomal protein L12	HPHDIIDDINSGAVECPAS	162	38.8	P30050	60S ribosomal protein L12	NIKHSGNITFDEIVNIAR	99	33.9
SIA	766.553	6	4	92.9	44.8	P22102	Trifunctional purine biosynthetic protein adenosine-3	ISNTAISISDHTALAQFCK	62	48.1	P22102	Trifunctional purine biosynthetic protein adenosine-3	LAQSHHVKQVLVAPGNAGTACSEK	28	42.3
SIA	684.599	4	-0.8	64	24.7	P06733	Alpha-enolase	VNQIGSVTESLQACK	357	39.3	P06733	Alpha-enolase	IEEELGSKAK	420	21.2
SIA	769.369	4	-0.36	83.1	39.7	P11940	Polyadenylate-binding protein 1	GFGFVCFSSPEEATK	339	43.4	P11940	Polyadenylate-binding protein 1	KEFSPFGTITSAK	312	32.1
SIA	995.509	4	-2	84.1	20.3	P13639	Elongation factor 2	YVEPIEDVPCGNIVGLVGVDQFLVK	466	63.8	P13639	Elongation factor 2	IMGPNYTPGKK	438	15.8
SIA	723.136	4	-0.071	78.4	40.2	Q07020	60S ribosomal protein L18	AGGKILTFDQLALDSPK	119	38.2	Q07020	60S ribosomal protein L18	GCGTVLLSGPR	134	32.4
SIA	677.941	5	2.9	81.2	37.8	P09429	High mobility group protein B1	RPPSAFFLFCSEYRPK	106	42.3	P09429	High mobility group protein B1	EKYEKDIAAYR	157	34.6
SIA	557.487	5	0.59	84.8	40.8	P17066	Heat shock 70 kDa protein 6	STLEPVEKALR	321	44	P0DMV8	Heat shock 70 kDa protein 1A	ARFEELCSDLFR	306	41.5
SIA	876.694	4	-0.28	80.5	30.3	P40926	Malate dehydrogenase, mitochondrial	SQETECTYFSTPLLLGK	285	50.2	P40926	Malate dehydrogenase, mitochondrial	MISDAIPELKASIK	324	25.8
SIA	617.715	5	-0.069	75.8	40	P15531	Nucleoside diphosphate kinase A	GDFCIQVGR	109	35.8	P15531	Nucleoside diphosphate kinase A	EHYVDLKDRPFFAGLVK	56	32.2
SIA	557.487	5	0.59	84.8	40.8	P17066	Heat shock 70 kDa protein 6	STLEPVEKALR	321	44	P0DMV9	Heat shock 70 kDa protein 1B	ARFEELCSDLFR	306	41.5
SIA	557.487	5	0.59	84.8	40.8	P0DMV8	Heat shock 70 kDa protein 1A	STLEPVEKALR	319	44	P17066	Heat shock 70 kDa protein 6	ARFEELCSDLFR	308	41.5
SIA	557.487	5	0.59	84.8	40.8	P0DMV9	Heat shock 70 kDa protein 1B	STLEPVEKALR	319	44	P17066	Heat shock 70 kDa protein 6	ARFEELCSDLFR	308	41.5
SIA	561.511	5	-0.61	67.7	35.3	P12277	Creatine kinase B-type	FCTGLTQIETLFK	254	32.4	P12277	Creatine kinase B-type	AGVHIKLPNLGK	298	27.5
SIA	557.487	5	0.59	84.8	40.8	P17066	Heat shock 70 kDa protein 6	STLEPVEKALR	321	44	P17066	Heat shock 70 kDa protein 6	ARFEELCSDLFR	308	41.5
SIA	1047.79	4	0.57	70.9	24.6	P13639	Elongation factor 2	YVEPIEDVPCGNIVGLVGVDQFLVK	466	46.3	P13639	Elongation factor 2	FAAKGEGQLGPAER	239	19.7
SIA	1013.02	4	-1.2	85.3	38.7	P11142	Heat shock cognate 71 kDa protein	GPAVGIDLGTTYSCVGVFQHGK	17	46.6	P11142	Heat shock cognate 71 kDa protein	IINEPTAAAIAYGLDKK	187	39
SIA	731.148	5	1.8	92.4	41.4	P49327	Fatty acid synthase	FDASFFGVHPKQAHTMDPQLR	70	51	P49327	Fatty acid synthase	LGMLSPEGTCK	212	33.4
SIA	663.161	5	-1.3	76.9	35.6	P48643	T-complex protein 1 subunit epsilon	IAILTCPFEPPKPK	253	41.3	P48643	T-complex protein 1 subunit epsilon	DTEPLIQTAKTTLGSK	170	34.5
SIA	672.842	4	0.88	80.2	33.4	Q00610	Clathrin heavy chain 1	ALEHFTDLYDIKR	637	46.8	Q00610	Clathrin heavy chain 1	AHIAQLCEK	617	32.2
SIA	743.774	5	-2.2	83.4	39.2	P30050	60S ribosomal protein L12	NIKHSGNITFDEIVNIAR	99	44.2	P30050	60S ribosomal protein L12	EILGTAQSVGCNVDGR	141	42.6
SIA	897.446	4	-1.2	75.3	39.3	P63104	14-3-3 protein zeta/delta	GIVDQSQQAYQEAFEISKK	157	36	P63104	14-3-3 protein zeta/delta	DICNDVLSLLEK	94	32.3
SIA	557.487	5	0.59	84.8	40.8	P48741	Putative heat shock 70 kDa protein 7	STLEPVEKALR	321	44	P48741	Putative heat shock 70 kDa protein 7	ARFEELCSDLFR	308	41.5
SIA	735.629	4	0.9	82.3	38.2	P34931	Heat shock 70 kDa protein 1-like	QATKDAGVIAGLNVLR	161	44.1	P48741	Putative heat shock 70 kDa protein 7	FEELCSDLFR	308	37.3
SIA	735.629	4	0.9	82.3	38.2	P34931	Heat shock 70 kDa protein 1-like	QATKDAGVIAGLNVLR	161	44.1	P17066	Heat shock 70 kDa protein 6	FEELCSDLFR	308	37.3
SIA	873.971	4	-1.3	76.5	34.4	P13804	Electron transfer flavoprotein subunit alpha, mitochondrial	LEVAPISDIIAIKSPDTFVR	139	42.1	P13804	Electron transfer flavoprotein subunit alpha, mitochondrial	TIYAGNALCTVK	155	30.1
SIA	765.89	4	-0.95	58.3	31.1	P60174	Triosephosphate isomerase	TATPQQAQEVHEKLR	188	27.2	P60174	Triosephosphate isomerase	IIYGGSVTGATCK	218	24.5
SIA	670.954	5	0.18	73.3	36.5	P34897	Serine hydroxymethyltransferase, mitochondrial	AALEALGSCLNNK	91	36.8	P34897	Serine hydroxymethyltransferase, mitochondrial	VIPSPFKHADIVTTTTHK	269	34.3
SIA	802.386	4	2.4	93.5	40.5	P18669	Phosphoglycerate mutase 1	YADLTEDQLPSCESLK	153	53	P18669	Phosphoglycerate mutase 1	AETAAKHGEAQVK	106	36
SIA	1066.29	4	1.4	89.1	39.8	P07195	L-lactate dehydrogenase B chain	EKLIAPVAEEEATVPNNK	7	49.3	P07195	L-lactate dehydrogenase B chain	GMYGIENEVFLSLPCILNAR	294	35.3
SIA	727.662	4	0.48	78	41	Q86VP6	Cullin-associated NEDD8-dissociated protein 1	IGEYLEKIIPLVVK	255	37	Q86VP6	Cullin-associated NEDD8-dissociated protein 1	TYIQCIAAISR	237	36.7
SIA	608.159	6	7.3	86.3	38.6	P04075	Fructose-bisphosphate aldolase A	VNPCIGGVILFHETLYQK	73	47.7	P04075	Fructose-bisphosphate aldolase A	ADDGRPFPQVIKSK	99	37.6
SIA	809.227	5	-0.35	92.2	37.7	P09104	Gamma-enolase	SGETEDTFIADLVVGLCTGQIK	389	54.5	P06733	Alpha-enolase	AVEHINKTIAPALVSK	71	34.5
SIA	587.098	5	0.17	90.9	39	Q99714	3-hydroxyacyl-CoA dehydrogenase type-2	VDVAVNCAGIAVASK	91	51.9	Q99714	3-hydroxyacyl-CoA dehydrogenase type-2	KGQTHTLEDFQR	105	34.5
SIA	731.121	4	-0.89	83.8	39.7	P63104	14-3-3 protein zeta/delta	VVSSIEQKTEGAEK	68	44.1	P63104	14-3-3 protein zeta/delta	DICNDVLSLLEK	94	40.2
SIA	782.622	5	2.1	109.2	52.2	P21281	V-type proton ATPase subunit B, brain isoform	LTYKTVSGVNGPLVILDHVK	48	57	P15313	V-type proton ATPase subunit B, kidney isoform	LALTTAEFLAYQCEK	283	51.6
SIA	644.729	5	-0.16	88.4	37.4	P61247	40S ribosomal protein S3a	ACQSIYPLHDVFVR	201	48.5	P61247	40S ribosomal protein S3a	EVQTNDLKEVVNK	182	32.7
SIA	648.594	4	-0.31	76.2	35.9	P12277	Creatine kinase B-type	FCTGLTQIETLFK	254	40.3	P12277	Creatine kinase B-type	LPNLGKHEK	304	28.3
SIA	643.938	5	-0.5	79.6	37	P05388	60S acidic ribosomal protein P0	GHLENNPALEKLLPHIR	77	42	P05388	60S acidic ribosomal protein P0	CFIVGADNVGSK	27	39.3
SIA	1015.26	4	0.32	102.9	25.1	P0DMV8	Heat shock 70 kDa protein 1A	ELEQVCNPIISGLYQGAGGPGPGGFGAQGPK	603	77.8	P0DMV8	Heat shock 70 kDa protein 1A	LSKEEIER	512	17.5
SIA	1015.26	4	0.32	102.9	25.1	P0DMV9	Heat shock 70 kDa protein 1B	ELEQVCNPIISGLYQGAGGPGPGGFGAQGPK	603	77.8	P0DMV9	Heat shock 70 kDa protein 1B	LSKEEIER	512	17.5
SIA	809.227	5	-0.35	92.2	37.7	P13929	Beta-enolase	SGETEDTFIADLVVGLCTGQIK	389	54.5	P06733	Alpha-enolase	AVEHINKTIAPALVSK	71	34.5
SIA	507.514	4	-0.086	64.5	25.9	P0DMV8	Heat shock 70 kDa protein 1A	FEELCSDLFR	306	38.6	P0DMV8	Heat shock 70 kDa protein 1A	IPKVQK	345	20.6
SIA	507.514	4	-0.086	64.5	25.9	P0DMV9	Heat shock 70 kDa protein 1B	FEELCSDLFR	306	38.6	P0DMV9	Heat shock 70 kDa protein 1B	IPKVQK	345	20.6
SIA	1211.07	4	-14	89.4	31.7	P0DMV9	Heat shock 70 kDa protein 1B	NSTIPTKQTQIFTTYSDNQPGVLIQVYEGER	423	57.7	P0DMV9	Heat shock 70 kDa protein 1B	FEELCSDLFR	306	27.5
SIA	688.381	4	1.4	53.8	22.4	P13639	Elongation factor 2	TFCQLILDPIFK	290	31.4	P13639	Elongation factor 2	EGKPLLKAVMR	337	23
SIA	676.163	6	-1.7	86.5	40.8	O00571	ATP-dependent RNA helicase DDX3X	GADSLEDFLYHEGYACTSIHGDR	468	45.7	O00571	ATP-dependent RNA helicase DDX3X	SGKSPILVATAVAAR	491	34.1
SIA	866.673	5	-1.2	119.2	48.3	P15313	V-type proton ATPase subunit B, kidney isoform	IPIFSAAGLPHNEIAAQICR	201	70.9	P21281	V-type proton ATPase subunit B, brain isoform	LTYKTVSGVNGPLVILDHVK	48	45.4
SIA	911.441	4	-6	78.9	40.4	P50990	T-complex protein 1 subunit theta	GTVLIKTAEELMNFSK	260	38.5	P50990	T-complex protein 1 subunit theta	IAVYSCPFDGMITETK	244	35.5
SIA	1026.75	4	1.1	72.4	23.1	P0DMV9	Heat shock 70 kDa protein 1B	DLNKSINPDEAVAYGAAVQAAILMGDK	361	49.3	P0DMV8	Heat shock 70 kDa protein 1A	FEELCSDLFR	306	18.4
SIA	524.443	6	-1.9	64.1	33.6	Q04760	Lactoylglutathione lyase	RFEELGVKFVK	148	30.5	Q04760	Lactoylglutathione lyase	GFGHIGIAVPDVYSACK	139	30.1
SIA	619.528	5	-0.31	74.2	37.1	P48643	T-complex protein 1 subunit epsilon	LGFAGLVQEISFGTTKDK	368	37.1	P48643	T-complex protein 1 subunit epsilon	SLHDALCVIR	407	29.7
SIA	676.163	6	-1.7	86.5	40.8	O15523	ATP-dependent RNA helicase DDX3Y	GADSLEDFLYHEGYACTSIHGDR	466	45.7	O15523	ATP-dependent RNA helicase DDX3Y	SGKSPILVATAVAAR	489	34.1
SIA	1089.57	4	-1.2	66.2	25.1	P13639	Elongation factor 2	LMEPIYLVEIQCPEQVVGGIYGVLNR	751	41.1	P13639	Elongation factor 2	VAVEAKNPADLPK	512	18.3
SIA	707.562	5	-1.7	65.6	22.7	P06733	Alpha-enolase	SGETEDTFIADLVVGLCTGQIK	389	42.9	P06733	Alpha-enolase	GVSKAVEHINK	64	15.1
SIA	876.057	5	-1.3	76.4	39.9	P14618	Pyruvate kinase PKM	TATESFASDPILYRPVAVALDTKGPEIR	115	36.5	P14618	Pyruvate kinase PKM	NTGIICTIGPASR	49	31.9
SIA	628.538	5	-0.12	83.1	37.1	Q99497	Parkinson disease protein 7	DVVICPDASLEDAKK	53	46	Q99497	Parkinson disease protein 7	EVAAQVKAPLVLKD	182	33.1
SIA	651.114	5	-0.63	79.3	39.4	Q9P258	Protein RCC2	DVACGANHTLVLDSQK	337	39.9	Q9P258	Protein RCC2	LGHAEQKDEMVPR	368	34.7
SIA	750.88	4	0.23	94	16.7	P06733	Alpha-enolase	SGETEDTFIADLVVGLCTGQIK	389	77.3	P06733	Alpha-enolase	AKFAGR	422	12
SIA	669.855	4	-0.84	70.1	33	Q02790	Peptidyl-prolyl cis-trans isomerase FKBP4	LASHLNLAMCHLK	328	37.1	Q02790	Peptidyl-prolyl cis-trans isomerase FKBP4	YKQALLQYK	287	28.3
SIA	631.106	5	0.42	107.4	34.7	P00558	Phosphoglycerate kinase 1	ASLSKLGDVYVNDAFGTAHR	156	72.7	P00558	Phosphoglycerate kinase 1	DCVGPEVEK	99	30.8
SIA	588.804	6	-2	68.1	31.7	P26583	High mobility group protein B2	IKSEHPGLSIGDTAK	114	36.4	P26583	High mobility group protein B2	RPPSAFFLFCSEHRPK	106	29.2
SIA	617.996	6	0.4	104.3	39.2	P17812	CTP synthase 1	FSDSYASVIKALEHSALAINHK	319	65.1	P17812	CTP synthase 1	LLETCSIALVGK	299	29.5
SIA	1239.64	4	-3.3	68.7	29.8	P21333	Filamin-A	YTPVQQGPVGVNVTYGGDPIPKSPFSVAVSPSLDLSK	958	38.9	P21333	Filamin-A	IVGPSGAAVPCK	1018	22.8
SIA	654.524	5	-0.24	78.8	35.7	P00492	Hypoxanthine-guanine phosphoribosyltransferase	SVGYKPDFVGFEIPDK	175	43.1	P00492	Hypoxanthine-guanine phosphoribosyltransferase	DLNHVCVISETGK	206	28.2
SIA	962.504	4	0.62	99.8	34.6	Q99714	3-hydroxyacyl-CoA dehydrogenase type-2	SVKGLVAVITGGASGLGLATAER	9	64.7	Q99714	3-hydroxyacyl-CoA dehydrogenase type-2	LGNNCVFAPADVTSEK	58	33.7
SIA	743.648	4	-0.5	85.8	37.7	P22102	Trifunctional purine biosynthetic protein adenosine-3	FGDPECQVILPLLK	298	48.1	P22102	Trifunctional purine biosynthetic protein adenosine-3	ENLISALEEAKK	404	29.9
SIA	604.273	6	-0.17	75.5	39.6	P61981	14-3-3 protein gamma	NCSETQYESK	112	35.9	P61981	14-3-3 protein gamma	AYSEAHEISKEHMQPTHPIR	162	33.8
SIA	605.503	5	1.5	78.6	37.2	P07195	L-lactate dehydrogenase B chain	EVHKMVVESAYEVIK	233	41.4	P07195	L-lactate dehydrogenase B chain	VIGSGCNLDSAR	164	34
SIA	657.309	5	6.4	62.5	32.2	P0DMV8	Heat shock 70 kDa protein 1A	FEELCSDLFR	306	30.3	P0DMV9	Heat shock 70 kDa protein 1B	MVQEAEKYKAEDEVQR	526	25.4
SIA	657.309	5	6.4	62.5	32.2	P0DMV9	Heat shock 70 kDa protein 1B	FEELCSDLFR	306	30.3	P0DMV8	Heat shock 70 kDa protein 1A	MVQEAEKYKAEDEVQR	526	25.4
SIA	587.639	6	-2.8	90.1	47.1	B2RPK0	Putative high mobility group protein B1-like 1	IKGEHPGLSIGDVAK	114	43	P09429	High mobility group protein B1	RPPSAFFLFCSEYRPK	106	35.5
SIA	830.427	4	1.1	82.4	40.8	P60660	Myosin light polypeptide 6	ILYSQCGDVMR	32	41.6	P60660	Myosin light polypeptide 6	ALGQNPTNAEVLKVLGNPK	50	36.1
SIA	1027.99	4	-0.29	101.6	35.9	P08238	Heat shock protein HSP 90-beta	GFEVVYMTEPIDEYCVQQLK	521	65.7	P08238	Heat shock protein HSP 90-beta	ETQKSIYYITGESK	481	31.4
SIA	838.919	4	-2.7	93.6	42.2	P39656	Dolichyl-diphosphooligosaccharide--protein glycosyltransferase 48 kDa subunit	APTIVGKSSLNPILFR	189	51.4	P39656	Dolichyl-diphosphooligosaccharide--protein glycosyltransferase 48 kDa subunit	ELGSECGIEFDEEK	145	37.9
SIA	803.917	4	4	69.1	32.9	P40926	Malate dehydrogenase, mitochondrial	AAVKGYLGPEQLPDCLK	78	36.2	P40926	Malate dehydrogenase, mitochondrial	GCDVVVIPAGVPR	93	28.4
SIA	545.689	5	0.28	65.7	32	Q02790	Peptidyl-prolyl cis-trans isomerase FKBP4	LEQSTIVKER	274	33.7	Q02790	Peptidyl-prolyl cis-trans isomerase FKBP4	LASHLNLAMCHLK	328	30.4
SIA	743.889	4	1	72.3	20.5	P10809	60 kDa heat shock protein, mitochondrial	CIPALDSLTPANEDQK	447	51.8	P10809	60 kDa heat shock protein, mitochondrial	TLKIPAMTIAK	473	25.9
SIA	1130.32	4	-0.29	94.1	28.5	P0DMV8	Heat shock 70 kDa protein 1A	ELEQVCNPIISGLYQGAGGPGPGGFGAQGPK	603	65.6	P0DMV8	Heat shock 70 kDa protein 1A	VQKLLQDFFNGR	348	24.4
SIA	1130.32	4	-0.29	94.1	28.5	P0DMV9	Heat shock 70 kDa protein 1B	ELEQVCNPIISGLYQGAGGPGPGGFGAQGPK	603	65.6	P0DMV9	Heat shock 70 kDa protein 1B	VQKLLQDFFNGR	348	24.4
SIA	1076.28	4	-0.19	112	18.9	P0DMV8	Heat shock 70 kDa protein 1A	ELEQVCNPIISGLYQGAGGPGPGGFGAQGPK	603	83.7	P0DMV9	Heat shock 70 kDa protein 1B	AMTKDNNLLGR	451	23.8
SIA	801.667	4	0.007	72.7	41.8	Q9H361	Polyadenylate-binding protein 3	IVATKPLYVALAQR	361	30.9	Q9H361	Polyadenylate-binding protein 3	GFGFVCFSSPEEATK	339	27.6
SIA	692.736	5	-0.54	85.3	39.1	P27695	DNA-(apurinic or apyrimidinic site) endonuclease	EEAPDILCLQETK	93	42.4	P27695	DNA-(apurinic or apyrimidinic site) endonuclease	KGAVAEDGDELRTEPEAK	7	35.9
SIA	765.115	4	-0.045	89.7	40.8	P18669	Phosphoglycerate mutase 1	YADLTEDQLPSCESLK	153	48.9	P18669	Phosphoglycerate mutase 1	AMEAVAAQGKAK	251	33.6
SIA	928.244	5	-0.74	102.8	31.8	P62937	Peptidyl-prolyl cis-trans isomerase A	HTGPGILSMANAGPNTNGSQFFICTAK	115	71	P62937	Peptidyl-prolyl cis-trans isomerase A	SIYGEKFEDENFILK	82	28.1
SIA	600.304	6	0.62	77.1	32.5	Q9UQ80	Proliferation-associated protein 2G4	VAHSFNCTPIEGMLSHQLK	179	44.6	Q9UQ80	Proliferation-associated protein 2G4	TIIQNPTDQQKK	210	24
SIA	602.106	5	1.6	85.2	40.1	P0DMV8	Heat shock 70 kDa protein 1A	VQKLLQDFFNGR	348	45.1	P17066	Heat shock 70 kDa protein 6	ARFEELCSDLFR	308	27.1
SIA	1211.07	4	-14	89.4	31.7	P0DMV8	Heat shock 70 kDa protein 1A	NSTIPTKQTQIFTTYSDNQPGVLIQVYEGER	423	57.7	P0DMV8	Heat shock 70 kDa protein 1A	FEELCSDLFR	306	27.5
SIA	844.159	4	-0.84	78.5	17.8	P13639	Elongation factor 2	CELLYEGPPDDEAAMGIK	369	60.7	P13639	Elongation factor 2	VAVEAKNPADLPK	512	21.4
SIA	557.487	5	0.59	84.8	40.8	P0DMV9	Heat shock 70 kDa protein 1B	STLEPVEKALR	319	44	P48741	Putative heat shock 70 kDa protein 7	ARFEELCSDLFR	308	41.5
SIA	830.427	4	1.1	82.4	40.8	P14649	Myosin light chain 6B	ILYSQCGDVMR	89	41.6	P14649	Myosin light chain 6B	ALGQNPTNAEVLKVLGNPK	107	36.1
SIA	741.35	5	4.5	101.9	33.2	P21796	Voltage-dependent anion-selective channel protein 1	EHINLGCDMDFDIAGPSIR	127	68.7	P21796	Voltage-dependent anion-selective channel protein 1	LTFDSSFSPNTGKK	109	32.6
SIA	670.754	5	0.66	82.1	42.1	P52435	DNA-directed RNA polymerase II subunit RPB11-a	VPNACLFTINK	31	40	P52435	DNA-directed RNA polymerase II subunit RPB11-a	DPQVLFAGYKVPHPLEHK	62	39.1
SIA	900.431	4	0.19	80.6	37.8	Q9P2E9	Ribosome-binding protein 1	AKVGAAEEELQK	1159	42.8	Q9P2E9	Ribosome-binding protein 1	LREAEETQSTLQAECDQYR	1128	31.9
SIA	557.487	5	0.59	84.8	40.8	P48741	Putative heat shock 70 kDa protein 7	STLEPVEKALR	321	44	P0DMV8	Heat shock 70 kDa protein 1A	ARFEELCSDLFR	306	41.5
SIA	557.487	5	0.59	84.8	40.8	P48741	Putative heat shock 70 kDa protein 7	STLEPVEKALR	321	44	P0DMV9	Heat shock 70 kDa protein 1B	ARFEELCSDLFR	306	41.5
SIA	557.487	5	0.59	84.8	40.8	P0DMV8	Heat shock 70 kDa protein 1A	STLEPVEKALR	319	44	P48741	Putative heat shock 70 kDa protein 7	ARFEELCSDLFR	308	41.5
SIA	863.901	4	-4.6	79.4	23.2	P13639	Elongation factor 2	CELLYEGPPDDEAAMGIK	369	56.2	P13639	Elongation factor 2	FAAKGEGQLGPAER	239	27.1
SIA	627.103	5	1	95.6	39.3	P15531	Nucleoside diphosphate kinase A	FMQASEDLLKEHYVDLK	49	56.3	P15531	Nucleoside diphosphate kinase A	GDFCIQVGR	109	34.8
SIA	602.106	5	1.6	85.2	40.1	P0DMV9	Heat shock 70 kDa protein 1B	VQKLLQDFFNGR	348	45.1	P17066	Heat shock 70 kDa protein 6	ARFEELCSDLFR	308	27.1
SIA	1048.51	4	-2.1	128.1	23.9	P0DMV8	Heat shock 70 kDa protein 1A	ELEQVCNPIISGLYQGAGGPGPGGFGAQGPK	603	97.2	P0DMV8	Heat shock 70 kDa protein 1A	YKAEDEVQR	526	26
SIA	1098.27	4	2.3	115.5	43.3	P31150	Rab GDP dissociation inhibitor alpha	YGKSPYLYPLYGLGELPQGFAR	221	72.2	P50395	Rab GDP dissociation inhibitor beta	TDDYLDQPCYETINR	202	45.9
SIA	1076.28	4	-0.19	112	18.9	P0DMV9	Heat shock 70 kDa protein 1B	ELEQVCNPIISGLYQGAGGPGPGGFGAQGPK	603	83.7	P0DMV8	Heat shock 70 kDa protein 1A	AMTKDNNLLGR	451	23.8
SIA	525.619	6	0.58	74.1	39.1	Q9Y265	RuvB-like 1	IASHSHVKGLGLDESGLAK	22	35	Q9Y265	RuvB-like 1	EACGVIVELIK	49	26.5
SIA	1057.81	4	-0.53	96.7	38.6	P42765	3-ketoacyl-CoA thiolase, mitochondrial	IVGYFVSGCDPSIMGIGPVPAISGALK	287	58.1	P42765	3-ketoacyl-CoA thiolase, mitochondrial	VGIPKETPALTINR	81	34.1
SIA	1079.73	4	0.81	85.3	36.4	P49321	Nuclear autoantigenic sperm protein	GGAAPEGPNEAEVTSGKPEQEVPDAEEEK	231	48.9	P49321	Nuclear autoantigenic sperm protein	SVSGTDVQEECR	254	31.5
SIA	757.593	5	9.1	117.1	40.8	P13804	Electron transfer flavoprotein subunit alpha, mitochondrial	SGENFKLLYDLADQLHAAVGASR	232	76.3	P13804	Electron transfer flavoprotein subunit alpha, mitochondrial	TIYAGNALCTVK	155	33.8
SIA	891.461	4	2.8	86.9	39.5	P22314	Ubiquitin-like modifier-activating enzyme 1	YFLVGAGAIGCELLK	481	47.4	P22314	Ubiquitin-like modifier-activating enzyme 1	YDGQVAVFGSDLQEKLGK	465	35.4
SIA	524.395	7	0.91	90.9	40.1	P23526	Adenosylhomocysteinase	QAQYLGMSCDGPFKPDHYR	421	50.8	P23526	Adenosylhomocysteinase	KLDEAVAEAHLGK	389	40.1
SIA	583.696	5	-0.53	63.4	32.8	P04406	Glyceraldehyde-3-phosphate dehydrogenase	IISNASCTTNCLAPLAK	152	30.6	P04406	Glyceraldehyde-3-phosphate dehydrogenase	AGAHLQGGAKR	117	20.7
SIA	840.65	4	2	61.3	26.9	P0DMV8	Heat shock 70 kDa protein 1A	GETKAFYPEEISSMVLTK	112	34.4	P0DMV8	Heat shock 70 kDa protein 1A	FEELCSDLFR	306	27.3
SIA	840.65	4	2	61.3	26.9	P0DMV9	Heat shock 70 kDa protein 1B	GETKAFYPEEISSMVLTK	112	34.4	P0DMV9	Heat shock 70 kDa protein 1B	FEELCSDLFR	306	27.3
SIA	682.115	5	-1.4	72.3	28.5	Q02790	Peptidyl-prolyl cis-trans isomerase FKBP4	AKAEASSGDHPTDTEMKEEQK	426	43.8	Q02790	Peptidyl-prolyl cis-trans isomerase FKBP4	TQLAVCQQR	396	21.1
SIA	788.435	4	-0.17	84.7	31.6	P49368	T-complex protein 1 subunit gamma	LQTYKTAVETAVLLLR	507	53.1	P49368	T-complex protein 1 subunit gamma	TLIQNCGASTIR	455	34.5
SIA	1166.08	4	0.21	92.7	41.8	P11021	Endoplasmic reticulum chaperone BiP	EDVGTVVGIDLGTTYSCVGVFK	41	50.9	P11021	Endoplasmic reticulum chaperone BiP	LIGDAAKNQLTSNPENTVFDAK	81	35
SIA	652.603	4	0.38	52.1	24.8	P06733	Alpha-enolase	FGANAILGVSLAVCK	119	27.3	P06733	Alpha-enolase	KLNVTEQEK	81	17
SIA	938.966	4	-1.6	90.1	30.8	P21333	Filamin-A	AHEPTYFTVDCAEAGQGDVSIGIK	796	59.3	P21333	Filamin-A	VYGPGVAKTGLK	781	29.5
SIA	689.325	5	-2.1	64.6	28.8	Q02790	Peptidyl-prolyl cis-trans isomerase FKBP4	VGEVCHITCKPEYAYGSAGSPPK	107	35.8	Q02790	Peptidyl-prolyl cis-trans isomerase FKBP4	DKLFDQR	181	23.2
SIA	1048.76	4	0.68	77.7	25.5	P0DMV9	Heat shock 70 kDa protein 1B	ELEQVCNPIISGLYQGAGGPGPGGFGAQGPK	603	52.2	P0DMV9	Heat shock 70 kDa protein 1B	YKAEDEVQR	526	18.7
SIA	922.991	4	1.8	84.9	34.3	Q99832	T-complex protein 1 subunit eta	QLCDNAGFDATNILNK	450	46.4	Q99832	T-complex protein 1 subunit eta	QQLLIGAYAKALEIIPR	440	34.4
SIA	803.83	5	-1.7	68.4	19.1	P13639	Elongation factor 2	YVEPIEDVPCGNIVGLVGVDQFLVK	466	49.3	P13639	Elongation factor 2	EGKPLLKAVMR	337	15
SIA	793.646	5	-0.18	73.6	35.9	Q96AG4	Leucine-rich repeat-containing protein 59	LVNLQHLDLLNNKLVTLPVSFAQLK	96	37.7	Q96AG4	Leucine-rich repeat-containing protein 59	ATILDLSCNK	48	30.1
SIA	872.058	5	0.21	81.8	39.8	P50570	Dynamin-2	LQDAFSSIGQSCHLDLPQIAVVGGQSAGK	27	42	P50570	Dynamin-2	SKLQSQLLSLEK	299	33.3
SIA	933.978	4	-6.4	90	36.3	P60174	Triosephosphate isomerase	VPADTEVVCAPPTAYIDFAR	42	53.7	P60174	Triosephosphate isomerase	KQSLGELIGTLNAAK	19	34.9
SIA	1127.56	5	-2.4	93	46	P04075	Fructose-bisphosphate aldolase A	YASICQQNGIVPIVEPEILPDGDHDLK	178	47	P09972	Fructose-bisphosphate aldolase C	VDKGVVPLAGTDGETTTQGLDGLSER	111	42.1
SIA	660.185	6	-0.83	70	33.5	P49368	T-complex protein 1 subunit gamma	IVSRPEELREDDVGTGAGLLEIKK	353	36.5	P49368	T-complex protein 1 subunit gamma	TLIQNCGASTIR	455	30.4
SIA	1153.03	4	-0.8	77.3	39.5	O00299	Chloride intracellular channel protein 1	EEFASTCPDDEEIELAYEQVAK	223	37.8	O00299	Chloride intracellular channel protein 1	FSAYIKNSNPALNDNLEK	119	35.8
SIA	896.197	4	0.11	72.8	28.5	P21333	Filamin-A	AHEPTYFTVDCAEAGQGDVSIGIK	796	44.3	P21333	Filamin-A	VKVYGPGVAK	773	24.5
SIA	553.898	5	0.35	91.4	33.4	Q99497	Parkinson disease protein 7	VTVAGLAGKDPVQCSR	46	53.6	Q99497	Parkinson disease protein 7	VTTHPLAKDK	130	32.3
SIA	867.94	4	-0.33	98.2	31.3	P07195	L-lactate dehydrogenase B chain	GMYGIENEVFLSLPCILNAR	294	66.9	P07195	L-lactate dehydrogenase B chain	LKDDEVAQLK	310	26.4
SIA	583.8	6	0.92	81.9	31.2	P22626	Heterogeneous nuclear ribonucleoproteins A2/B1	IVLQKYHTINGHNAEVR	173	50.7	P22626	Heterogeneous nuclear ribonucleoproteins A2/B1	LTDCVVMRDPASK	50	22.4
SIA	570.311	5	-0.8	74.3	36.8	O15260	Surfeit locus protein 4	LCLISTFLEDGIR	32	37.5	O15260	Surfeit locus protein 4	VTKQYLPHVAR	22	37
SIA	516.92	6	-0.046	79.6	36.1	P15880	40S ribosomal protein S2	SPYQEFTDHLVKTHTR	275	43.5	P15880	40S ribosomal protein S2	GCTATLGNFAK	229	33.1
SIA	731.144	4	1.5	87.7	38.5	P63104	14-3-3 protein zeta/delta	NLLSVAYKNVVGAR	49	49.2	P63104	14-3-3 protein zeta/delta	DICNDVLSLLEK	94	32.7
SIA	957.493	4	0.96	68.4	33.8	P10809	60 kDa heat shock protein, mitochondrial	CIPALDSLTPANEDQK	447	34.6	P10809	60 kDa heat shock protein, mitochondrial	IPAMTIAKNAGVEGSLIVEK	481	33
SIA	1024.48	4	1.3	84.9	40.8	Q96AE4	Far upstream element-binding protein 1	QIAAKIGGDAGTSLNSNDYGYGGQK	44	44.1	Q96AE4	Far upstream element-binding protein 1	SCMLTGTPESVQSAK	148	35.9
SIA	1172.34	4	11	105.3	41.5	P50395	Rab GDP dissociation inhibitor beta	YGKSPYLYPLYGLGELPQGFAR	221	63.8	P50395	Rab GDP dissociation inhibitor beta	NTNDANSCQIIIPQNQVNR	317	38.1
SIA	908.966	4	0.67	84.1	36.6	Q92688	Acidic leucine-rich nuclear phosphoprotein 32 family member B	SLDLFNCEVTNLNDYR	123	47.5	Q92688	Acidic leucine-rich nuclear phosphoprotein 32 family member B	LPNLTHLNLSGNKLK	99	29.2
SIA	1001.51	4	-2.5	110	43.2	Q8NHW5	60S acidic ribosomal protein P0-like	AGAIAPCEVTVPAQNTGLGPEK	119	64.8	P05388	60S acidic ribosomal protein P0	GNVGFVFTKEDLTEIR	92	40.3
SIA	1188.34	4	2.1	111	44.2	P08865	40S ribosomal protein SA	ADHQPLTEASYVNLPTIALCNTDSPLR	148	66.8	P0DP23	Calmodulin-1	VFDKDGNGYISAAELR	95	43.4
SIA	749.387	4	1.5	92.1	39.8	Q99873	Protein arginine N-methyltransferase 1	VIGIECSSISDYAVK	119	52.3	Q99873	Protein arginine N-methyltransferase 1	GKVEEVELPVEK	145	39.4
SIA	727.146	4	1.2	73.1	31.5	P07195	L-lactate dehydrogenase B chain	VIGSGCNLDSAR	164	41.6	P07195	L-lactate dehydrogenase B chain	NVNVFKFIIPQIVK	119	30.9
SIA	1032.06	5	1.1	87.8	41.1	Q99798	Aconitate hydratase, mitochondrial	GEFDPGQDTYQHPPKDSSGQHVDVSPTSQR	549	46.7	Q99798	Aconitate hydratase, mitochondrial	VGLIGSCTNSSYEDMGR	385	40.2
SIA	755.602	5	-0.32	82.6	40.1	P08397	Porphobilinogen deaminase	DLPTVLPPGFTIGAICK	114	42.5	P08397	Porphobilinogen deaminase	RENPHDAVVFHPKFVGK	128	38.7
SIA	525.599	6	-0.33	74.4	37.9	P23919	Thymidylate kinase	KSDVEDHSVHLLFSANR	60	36.5	P23919	Thymidylate kinase	LVEALCAAGHR	31	32
SIA	642.147	6	1.5	73.2	33.9	P04181	Ornithine aminotransferase, mitochondrial	EYKYGAHNYHPLPVALER	49	39.3	P04181	Ornithine aminotransferase, mitochondrial	VLPMNTGVEAGETACK	150	32.3
SIA	561.1	5	0.38	76.9	38.7	P62333	26S proteasome regulatory subunit 10B	LDILKIHAGPITK	314	38.2	P62333	26S proteasome regulatory subunit 10B	NVCTEAGMFAIR	347	36.4
SIA	519.707	5	-0.46	75.6	31.9	P48643	T-complex protein 1 subunit epsilon	IAILTCPFEPPKPK	253	43.7	P48643	T-complex protein 1 subunit epsilon	LIKGVIVDK	226	24.7
SIA	728.367	5	-0.79	71.3	36.8	P07437	Tubulin beta chain	EIVHIQAGQCGNQIGAK	12	34.5	P07437	Tubulin beta chain	ISVYYNEATGGKYVPR	58	32.4
SIA	638.137	5	-1.9	73.1	37.4	Q96AG4	Leucine-rich repeat-containing protein 59	LTTLPSDFCGLTHLVK	59	35.7	Q96AG4	Leucine-rich repeat-containing protein 59	NKLQQLPADFGR	73	35.6
SIA	769.155	4	2.1	69.7	34.3	P04406	Glyceraldehyde-3-phosphate dehydrogenase	IISNASCTTNCLAPLAK	152	30.7	P04406	Glyceraldehyde-3-phosphate dehydrogenase	AVGKVIPELNGK	219	30.5
SIA	806.9	4	3.1	85.6	41	Q99798	Aconitate hydratase, mitochondrial	VGLIGSCTNSSYEDMGR	385	43.8	Q99798	Aconitate hydratase, mitochondrial	SAAVAKQALAHGLK	401	34.6
SIA	655.93	5	-0.11	89.6	39.6	P12004	Proliferating cell nuclear antigen	DGVKFSASGELGNGNIK	168	48.1	P12004	Proliferating cell nuclear antigen	DLSHIGDAVVISCAK	162	39.9
SIA	853.725	4	-0.64	73.6	34.6	P37837	Transaldolase	LLGELLQDNAKLVPVLSAK	269	37.1	P37837	Transaldolase	ALAGCDFLTISPK	250	35.7
SIA	827.131	4	-0.46	81.1	38	O43707	Alpha-actinin-4	DAKGISQEQMQEFR	760	43.1	O43707	Alpha-actinin-4	ACLISLGYDVENDR	793	40.6
SIA	726.975	5	-4.3	69	33	P40926	Malate dehydrogenase, mitochondrial	GYLGPEQLPDCLK	89	36	P40926	Malate dehydrogenase, mitochondrial	HGVYNPNKIFGVTTLDIVR	165	31.5
SIA	1178.31	4	1	95.4	36.4	Q15691	Microtubule-associated protein RP/EB family member 1	KNPGVGNGDDEAAELMQQVNVLK	182	46.5	Q15691	Microtubule-associated protein RP/EB family member 1	NIELICQENEGENDPVLQR	228	41.8
SIA	665.613	4	-0.95	47.1	19.6	P06733	Alpha-enolase	VNQIGSVTESLQACK	357	27.5	P06733	Alpha-enolase	TIAPALVSKK	80	12
SIA	610.322	5	-1.6	67.8	30.3	P48643	T-complex protein 1 subunit epsilon	IAILTCPFEPPKPK	253	37.5	P48643	T-complex protein 1 subunit epsilon	EKFEEMIQQIK	284	28.5
SIA	1291.62	4	-5.9	80.6	29.7	P0DMV9	Heat shock 70 kDa protein 1B	AAAIGIDLGTTYSCVGVFQHGK	17	50.9	P0DMV9	Heat shock 70 kDa protein 1B	FGDPVVQSDMKHWPFQVINDGDKPK	88	26.4
SIA	942.487	4	-1.2	90.9	17.6	P0DMV9	Heat shock 70 kDa protein 1B	ELEQVCNPIISGLYQGAGGPGPGGFGAQGPK	603	73.3	P0DMV8	Heat shock 70 kDa protein 1A	IPKVQK	345	10.2
SIA	942.487	4	-1.2	90.9	17.6	P0DMV8	Heat shock 70 kDa protein 1A	ELEQVCNPIISGLYQGAGGPGPGGFGAQGPK	603	73.3	P0DMV9	Heat shock 70 kDa protein 1B	IPKVQK	345	10.2
SIA	861.909	4	0.79	70.4	31.5	P62937	Peptidyl-prolyl cis-trans isomerase A	IIPGFMCQGGDFTR	62	38.9	P62937	Peptidyl-prolyl cis-trans isomerase A	SIYGEKFEDENFILK	82	30.5
SIA	1043.25	4	-1.2	93.9	37	Q9P2E9	Ribosome-binding protein 1	EAEETQSTLQAECDQYR	1128	56.9	Q9P2E9	Ribosome-binding protein 1	GPTLLKHPPAPAEPSSDLASK	1098	29.8
SIA	938.437	4	5.3	94.9	42	Q99426	Tubulin-folding cofactor B	LDQEDALLGSYPVDDGCR	83	52.9	Q99426	Tubulin-folding cofactor B	VEKYTISQEAYDQR	106	46.9
SIA	751.139	4	2.5	68.2	24.7	P40926	Malate dehydrogenase, mitochondrial	SQETECTYFSTPLLLGK	285	43.5	P40926	Malate dehydrogenase, mitochondrial	GIEKNLGIGK	301	23.9
SIA	608.101	5	-0.86	75.5	31.4	P04406	Glyceraldehyde-3-phosphate dehydrogenase	IISNASCTTNCLAPLAK	156	33.5	P04406	Glyceraldehyde-3-phosphate dehydrogenase	FHGTVKAENGK	61	26
SIA	801.667	4	0.007	72.7	41.8	P11940	Polyadenylate-binding protein 1	IVATKPLYVALAQR	361	30.9	Q13310	Polyadenylate-binding protein 4	GFGFVCFSSPEEATK	339	27.6
SIA	661.602	4	-0.68	77.4	34.2	P13929	Beta-enolase	FGANAILGVSLAVCK	119	43.2	P06733	Alpha-enolase	TAIGKAGYTDK	233	26.6
SIA	836.794	5	-5.1	99.5	34.9	P50395	Rab GDP dissociation inhibitor beta	KFDLGQDVIDFTGHALALYR	174	54.5	P50395	Rab GDP dissociation inhibitor beta	TDDYLDQPCYETINR	202	37.6
SIA	769.369	4	-0.36	83.1	39.7	Q13310	Polyadenylate-binding protein 4	GFGFVCFSSPEEATK	339	43.4	P11940	Polyadenylate-binding protein 1	KEFSPFGTITSAK	312	32.1
SIA	842.444	4	0.28	74.1	38	P53396	ATP-citrate synthase	GVTIIGPATVGGIKPGCFK	633	36.1	P53396	ATP-citrate synthase	AKPAMPQDSVPSPR	471	34.5
SIA	700.695	6	-1.7	101.6	38.1	P63218	Guanine nucleotide-binding protein G(I)/G(S)/G(O) subunit gamma-5	QFCLQNAQHDPLLTGVSSSTNPFRPQK	39	63.5	P63218	Guanine nucleotide-binding protein G(I)/G(S)/G(O) subunit gamma-5	VKVSQAAADLK	27	30.3
SIA	1121.57	4	-2.2	59.6	29.5	P60174	Triosephosphate isomerase	IIYGGSVTGATCK	218	30.1	P60174	Triosephosphate isomerase	ELASQPDVDGFLVGGASLKPEFVDIINAKQ	248	22.8
SIA	693.175	5	1.4	76.6	41	P32322	Pyrroline-5-carboxylate reductase 1, mitochondrial	LDSPAGTALSPSGHTKLLPR	307	35.6	P32322	Pyrroline-5-carboxylate reductase 1, mitochondrial	SLLINAVEASCIR	262	34.8
SIA	966.762	4	1.4	101.5	33.2	P48047	ATP synthase subunit O, mitochondrial	GEVPCTVTSASPLEEATLSELK	141	68.3	P48047	ATP synthase subunit O, mitochondrial	TVLKSFLSQGQVLK	162	33.1
SIA	827.585	5	-1.8	83.4	27.7	P21333	Filamin-A	AHEPTYFTVDCAEAGQGDVSIGIK	796	55.7	P21333	Filamin-A	NDNDTFTVKYTPR	837	23
SIA	1148.81	4	-3.4	78.7	35.3	P22102	Trifunctional purine biosynthetic protein adenosine-3	SAGVQCFGPTAEAAQLESSK	93	43.4	P22102	Trifunctional purine biosynthetic protein adenosine-3	AFTKPEEACSFILSADFPALVVK	129	30.4
SIA	738.601	5	-0.76	98.9	42.1	P46777	60S ribosomal protein L5	VGLTNYAAAYCTGLLLAR	100	56.8	P23527	Histone H2B type 1-O	LLLPGELAKHAVSEGTK	109	35.3
SIA	738.601	5	-0.76	98.9	42.1	P46777	60S ribosomal protein L5	VGLTNYAAAYCTGLLLAR	100	56.8	Q96A08	Histone H2B type 1-A	LLLPGELAKHAVSEGTK	110	35.3
SIA	733.769	5	0.2	70.2	36.5	P68371	Tubulin beta-4B chain	EIVHLQAGQCGNQIGAK	12	33.7	P68371	Tubulin beta-4B chain	INVYYNEATGGKYVPR	58	28.5
SIA	954.479	4	-0.88	92	32.1	P00558	Phosphoglycerate kinase 1	ACANPAAGSVILLENLR	108	55.2	P00558	Phosphoglycerate kinase 1	VDFNVPMKNNQITNNQR	30	35.7
SIA	679.757	5	2.2	82.7	37.1	P12268	Inosine-5'-monophosphate dehydrogenase 2	GKLPIVNEDDELVAIIAR	208	45.6	P12268	Inosine-5'-monophosphate dehydrogenase 2	HGFCGIPITDTGR	140	33.7
SIA	1008.77	4	1.4	100.3	36.6	P48047	ATP synthase subunit O, mitochondrial	GEVPCTVTSASPLEEATLSELK	141	63.7	P48047	ATP synthase subunit O, mitochondrial	LEAKTDPSILGGMIVR	176	43.9
SIA	661.602	4	-0.68	77.4	34.2	P09104	Gamma-enolase	FGANAILGVSLAVCK	119	43.2	P06733	Alpha-enolase	TAIGKAGYTDK	233	26.6
SIA	643.146	5	-1	84.3	42.7	O60814	Histone H2B type 1-K	LLLPGELAKHAVSEGTK	109	41.6	P62241	40S ribosomal protein S8	NCIVLIDSTPYR	100	38.4
SIA	643.146	5	-1	84.3	42.7	P06899	Histone H2B type 1-J	LLLPGELAKHAVSEGTK	109	41.6	P62241	40S ribosomal protein S8	NCIVLIDSTPYR	100	38.4
SIA	643.146	5	-1	84.3	42.7	P23527	Histone H2B type 1-O	LLLPGELAKHAVSEGTK	109	41.6	P62241	40S ribosomal protein S8	NCIVLIDSTPYR	100	38.4
SIA	643.146	5	-1	84.3	42.7	P57053	Histone H2B type F-S	LLLPGELAKHAVSEGTK	109	41.6	P62241	40S ribosomal protein S8	NCIVLIDSTPYR	100	38.4
SIA	643.146	5	-1	84.3	42.7	P58876	Histone H2B type 1-D	LLLPGELAKHAVSEGTK	109	41.6	P62241	40S ribosomal protein S8	NCIVLIDSTPYR	100	38.4
SIA	643.146	5	-1	84.3	42.7	Q16778	Histone H2B type 2-E	LLLPGELAKHAVSEGTK	109	41.6	P62241	40S ribosomal protein S8	NCIVLIDSTPYR	100	38.4
SIA	643.146	5	-1	84.3	42.7	Q5QNW6	Histone H2B type 2-F	LLLPGELAKHAVSEGTK	109	41.6	P62241	40S ribosomal protein S8	NCIVLIDSTPYR	100	38.4
SIA	643.146	5	-1	84.3	42.7	Q93079	Histone H2B type 1-H	LLLPGELAKHAVSEGTK	109	41.6	P62241	40S ribosomal protein S8	NCIVLIDSTPYR	100	38.4
SIA	643.146	5	-1	84.3	42.7	Q99877	Histone H2B type 1-N	LLLPGELAKHAVSEGTK	109	41.6	P62241	40S ribosomal protein S8	NCIVLIDSTPYR	100	38.4
SIA	643.146	5	-1	84.3	42.7	Q99880	Histone H2B type 1-L	LLLPGELAKHAVSEGTK	109	41.6	P62241	40S ribosomal protein S8	NCIVLIDSTPYR	100	38.4
SIA	643.146	5	-1	84.3	42.7	Q96A08	Histone H2B type 1-A	LLLPGELAKHAVSEGTK	110	41.6	P62241	40S ribosomal protein S8	NCIVLIDSTPYR	100	38.4
SIA	738.601	5	-0.76	98.9	42.1	P46777	60S ribosomal protein L5	VGLTNYAAAYCTGLLLAR	100	56.8	Q5QNW6	Histone H2B type 2-F	LLLPGELAKHAVSEGTK	109	35.3
SIA	738.601	5	-0.76	98.9	42.1	P46777	60S ribosomal protein L5	VGLTNYAAAYCTGLLLAR	100	56.8	Q93079	Histone H2B type 1-H	LLLPGELAKHAVSEGTK	109	35.3
SIA	602.106	5	1.6	85.2	40.1	P0DMV8	Heat shock 70 kDa protein 1A	VQKLLQDFFNGR	348	45.1	P48741	Putative heat shock 70 kDa protein 7	ARFEELCSDLFR	308	27.1
SIA	602.106	5	1.6	85.2	40.1	P0DMV9	Heat shock 70 kDa protein 1B	VQKLLQDFFNGR	348	45.1	P48741	Putative heat shock 70 kDa protein 7	ARFEELCSDLFR	308	27.1
SIA	745.391	4	-2	47.1	16.7	P13639	Elongation factor 2	RCLYASVLTAQPR	728	26	P13639	Elongation factor 2	EGIPALDNFLDKL	857	10.4
SIA	738.601	5	-0.76	98.9	42.1	P46777	60S ribosomal protein L5	VGLTNYAAAYCTGLLLAR	100	56.8	A0A2R8Y619	Histone H2B type 2-K1	LLLPGELAKHAVSEGTK	105	35.3
SIA	738.601	5	-0.76	98.9	42.1	P46777	60S ribosomal protein L5	VGLTNYAAAYCTGLLLAR	100	56.8	Q16778	Histone H2B type 2-E	LLLPGELAKHAVSEGTK	109	35.3
SIA	738.601	5	-0.76	98.9	42.1	P46777	60S ribosomal protein L5	VGLTNYAAAYCTGLLLAR	100	56.8	Q99880	Histone H2B type 1-L	LLLPGELAKHAVSEGTK	109	35.3
SIA	716.955	5	-0.043	63.4	30.7	P49368	T-complex protein 1 subunit gamma	IPGGIIEDSCVLR	213	32.7	P49368	T-complex protein 1 subunit gamma	KGESQTDIEITREEDFTR	249	29
SIA	599.307	6	0.39	85.3	38.9	P40939	Trifunctional enzyme subunit alpha, mitochondrial	FVDLYGAQKIVDR	728	46.4	P40939	Trifunctional enzyme subunit alpha, mitochondrial	QFTPCQLLADHANSPNKK	747	37.5
SIA	606.918	5	0.14	94.5	34.2	P61247	40S ribosomal protein S3a	ACQSIYPLHDVFVR	201	57.2	P61247	40S ribosomal protein S3a	LIPDSIGKDIEK	195	35.7
SIA	718.342	4	-0.91	66	32.9	P62937	Peptidyl-prolyl cis-trans isomerase A	IIPGFMCQGGDFTR	62	33.1	P62937	Peptidyl-prolyl cis-trans isomerase A	ALSTGEKGFGYK	44	28
SIA	515.099	6	-0.73	66.3	37.8	O75323	Protein NipSnap homolog 2	KDAHSNLLAK	58	28.5	O75323	Protein NipSnap homolog 2	LQFHNVKPECLEAYNK	85	28.2
SIA	738.601	5	-0.76	98.9	42.1	P46777	60S ribosomal protein L5	VGLTNYAAAYCTGLLLAR	100	56.8	O60814	Histone H2B type 1-K	LLLPGELAKHAVSEGTK	109	35.3
SIA	738.601	5	-0.76	98.9	42.1	P46777	60S ribosomal protein L5	VGLTNYAAAYCTGLLLAR	100	56.8	P06899	Histone H2B type 1-J	LLLPGELAKHAVSEGTK	109	35.3
SIA	738.601	5	-0.76	98.9	42.1	P46777	60S ribosomal protein L5	VGLTNYAAAYCTGLLLAR	100	56.8	P33778	Histone H2B type 1-B	LLLPGELAKHAVSEGTK	109	35.3
SIA	738.601	5	-0.76	98.9	42.1	P46777	60S ribosomal protein L5	VGLTNYAAAYCTGLLLAR	100	56.8	P57053	Histone H2B type F-S	LLLPGELAKHAVSEGTK	109	35.3
SIA	738.601	5	-0.76	98.9	42.1	P46777	60S ribosomal protein L5	VGLTNYAAAYCTGLLLAR	100	56.8	P58876	Histone H2B type 1-D	LLLPGELAKHAVSEGTK	109	35.3
SIA	738.601	5	-0.76	98.9	42.1	P46777	60S ribosomal protein L5	VGLTNYAAAYCTGLLLAR	100	56.8	P62807	Histone H2B type 1-C/E/F/G/I	LLLPGELAKHAVSEGTK	109	35.3
SIA	738.601	5	-0.76	98.9	42.1	P46777	60S ribosomal protein L5	VGLTNYAAAYCTGLLLAR	100	56.8	Q8N257	Histone H2B type 3-B	LLLPGELAKHAVSEGTK	109	35.3
SIA	738.601	5	-0.76	98.9	42.1	P46777	60S ribosomal protein L5	VGLTNYAAAYCTGLLLAR	100	56.8	Q99877	Histone H2B type 1-N	LLLPGELAKHAVSEGTK	109	35.3
SIA	738.601	5	-0.76	98.9	42.1	P46777	60S ribosomal protein L5	VGLTNYAAAYCTGLLLAR	100	56.8	Q99879	Histone H2B type 1-M	LLLPGELAKHAVSEGTK	109	35.3
SIA	768.146	4	-4.7	84.3	33.3	P49411	Elongation factor Tu, mitochondrial	GEETPVIVGSALCALEGR	222	51	P49411	Elongation factor Tu, mitochondrial	DPELGLKSVQK	234	29.7
SIA	886.478	4	0.5	68	14.2	P13639	Elongation factor 2	YVEPIEDVPCGNIVGLVGVDQFLVK	466	53.8	P13639	Elongation factor 2	EGKPLLK	333	6.6
SIA	643.146	5	-1	84.3	42.7	A0A2R8Y619	Histone H2B type 2-K1	LLLPGELAKHAVSEGTK	105	41.6	P62241	40S ribosomal protein S8	NCIVLIDSTPYR	100	38.4
SIA	643.146	5	-1	84.3	42.7	P33778	Histone H2B type 1-B	LLLPGELAKHAVSEGTK	109	41.6	P62241	40S ribosomal protein S8	NCIVLIDSTPYR	100	38.4
SIA	643.146	5	-1	84.3	42.7	P62807	Histone H2B type 1-C/E/F/G/I	LLLPGELAKHAVSEGTK	109	41.6	P62241	40S ribosomal protein S8	NCIVLIDSTPYR	100	38.4
SIA	643.146	5	-1	84.3	42.7	Q8N257	Histone H2B type 3-B	LLLPGELAKHAVSEGTK	109	41.6	P62241	40S ribosomal protein S8	NCIVLIDSTPYR	100	38.4
SIA	643.146	5	-1	84.3	42.7	Q99879	Histone H2B type 1-M	LLLPGELAKHAVSEGTK	109	41.6	P62241	40S ribosomal protein S8	NCIVLIDSTPYR	100	38.4
SIA	625.526	5	2.6	76.7	41.8	P15531	Nucleoside diphosphate kinase A	GDFCIQVGR	109	34.9	P22392	Nucleoside diphosphate kinase B	QHYIDLKDRPFFPGLVK	56	33.8
SIA	637.367	4	0.55	75.2	28.3	P09104	Gamma-enolase	FGANAILGVSLAVCK	119	46.9	P06733	Alpha-enolase	TIAPALVSKK	80	21.9
SIA	637.367	4	0.55	75.2	28.3	P13929	Beta-enolase	FGANAILGVSLAVCK	119	46.9	P06733	Alpha-enolase	TIAPALVSKK	80	21.9
SIA	678.868	4	2.5	47.6	18.4	P06733	Alpha-enolase	AVEHINKTIAPALVSK	71	29.2	P06733	Alpha-enolase	SCNCLLLK	337	17.9
SIA	1149.05	4	-1.1	85.6	39.9	P08238	Heat shock protein HSP 90-beta	GFEVVYMTEPIDEYCVQQLK	521	45.7	Q58FF7	Putative heat shock protein HSP 90-beta-3	SLVSVTKEGLELPEDEEEK	411	38.5
SIA	649.933	5	0.48	79	37.7	P29373	Cellular retinoic acid-binding protein 2	VGEEFEEQTVDGRPCK	82	41.3	P29373	Cellular retinoic acid-binding protein 2	IAVAAASKPAVEIK	39	36.6
SIA	626.05	7	-0.25	92.5	33.5	P06744	Glucose-6-phosphate isomerase	MIPCDFLIPVQTQHPIR	404	59	P06744	Glucose-6-phosphate isomerase	LLPHKVFEGNRPTNSIVFTK	466	30.2
SIA	519.941	6	0.31	74.6	39.7	O00571	ATP-dependent RNA helicase DDX3X	YTRPTPVQKHAIPIIK	208	34.9	O00571	ATP-dependent RNA helicase DDX3X	DLMACAQTGSGK	223	34.8
SIA	934.939	4	-1.9	89.1	37.7	Q9UHD8	Septin-9	SQEATEAAPSCVGDMADTPR	248	51.4	Q9UHD8	Septin-9	LEPKPQPPVAEATPR	226	44
SIA	1036.28	4	-0.26	62.3	18.8	P13639	Elongation factor 2	LMEPIYLVEIQCPEQVVGGIYGVLNR	751	43.5	P13639	Elongation factor 2	FSKSATSPEGK	275	14.1
SIA	625.526	5	2.6	76.7	41.8	P15531	Nucleoside diphosphate kinase A	GDFCIQVGR	109	34.9	O60361	Putative nucleoside diphosphate kinase	QHYIDLKDRPFFPGLVK	41	33.8
SIA	625.526	5	2.6	76.7	41.8	P22392	Nucleoside diphosphate kinase B	GDFCIQVGR	109	34.9	O60361	Putative nucleoside diphosphate kinase	QHYIDLKDRPFFPGLVK	41	33.8
SIA	625.526	5	2.6	76.7	41.8	O60361	Putative nucleoside diphosphate kinase	GDFCIQVGR	94	34.9	P22392	Nucleoside diphosphate kinase B	QHYIDLKDRPFFPGLVK	56	33.8
SIA	1026.75	4	1.1	72.4	23.1	P0DMV9	Heat shock 70 kDa protein 1B	DLNKSINPDEAVAYGAAVQAAILMGDK	361	49.3	P0DMV9	Heat shock 70 kDa protein 1B	FEELCSDLFR	306	18.4
SIA	1067.81	4	0.8	67.8	19.7	P13639	Elongation factor 2	LMEPIYLVEIQCPEQVVGGIYGVLNR	751	48.1	P13639	Elongation factor 2	VMKFSVSPVVR	498	18.8
SIA	701.342	5	3.5	103.8	33.7	P04181	Ornithine aminotransferase, mitochondrial	YFDFLSSYSAVNQGHCHPK	93	70.1	P04181	Ornithine aminotransferase, mitochondrial	SQVDKLTLTSR	107	28.8
SIA	1115.51	4	7	66.1	29	P21333	Filamin-A	KDGSCGVAYVVQEPGDYEVSVK	2289	32.2	P21333	Filamin-A	THEAEIVEGENHTYCIR	2199	25.3
SIA	1251.31	4	0.77	95.4	38.9	O15355	Protein phosphatase 1G	GTEAGQVGEPGIPTGEAGPSCSSASDK	241	56.5	O15355	Protein phosphatase 1G	ETPSQENGPTAKAYTGFSSNSER	209	26.5
SIA	562.692	5	-0.4	71.6	31.9	P49368	T-complex protein 1 subunit gamma	IPGGIIEDSCVLR	213	39.7	P49368	T-complex protein 1 subunit gamma	GVMINKDVTHPR	222	27
SIA	698.356	5	-1	57.6	31.6	Q14103	Heterogeneous nuclear ribonucleoprotein D0	GFCFITFKEEEPVK	226	26	Q14103	Heterogeneous nuclear ribonucleoprotein D0	IFVGGLSPDTPEEKIR	197	24.6
SIA	552.874	5	-0.58	66.6	33.2	P22392	Nucleoside diphosphate kinase B	GDFCIQVGR	109	33.4	P22392	Nucleoside diphosphate kinase B	ASEEHLKQHYIDLK	49	32.4
SIA	972.682	5	1	80.9	34.1	P60709	Actin, cytoplasmic 1	LCYVALDFEQEMATAASSSSLEK	217	46.8	P60709	Actin, cytoplasmic 1	VAPEEHPVLLTEAPLNPKANR	113	29.6
SIA	972.682	5	1	80.9	34.1	P63261	Actin, cytoplasmic 2	LCYVALDFEQEMATAASSSSLEK	217	46.8	P63261	Actin, cytoplasmic 2	VAPEEHPVLLTEAPLNPKANR	113	29.6
SIA	790.863	4	-0.73	74.1	15	P13639	Elongation factor 2	CELLYEGPPDDEAAMGIK	369	59.1	P13639	Elongation factor 2	FSKSATSPEGK	275	21.4
SIA	617.715	5	-0.069	75.8	40	P22392	Nucleoside diphosphate kinase B	GDFCIQVGR	109	35.8	P15531	Nucleoside diphosphate kinase A	EHYVDLKDRPFFAGLVK	56	32.2
SIA	699.728	5	1.1	89.7	31.1	P26641	Elongation factor 1-gamma	AAAPAPEEEMDECEQALAAEPK	266	58.6	P26641	Elongation factor 1-gamma	AKDPFAHLPK	277	30.6
SIA	519.941	6	0.31	74.6	39.7	O15523	ATP-dependent RNA helicase DDX3Y	YTRPTPVQKHAIPIIK	206	34.9	O15523	ATP-dependent RNA helicase DDX3Y	DLMACAQTGSGK	221	34.8
SIA	1291.62	4	-5.9	80.6	29.7	P0DMV8	Heat shock 70 kDa protein 1A	AAAIGIDLGTTYSCVGVFQHGK	17	50.9	P0DMV8	Heat shock 70 kDa protein 1A	FGDPVVQSDMKHWPFQVINDGDKPK	88	26.4
SIA	738.993	5	-0.23	79.5	33.2	P54577	Tyrosine--tRNA ligase, cytoplasmic	AFCEPGNVENNGVLSFIK	250	46.3	P54577	Tyrosine--tRNA ligase, cytoplasmic	HVLFPLKSEFVILR	272	29.1
SIA	695.382	4	0.35	72.7	32.5	P09104	Gamma-enolase	FGANAILGVSLAVCK	119	40.2	P06733	Alpha-enolase	AGAVEKGVPLYR	126	25.6
SIA	695.382	4	0.35	72.7	32.5	P13929	Beta-enolase	FGANAILGVSLAVCK	119	40.2	P06733	Alpha-enolase	AGAVEKGVPLYR	126	25.6
SIA	851.183	4	1.5	70.8	22.4	P0DMV8	Heat shock 70 kDa protein 1A	AAAIGIDLGTTYSCVGVFQHGK	17	48.4	P0DMV8	Heat shock 70 kDa protein 1A	VQVSYKGETK	108	19.8
SIA	851.183	4	1.5	70.8	22.4	P0DMV9	Heat shock 70 kDa protein 1B	AAAIGIDLGTTYSCVGVFQHGK	17	48.4	P0DMV9	Heat shock 70 kDa protein 1B	VQVSYKGETK	108	19.8
SIA	632.149	5	0.39	84.9	30.4	Q99832	T-complex protein 1 subunit eta	ATISNDGATILKLLDVVHPAAK	67	54.5	Q99832	T-complex protein 1 subunit eta	TCTFILR	370	22.6
SIA	489.096	6	0.87	68.3	34.5	P78371	T-complex protein 1 subunit beta	SLHDALCVLAQTVK	395	33.8	P78371	T-complex protein 1 subunit beta	LLTHHKDHFTK	176	31.4
SIA	621.315	5	0.92	68.4	29.5	P62195	26S proteasome regulatory subunit 8	AVAHHTDCTFIR	209	34	P62195	26S proteasome regulatory subunit 8	VSGSELVQKFIGEGAR	222	33.4
SIA	1172.34	4	11	105.3	41.5	P31150	Rab GDP dissociation inhibitor alpha	YGKSPYLYPLYGLGELPQGFAR	221	63.8	P31150	Rab GDP dissociation inhibitor alpha	NTNDANSCQIIIPQNQVNR	317	38.1
SIA	915.018	5	1.7	68.3	33.2	P18669	Phosphoglycerate mutase 1	YADLTEDQLPSCESLK	153	35.1	P18669	Phosphoglycerate mutase 1	SYDVPPPPMEPDHPFYSNISKDR	138	31.8
SIA	676.028	6	-1.4	76.8	27.5	P49368	T-complex protein 1 subunit gamma	IVSRPEELREDDVGTGAGLLEIKK	353	49.3	P49368	T-complex protein 1 subunit gamma	IPGGIIEDSCVLR	213	29
SIA	860.685	4	0.96	70	17.7	P06733	Alpha-enolase	SGETEDTFIADLVVGLCTGQIK	389	52.3	P06733	Alpha-enolase	KLNVTEQEK	81	13.6
SIA	751.889	4	0.14	58.5	31.1	P04406	Glyceraldehyde-3-phosphate dehydrogenase	IISNASCTTNCLAPLAK	152	26.4	P04406	Glyceraldehyde-3-phosphate dehydrogenase	VVKQASEGPLK	263	23.2
SIA	557.487	5	0.59	84.8	40.8	P17066	Heat shock 70 kDa protein 6	STLEPVEKALR	321	44	P48741	Putative heat shock 70 kDa protein 7	ARFEELCSDLFR	308	41.5
SIA	976.098	5	-3.7	71.3	21.5	P0DMV9	Heat shock 70 kDa protein 1B	ELEQVCNPIISGLYQGAGGPGPGGFGAQGPK	603	49.8	P0DMV8	Heat shock 70 kDa protein 1A	LDKAQIHDLVLVGGSTR	328	13.7
SIA	976.098	5	-3.7	71.3	21.5	P0DMV8	Heat shock 70 kDa protein 1A	ELEQVCNPIISGLYQGAGGPGPGGFGAQGPK	603	49.8	P0DMV9	Heat shock 70 kDa protein 1B	LDKAQIHDLVLVGGSTR	328	13.7
SIA	771.147	4	-0.21	76.9	14.2	P06733	Alpha-enolase	SGETEDTFIADLVVGLCTGQIK	389	62.7	P06733	Alpha-enolase	NVIKEK	197	12.4
SIA	729.13	4	0.71	75.6	32.6	P50991	T-complex protein 1 subunit delta	DALSDLALHFLNKMK	319	43	P50991	T-complex protein 1 subunit delta	SIHDALCVIR	410	29.7
SIA	617.715	5	-0.069	75.8	40	O60361	Putative nucleoside diphosphate kinase	GDFCIQVGR	94	35.8	P15531	Nucleoside diphosphate kinase A	EHYVDLKDRPFFAGLVK	56	32.2
SIA	621.513	5	2.1	69.1	33.5	P26583	High mobility group protein B2	RPPSAFFLFCSEHRPK	106	35.5	P26583	High mobility group protein B2	YEKDIAAYR	157	25.8
SIA	904.487	4	-2.5	80.2	36.5	P24752	Acetyl-CoA acetyltransferase, mitochondrial	QAVLGAGLPISTPCTTINK	119	43.7	P24752	Acetyl-CoA acetyltransferase, mitochondrial	GSTPYGGVKLEDLIVK	174	31.8
SIA	603.553	5	0.23	78.7	36.1	P78527	DNA-dependent protein kinase catalytic subunit	EIFNFVLKAIRPQIDLK	254	42.6	P78527	DNA-dependent protein kinase catalytic subunit	LPVLAGCLK	223	33.2
SIA	612.714	5	-0.52	77.8	35.9	P37837	Transaldolase	ALAGCDFLTISPK	250	41.9	P37837	Transaldolase	AAQASDLEKIHLDEK	286	28.3
SIA	845.448	4	-0.32	96.2	26.3	P09104	Gamma-enolase	SGETEDTFIADLVVGLCTGQIK	389	69.9	P06733	Alpha-enolase	TIAPALVSKK	80	24.5
SIA	845.448	4	-0.32	96.2	26.3	P13929	Beta-enolase	SGETEDTFIADLVVGLCTGQIK	389	69.9	P06733	Alpha-enolase	TIAPALVSKK	80	24.5
SIA	643.938	5	-0.5	79.6	37	P05388	60S acidic ribosomal protein P0	GHLENNPALEKLLPHIR	77	42	Q8NHW5	60S acidic ribosomal protein P0-like	CFIVGADNVGSK	27	39.3
SIA	1105.79	4	5.8	85.9	22.4	P0DMV9	Heat shock 70 kDa protein 1B	ELEQVCNPIISGLYQGAGGPGPGGFGAQGPK	603	63.5	P0DMV8	Heat shock 70 kDa protein 1A	KFGDPVVQSDMK	77	17.7
SIA	1026.75	4	1.1	72.4	23.1	P0DMV8	Heat shock 70 kDa protein 1A	DLNKSINPDEAVAYGAAVQAAILMGDK	361	49.3	P0DMV8	Heat shock 70 kDa protein 1A	FEELCSDLFR	306	18.4
SIA	941.478	4	-2.6	89	35.5	P38646	Stress-70 protein, mitochondrial	GAVVGIDLGTTNSCVAVMEGK	66	53.5	P38646	Stress-70 protein, mitochondrial	QATKDAGQISGLNVLR	206	32.8
SIA	608.101	5	0.3	71.1	28.8	P04406	Glyceraldehyde-3-phosphate dehydrogenase	IISNASCTTNCLAPLAK	152	42.3	P04406	Glyceraldehyde-3-phosphate dehydrogenase	FHGTVKAENGK	61	24
SIA	644.547	5	-1.5	63.9	29	P48643	T-complex protein 1 subunit epsilon	IAILTCPFEPPKPK	253	33.3	P48643	T-complex protein 1 subunit epsilon	LDVTSVEDYKALQK	275	23.2
SIA	734.359	4	1.3	69.3	25.5	P10809	60 kDa heat shock protein, mitochondrial	CEFQDAYVLLSEK	237	43.8	P10809	60 kDa heat shock protein, mitochondrial	EIGNIISDAMKK	191	24.4
SIA	1150.01	4	0.45	57.7	27.2	Q02790	Peptidyl-prolyl cis-trans isomerase FKBP4	AEASSGDHPTDTEMKEEQKSNTAGSQSQVETEA	445	27.4	Q02790	Peptidyl-prolyl cis-trans isomerase FKBP4	TQLAVCQQR	396	26
SIA	676.163	6	-1.7	86.5	40.8	O15523	ATP-dependent RNA helicase DDX3Y	GADSLEDFLYHEGYACTSIHGDR	466	45.7	O00571	ATP-dependent RNA helicase DDX3X	SGKSPILVATAVAAR	491	34.1
SIA	676.163	6	-1.7	86.5	40.8	O00571	ATP-dependent RNA helicase DDX3X	GADSLEDFLYHEGYACTSIHGDR	468	45.7	O15523	ATP-dependent RNA helicase DDX3Y	SGKSPILVATAVAAR	489	34.1
SIA	595.525	5	-2.4	77.9	33.2	P55036	26S proteasome non-ATPase regulatory subunit 4	LQAQQDAVNIVCHSK	37	44.7	P55036	26S proteasome non-ATPase regulatory subunit 4	ILSKLHTVQPK	74	25.9
SIA	698.143	4	0.88	68.5	31.7	P09104	Gamma-enolase	FGANAILGVSLAVCK	119	36.8	P06733	Alpha-enolase	EGLELLKTAIGK	228	28.1
SIA	698.143	4	0.88	68.5	31.7	P13929	Beta-enolase	FGANAILGVSLAVCK	119	36.8	P06733	Alpha-enolase	EGLELLKTAIGK	228	28.1
SIA	1082.27	4	0.97	89	36.5	P31150	Rab GDP dissociation inhibitor alpha	YGKSPYLYPLYGLGELPQGFAR	221	52.5	P31150	Rab GDP dissociation inhibitor alpha	TDDYLDQPCLETVNR	202	39.1
SIA	722.151	4	-0.31	77.1	20.1	P10809	60 kDa heat shock protein, mitochondrial	AAVEEGIVLGGGCALLR	442	57	P10809	60 kDa heat shock protein, mitochondrial	TLKIPAMTIAK	473	15.4
SIA	557.487	5	0.59	84.8	40.8	P48741	Putative heat shock 70 kDa protein 7	STLEPVEKALR	321	44	P17066	Heat shock 70 kDa protein 6	ARFEELCSDLFR	308	41.5
SIA	893.217	4	-0.27	78.3	29.4	Q9Y265	RuvB-like 1	GLGLDESGLAKQAASGLVGQENAR	33	48.9	Q9Y265	RuvB-like 1	EACGVIVELIK	49	25.5
SIA	560.119	6	0.8	91.6	42	P23527	Histone H2B type 1-O	LLLPGELAKHAVSEGTK	109	49.6	P61247	40S ribosomal protein S3a	NCLTNFHGMDLTR	96	37.1
SIA	560.119	6	0.8	91.6	42	P62807	Histone H2B type 1-C/E/F/G/I	LLLPGELAKHAVSEGTK	109	49.6	P61247	40S ribosomal protein S3a	NCLTNFHGMDLTR	96	37.1
SIA	560.119	6	0.8	91.6	42	Q5QNW6	Histone H2B type 2-F	LLLPGELAKHAVSEGTK	109	49.6	P61247	40S ribosomal protein S3a	NCLTNFHGMDLTR	96	37.1
SIA	669.953	5	1.1	70.4	34.3	P07195	L-lactate dehydrogenase B chain	VIGSGCNLDSAR	164	36.1	P07195	L-lactate dehydrogenase B chain	GLTSVINQKLKDDEVAQLK	308	34.9
SIA	713.135	4	2	89.4	37.9	P17858	ATP-dependent 6-phosphofructokinase, liver type	VFANAPDSACVIGLK	708	51.4	P17858	ATP-dependent 6-phosphofructokinase, liver type	AVAFSPVTELKK	726	34.7
SIA	955.501	4	-0.31	46.2	18.3	P13639	Elongation factor 2	YVEPIEDVPCGNIVGLVGVDQFLVK	466	27.9	P13639	Elongation factor 2	EETAKLIEK	314	10.5
SIA	901.425	4	-0.83	77.3	33.3	P30153	Serine/threonine-protein phosphatase 2A 65 kDa regulatory subunit A alpha isoform	AVGPEITKTDLVPAFQNLMK	280	44	P30153	Serine/threonine-protein phosphatase 2A 65 kDa regulatory subunit A alpha isoform	EFCENLSADCR	310	29.2
SIA	659.157	5	-2.2	95.2	43.1	P04406	Glyceraldehyde-3-phosphate dehydrogenase	VPTANVSVVDLTCR	247	52.1	P23527	Histone H2B type 1-O	LLLPGELAKHAVSEGTK	109	38.6
SIA	659.157	5	-2.2	95.2	43.1	P04406	Glyceraldehyde-3-phosphate dehydrogenase	VPTANVSVVDLTCR	247	52.1	P57053	Histone H2B type F-S	LLLPGELAKHAVSEGTK	109	38.6
SIA	659.157	5	-2.2	95.2	43.1	P04406	Glyceraldehyde-3-phosphate dehydrogenase	VPTANVSVVDLTCR	247	52.1	Q5QNW6	Histone H2B type 2-F	LLLPGELAKHAVSEGTK	109	38.6
SIA	659.157	5	-2.2	95.2	43.1	P04406	Glyceraldehyde-3-phosphate dehydrogenase	VPTANVSVVDLTCR	247	52.1	Q93079	Histone H2B type 1-H	LLLPGELAKHAVSEGTK	109	38.6
SIA	659.157	5	-2.2	95.2	43.1	P04406	Glyceraldehyde-3-phosphate dehydrogenase	VPTANVSVVDLTCR	247	52.1	Q99877	Histone H2B type 1-N	LLLPGELAKHAVSEGTK	109	38.6
SIA	709.38	4	0.33	46.3	17.4	P06733	Alpha-enolase	FGANAILGVSLAVCK	119	28.9	P06733	Alpha-enolase	LNVTEQEKIDK	89	16.2
SIA	755.888	4	-0.67	68.3	34.7	P62241	40S ribosomal protein S8	GAKLTPEEEEILNK	128	33.6	P62241	40S ribosomal protein S8	NCIVLIDSTPYR	100	26.7
SIA	726.334	5	1.9	53.4	28	Q02790	Peptidyl-prolyl cis-trans isomerase FKBP4	LASHLNLAMCHLK	328	25.4	Q02790	Peptidyl-prolyl cis-trans isomerase FKBP4	AEASSGDHPTDTEMKEEQK	441	23.3
SIA	890.024	5	-0.47	69.4	31.7	P04181	Ornithine aminotransferase, mitochondrial	AFYNNVLGEYEEYITKLFNYHK	129	37.7	P04181	Ornithine aminotransferase, mitochondrial	VLPMNTGVEAGETACK	150	27.8
SIA	849.66	4	2.5	71.9	36.7	P43034	Platelet-activating factor acetylhydrolase IB subunit beta	TLKGHTDSVQDISFDHSGK	147	35.2	P43034	Platelet-activating factor acetylhydrolase IB subunit beta	LLASCSADMTIK	168	29.3
SIA	560.119	6	0.8	91.6	42	O60814	Histone H2B type 1-K	LLLPGELAKHAVSEGTK	109	49.6	P61247	40S ribosomal protein S3a	NCLTNFHGMDLTR	96	37.1
SIA	560.119	6	0.8	91.6	42	Q8N257	Histone H2B type 3-B	LLLPGELAKHAVSEGTK	109	49.6	P61247	40S ribosomal protein S3a	NCLTNFHGMDLTR	96	37.1
SIA	560.119	6	0.8	91.6	42	Q96A08	Histone H2B type 1-A	LLLPGELAKHAVSEGTK	110	49.6	P61247	40S ribosomal protein S3a	NCLTNFHGMDLTR	96	37.1
SIA	748.869	4	-1.5	73.6	38.9	P62937	Peptidyl-prolyl cis-trans isomerase A	VSFELFADKVPK	28	34.7	Q9Y536	Peptidyl-prolyl cis-trans isomerase A-like 4A	IIPGFMCQGGDFTR	62	31.7
SIA	953.746	4	-0.67	89.5	33.6	Q13564	NEDD8-activating enzyme E1 regulatory subunit	DAAAVGNHVAKLLQSIGQAPESISEK	363	55.9	Q13564	NEDD8-activating enzyme E1 regulatory subunit	LLCSNSAFLR	384	30.9
SIA	890.434	5	-0.78	77.6	32.8	P50990	T-complex protein 1 subunit theta	AIADTGANVVVTGGKVADMALHYANK	296	44.8	P50990	T-complex protein 1 subunit theta	IAVYSCPFDGMITETK	244	33.1
SIA	1049.02	4	-1.8	92.2	15.4	P0DMV9	Heat shock 70 kDa protein 1B	ELEQVCNPIISGLYQGAGGPGPGGFGAQGPK	603	76.6	P0DMV8	Heat shock 70 kDa protein 1A	VQVSYKGETK	108	8.2
SIA	1049.02	4	-1.8	92.2	15.4	P0DMV8	Heat shock 70 kDa protein 1A	ELEQVCNPIISGLYQGAGGPGPGGFGAQGPK	603	76.6	P0DMV9	Heat shock 70 kDa protein 1B	VQVSYKGETK	108	8.2
SIA	659.157	5	-2.2	95.2	43.1	P04406	Glyceraldehyde-3-phosphate dehydrogenase	VPTANVSVVDLTCR	247	52.1	A0A2R8Y619	Histone H2B type 2-K1	LLLPGELAKHAVSEGTK	105	38.6
SIA	659.157	5	-2.2	95.2	43.1	P04406	Glyceraldehyde-3-phosphate dehydrogenase	VPTANVSVVDLTCR	247	52.1	O60814	Histone H2B type 1-K	LLLPGELAKHAVSEGTK	109	38.6
SIA	659.157	5	-2.2	95.2	43.1	P04406	Glyceraldehyde-3-phosphate dehydrogenase	VPTANVSVVDLTCR	247	52.1	P06899	Histone H2B type 1-J	LLLPGELAKHAVSEGTK	109	38.6
SIA	659.157	5	-2.2	95.2	43.1	P04406	Glyceraldehyde-3-phosphate dehydrogenase	VPTANVSVVDLTCR	247	52.1	P33778	Histone H2B type 1-B	LLLPGELAKHAVSEGTK	109	38.6
SIA	659.157	5	-2.2	95.2	43.1	P04406	Glyceraldehyde-3-phosphate dehydrogenase	VPTANVSVVDLTCR	247	52.1	P58876	Histone H2B type 1-D	LLLPGELAKHAVSEGTK	109	38.6
SIA	659.157	5	-2.2	95.2	43.1	P04406	Glyceraldehyde-3-phosphate dehydrogenase	VPTANVSVVDLTCR	247	52.1	P62807	Histone H2B type 1-C/E/F/G/I	LLLPGELAKHAVSEGTK	109	38.6
SIA	659.157	5	-2.2	95.2	43.1	P04406	Glyceraldehyde-3-phosphate dehydrogenase	VPTANVSVVDLTCR	247	52.1	Q16778	Histone H2B type 2-E	LLLPGELAKHAVSEGTK	109	38.6
SIA	659.157	5	-2.2	95.2	43.1	P04406	Glyceraldehyde-3-phosphate dehydrogenase	VPTANVSVVDLTCR	247	52.1	Q8N257	Histone H2B type 3-B	LLLPGELAKHAVSEGTK	109	38.6
SIA	659.157	5	-2.2	95.2	43.1	P04406	Glyceraldehyde-3-phosphate dehydrogenase	VPTANVSVVDLTCR	247	52.1	Q99879	Histone H2B type 1-M	LLLPGELAKHAVSEGTK	109	38.6
SIA	659.157	5	-2.2	95.2	43.1	P04406	Glyceraldehyde-3-phosphate dehydrogenase	VPTANVSVVDLTCR	247	52.1	Q99880	Histone H2B type 1-L	LLLPGELAKHAVSEGTK	109	38.6
SIA	659.157	5	-2.2	95.2	43.1	P04406	Glyceraldehyde-3-phosphate dehydrogenase	VPTANVSVVDLTCR	247	52.1	Q96A08	Histone H2B type 1-A	LLLPGELAKHAVSEGTK	110	38.6
SIA	1072.54	4	-0.74	70	36.3	Q15691	Microtubule-associated protein RP/EB family member 1	NIELICQENEGENDPVLQR	228	33.7	Q15691	Microtubule-associated protein RP/EB family member 1	QGQETAVAPSLVAPALNKPK	148	32.2
SIA	560.119	6	0.8	91.6	42	Q16778	Histone H2B type 2-E	LLLPGELAKHAVSEGTK	109	49.6	P61247	40S ribosomal protein S3a	NCLTNFHGMDLTR	96	37.1
SIA	560.119	6	0.8	91.6	42	Q93079	Histone H2B type 1-H	LLLPGELAKHAVSEGTK	109	49.6	P61247	40S ribosomal protein S3a	NCLTNFHGMDLTR	96	37.1
SIA	576.911	5	1.8	59	28.6	Q02790	Peptidyl-prolyl cis-trans isomerase FKBP4	VLQLYPNNKAAK	387	30.4	Q02790	Peptidyl-prolyl cis-trans isomerase FKBP4	LASHLNLAMCHLK	328	27.2
SIA	703.153	5	0.88	42.9	19.7	P0DMV8	Heat shock 70 kDa protein 1A	AAAIGIDLGTTYSCVGVFQHGK	17	23.2	P0DMV9	Heat shock 70 kDa protein 1B	AMTKDNNLLGR	451	11.7
SIA	703.153	5	0.88	42.9	19.7	P0DMV9	Heat shock 70 kDa protein 1B	AAAIGIDLGTTYSCVGVFQHGK	17	23.2	P0DMV8	Heat shock 70 kDa protein 1A	AMTKDNNLLGR	451	11.7
SIA	526.944	6	-0.36	58.3	23.7	P49368	T-complex protein 1 subunit gamma	IVSRPEELREDDVGTGAGLLEIKK	353	34.6	P49368	T-complex protein 1 subunit gamma	ACGAR	327	12.6
SIA	756.396	4	-0.77	70.8	32.1	P08670	Vimentin	KVESLQEEIAFLK	223	38.2	P08670	Vimentin	QVQSLTCEVDALK	328	31.7
SIA	769.754	5	3	74.3	35.8	Q13283	Ras GTPase-activating protein-binding protein 1	VMSQNFTNCHTK	73	35.3	Q13283	Ras GTPase-activating protein-binding protein 1	NSSYVHGGLDSNGKPADAVYGQK	50	31.2
SIA	560.119	6	0.8	91.6	42	P06899	Histone H2B type 1-J	LLLPGELAKHAVSEGTK	109	49.6	P61247	40S ribosomal protein S3a	NCLTNFHGMDLTR	96	37.1
SIA	560.119	6	0.8	91.6	42	P33778	Histone H2B type 1-B	LLLPGELAKHAVSEGTK	109	49.6	P61247	40S ribosomal protein S3a	NCLTNFHGMDLTR	96	37.1
SIA	560.119	6	0.8	91.6	42	P57053	Histone H2B type F-S	LLLPGELAKHAVSEGTK	109	49.6	P61247	40S ribosomal protein S3a	NCLTNFHGMDLTR	96	37.1
SIA	560.119	6	0.8	91.6	42	P58876	Histone H2B type 1-D	LLLPGELAKHAVSEGTK	109	49.6	P61247	40S ribosomal protein S3a	NCLTNFHGMDLTR	96	37.1
SIA	560.119	6	0.8	91.6	42	Q99877	Histone H2B type 1-N	LLLPGELAKHAVSEGTK	109	49.6	P61247	40S ribosomal protein S3a	NCLTNFHGMDLTR	96	37.1
SIA	560.119	6	0.8	91.6	42	Q99879	Histone H2B type 1-M	LLLPGELAKHAVSEGTK	109	49.6	P61247	40S ribosomal protein S3a	NCLTNFHGMDLTR	96	37.1
SIA	560.119	6	0.8	91.6	42	Q99880	Histone H2B type 1-L	LLLPGELAKHAVSEGTK	109	49.6	P61247	40S ribosomal protein S3a	NCLTNFHGMDLTR	96	37.1
SIA	657.309	5	6.4	62.5	32.2	P0DMV8	Heat shock 70 kDa protein 1A	FEELCSDLFR	306	30.3	P0DMV8	Heat shock 70 kDa protein 1A	MVQEAEKYKAEDEVQR	526	25.4
SIA	657.309	5	6.4	62.5	32.2	P0DMV9	Heat shock 70 kDa protein 1B	FEELCSDLFR	306	30.3	P0DMV9	Heat shock 70 kDa protein 1B	MVQEAEKYKAEDEVQR	526	25.4
SIA	719.634	4	2.7	66.4	34.4	P50991	T-complex protein 1 subunit delta	TGCNVLLIQK	295	32	P50991	T-complex protein 1 subunit delta	DALSDLALHFLNKMK	319	29.9
SIA	521.284	5	-0.9	75.7	36.1	P14868	Aspartate--tRNA ligase, cytoplasmic	ALHHGIDLEKIK	451	39.6	P14868	Aspartate--tRNA ligase, cytoplasmic	LQSGICHLFR	203	29.1
SIA	777.991	5	-0.6	80.6	33.2	P19623	Spermidine synthase	KVLIIGGGDGGVLR	96	43.2	P19623	Spermidine synthase	DEFSYQEMIANLPLCSHPNPR	89	38.4
SIA	820.219	5	3.5	92.7	25.4	P21333	Filamin-A	LQVEPAVDTSGVQCYGPGIEGQGVFR	1260	67.3	P21333	Filamin-A	ALTQTGGPHVKAR	1294	24.5
SIA	875.174	4	-0.086	91	31.3	P18669	Phosphoglycerate mutase 1	YADLTEDQLPSCESLK	153	59.7	P18669	Phosphoglycerate mutase 1	HYGGLTGLNKAETAAK	100	30.1
SIA	898.43	4	-3.3	63.3	30.6	P10809	60 kDa heat shock protein, mitochondrial	DGKTLNDELEIIEGMK	205	32.7	P10809	60 kDa heat shock protein, mitochondrial	CIPALDSLTPANEDQK	447	27.4
SIA	916.401	4	-0.17	84.4	28.8	P51858	Hepatoma-derived growth factor	SCVEEPEPEPEAAEGDGDK	108	53.1	P51858	Hepatoma-derived growth factor	IDEMPEAAVKSTANK	39	32.1
SIA	883.199	4	-0.79	59.8	22.9	P21333	Filamin-A	ANLPQSFQVDTSKAGVAPLQVK	1477	36.9	P21333	Filamin-A	CSGPGLSPGMVR	1453	27.6
SIA	516.432	6	0.18	77.8	29.2	P15880	40S ribosomal protein S2	SPYQEFTDHLVKTHTR	275	48.6	P15880	40S ribosomal protein S2	IGKPHTVPCK	182	21.6
SIA	679.764	5	0.96	86.2	42.6	P06733	Alpha-enolase	VNQIGSVTESLQACK	357	43.6	P06899	Histone H2B type 1-J	LLLPGELAKHAVSEGTK	109	38.8
SIA	679.764	5	0.96	86.2	42.6	P06733	Alpha-enolase	VNQIGSVTESLQACK	357	43.6	P33778	Histone H2B type 1-B	LLLPGELAKHAVSEGTK	109	38.8
SIA	679.764	5	0.96	86.2	42.6	P06733	Alpha-enolase	VNQIGSVTESLQACK	357	43.6	Q16778	Histone H2B type 2-E	LLLPGELAKHAVSEGTK	109	38.8
SIA	679.764	5	0.96	86.2	42.6	P06733	Alpha-enolase	VNQIGSVTESLQACK	357	43.6	Q93079	Histone H2B type 1-H	LLLPGELAKHAVSEGTK	109	38.8
SIA	679.764	5	0.96	86.2	42.6	P06733	Alpha-enolase	VNQIGSVTESLQACK	357	43.6	Q96A08	Histone H2B type 1-A	LLLPGELAKHAVSEGTK	110	38.8
SIA	684.874	6	-1.2	59.9	24.5	P40926	Malate dehydrogenase, mitochondrial	TIIPLISQCTPK	212	32	P40926	Malate dehydrogenase, mitochondrial	LTLYDIAHTPGVAADLSHIETKAAVK	74	24.3
SIA	668.919	5	1.7	75.5	34.7	P49321	Nuclear autoantigenic sperm protein	KPTDGASSSNCVTDISHLVR	708	40.8	P49321	Nuclear autoantigenic sperm protein	EAEGSSAEYKK	636	30.4
SIA	938.454	4	-1.2	80.1	36	Q9Y490	Talin-1	AQEACGPLEMDSALSVVQNLEK	1045	44.1	Q9Y490	Talin-1	MATNAAAQNAIKK	910	34.8
SIA	563.718	5	-1.2	83.4	39.9	P62701	40S ribosomal protein S4, X isoform	LRECLPLIIFLR	41	43.5	P0C0S8	Histone H2A type 1	NDEELNKLLGK	96	32.5
SIA	563.718	5	-1.2	83.4	39.9	P62701	40S ribosomal protein S4, X isoform	LRECLPLIIFLR	41	43.5	P20671	Histone H2A type 1-D	NDEELNKLLGK	96	32.5
SIA	563.718	5	-1.2	83.4	39.9	P62701	40S ribosomal protein S4, X isoform	LRECLPLIIFLR	41	43.5	Q6FI13	Histone H2A type 2-A	NDEELNKLLGK	96	32.5
SIA	563.718	5	-1.2	83.4	39.9	P62701	40S ribosomal protein S4, X isoform	LRECLPLIIFLR	41	43.5	Q96KK5	Histone H2A type 1-H	NDEELNKLLGK	96	32.5
SIA	563.718	5	-1.2	83.4	39.9	P62701	40S ribosomal protein S4, X isoform	LRECLPLIIFLR	41	43.5	Q99878	Histone H2A type 1-J	NDEELNKLLGK	96	32.5
SIA	769.369	4	-0.36	83.1	39.7	Q4VXU2	Polyadenylate-binding protein 1-like	GFGFVCFSSPEEATK	339	43.4	P11940	Polyadenylate-binding protein 1	KEFSPFGTITSAK	312	32.1
SIA	904.721	4	-2.4	46.9	23.7	P04406	Glyceraldehyde-3-phosphate dehydrogenase	GALQNIIPASTGAAKAVGK	215	21.6	P04406	Glyceraldehyde-3-phosphate dehydrogenase	IISNASCTTNCLAPLAK	152	8.5
SIA	701.152	5	2.5	81.9	35.6	P60660	Myosin light polypeptide 6	VLDFEHFLPMLQTVAKNK	79	46.3	P60660	Myosin light polypeptide 6	ILYSQCGDVMR	32	34.4
SIA	579.138	6	-1.5	80.2	32.8	O15347	High mobility group protein B3	IKSTNPGISIGDVAK	112	47.4	O15347	High mobility group protein B3	RPPSGFFLFCSEFRPK	104	34.6
SIA	598.71	5	2	83.8	42.7	Q9Y3U8	60S ribosomal protein L36	EVCGFAPYER	48	41.1	Q96A08	Histone H2B type 1-A	LLLPGELAKHAVSEGTK	110	34.9
SIA	888.992	4	2	74.5	37.5	P62753	40S ribosomal protein S6	GCIVDANLSVLNLVIVK	100	36.1	P62753	40S ribosomal protein S6	KGEKDIPGLTDTTVPR	116	28.2
SIA	1000.24	4	-1.2	78.7	32.7	P18669	Phosphoglycerate mutase 1	YADLTEDQLPSCESLK	153	46	P18669	Phosphoglycerate mutase 1	NLKPIKPMQFLGDEETVR	225	28.2
SIA	524.293	6	1.8	80.8	31.9	P23396	40S ribosomal protein S3	IGPKKPLPDHVSIVEPK	202	48.9	P23396	40S ribosomal protein S3	GLCAIAQAESLR	97	31.6
SIA	810.032	5	1.7	84.1	37.6	A1L0T0	2-hydroxyacyl-CoA lyase 2	AAVETLGVPCFLGGMAR	315	46.5	A1L0T0	2-hydroxyacyl-CoA lyase 2	RPLMVLGSQALLTPTSADKLR	303	39.8
SIA	801.667	4	0.007	72.7	41.8	P11940	Polyadenylate-binding protein 1	IVATKPLYVALAQR	361	30.9	Q4VXU2	Polyadenylate-binding protein 1-like	GFGFVCFSSPEEATK	339	27.6
SIA	679.764	5	0.96	86.2	42.6	P06733	Alpha-enolase	VNQIGSVTESLQACK	357	43.6	A0A2R8Y619	Histone H2B type 2-K1	LLLPGELAKHAVSEGTK	105	38.8
SIA	679.764	5	0.96	86.2	42.6	P06733	Alpha-enolase	VNQIGSVTESLQACK	357	43.6	O60814	Histone H2B type 1-K	LLLPGELAKHAVSEGTK	109	38.8
SIA	679.764	5	0.96	86.2	42.6	P06733	Alpha-enolase	VNQIGSVTESLQACK	357	43.6	P23527	Histone H2B type 1-O	LLLPGELAKHAVSEGTK	109	38.8
SIA	679.764	5	0.96	86.2	42.6	P06733	Alpha-enolase	VNQIGSVTESLQACK	357	43.6	P57053	Histone H2B type F-S	LLLPGELAKHAVSEGTK	109	38.8
SIA	679.764	5	0.96	86.2	42.6	P06733	Alpha-enolase	VNQIGSVTESLQACK	357	43.6	P58876	Histone H2B type 1-D	LLLPGELAKHAVSEGTK	109	38.8
SIA	679.764	5	0.96	86.2	42.6	P06733	Alpha-enolase	VNQIGSVTESLQACK	357	43.6	P62807	Histone H2B type 1-C/E/F/G/I	LLLPGELAKHAVSEGTK	109	38.8
SIA	679.764	5	0.96	86.2	42.6	P06733	Alpha-enolase	VNQIGSVTESLQACK	357	43.6	Q5QNW6	Histone H2B type 2-F	LLLPGELAKHAVSEGTK	109	38.8
SIA	679.764	5	0.96	86.2	42.6	P06733	Alpha-enolase	VNQIGSVTESLQACK	357	43.6	Q8N257	Histone H2B type 3-B	LLLPGELAKHAVSEGTK	109	38.8
SIA	679.764	5	0.96	86.2	42.6	P06733	Alpha-enolase	VNQIGSVTESLQACK	357	43.6	Q99877	Histone H2B type 1-N	LLLPGELAKHAVSEGTK	109	38.8
SIA	679.764	5	0.96	86.2	42.6	P06733	Alpha-enolase	VNQIGSVTESLQACK	357	43.6	Q99879	Histone H2B type 1-M	LLLPGELAKHAVSEGTK	109	38.8
SIA	679.764	5	0.96	86.2	42.6	P06733	Alpha-enolase	VNQIGSVTESLQACK	357	43.6	Q99880	Histone H2B type 1-L	LLLPGELAKHAVSEGTK	109	38.8
SIA	545.295	5	-0.18	74.7	33.9	P39687	Acidic leucine-rich nuclear phosphoprotein 32 family member A	IKDLSTIEPLK	101	40.8	P39687	Acidic leucine-rich nuclear phosphoprotein 32 family member A	CPNLTHLNLSGNK	87	36.9
SIA	784.975	5	2.3	79.3	35.4	Q15181	Inorganic pyrophosphatase	NEKGQYISPFHDIPIYADK	25	43.9	Q15181	Inorganic pyrophosphatase	GISCMNTTLSESPFK	242	30.9
SIA	563.718	5	-1.2	83.4	39.9	P62701	40S ribosomal protein S4, X isoform	LRECLPLIIFLR	41	43.5	Q16777	Histone H2A type 2-C	NDEELNKLLGK	96	32.5
SIA	769.369	4	-0.36	83.1	39.7	Q9H361	Polyadenylate-binding protein 3	GFGFVCFSSPEEATK	339	43.4	P11940	Polyadenylate-binding protein 1	KEFSPFGTITSAK	312	32.1
SIA	560.119	6	0.8	91.6	42	A0A2R8Y619	Histone H2B type 2-K1	LLLPGELAKHAVSEGTK	105	49.6	P61247	40S ribosomal protein S3a	NCLTNFHGMDLTR	96	37.1
SIA	845.939	4	5.2	66.8	22.1	P0DMV8	Heat shock 70 kDa protein 1A	AAAIGIDLGTTYSCVGVFQHGK	17	44.7	P0DMV9	Heat shock 70 kDa protein 1B	ANKITITNDK	500	14.1
SIA	845.939	4	5.2	66.8	22.1	P0DMV9	Heat shock 70 kDa protein 1B	AAAIGIDLGTTYSCVGVFQHGK	17	44.7	P0DMV8	Heat shock 70 kDa protein 1A	ANKITITNDK	500	14.1
SIA	806.394	5	0.95	98.6	33.6	P22695	Cytochrome b-c1 complex subunit 2, mitochondrial	IGKVTSEELHYFVQNHFTSAR	199	65	P22695	Cytochrome b-c1 complex subunit 2, mitochondrial	NALANPLYCPDYR	192	33.9
SIA	1002.5	5	-4.1	70.2	36	P61158	Actin-related protein 3	VMKGVDDLDFFIGDEAIEKPTYATK	53	34.2	P61158	Actin-related protein 3	LGYAGNTEPQFIIPSCIAIK	34	33.8
SIA	598.71	5	2	83.8	42.7	Q9Y3U8	60S ribosomal protein L36	EVCGFAPYER	48	41.1	O60814	Histone H2B type 1-K	LLLPGELAKHAVSEGTK	109	34.9
SIA	598.71	5	2	83.8	42.7	Q9Y3U8	60S ribosomal protein L36	EVCGFAPYER	48	41.1	P06899	Histone H2B type 1-J	LLLPGELAKHAVSEGTK	109	34.9
SIA	598.71	5	2	83.8	42.7	Q9Y3U8	60S ribosomal protein L36	EVCGFAPYER	48	41.1	P23527	Histone H2B type 1-O	LLLPGELAKHAVSEGTK	109	34.9
SIA	598.71	5	2	83.8	42.7	Q9Y3U8	60S ribosomal protein L36	EVCGFAPYER	48	41.1	P33778	Histone H2B type 1-B	LLLPGELAKHAVSEGTK	109	34.9
SIA	598.71	5	2	83.8	42.7	Q9Y3U8	60S ribosomal protein L36	EVCGFAPYER	48	41.1	P58876	Histone H2B type 1-D	LLLPGELAKHAVSEGTK	109	34.9
SIA	598.71	5	2	83.8	42.7	Q9Y3U8	60S ribosomal protein L36	EVCGFAPYER	48	41.1	P62807	Histone H2B type 1-C/E/F/G/I	LLLPGELAKHAVSEGTK	109	34.9
SIA	598.71	5	2	83.8	42.7	Q9Y3U8	60S ribosomal protein L36	EVCGFAPYER	48	41.1	Q5QNW6	Histone H2B type 2-F	LLLPGELAKHAVSEGTK	109	34.9
SIA	598.71	5	2	83.8	42.7	Q9Y3U8	60S ribosomal protein L36	EVCGFAPYER	48	41.1	Q8N257	Histone H2B type 3-B	LLLPGELAKHAVSEGTK	109	34.9
SIA	598.71	5	2	83.8	42.7	Q9Y3U8	60S ribosomal protein L36	EVCGFAPYER	48	41.1	Q93079	Histone H2B type 1-H	LLLPGELAKHAVSEGTK	109	34.9
SIA	598.71	5	2	83.8	42.7	Q9Y3U8	60S ribosomal protein L36	EVCGFAPYER	48	41.1	Q99879	Histone H2B type 1-M	LLLPGELAKHAVSEGTK	109	34.9
SIA	598.71	5	2	83.8	42.7	Q9Y3U8	60S ribosomal protein L36	EVCGFAPYER	48	41.1	Q99880	Histone H2B type 1-L	LLLPGELAKHAVSEGTK	109	34.9
SIA	890.707	4	4.8	91.9	43.1	P62701	40S ribosomal protein S4, X isoform	FDTGNLCMVTGGANLGR	181	48.8	P23527	Histone H2B type 1-O	LLLPGELAKHAVSEGTK	109	38.6
SIA	890.707	4	4.8	91.9	43.1	P62701	40S ribosomal protein S4, X isoform	FDTGNLCMVTGGANLGR	181	48.8	P33778	Histone H2B type 1-B	LLLPGELAKHAVSEGTK	109	38.6
SIA	890.707	4	4.8	91.9	43.1	P62701	40S ribosomal protein S4, X isoform	FDTGNLCMVTGGANLGR	181	48.8	P57053	Histone H2B type F-S	LLLPGELAKHAVSEGTK	109	38.6
SIA	890.707	4	4.8	91.9	43.1	P62701	40S ribosomal protein S4, X isoform	FDTGNLCMVTGGANLGR	181	48.8	P58876	Histone H2B type 1-D	LLLPGELAKHAVSEGTK	109	38.6
SIA	890.707	4	4.8	91.9	43.1	P62701	40S ribosomal protein S4, X isoform	FDTGNLCMVTGGANLGR	181	48.8	P62807	Histone H2B type 1-C/E/F/G/I	LLLPGELAKHAVSEGTK	109	38.6
SIA	890.707	4	4.8	91.9	43.1	P62701	40S ribosomal protein S4, X isoform	FDTGNLCMVTGGANLGR	181	48.8	Q16778	Histone H2B type 2-E	LLLPGELAKHAVSEGTK	109	38.6
SIA	890.707	4	4.8	91.9	43.1	P62701	40S ribosomal protein S4, X isoform	FDTGNLCMVTGGANLGR	181	48.8	Q5QNW6	Histone H2B type 2-F	LLLPGELAKHAVSEGTK	109	38.6
SIA	890.707	4	4.8	91.9	43.1	P62701	40S ribosomal protein S4, X isoform	FDTGNLCMVTGGANLGR	181	48.8	Q8N257	Histone H2B type 3-B	LLLPGELAKHAVSEGTK	109	38.6
SIA	890.707	4	4.8	91.9	43.1	P62701	40S ribosomal protein S4, X isoform	FDTGNLCMVTGGANLGR	181	48.8	Q93079	Histone H2B type 1-H	LLLPGELAKHAVSEGTK	109	38.6
SIA	890.707	4	4.8	91.9	43.1	P62701	40S ribosomal protein S4, X isoform	FDTGNLCMVTGGANLGR	181	48.8	Q96A08	Histone H2B type 1-A	LLLPGELAKHAVSEGTK	110	38.6
SIA	433.706	4	1.1	43.3	17.4	P06733	Alpha-enolase	SGKYDLDFK	256	25.9	P06733	Alpha-enolase	TGAPCR	399	16.3
SIA	578.314	5	0.42	92.8	34.3	Q99497	Parkinson disease protein 7	VTVAGLAGKDPVQCSR	46	58.5	Q99497	Parkinson disease protein 7	VEKDGLILTSR	148	31.3
SIA	751.882	4	0.31	70	31.8	P00338	L-lactate dehydrogenase A chain	EVHKQVVESAYEVIK	232	38.2	P00338	L-lactate dehydrogenase A chain	VIGSGCNLDSAR	163	28.6
SIA	513.429	6	-0.78	75.9	31.6	P07737	Profilin-1	TLVLLMGKEGVHGGLINK	116	44.3	P07737	Profilin-1	CYEMASHLR	128	31.5
SIA	951.997	4	0.073	62	15.4	P13639	Elongation factor 2	LMEPIYLVEIQCPEQVVGGIYGVLNR	751	46.6	P13639	Elongation factor 2	QELKQR	629	12.7
SIA	875.853	5	1.6	87.2	30.4	P60174	Triosephosphate isomerase	VVLAYEPVWAIGTGKTATPQQAQEVHEK	175	56.8	P60174	Triosephosphate isomerase	IIYGGSVTGATCK	218	25.9
SIA	801.667	4	0.007	72.7	41.8	Q9H361	Polyadenylate-binding protein 3	IVATKPLYVALAQR	361	30.9	P11940	Polyadenylate-binding protein 1	GFGFVCFSSPEEATK	339	27.6
SIA	801.667	4	0.007	72.7	41.8	P11940	Polyadenylate-binding protein 1	IVATKPLYVALAQR	361	30.9	Q9H361	Polyadenylate-binding protein 3	GFGFVCFSSPEEATK	339	27.6
SIA	1076.28	4	-0.19	112	18.9	P0DMV8	Heat shock 70 kDa protein 1A	ELEQVCNPIISGLYQGAGGPGPGGFGAQGPK	603	83.7	P0DMV8	Heat shock 70 kDa protein 1A	AMTKDNNLLGR	451	23.8
SIA	1076.28	4	-0.19	112	18.9	P0DMV9	Heat shock 70 kDa protein 1B	ELEQVCNPIISGLYQGAGGPGPGGFGAQGPK	603	83.7	P0DMV9	Heat shock 70 kDa protein 1B	AMTKDNNLLGR	451	23.8
SIA	704.724	6	7.4	67.5	33.3	P55072	Transitional endoplasmic reticulum ATPase	KNVFIIGATNRPDIIDPAILRPGR	615	34.2	P55072	Transitional endoplasmic reticulum ATPase	AIANECQANFISIK	535	31.9
SIA	592.879	5	-0.39	58.6	28.6	P62937	Peptidyl-prolyl cis-trans isomerase A	IIPGFMCQGGDFTR	62	30	P62937	Peptidyl-prolyl cis-trans isomerase A	HNGTGGKSIYGEK	76	24.5
SIA	722.888	4	-0.96	80.6	25.8	Q00610	Clathrin heavy chain 1	LPVVIGGLLDVDCSEDVIK	824	54.8	Q00610	Clathrin heavy chain 1	NFLKEAK	764	20.9
SIA	598.71	5	2	83.8	42.7	Q9Y3U8	60S ribosomal protein L36	EVCGFAPYER	48	41.1	A0A2R8Y619	Histone H2B type 2-K1	LLLPGELAKHAVSEGTK	105	34.9
SIA	598.71	5	2	83.8	42.7	Q9Y3U8	60S ribosomal protein L36	EVCGFAPYER	48	41.1	P57053	Histone H2B type F-S	LLLPGELAKHAVSEGTK	109	34.9
SIA	598.71	5	2	83.8	42.7	Q9Y3U8	60S ribosomal protein L36	EVCGFAPYER	48	41.1	Q16778	Histone H2B type 2-E	LLLPGELAKHAVSEGTK	109	34.9
SIA	598.71	5	2	83.8	42.7	Q9Y3U8	60S ribosomal protein L36	EVCGFAPYER	48	41.1	Q99877	Histone H2B type 1-N	LLLPGELAKHAVSEGTK	109	34.9
SIA	544.683	5	-0.67	85.5	22.4	P08238	Heat shock protein HSP 90-beta	KHLEINPDHPIVETLR	624	63.1	P08238	Heat shock protein HSP 90-beta	FENLCK	564	18.1
SIA	1088.01	4	0.33	94.6	33.6	Q9Y265	RuvB-like 1	EVYEGEVTELTPCETENPMGGYGK	141	61	Q9Y265	RuvB-like 1	QLKLDPSIFESLQK	171	29.9
SIA	967.704	4	0.79	82.7	31.4	P55072	Transitional endoplasmic reticulum ATPase	EDEEESLNEVGYDDIGGCR	209	51.3	P55072	Transitional endoplasmic reticulum ATPase	QLAQIKEMVELPLR	217	33.2
SIA	556.115	6	1	70.2	36	Q06210	Glutamine--fructose-6-phosphate aminotransferase [isomerizing] 1	SEHKLSTDHIPILYR	216	34.2	Q06210	Glutamine--fructose-6-phosphate aminotransferase [isomerizing] 1	VDSTTCLFPVEEK	264	31.5
SIA	856.92	4	1.1	92.4	28.5	P09104	Gamma-enolase	SGETEDTFIADLVVGLCTGQIK	389	63.9	P06733	Alpha-enolase	SGKYDLDFK	256	20.9
SIA	1015.47	4	-1.5	75.3	35	P30041	Peroxiredoxin-6	DINAYNCEEPTEKLPFPIIDDR	97	40.3	P30041	Peroxiredoxin-6	DFTPVCTTELGR	47	37.6
SIA	802.386	4	2.4	93.5	40.5	P18669	Phosphoglycerate mutase 1	YADLTEDQLPSCESLK	153	53	Q8N0Y7	Probable phosphoglycerate mutase 4	AETAAKHGEAQVK	106	36
SIA	627.103	5	1	95.6	39.3	P15531	Nucleoside diphosphate kinase A	FMQASEDLLKEHYVDLK	49	56.3	O60361	Putative nucleoside diphosphate kinase	GDFCIQVGR	94	34.8
SIA	692.355	4	-1.6	75.2	33.3	P00505	Aspartate aminotransferase, mitochondrial	EYLPIGGLAEFCK	106	41.9	P00505	Aspartate aminotransferase, mitochondrial	AEAQIAAKNLDK	90	32.3
SIA	514.492	5	-0.91	66.8	23.6	P48643	T-complex protein 1 subunit epsilon	IAILTCPFEPPKPK	253	43.2	P48643	T-complex protein 1 subunit epsilon	LEDTKLIK	223	19.7
SIA	801.667	4	0.007	72.7	41.8	Q9H361	Polyadenylate-binding protein 3	IVATKPLYVALAQR	361	30.9	Q13310	Polyadenylate-binding protein 4	GFGFVCFSSPEEATK	339	27.6
SIA	750.671	4	0.79	82.5	29.5	P00558	Phosphoglycerate kinase 1	ACANPAAGSVILLENLR	108	53	P00558	Phosphoglycerate kinase 1	SLLGKDVLFLK	91	28.3
SIA	830.427	4	1.1	82.4	40.8	P14649	Myosin light chain 6B	ILYSQCGDVMR	89	41.6	P60660	Myosin light polypeptide 6	ALGQNPTNAEVLKVLGNPK	50	36.1
SIA	686.532	5	1.4	75.6	34.1	P13693	Translationally-controlled tumor protein	DLISHDEMFSDIYKIR	19	37.4	P13693	Translationally-controlled tumor protein	EIADGLCLEVEGK	28	34.5
SIA	841.195	4	-3.4	66.6	34.1	P27348	14-3-3 protein theta	YLIANATNPESKVFYLK	115	32.5	P27348	14-3-3 protein theta	SICTTVLELLDK	94	26.1
SIA	817.164	4	-0.71	59.4	30.7	P14618	Pyruvate kinase PKM	NTGIICTIGPASR	49	28.7	P14618	Pyruvate kinase PKM	GADFLVTEVENGGSLGSKK	206	26.4
SIA	868.802	5	0.98	111.8	34.2	Q13283	Ras GTPase-activating protein-binding protein 1	FYGKNSSYVHGGLDSNGKPADAVYGQK	36	77.6	Q13283	Ras GTPase-activating protein-binding protein 1	VMSQNFTNCHTK	73	29.3
SIA	1105.79	4	5.8	85.9	22.4	P0DMV8	Heat shock 70 kDa protein 1A	ELEQVCNPIISGLYQGAGGPGPGGFGAQGPK	603	63.5	P0DMV9	Heat shock 70 kDa protein 1B	KFGDPVVQSDMK	77	17.7
SIA	1317.45	5	3.4	118	37.4	P0DMV8	Heat shock 70 kDa protein 1A	ELEQVCNPIISGLYQGAGGPGPGGFGAQGPK	603	80.6	P11142	Heat shock cognate 71 kDa protein	NTTIPTKQTQTFTTYSDNQPGVLIQVYEGER	423	32.7
SIA	1317.45	5	3.4	118	37.4	P0DMV9	Heat shock 70 kDa protein 1B	ELEQVCNPIISGLYQGAGGPGPGGFGAQGPK	603	80.6	P11142	Heat shock cognate 71 kDa protein	NTTIPTKQTQTFTTYSDNQPGVLIQVYEGER	423	32.7
SIA	890.707	4	4.8	91.9	43.1	P62701	40S ribosomal protein S4, X isoform	FDTGNLCMVTGGANLGR	181	48.8	O60814	Histone H2B type 1-K	LLLPGELAKHAVSEGTK	109	38.6
SIA	890.707	4	4.8	91.9	43.1	P62701	40S ribosomal protein S4, X isoform	FDTGNLCMVTGGANLGR	181	48.8	P06899	Histone H2B type 1-J	LLLPGELAKHAVSEGTK	109	38.6
SIA	890.707	4	4.8	91.9	43.1	P62701	40S ribosomal protein S4, X isoform	FDTGNLCMVTGGANLGR	181	48.8	Q99877	Histone H2B type 1-N	LLLPGELAKHAVSEGTK	109	38.6
SIA	890.707	4	4.8	91.9	43.1	P62701	40S ribosomal protein S4, X isoform	FDTGNLCMVTGGANLGR	181	48.8	Q99879	Histone H2B type 1-M	LLLPGELAKHAVSEGTK	109	38.6
SIA	890.707	4	4.8	91.9	43.1	P62701	40S ribosomal protein S4, X isoform	FDTGNLCMVTGGANLGR	181	48.8	Q99880	Histone H2B type 1-L	LLLPGELAKHAVSEGTK	109	38.6
SIA	786.193	5	-1.5	62	31	P60174	Triosephosphate isomerase	VPADTEVVCAPPTAYIDFAR	42	31	P60174	Triosephosphate isomerase	TATPQQAQEVHEKLR	188	23.8
SIA	702.858	6	0.69	63.5	31.9	Q99798	Aconitate hydratase, mitochondrial	AKDINQEVYNFLATAGAK	144	31.6	Q99798	Aconitate hydratase, mitochondrial	VAVPSTIHCDHLIEAQVGGEK	126	24.5
SIA	569.518	5	-0.96	71.9	29.6	Q6FI81	Anamorsin	GLVDKLQALTGNEGR	31	42.3	Q6FI81	Anamorsin	ILRPGGCLFLK	92	21.6
SIA	1013.02	4	-1.2	85.3	38.7	P11142	Heat shock cognate 71 kDa protein	GPAVGIDLGTTYSCVGVFQHGK	17	46.6	P54652	Heat shock-related 70 kDa protein 2	IINEPTAAAIAYGLDKK	188	39
SIA	902.455	5	-5.2	74.6	28.6	P04075	Fructose-bisphosphate aldolase A	YASICQQNGIVPIVEPEILPDGDHDLK	178	46	P04075	Fructose-bisphosphate aldolase A	GILAADESTGSIAKR	42	24.1
SIA	991.255	4	-0.81	85.1	23.7	P04406	Glyceraldehyde-3-phosphate dehydrogenase	AENGKLVINGNPITIFQER	66	61.4	P04406	Glyceraldehyde-3-phosphate dehydrogenase	IISNASCTTNCLAPLAK	152	22.7
SIA	627.103	5	1	95.6	39.3	P15531	Nucleoside diphosphate kinase A	FMQASEDLLKEHYVDLK	49	56.3	P22392	Nucleoside diphosphate kinase B	GDFCIQVGR	109	34.8
SIA	815.93	4	-0.063	93.3	28	P09211	Glutathione S-transferase P	ALPGQLKPFETLLSQNQGGK	128	63.4	P09211	Glutathione S-transferase P	ASCLYGQLPK	48	29.7
SIA	698.973	5	-2.1	56.5	29.2	O75369	Filamin-B	VVPCLVTPVTGR	991	27.3	O75369	Filamin-B	AHGPGLEGGLVGKPAEFTIDTK	1057	22.5
SIA	814.696	4	-2.6	74.7	28.8	P10809	60 kDa heat shock protein, mitochondrial	AAVEEGIVLGGGCALLR	442	45.9	P10809	60 kDa heat shock protein, mitochondrial	GVMLAVDAVIAELKK	156	17.7
SIA	801.667	4	0.007	72.7	41.8	Q9H361	Polyadenylate-binding protein 3	IVATKPLYVALAQR	361	30.9	Q4VXU2	Polyadenylate-binding protein 1-like	GFGFVCFSSPEEATK	339	27.6
SIA	856.92	4	1.1	92.4	28.5	P13929	Beta-enolase	SGETEDTFIADLVVGLCTGQIK	389	63.9	P06733	Alpha-enolase	SGKYDLDFK	256	20.9
SIA	635.735	5	-0.93	91.1	39.3	P53675	Clathrin heavy chain 2	LTDQLPLIIVCDR	778	51.8	Q00610	Clathrin heavy chain 1	ALEHFTDLYDIKR	637	39.2
SIA	830.427	4	1.1	82.4	40.8	P60660	Myosin light polypeptide 6	ILYSQCGDVMR	32	41.6	P14649	Myosin light chain 6B	ALGQNPTNAEVLKVLGNPK	107	36.1
SIA	803.413	4	-6.8	67	28.5	P07437	Tubulin beta chain	GLKMAVTFIGNSTAIQELFK	362	37.4	P07437	Tubulin beta chain	TAVCDIPPR	354	22.8
SIA	619.497	5	1.9	66.5	28.2	P61163	Alpha-centractin	ACYLSINPQK	222	32.1	P61163	Alpha-centractin	KEGYDFHSSSEFEIVK	200	29.3
SIA	958.494	4	-2.1	104.3	29.7	P48047	ATP synthase subunit O, mitochondrial	GEVPCTVTSASPLEEATLSELK	141	74.6	P48047	ATP synthase subunit O, mitochondrial	EPKVAASVLNPYVK	73	25.6
SIA	1209.06	4	-0.23	96	29.5	Q07021	Complement component 1 Q subcomponent-binding protein, mitochondrial	ALVLDCHYPEDEVGQEDEAESDIFSIR	186	66.5	Q07021	Complement component 1 Q subcomponent-binding protein, mitochondrial	AFVDFLSDEIKEER	91	27
SIA	890.707	4	4.8	91.9	43.1	P62701	40S ribosomal protein S4, X isoform	FDTGNLCMVTGGANLGR	181	48.8	A0A2R8Y619	Histone H2B type 2-K1	LLLPGELAKHAVSEGTK	105	38.6
SIA	941.728	4	-0.094	60.3	14.3	P13639	Elongation factor 2	YVEPIEDVPCGNIVGLVGVDQFLVK	466	46	P13639	Elongation factor 2	MVPTSDKGR	407	9.4
SIA	677.941	5	2.9	81.2	37.8	P09429	High mobility group protein B1	RPPSAFFLFCSEYRPK	106	42.3	P26583	High mobility group protein B2	EKYEKDIAAYR	157	34.6
SIA	869.685	4	0.49	93	26.8	P09104	Gamma-enolase	SGETEDTFIADLVVGLCTGQIK	389	66.2	P06733	Alpha-enolase	TAIGKAGYTDK	233	25
SIA	869.685	4	0.49	93	26.8	P13929	Beta-enolase	SGETEDTFIADLVVGLCTGQIK	389	66.2	P06733	Alpha-enolase	TAIGKAGYTDK	233	25
SIA	636.318	5	0.23	55.2	24.4	P09651	Heterogeneous nuclear ribonucleoprotein A1	YHTVNGHNCEVRK	175	26.6	P09651	Heterogeneous nuclear ribonucleoprotein A1	EDSQRPGAHLTVKK	105	20.8
SIA	885.419	4	-1.5	54.2	24.6	P10809	60 kDa heat shock protein, mitochondrial	CEFQDAYVLLSEK	237	29.6	P10809	60 kDa heat shock protein, mitochondrial	TLNDELEIIEGMKFDR	218	26.8
SIA	569.79	6	-1.4	60.3	28.9	P26583	High mobility group protein B2	RPPSAFFLFCSEHRPK	106	31.4	P26583	High mobility group protein B2	SEHPGLSIGDTAKK	127	30
SIA	798.177	4	0.56	89.3	34.8	P40925	Malate dehydrogenase, cytoplasmic	VIVVGNPANTNCLTASK	137	54.5	P40925	Malate dehydrogenase, cytoplasmic	LQGKEVGVYEALK	205	30.3
SIA	763.79	5	0.69	59.5	30.6	P43686	26S proteasome regulatory subunit 6B	EAVELPLTHFELYKQIGIDPPR	192	28.9	P43686	26S proteasome regulatory subunit 6B	GVLMYGPPGCGK	210	23
SIA	951.493	4	1.8	73.7	34.1	P42704	Leucine-rich PPR motif-containing protein, mitochondrial	LGAVYDVSHYNALLKVYLQNEYK	170	39.6	P42704	Leucine-rich PPR motif-containing protein, mitochondrial	SCGSLLPELK	130	26.1
SIA	824.392	5	-1.7	98.7	31	Q16643	Drebrin	VASASAGSCDVPSPFNHRPGSHLDSHR	308	67.7	Q16643	Drebrin	KQQTLEAEEAK	238	26.4
SIA	953.438	4	6.2	71.2	36	P53396	ATP-citrate synthase	AVQGMLDFDYVCSR	519	35.2	P53396	ATP-citrate synthase	DEPSVAAMVYPFTGDHKQK	538	31.5
SIA	1014.28	4	4	79.5	17.5	P13639	Elongation factor 2	LMEPIYLVEIQCPEQVVGGIYGVLNR	751	62	P13639	Elongation factor 2	KSDPVVSYR	572	15.8
SIA	519.674	5	-1.7	69.2	26.6	P04406	Glyceraldehyde-3-phosphate dehydrogenase	VPTANVSVVDLTCR	247	42.6	P04406	Glyceraldehyde-3-phosphate dehydrogenase	AGAHLQGGAKR	117	25.3
SIA	888.844	5	-0.6	81	27.9	P04075	Fructose-bisphosphate aldolase A	YASICQQNGIVPIVEPEILPDGDHDLK	178	53.1	P04075	Fructose-bisphosphate aldolase A	ENLKAAQEEYVK	322	23.6
SIA	539.07	5	-3.2	69.3	32.8	P07237	Protein disulfide-isomerase	LGETYKDHENIVIAK	415	36.5	P07237	Protein disulfide-isomerase	ITEFCHR	343	25.4
SIA	884.924	4	-8.7	73.5	37.5	P22695	Cytochrome b-c1 complex subunit 2, mitochondrial	VKATAAPAGAPPQPQDLEFTK	23	36	P22695	Cytochrome b-c1 complex subunit 2, mitochondrial	ENMAYTVECLR	125	29.7
SIA	655.134	5	-0.78	92.9	30.1	Q99497	Parkinson disease protein 7	KGLIAAICAGPTALLAHEIGFGSK	99	54.5	Q99497	Parkinson disease protein 7	DPVQCSR	46	16
SIA	983.496	4	0.86	83.6	31.3	P22102	Trifunctional purine biosynthetic protein adenosine-3	LLEGDGGPNTGGMGAYCPAPQVSNDLLLK	237	52.3	P22102	Trifunctional purine biosynthetic protein adenosine-3	IKDTVLQR	251	26.6
SIA	724.91	4	0.2	76.6	26.8	P10809	60 kDa heat shock protein, mitochondrial	AAVEEGIVLGGGCALLR	442	49.8	P10809	60 kDa heat shock protein, mitochondrial	LAKLSDGVAVLK	396	23.9
SIA	728.367	5	-0.79	71.3	36.8	Q13885	Tubulin beta-2A chain	EIVHIQAGQCGNQIGAK	12	34.5	P07437	Tubulin beta chain	ISVYYNEATGGKYVPR	58	32.4
SIA	735.127	5	-8.7	88.4	43.5	Q13347	Eukaryotic translation initiation factor 3 subunit I	VKGHFGPINSVAFHPDGK	282	44.9	O75821	Eukaryotic translation initiation factor 3 subunit G	EDLNCQEEEDPMNK	139	39
SIA	881.878	5	0.39	107.2	32.1	O76094	Signal recognition particle subunit SRP72	ISASLQSQSPEHLLPVLIQAAQLCR	349	75.1	O76094	Signal recognition particle subunit SRP72	LTMAQLKISQGNISK	383	32.5
SIA	615.914	5	3.3	90.2	34.1	Q9HC38	Glyoxalase domain-containing protein 4	LELQGVKGGVDHAAAFGR	205	56.1	Q9HC38	Glyoxalase domain-containing protein 4	ALLGYADNQCK	197	29.8
SIA	878.952	4	2.9	48.9	18.1	P06733	Alpha-enolase	VNQIGSVTESLQACK	357	29.8	P06733	Alpha-enolase	GNPTVEVDLFTSKGLFR	28	12.8
SIA	700.595	4	1.1	66.3	36.5	P62829	60S ribosomal protein L23	GEMKGSAITGPVAK	113	29.8	P13639	Elongation factor 2	DLEEDHACIPIK	567	20.3
SIA	799.921	4	-0.71	72	32.7	P08133	Annexin A6	LIVGLMRPPAYCDAK	96	39.3	P08133	Annexin A6	DLIADLKYELTGK	75	28.4
SIA	929.718	4	0.56	84.3	29	Q15366	Poly(rC)-binding protein 2	GVTIPYRPKPSSSPVIFAGGQDR	185	55.3	Q15366	Poly(rC)-binding protein 2	INISEGNCPER	54	27.9
SIA	441.472	4	0.33	65.7	27.3	P06733	Alpha-enolase	IEEELGSKAK	420	38.4	P09104	Gamma-enolase	TGAPCR	399	23.5
SIA	441.472	4	0.33	65.7	27.3	P06733	Alpha-enolase	IEEELGSKAK	420	38.4	P13929	Beta-enolase	TGAPCR	399	23.5
SIA	806.666	4	0.6	88.5	23.9	P13929	Beta-enolase	SGETEDTFIADLVVGLCTGQIK	389	64.6	P06733	Alpha-enolase	IAKAVNEK	330	19.6
SIA	602.645	6	0.43	62.5	32.2	P08621	U1 small nuclear ribonucleoprotein 70 kDa	DPIPYLPPLEKLPHEK	27	30.3	P08621	U1 small nuclear ribonucleoprotein 70 kDa	HHNQPYCGIAPYIR	39	28.8
SIA	974.994	4	0.9	72.6	29.8	P48643	T-complex protein 1 subunit epsilon	VVYGGGAAEISCALAVSQEADK	429	42.8	P48643	T-complex protein 1 subunit epsilon	DTEPLIQTAKTTLGSK	170	22.4
SIA	1189.6	4	0.95	74.3	30.8	P05388	60S acidic ribosomal protein P0	AGAIAPCEVTVPAQNTGLGPEKTSFFQALGITTK	134	37	P05388	60S acidic ribosomal protein P0	CFIVGADNVGSK	27	22
SIA	479.08	6	-1.6	44.3	21.1	P34897	Serine hydroxymethyltransferase, mitochondrial	VIPSPFKHADIVTTTTHK	269	23.2	P34897	Serine hydroxymethyltransferase, mitochondrial	EVCDEVK	241	13.5
SIA	720.173	5	0.56	80.5	27.5	P07195	L-lactate dehydrogenase B chain	GMYGIENEVFLSLPCILNAR	294	53	P07195	L-lactate dehydrogenase B chain	LKDDEVAQLKK	318	25.9
SIA	669.754	5	0.16	75.9	34.1	P23381	Tryptophan--tRNA ligase, cytoplasmic	KALIEVLQPLIAEHQAR	432	41.8	P23381	Tryptophan--tRNA ligase, cytoplasmic	GIFGFTDSDCIGK	274	26.1
SIA	601.926	5	-1.2	84	32.8	Q9H0C8	Integrin-linked kinase-associated serine/threonine phosphatase 2C	ASKFAAQNLHQNLIR	161	51.2	Q9H0C8	Integrin-linked kinase-associated serine/threonine phosphatase 2C	FILLACDGLFK	325	28.5
SIA	900.95	4	-0.39	81.4	27.4	P63261	Actin, cytoplasmic 2	LCYVALDFEQEMATAASSSSLEK	217	54	P63261	Actin, cytoplasmic 2	IKIIAPPER	328	22.5
SIA	835.128	4	-0.89	72.2	32.4	P35080	Profilin-2	TKSQGGEPTYNVAVGR	91	39.8	P35080	Profilin-2	DSLYVDGDCTMDIR	84	31
SIA	510.272	5	0.68	63.4	34.5	P55263	Adenosine kinase	SLIANLAAANCYK	160	28.9	P55263	Adenosine kinase	KEKHLDLEK	165	28
SIA	895.17	4	-0.57	60.7	24	Q02790	Peptidyl-prolyl cis-trans isomerase FKBP4	VGEVCHITCKPEYAYGSAGSPPK	103	36.7	Q02790	Peptidyl-prolyl cis-trans isomerase FKBP4	DKFSFDLGK	76	21.7
SIA	717.949	5	-1.5	81.9	32.7	Q9Y6M1	Insulin-like growth factor 2 mRNA-binding protein 2	ENSGAAEKPVTIHATPEGTSEACR	255	49.2	Q9Y6M1	Insulin-like growth factor 2 mRNA-binding protein 2	NITKQTQSR	221	28.9
SIA	728.367	5	-0.79	71.3	36.8	Q9BVA1	Tubulin beta-2B chain	EIVHIQAGQCGNQIGAK	12	34.5	P07437	Tubulin beta chain	ISVYYNEATGGKYVPR	58	32.4
SIA	963.004	4	0.25	78.8	29.2	P05388	60S acidic ribosomal protein P0	AGAIAPCEVTVPAQNTGLGPEK	119	49.6	P05388	60S acidic ribosomal protein P0	TSFFQALGITTKISR	146	22.2
SIA	806.666	4	0.6	88.5	23.9	P09104	Gamma-enolase	SGETEDTFIADLVVGLCTGQIK	389	64.6	P06733	Alpha-enolase	IAKAVNEK	330	19.6
SIA	727.129	4	1.1	58.9	34.6	P40939	Trifunctional enzyme subunit alpha, mitochondrial	ALMGLYHGQVLCK	349	23.4	P40939	Trifunctional enzyme subunit alpha, mitochondrial	INSPNSKVNTLSK	60	18.8
SIA	1146.06	4	1.1	77.5	34	P62316	Small nuclear ribonucleoprotein Sm D2	SEMTPEELQKREEEEFNTGPLSVLTQSVK	18	43.5	P62316	Small nuclear ribonucleoprotein Sm D2	NNTQVLINCR	46	32.2
SIA	750.955	5	0.12	63	26	O75369	Filamin-B	VDIQTEDLEDGTCK	2057	34.5	O75369	Filamin-B	FADEHVPGSPFTVKISGEGR	2088	23.9
SIA	1079.11	5	-1.3	59.6	22.4	Q02790	Peptidyl-prolyl cis-trans isomerase FKBP4	ATESGAQSAPLPMEGVDISPKQDEGVLK	28	37.2	Q02790	Peptidyl-prolyl cis-trans isomerase FKBP4	VGEVCHITCKPEYAYGSAGSPPK	107	22.2
SIA	779.781	5	-1.2	73.9	33	P08237	ATP-dependent 6-phosphofructokinase, muscle type	ALVFQPVAELKDQTDFEHR	727	40.9	P08237	ATP-dependent 6-phosphofructokinase, muscle type	IFANTPDSGCVLGMR	709	34.8
SIA	605.503	5	1.5	78.6	37.2	P07195	L-lactate dehydrogenase B chain	EVHKMVVESAYEVIK	233	41.4	P00338	L-lactate dehydrogenase A chain	VIGSGCNLDSAR	163	34
SIA	1011.52	4	0.19	74.8	30.6	Q99714	3-hydroxyacyl-CoA dehydrogenase type-2	LVGQGASAVLLDLPNSGGEAQAKK	52	42.8	Q99714	3-hydroxyacyl-CoA dehydrogenase type-2	LGNNCVFAPADVTSEK	58	30.2
SIA	695.926	5	-2.4	32.8	14.5	P13639	Elongation factor 2	DLEEDHACIPIK	567	18.3	P13639	Elongation factor 2	ETVSEESNVLCLSKSPNK	594	10.7
SIA	585.034	7	-0.5	71.7	29.7	P49773	Adenosine 5'-monophosphoramidase HINT1	CLAFHDISPQAPTHFLVIPK	38	42	P49773	Adenosine 5'-monophosphoramidase HINT1	AQVARPGGDTIFGKIIR	21	29.9
SIA	588.09	5	-0.78	88.5	29.2	P61247	40S ribosomal protein S3a	ACQSIYPLHDVFVR	201	56.7	P61247	40S ribosomal protein S3a	ATGDETGAKVER	249	30.7
SIA	1159.87	4	11	93.1	40.3	P21281	V-type proton ATPase subunit B, brain isoform	GPVVLAEDFLDIMGQPINPQCR	162	52.8	P21281	V-type proton ATPase subunit B, brain isoform	LTYKTVSGVNGPLVILDHVK	48	39.5
SIA	595.92	5	2.2	71.8	15.7	P0DMV8	Heat shock 70 kDa protein 1A	AAAIGIDLGTTYSCVGVFQHGK	17	56.1	P0DMV9	Heat shock 70 kDa protein 1B	IPKVQK	345	13.9
SIA	595.92	5	2.2	71.8	15.7	P0DMV9	Heat shock 70 kDa protein 1B	AAAIGIDLGTTYSCVGVFQHGK	17	56.1	P0DMV8	Heat shock 70 kDa protein 1A	IPKVQK	345	13.9
SIA	508.452	6	-0.89	62.4	34.5	P78371	T-complex protein 1 subunit beta	LKGSGNLEAIHIIK	191	26.2	P78371	T-complex protein 1 subunit beta	SLHDALCVLAQTVK	395	21.1
SIA	900.95	4	-0.39	81.4	27.4	P60709	Actin, cytoplasmic 1	LCYVALDFEQEMATAASSSSLEK	217	54	P60709	Actin, cytoplasmic 1	IKIIAPPER	328	22.5
SIA	799.657	4	0.59	76.1	32.2	Q13310	Polyadenylate-binding protein 4	ALYDTFSAFGNILSCK	128	43.9	Q13310	Polyadenylate-binding protein 4	SGVGNVFIKNLDK	104	27.5
SIA	557.879	5	-0.43	72.2	29.9	Q9UMS4	Pre-mRNA-processing factor 19	QELSHALYQHDAACR	114	42.3	Q9UMS4	Pre-mRNA-processing factor 19	LTKEVTAAR	122	25.9
SIA	670.989	6	0.82	63.1	32	Q13283	Ras GTPase-activating protein-binding protein 1	HPDSHQLFIGNLPHEVDKSELK	353	31.1	Q13283	Ras GTPase-activating protein-binding protein 1	VMSQNFTNCHTK	73	30.3
SIA	864.434	4	-0.34	85.5	27.2	P09104	Gamma-enolase	SGETEDTFIADLVVGLCTGQIK	389	58.3	P06733	Alpha-enolase	IEEELGSKAK	420	23.1
SIA	864.434	4	-0.34	85.5	27.2	P13929	Beta-enolase	SGETEDTFIADLVVGLCTGQIK	389	58.3	P06733	Alpha-enolase	IEEELGSKAK	420	23.1
SIA	891.708	4	-2.8	96.2	27.1	P05388	60S acidic ribosomal protein P0	AGAIAPCEVTVPAQNTGLGPEK	119	69.1	P05388	60S acidic ribosomal protein P0	DMLLANKVPAAAR	106	22.2
SIA	592.643	6	1.6	59.7	30.7	Q9Y230	RuvB-like 2	FVQCPDGELQK	227	29	Q9Y230	RuvB-like 2	RKEVVHTVSLHEIDVINSR	236	21.7
SIA	621.899	5	0.19	60.8	30.9	P09622	Dihydrolipoyl dehydrogenase, mitochondrial	VCHAHPTLSEAFR	484	29.9	P09622	Dihydrolipoyl dehydrogenase, mitochondrial	SEEQLKEEGIEYK	410	23.7
SIA	755.621	4	-1.3	70.5	31.5	P82675	28S ribosomal protein S5, mitochondrial	EECGPLPIVVASPR	377	39	P82675	28S ribosomal protein S5, mitochondrial	KDPEPEDEVPDVK	393	23.5
SIA	765.115	4	-0.045	89.7	40.8	P18669	Phosphoglycerate mutase 1	YADLTEDQLPSCESLK	153	48.9	P15259	Phosphoglycerate mutase 2	AMEAVAAQGKAK	251	33.6
SIA	476.067	5	-1.2	58	31.2	O95478	Ribosome biogenesis protein NSA2 homolog	ATFCLPILGVK	193	26.8	O95478	Ribosome biogenesis protein NSA2 homolog	KAHVTHPELK	180	14.3
SIA	529.43	6	-1.4	65.5	27.2	Q9UMS4	Pre-mRNA-processing factor 19	LQDKATVLTTER	179	33.4	Q9UMS4	Pre-mRNA-processing factor 19	QELSHALYQHDAACR	114	32.2
SIA	849.804	5	-3.2	71.1	35.3	O60716	Catenin delta-1	YQEAAPNVANNTGPHAASCFGAK	618	35.8	O60716	Catenin delta-1	GKKPIEDPANDTVDFPK	633	27.5
SIA	935.177	4	-0.65	68.7	31.4	O14950	Myosin regulatory light chain 12B	NAFACFDEEATGTIQEDYLR	109	37.3	O14950	Myosin regulatory light chain 12B	KGNFNYIEFTR	151	26.4
SIA	744.869	4	-2.1	68.4	12	P06733	Alpha-enolase	SGETEDTFIADLVVGLCTGQIK	389	56.4	P06733	Alpha-enolase	EKYGK	199	4.2
SIA	1172.34	4	11	105.3	41.5	P31150	Rab GDP dissociation inhibitor alpha	YGKSPYLYPLYGLGELPQGFAR	221	63.8	P50395	Rab GDP dissociation inhibitor beta	NTNDANSCQIIIPQNQVNR	317	38.1
SIA	1172.34	4	11	105.3	41.5	P50395	Rab GDP dissociation inhibitor beta	YGKSPYLYPLYGLGELPQGFAR	221	63.8	P31150	Rab GDP dissociation inhibitor alpha	NTNDANSCQIIIPQNQVNR	317	38.1
SIA	942.487	4	-1.2	90.9	17.6	P0DMV8	Heat shock 70 kDa protein 1A	ELEQVCNPIISGLYQGAGGPGPGGFGAQGPK	603	73.3	P0DMV8	Heat shock 70 kDa protein 1A	IPKVQK	345	10.2
SIA	898.698	4	-0.08	75	32.5	P50990	T-complex protein 1 subunit theta	QITSYGETCPGLEQYAIK	430	42.5	P50990	T-complex protein 1 subunit theta	AVDDGVNTFKVLTR	400	25.5
SIA	927.121	5	1.2	69.9	29.8	Q96AG4	Leucine-rich repeat-containing protein 59	LVNLQHLDLLNNKLVTLPVSFAQLK	96	40.1	Q96AG4	Leucine-rich repeat-containing protein 59	LTTLPSDFCGLTHLVK	59	24.2
SIA	750.889	4	-1.7	43.5	20.5	P06733	Alpha-enolase	TAIGKAGYTDK	233	21.7	P06733	Alpha-enolase	IAKAVNEKSCNCLLLK	337	7.2
SIA	767.81	5	0.63	83.9	44.1	P62277	40S ribosomal protein S13	SKGLAPDLPEDLYHLIK	78	39.8	P46777	60S ribosomal protein L5	VGLTNYAAAYCTGLLLAR	100	36.3
SIA	942.487	4	-1.2	90.9	17.6	P0DMV9	Heat shock 70 kDa protein 1B	ELEQVCNPIISGLYQGAGGPGPGGFGAQGPK	603	73.3	P0DMV9	Heat shock 70 kDa protein 1B	IPKVQK	345	10.2
SIA	839.424	5	-0.058	90.1	28.7	Q15691	Microtubule-associated protein RP/EB family member 1	NIELICQENEGENDPVLQR	228	60.2	Q15691	Microtubule-associated protein RP/EB family member 1	KPLTSSSAAPQRPISTQR	151	30.8
SIA	807.658	4	-0.83	83.2	28.6	P39687	Acidic leucine-rich nuclear phosphoprotein 32 family member A	SLDLFNCEVTNLNDYR	123	54.6	P39687	Acidic leucine-rich nuclear phosphoprotein 32 family member A	IKDLSTIEPLK	101	28.4
SIA	728.367	5	-0.79	71.3	36.8	Q13509	Tubulin beta-3 chain	EIVHIQAGQCGNQIGAK	12	34.5	P07437	Tubulin beta chain	ISVYYNEATGGKYVPR	58	32.4
SIA	681.128	5	-0.54	51.3	12	P13639	Elongation factor 2	YRCELLYEGPPDDEAAMGIK	369	39.3	P13639	Elongation factor 2	EETAKLIEK	314	8.1
SIA	587.909	5	-1	49.1	24.2	Q02790	Peptidyl-prolyl cis-trans isomerase FKBP4	EKFQIPPNAELK	234	21.6	Q02790	Peptidyl-prolyl cis-trans isomerase FKBP4	LASHLNLAMCHLK	328	16.9
SIA	907.661	5	0.93	58.2	25.7	P21333	Filamin-A	LTVSSLQESGLKVNQPASFAVSLNGAK	2346	32.5	P21333	Filamin-A	ATCAPQHGAPGPGPADASK	2543	18.6
SIA	525.285	5	-1.5	72.3	28.7	P78371	T-complex protein 1 subunit beta	LKGSGNLEAIHIIK	191	43.6	P78371	T-complex protein 1 subunit beta	HGINCFINR	289	22.5
SIA	972.682	5	1	80.9	34.1	P63261	Actin, cytoplasmic 2	LCYVALDFEQEMATAASSSSLEK	217	46.8	P60709	Actin, cytoplasmic 1	VAPEEHPVLLTEAPLNPKANR	113	29.6
SIA	685.358	5	-0.12	63.5	31.3	Q01518	Adenylyl cyclase-associated protein 1	TDGCHAYLSK	416	29	Q01518	Adenylyl cyclase-associated protein 1	LGLVFDDVVGIVEIINSKDVK	395	26.7
SIA	832.173	4	2.7	64.9	32.6	P00505	Aspartate aminotransferase, mitochondrial	ASAELALGENSEVLKSGR	122	31.6	P00505	Aspartate aminotransferase, mitochondrial	EYLPIGGLAEFCK	106	29.8
SIA	972.682	5	1	80.9	34.1	P60709	Actin, cytoplasmic 1	LCYVALDFEQEMATAASSSSLEK	217	46.8	P63261	Actin, cytoplasmic 2	VAPEEHPVLLTEAPLNPKANR	113	29.6
SIA	993.737	4	-1.5	52.1	21.9	Q02790	Peptidyl-prolyl cis-trans isomerase FKBP4	ATESGAQSAPLPMEGVDISPKQDEGVLK	28	30.2	Q02790	Peptidyl-prolyl cis-trans isomerase FKBP4	TQLAVCQQR	396	13.9
SIA	1104.77	4	-1.4	66.7	28.2	P14618	Pyruvate kinase PKM	AEGSDVANAVLDGADCIMLSGETAK	358	38.5	P14618	Pyruvate kinase PKM	GADFLVTEVENGGSLGSKK	206	26.8
SIA	866.438	4	0.12	95.9	28.2	Q15691	Microtubule-associated protein RP/EB family member 1	NIELICQENEGENDPVLQR	228	67.7	Q15691	Microtubule-associated protein RP/EB family member 1	TAAAPKAGPGVVR	174	30
SIA	839.434	5	3.1	64.4	32.4	P17987	T-complex protein 1 subunit alpha	YINENLIVNTDELGRDCLINAAK	147	32	P17987	T-complex protein 1 subunit alpha	DNKQAGVFEPTIVK	499	25.6
SIA	988.263	4	0.23	86.2	26.4	P09104	Gamma-enolase	SGETEDTFIADLVVGLCTGQIK	389	59.8	P06733	Alpha-enolase	IGAEVYHNLKNVIK	193	22
SIA	988.263	4	0.23	86.2	26.4	P13929	Beta-enolase	SGETEDTFIADLVVGLCTGQIK	389	59.8	P06733	Alpha-enolase	IGAEVYHNLKNVIK	193	22
SIA	835.584	5	0.86	101.6	27.7	P13797	Plastin-3	EGICALGGTSELSSEGTQHSYSEEEK	104	73.9	P13797	Plastin-3	EANMPLPGYKVR	52	19.9
SIA	742.849	4	-0.12	56.4	12.3	P06733	Alpha-enolase	YGKDATNVGDEGGFAPNILENK	202	44.1	P06733	Alpha-enolase	TGAPCR	399	8
SIA	623.946	5	0.69	44.8	16.4	P06733	Alpha-enolase	FGANAILGVSLAVCK	119	28.4	P06733	Alpha-enolase	IGAEVYHNLKNVIK	193	11.9
SIA	1043.77	4	-3.7	110.4	27.3	P0DMV8	Heat shock 70 kDa protein 1A	ELEQVCNPIISGLYQGAGGPGPGGFGAQGPK	603	83.1	P17066	Heat shock 70 kDa protein 6	ANKITITNDK	502	20.1
SIA	733.769	5	0.2	70.2	36.5	P04350	Tubulin beta-4A chain	EIVHLQAGQCGNQIGAK	12	33.7	P68371	Tubulin beta-4B chain	INVYYNEATGGKYVPR	58	28.5
SIA	731.144	4	1.5	87.7	38.5	P31946	14-3-3 protein beta/alpha	NLLSVAYKNVVGAR	51	49.2	P63104	14-3-3 protein zeta/delta	DICNDVLSLLEK	94	32.7
SIA	730.871	4	-1.3	61.6	29.1	P09936	Ubiquitin carboxyl-terminal hydrolase isozyme L1	LGFEDGSVLKQFLSETEK	115	32.5	P09936	Ubiquitin carboxyl-terminal hydrolase isozyme L1	FSAVALCK	220	25.8
SIA	973.942	4	-0.98	85.3	32.6	P18754	Regulator of chromosome condensation	SGQVYSFGCNDEGALGR	93	52.7	P18754	Regulator of chromosome condensation	DTSVEGSEMVPGKVELQEK	114	27.9
SIA	827.683	4	1.4	56.5	27.6	P40926	Malate dehydrogenase, mitochondrial	TIIPLISQCTPK	212	28.9	P40926	Malate dehydrogenase, mitochondrial	VSSFEEKMISDAIPELK	314	27.5
SIA	773.969	5	-0.29	45.9	22.8	P21333	Filamin-A	THEAEIVEGENHTYCIR	2199	23.1	P21333	Filamin-A	FVPAEMGTHTVSVKYK	2215	18.3
SIA	693.175	5	1.4	76.6	41	P32322	Pyrroline-5-carboxylate reductase 1, mitochondrial	LDSPAGTALSPSGHTKLLPR	307	35.6	Q96C36	Pyrroline-5-carboxylate reductase 2	SLLINAVEASCIR	262	34.8
SIA	740.934	5	1.4	72.7	33.4	Q15021	Condensin complex subunit 1	ESTGNMVTGQTVCK	596	36.6	Q15021	Condensin complex subunit 1	NKPNMSDPEESRGNDELVK	599	32
SIA	902.926	4	0.3	70	34.4	P11498	Pyruvate carboxylase, mitochondrial	ADFAQACQDAGVR	131	35.6	P11498	Pyruvate carboxylase, mitochondrial	VAKENNVDAVHPGYGFLSER	107	32.3
SIA	550.125	6	-0.94	72.6	34.8	P32969	60S ribosomal protein L9	MRPGVACSVSQAQK	134	37.8	O60814	Histone H2B type 1-K	LLLPGELAKHAVSEGTK	109	28.3
SIA	550.125	6	-0.94	72.6	34.8	P32969	60S ribosomal protein L9	MRPGVACSVSQAQK	134	37.8	P06899	Histone H2B type 1-J	LLLPGELAKHAVSEGTK	109	28.3
SIA	550.125	6	-0.94	72.6	34.8	P32969	60S ribosomal protein L9	MRPGVACSVSQAQK	134	37.8	P33778	Histone H2B type 1-B	LLLPGELAKHAVSEGTK	109	28.3
SIA	550.125	6	-0.94	72.6	34.8	P32969	60S ribosomal protein L9	MRPGVACSVSQAQK	134	37.8	P57053	Histone H2B type F-S	LLLPGELAKHAVSEGTK	109	28.3
SIA	550.125	6	-0.94	72.6	34.8	P32969	60S ribosomal protein L9	MRPGVACSVSQAQK	134	37.8	Q8N257	Histone H2B type 3-B	LLLPGELAKHAVSEGTK	109	28.3
SIA	550.125	6	-0.94	72.6	34.8	P32969	60S ribosomal protein L9	MRPGVACSVSQAQK	134	37.8	Q93079	Histone H2B type 1-H	LLLPGELAKHAVSEGTK	109	28.3
SIA	550.125	6	-0.94	72.6	34.8	P32969	60S ribosomal protein L9	MRPGVACSVSQAQK	134	37.8	Q99879	Histone H2B type 1-M	LLLPGELAKHAVSEGTK	109	28.3
SIA	999.233	4	3.2	70.1	30	P09936	Ubiquitin carboxyl-terminal hydrolase isozyme L1	NEAIQAAHDAVAQEGQCR	152	40.1	P09936	Ubiquitin carboxyl-terminal hydrolase isozyme L1	LGFEDGSVLKQFLSETEK	115	22.4
SIA	998.262	4	4	66.8	30.4	O75369	Filamin-B	VGEAGLLSVDCSEAGPGALGLEAVSDSGTK	1158	36.4	O75369	Filamin-B	IKVFGPGIEGK	1232	23.5
SIA	1189.6	4	0.95	74.3	30.8	Q8NHW5	60S acidic ribosomal protein P0-like	AGAIAPCEVTVPAQNTGLGPEKTSFFQALGITTK	134	37	Q8NHW5	60S acidic ribosomal protein P0-like	CFIVGADNVGSK	27	22
SIA	672.842	4	0.88	80.2	33.4	Q00610	Clathrin heavy chain 1	ALEHFTDLYDIKR	637	46.8	P53675	Clathrin heavy chain 2	AHIAQLCEK	617	32.2
SIA	1082.27	4	0.97	89	36.5	P50395	Rab GDP dissociation inhibitor beta	YGKSPYLYPLYGLGELPQGFAR	221	52.5	P31150	Rab GDP dissociation inhibitor alpha	TDDYLDQPCLETVNR	202	39.1
SIA	948.457	5	1.1	69.8	27.8	P35268	60S ribosomal protein L22	FTLDCTHPVEDGIMDAANFEQFLQER	25	40.7	P35268	60S ribosomal protein L22	VNGKAGNLGGGVVTIER	52	32.7
SIA	908.966	4	0.67	84.1	36.6	P39687	Acidic leucine-rich nuclear phosphoprotein 32 family member A	SLDLFNCEVTNLNDYR	123	47.5	Q92688	Acidic leucine-rich nuclear phosphoprotein 32 family member B	LPNLTHLNLSGNKLK	99	29.2
SIA	1072.02	4	-6.1	68.5	19.9	P21333	Filamin-A	VQGPKGLVEPVDVVDNADGTQTVNYVPSR	1491	48.6	P21333	Filamin-A	CSGPGLSPGMVR	1453	21.4
SIA	616.32	5	0.35	75.7	40.6	A0A2R8Y619	Histone H2B type 2-K1	LLLPGELAKHAVSEGTK	105	35.1	P0DMV9	Heat shock 70 kDa protein 1B	FEELCSDLFR	306	33.2
SIA	616.32	5	0.35	75.7	40.6	O60814	Histone H2B type 1-K	LLLPGELAKHAVSEGTK	109	35.1	P0DMV8	Heat shock 70 kDa protein 1A	FEELCSDLFR	306	33.2
SIA	616.32	5	0.35	75.7	40.6	O60814	Histone H2B type 1-K	LLLPGELAKHAVSEGTK	109	35.1	P0DMV9	Heat shock 70 kDa protein 1B	FEELCSDLFR	306	33.2
SIA	616.32	5	0.35	75.7	40.6	O60814	Histone H2B type 1-K	LLLPGELAKHAVSEGTK	109	35.1	P17066	Heat shock 70 kDa protein 6	FEELCSDLFR	308	33.2
SIA	616.32	5	0.35	75.7	40.6	O60814	Histone H2B type 1-K	LLLPGELAKHAVSEGTK	109	35.1	P48741	Putative heat shock 70 kDa protein 7	FEELCSDLFR	308	33.2
SIA	616.32	5	0.35	75.7	40.6	P33778	Histone H2B type 1-B	LLLPGELAKHAVSEGTK	109	35.1	P0DMV8	Heat shock 70 kDa protein 1A	FEELCSDLFR	306	33.2
SIA	616.32	5	0.35	75.7	40.6	P33778	Histone H2B type 1-B	LLLPGELAKHAVSEGTK	109	35.1	P17066	Heat shock 70 kDa protein 6	FEELCSDLFR	308	33.2
SIA	616.32	5	0.35	75.7	40.6	P33778	Histone H2B type 1-B	LLLPGELAKHAVSEGTK	109	35.1	P48741	Putative heat shock 70 kDa protein 7	FEELCSDLFR	308	33.2
SIA	616.32	5	0.35	75.7	40.6	P57053	Histone H2B type F-S	LLLPGELAKHAVSEGTK	109	35.1	P48741	Putative heat shock 70 kDa protein 7	FEELCSDLFR	308	33.2
SIA	616.32	5	0.35	75.7	40.6	P58876	Histone H2B type 1-D	LLLPGELAKHAVSEGTK	109	35.1	P0DMV8	Heat shock 70 kDa protein 1A	FEELCSDLFR	306	33.2
SIA	616.32	5	0.35	75.7	40.6	P58876	Histone H2B type 1-D	LLLPGELAKHAVSEGTK	109	35.1	P0DMV9	Heat shock 70 kDa protein 1B	FEELCSDLFR	306	33.2
SIA	616.32	5	0.35	75.7	40.6	P58876	Histone H2B type 1-D	LLLPGELAKHAVSEGTK	109	35.1	P17066	Heat shock 70 kDa protein 6	FEELCSDLFR	308	33.2
SIA	616.32	5	0.35	75.7	40.6	P62807	Histone H2B type 1-C/E/F/G/I	LLLPGELAKHAVSEGTK	109	35.1	P0DMV8	Heat shock 70 kDa protein 1A	FEELCSDLFR	306	33.2
SIA	616.32	5	0.35	75.7	40.6	Q16778	Histone H2B type 2-E	LLLPGELAKHAVSEGTK	109	35.1	P0DMV8	Heat shock 70 kDa protein 1A	FEELCSDLFR	306	33.2
SIA	616.32	5	0.35	75.7	40.6	Q16778	Histone H2B type 2-E	LLLPGELAKHAVSEGTK	109	35.1	P48741	Putative heat shock 70 kDa protein 7	FEELCSDLFR	308	33.2
SIA	616.32	5	0.35	75.7	40.6	Q5QNW6	Histone H2B type 2-F	LLLPGELAKHAVSEGTK	109	35.1	P0DMV9	Heat shock 70 kDa protein 1B	FEELCSDLFR	306	33.2
SIA	616.32	5	0.35	75.7	40.6	Q5QNW6	Histone H2B type 2-F	LLLPGELAKHAVSEGTK	109	35.1	P48741	Putative heat shock 70 kDa protein 7	FEELCSDLFR	308	33.2
SIA	616.32	5	0.35	75.7	40.6	Q8N257	Histone H2B type 3-B	LLLPGELAKHAVSEGTK	109	35.1	P0DMV8	Heat shock 70 kDa protein 1A	FEELCSDLFR	306	33.2
SIA	616.32	5	0.35	75.7	40.6	Q8N257	Histone H2B type 3-B	LLLPGELAKHAVSEGTK	109	35.1	P17066	Heat shock 70 kDa protein 6	FEELCSDLFR	308	33.2
SIA	616.32	5	0.35	75.7	40.6	Q93079	Histone H2B type 1-H	LLLPGELAKHAVSEGTK	109	35.1	P0DMV8	Heat shock 70 kDa protein 1A	FEELCSDLFR	306	33.2
SIA	616.32	5	0.35	75.7	40.6	Q93079	Histone H2B type 1-H	LLLPGELAKHAVSEGTK	109	35.1	P17066	Heat shock 70 kDa protein 6	FEELCSDLFR	308	33.2
SIA	616.32	5	0.35	75.7	40.6	Q93079	Histone H2B type 1-H	LLLPGELAKHAVSEGTK	109	35.1	P48741	Putative heat shock 70 kDa protein 7	FEELCSDLFR	308	33.2
SIA	616.32	5	0.35	75.7	40.6	Q99877	Histone H2B type 1-N	LLLPGELAKHAVSEGTK	109	35.1	P17066	Heat shock 70 kDa protein 6	FEELCSDLFR	308	33.2
SIA	616.32	5	0.35	75.7	40.6	Q99877	Histone H2B type 1-N	LLLPGELAKHAVSEGTK	109	35.1	P48741	Putative heat shock 70 kDa protein 7	FEELCSDLFR	308	33.2
SIA	616.32	5	0.35	75.7	40.6	Q99879	Histone H2B type 1-M	LLLPGELAKHAVSEGTK	109	35.1	P0DMV8	Heat shock 70 kDa protein 1A	FEELCSDLFR	306	33.2
SIA	616.32	5	0.35	75.7	40.6	Q99879	Histone H2B type 1-M	LLLPGELAKHAVSEGTK	109	35.1	P17066	Heat shock 70 kDa protein 6	FEELCSDLFR	308	33.2
SIA	616.32	5	0.35	75.7	40.6	Q99879	Histone H2B type 1-M	LLLPGELAKHAVSEGTK	109	35.1	P48741	Putative heat shock 70 kDa protein 7	FEELCSDLFR	308	33.2
SIA	616.32	5	0.35	75.7	40.6	Q99880	Histone H2B type 1-L	LLLPGELAKHAVSEGTK	109	35.1	P0DMV8	Heat shock 70 kDa protein 1A	FEELCSDLFR	306	33.2
SIA	616.32	5	0.35	75.7	40.6	Q99880	Histone H2B type 1-L	LLLPGELAKHAVSEGTK	109	35.1	P0DMV9	Heat shock 70 kDa protein 1B	FEELCSDLFR	306	33.2
SIA	616.32	5	0.35	75.7	40.6	Q99880	Histone H2B type 1-L	LLLPGELAKHAVSEGTK	109	35.1	P48741	Putative heat shock 70 kDa protein 7	FEELCSDLFR	308	33.2
SIA	616.32	5	0.35	75.7	40.6	Q96A08	Histone H2B type 1-A	LLLPGELAKHAVSEGTK	110	35.1	P0DMV9	Heat shock 70 kDa protein 1B	FEELCSDLFR	306	33.2
SIA	616.32	5	0.35	75.7	40.6	Q96A08	Histone H2B type 1-A	LLLPGELAKHAVSEGTK	110	35.1	P17066	Heat shock 70 kDa protein 6	FEELCSDLFR	308	33.2
SIA	573.705	5	-2.3	67.1	26.8	P48643	T-complex protein 1 subunit epsilon	VAIEHLDKISDSVLVDIK	150	40.3	P48643	T-complex protein 1 subunit epsilon	VVNSCHR	181	19.1
SIA	828.417	4	6.8	72.8	36.5	P61081	NEDD8-conjugating enzyme Ubc12	TCDISFSDPDDLLNFK	47	36.1	P61081	NEDD8-conjugating enzyme Ubc12	IQKDINELNLPK	36	28.7
SIA	476.911	6	-2.2	72.6	23.2	Q9UQ80	Proliferation-associated protein 2G4	VAHSFNCTPIEGMLSHQLK	179	49.4	Q9UQ80	Proliferation-associated protein 2G4	KADVIK	139	16.6
SIA	653.602	4	-0.86	59.2	15.5	P06733	Alpha-enolase	VNQIGSVTESLQACK	357	43.7	P06733	Alpha-enolase	MSILKIHAR	5	10
SIA	552.874	5	-0.58	66.6	33.2	P15531	Nucleoside diphosphate kinase A	GDFCIQVGR	109	33.4	P22392	Nucleoside diphosphate kinase B	ASEEHLKQHYIDLK	49	32.4
SIA	511.665	5	0.15	67.9	32.3	P23528	Cofilin-1	HELQANCYEEVK	139	35.6	P63261	Actin, cytoplasmic 2	IKIIAPPER	328	32.4
SIA	511.665	5	0.15	67.9	32.3	P23528	Cofilin-1	HELQANCYEEVK	139	35.6	P62736	Actin, aortic smooth muscle	IKIIAPPER	330	32.4
SIA	884.952	4	2.3	87.4	28.7	Q92598	Heat shock protein 105 kDa	TIGVAAKNQQITHANNTVSNFK	53	58.7	Q92598	Heat shock protein 105 kDa	CTPSVISFGSK	34	31.2
SIA	805.82	5	-0.13	52.4	27.7	P30050	60S ribosomal protein L12	HPHDIIDDINSGAVECPAS	162	24.7	P30050	60S ribosomal protein L12	QAQIEVVPSASALIIKALK	83	17
SIA	689.032	6	0.95	70	26.7	P05388	60S acidic ribosomal protein P0	AGAIAPCEVTVPAQNTGLGPEK	119	43.3	P05388	60S acidic ribosomal protein P0	GHLENNPALEKLLPHIR	77	25.7
SIA	694.617	4	-1.4	74.8	30.1	P17987	T-complex protein 1 subunit alpha	DNKQAGVFEPTIVK	499	44.7	P17987	T-complex protein 1 subunit alpha	ICDDELILIK	357	28.5
SIA	963.004	4	0.25	78.8	29.2	Q8NHW5	60S acidic ribosomal protein P0-like	AGAIAPCEVTVPAQNTGLGPEK	119	49.6	Q8NHW5	60S acidic ribosomal protein P0-like	TSFFQALGITTKISR	146	22.2
SIA	713.599	4	0.73	75	30.3	P15531	Nucleoside diphosphate kinase A	VMLGETNPADSKPGTIR	100	44.7	P15531	Nucleoside diphosphate kinase A	GDFCIQVGR	109	29.6
SIA	713.599	4	0.73	75	30.3	P22392	Nucleoside diphosphate kinase B	VMLGETNPADSKPGTIR	100	44.7	P22392	Nucleoside diphosphate kinase B	GDFCIQVGR	109	29.6
SIA	971.504	4	0.21	68.5	31.5	O00410	Importin-5	VAAAESMPLLLECAR	733	37	O00410	Importin-5	EGFVEYTEQVVKLMVPLLK	705	27.2
SIA	511.866	5	0.8	68.8	32.3	P23528	Cofilin-1	HELQANCYEEVK	139	36.5	P63267	Actin, gamma-enteric smooth muscle	IKIIAPPER	329	26.8
SIA	511.866	5	0.8	68.8	32.3	P23528	Cofilin-1	HELQANCYEEVK	139	36.5	P68032	Actin, alpha cardiac muscle 1	IKIIAPPER	330	26.8
SIA	1043.77	4	-3.7	110.4	27.3	P0DMV9	Heat shock 70 kDa protein 1B	ELEQVCNPIISGLYQGAGGPGPGGFGAQGPK	603	83.1	P17066	Heat shock 70 kDa protein 6	ANKITITNDK	502	20.1
SIA	616.32	5	0.35	75.7	40.6	A0A2R8Y619	Histone H2B type 2-K1	LLLPGELAKHAVSEGTK	105	35.1	P0DMV8	Heat shock 70 kDa protein 1A	FEELCSDLFR	306	33.2
SIA	616.32	5	0.35	75.7	40.6	A0A2R8Y619	Histone H2B type 2-K1	LLLPGELAKHAVSEGTK	105	35.1	P17066	Heat shock 70 kDa protein 6	FEELCSDLFR	308	33.2
SIA	616.32	5	0.35	75.7	40.6	A0A2R8Y619	Histone H2B type 2-K1	LLLPGELAKHAVSEGTK	105	35.1	P48741	Putative heat shock 70 kDa protein 7	FEELCSDLFR	308	33.2
SIA	616.32	5	0.35	75.7	40.6	P06899	Histone H2B type 1-J	LLLPGELAKHAVSEGTK	109	35.1	P0DMV8	Heat shock 70 kDa protein 1A	FEELCSDLFR	306	33.2
SIA	616.32	5	0.35	75.7	40.6	P06899	Histone H2B type 1-J	LLLPGELAKHAVSEGTK	109	35.1	P0DMV9	Heat shock 70 kDa protein 1B	FEELCSDLFR	306	33.2
SIA	616.32	5	0.35	75.7	40.6	P06899	Histone H2B type 1-J	LLLPGELAKHAVSEGTK	109	35.1	P17066	Heat shock 70 kDa protein 6	FEELCSDLFR	308	33.2
SIA	616.32	5	0.35	75.7	40.6	P06899	Histone H2B type 1-J	LLLPGELAKHAVSEGTK	109	35.1	P48741	Putative heat shock 70 kDa protein 7	FEELCSDLFR	308	33.2
SIA	616.32	5	0.35	75.7	40.6	P23527	Histone H2B type 1-O	LLLPGELAKHAVSEGTK	109	35.1	P0DMV8	Heat shock 70 kDa protein 1A	FEELCSDLFR	306	33.2
SIA	616.32	5	0.35	75.7	40.6	P23527	Histone H2B type 1-O	LLLPGELAKHAVSEGTK	109	35.1	P0DMV9	Heat shock 70 kDa protein 1B	FEELCSDLFR	306	33.2
SIA	616.32	5	0.35	75.7	40.6	P23527	Histone H2B type 1-O	LLLPGELAKHAVSEGTK	109	35.1	P17066	Heat shock 70 kDa protein 6	FEELCSDLFR	308	33.2
SIA	616.32	5	0.35	75.7	40.6	P23527	Histone H2B type 1-O	LLLPGELAKHAVSEGTK	109	35.1	P48741	Putative heat shock 70 kDa protein 7	FEELCSDLFR	308	33.2
SIA	616.32	5	0.35	75.7	40.6	P33778	Histone H2B type 1-B	LLLPGELAKHAVSEGTK	109	35.1	P0DMV9	Heat shock 70 kDa protein 1B	FEELCSDLFR	306	33.2
SIA	616.32	5	0.35	75.7	40.6	P57053	Histone H2B type F-S	LLLPGELAKHAVSEGTK	109	35.1	P0DMV8	Heat shock 70 kDa protein 1A	FEELCSDLFR	306	33.2
SIA	616.32	5	0.35	75.7	40.6	P57053	Histone H2B type F-S	LLLPGELAKHAVSEGTK	109	35.1	P0DMV9	Heat shock 70 kDa protein 1B	FEELCSDLFR	306	33.2
SIA	616.32	5	0.35	75.7	40.6	P57053	Histone H2B type F-S	LLLPGELAKHAVSEGTK	109	35.1	P17066	Heat shock 70 kDa protein 6	FEELCSDLFR	308	33.2
SIA	616.32	5	0.35	75.7	40.6	P58876	Histone H2B type 1-D	LLLPGELAKHAVSEGTK	109	35.1	P48741	Putative heat shock 70 kDa protein 7	FEELCSDLFR	308	33.2
SIA	616.32	5	0.35	75.7	40.6	P62807	Histone H2B type 1-C/E/F/G/I	LLLPGELAKHAVSEGTK	109	35.1	P0DMV9	Heat shock 70 kDa protein 1B	FEELCSDLFR	306	33.2
SIA	616.32	5	0.35	75.7	40.6	P62807	Histone H2B type 1-C/E/F/G/I	LLLPGELAKHAVSEGTK	109	35.1	P17066	Heat shock 70 kDa protein 6	FEELCSDLFR	308	33.2
SIA	616.32	5	0.35	75.7	40.6	P62807	Histone H2B type 1-C/E/F/G/I	LLLPGELAKHAVSEGTK	109	35.1	P48741	Putative heat shock 70 kDa protein 7	FEELCSDLFR	308	33.2
SIA	616.32	5	0.35	75.7	40.6	Q16778	Histone H2B type 2-E	LLLPGELAKHAVSEGTK	109	35.1	P0DMV9	Heat shock 70 kDa protein 1B	FEELCSDLFR	306	33.2
SIA	616.32	5	0.35	75.7	40.6	Q16778	Histone H2B type 2-E	LLLPGELAKHAVSEGTK	109	35.1	P17066	Heat shock 70 kDa protein 6	FEELCSDLFR	308	33.2
SIA	616.32	5	0.35	75.7	40.6	Q5QNW6	Histone H2B type 2-F	LLLPGELAKHAVSEGTK	109	35.1	P0DMV8	Heat shock 70 kDa protein 1A	FEELCSDLFR	306	33.2
SIA	616.32	5	0.35	75.7	40.6	Q5QNW6	Histone H2B type 2-F	LLLPGELAKHAVSEGTK	109	35.1	P17066	Heat shock 70 kDa protein 6	FEELCSDLFR	308	33.2
SIA	616.32	5	0.35	75.7	40.6	Q8N257	Histone H2B type 3-B	LLLPGELAKHAVSEGTK	109	35.1	P0DMV9	Heat shock 70 kDa protein 1B	FEELCSDLFR	306	33.2
SIA	616.32	5	0.35	75.7	40.6	Q8N257	Histone H2B type 3-B	LLLPGELAKHAVSEGTK	109	35.1	P48741	Putative heat shock 70 kDa protein 7	FEELCSDLFR	308	33.2
SIA	616.32	5	0.35	75.7	40.6	Q93079	Histone H2B type 1-H	LLLPGELAKHAVSEGTK	109	35.1	P0DMV9	Heat shock 70 kDa protein 1B	FEELCSDLFR	306	33.2
SIA	616.32	5	0.35	75.7	40.6	Q99877	Histone H2B type 1-N	LLLPGELAKHAVSEGTK	109	35.1	P0DMV8	Heat shock 70 kDa protein 1A	FEELCSDLFR	306	33.2
SIA	616.32	5	0.35	75.7	40.6	Q99877	Histone H2B type 1-N	LLLPGELAKHAVSEGTK	109	35.1	P0DMV9	Heat shock 70 kDa protein 1B	FEELCSDLFR	306	33.2
SIA	616.32	5	0.35	75.7	40.6	Q99879	Histone H2B type 1-M	LLLPGELAKHAVSEGTK	109	35.1	P0DMV9	Heat shock 70 kDa protein 1B	FEELCSDLFR	306	33.2
SIA	616.32	5	0.35	75.7	40.6	Q99880	Histone H2B type 1-L	LLLPGELAKHAVSEGTK	109	35.1	P17066	Heat shock 70 kDa protein 6	FEELCSDLFR	308	33.2
SIA	616.32	5	0.35	75.7	40.6	Q96A08	Histone H2B type 1-A	LLLPGELAKHAVSEGTK	110	35.1	P0DMV8	Heat shock 70 kDa protein 1A	FEELCSDLFR	306	33.2
SIA	616.32	5	0.35	75.7	40.6	Q96A08	Histone H2B type 1-A	LLLPGELAKHAVSEGTK	110	35.1	P48741	Putative heat shock 70 kDa protein 7	FEELCSDLFR	308	33.2
SIA	928.433	4	-1.1	90.6	24.7	P13796	Plastin-2	EGICAIGGTSEQSSVGTQHSYSEEEK	101	65.9	P13796	Plastin-2	VNKPPYPK	444	16.7
SIA	834.992	5	4.7	78	31.5	P49327	Fatty acid synthase	DPETLVGYSMVGCQR	135	46.5	P49327	Fatty acid synthase	FDASFFGVHPKQAHTMDPQLR	70	28.7
SIA	1185.6	4	3.2	79.7	26.5	P60174	Triosephosphate isomerase	QSLGELIGTLNAAKVPADTEVVCAPPTAYIDFAR	33	46.7	P60174	Triosephosphate isomerase	IAVAAQNCYK	67	26.4
SIA	857.19	4	1.1	72.4	27.2	P37802	Transgelin-2	DGTVLCELINALYPEGQAPVK	63	45.2	P37802	Transgelin-2	KIQASTMAFK	79	22.5
SIA	552.874	5	-0.58	66.6	33.2	O60361	Putative nucleoside diphosphate kinase	GDFCIQVGR	94	33.4	P22392	Nucleoside diphosphate kinase B	ASEEHLKQHYIDLK	49	32.4
SIA	836.794	5	-5.1	99.5	34.9	P31150	Rab GDP dissociation inhibitor alpha	KFDLGQDVIDFTGHALALYR	174	54.5	P50395	Rab GDP dissociation inhibitor beta	TDDYLDQPCYETINR	202	37.6
SIA	713.599	4	0.73	75	30.3	O60361	Putative nucleoside diphosphate kinase	VMLGETNPADSKPGTIR	85	44.7	O60361	Putative nucleoside diphosphate kinase	GDFCIQVGR	94	29.6
SIA	839.899	4	2.3	75.5	32.4	Q13813	Spectrin alpha chain, non-erythrocytic 1	EAFLNTEDKGDSLDSVEALIK	1473	43.1	Q13813	Spectrin alpha chain, non-erythrocytic 1	GACAGSEDAVK	1622	31.2
SIA	960.207	4	-4.1	66.6	27.3	P07900	Heat shock protein HSP 90-alpha	VFIMDNCEELIPEYLNFIR	374	39.3	P07900	Heat shock protein HSP 90-alpha	EKYIDQEELNK	283	23
SIA	608.121	6	1.2	56.7	25.9	Q16576	Histone-binding protein RBBP7	IECEIKINHEGEVNR	119	30.8	Q16576	Histone-binding protein RBBP7	HPAKPDPSGECNPDLR	166	28.4
SIA	966.978	4	-0.063	69.6	27.5	P18669	Phosphoglycerate mutase 1	YADLTEDQLPSCESLK	153	42.1	P18669	Phosphoglycerate mutase 1	ALPFWNEEIVPQIKEGK	176	28.9
SIA	679.85	4	2	52	21.6	P04406	Glyceraldehyde-3-phosphate dehydrogenase	VPTANVSVVDLTCR	247	30.4	P04406	Glyceraldehyde-3-phosphate dehydrogenase	FHGTVKAENGK	61	20
SIA	605.503	5	1.5	78.6	37.2	P07195	L-lactate dehydrogenase B chain	EVHKMVVESAYEVIK	233	41.4	P07864	L-lactate dehydrogenase C chain	VIGSGCNLDSAR	163	34
SIA	605.503	5	1.5	78.6	37.2	P07195	L-lactate dehydrogenase B chain	EVHKMVVESAYEVIK	233	41.4	Q6ZMR3	L-lactate dehydrogenase A-like 6A	VIGSGCNLDSAR	163	34
SIA	667.336	5	4.7	67.4	32.6	Q99497	Parkinson disease protein 7	DVVICPDASLEDAKK	53	34.8	Q99497	Parkinson disease protein 7	VTVAGLAGKDPVQCSR	41	18.8
SIA	597.324	5	2.7	86.2	29.7	P27695	DNA-(apurinic or apyrimidinic site) endonuclease	LDYFLLSHSLLPALCDSK	296	56.5	P27695	DNA-(apurinic or apyrimidinic site) endonuclease	FLKGLASR	197	22.3
SIA	686.548	5	0.51	39.7	19.9	P62258	14-3-3 protein epsilon	HLIPAANTGESKVFYYK	118	19.8	P62258	14-3-3 protein epsilon	LICCDILDVLDK	97	18.9
SIA	710.725	5	1.9	91.6	32.4	Q9H910	Jupiter microtubule associated homolog 2	AGPAKEQEPMPTVDSHEPR	152	59.2	Q9H910	Jupiter microtubule associated homolog 2	DHVFLCEGEEPK	118	27.9
SIA	562.708	5	-0.5	70.9	31.4	O00422	Histone deacetylase complex subunit SAP18	VTQEEIKKEPEKPIDR	14	39.5	O00422	Histone deacetylase complex subunit SAP18	TCPLLLR	26	27.6
SIA	519.941	6	0.31	74.6	39.7	O15523	ATP-dependent RNA helicase DDX3Y	YTRPTPVQKHAIPIIK	206	34.9	O00571	ATP-dependent RNA helicase DDX3X	DLMACAQTGSGK	223	34.8
SIA	519.941	6	0.31	74.6	39.7	O00571	ATP-dependent RNA helicase DDX3X	YTRPTPVQKHAIPIIK	208	34.9	O15523	ATP-dependent RNA helicase DDX3Y	DLMACAQTGSGK	221	34.8
SIA	1054.52	4	-1.1	78.9	31.1	O14579	Coatomer subunit epsilon	NAFYIGSYQQCINEAQR	34	47.8	O14579	Coatomer subunit epsilon	FGVVLDEIKPSSAPELQAVR	74	29.8
SIA	822.394	4	-4.5	39.7	20.5	P13639	Elongation factor 2	CELLYEGPPDDEAAMGIK	369	19.2	P13639	Elongation factor 2	VMKFSVSPVVR	498	16
SIA	727.146	4	1.2	73.1	31.5	P00338	L-lactate dehydrogenase A chain	VIGSGCNLDSAR	163	41.6	P07195	L-lactate dehydrogenase B chain	NVNVFKFIIPQIVK	119	30.9
SIA	891.708	4	-2.8	96.2	27.1	Q8NHW5	60S acidic ribosomal protein P0-like	AGAIAPCEVTVPAQNTGLGPEK	119	69.1	Q8NHW5	60S acidic ribosomal protein P0-like	DMLLANKVPAAAR	106	22.2
SIA	870.16	4	-2.8	73.2	31.2	P09960	Leukotriene A-4 hydrolase	EQVEKSAYEFSETESMLK	230	42	P09960	Leukotriene A-4 hydrolase	AILPCQDTPSVK	147	27.3
SIA	780.404	4	-2.6	55.8	28.1	P07195	L-lactate dehydrogenase B chain	VIGSGCNLDSAR	164	25.7	P07195	L-lactate dehydrogenase B chain	SLADELALVDVLEDKLK	58	23.3
SIA	1089.04	4	-1.6	88.6	37.3	P26641	Elongation factor 1-gamma	AAAPAPEEEMDECEQALAAEPK	266	51.3	P68104	Elongation factor 1-alpha 1	LPLQDVYKIGGIGTVPVGR	255	37.1
SIA	1089.04	4	-1.6	88.6	37.3	P26641	Elongation factor 1-gamma	AAAPAPEEEMDECEQALAAEPK	266	51.3	Q5VTE0	Putative elongation factor 1-alpha-like 3	LPLQDVYKIGGIGTVPVGR	255	37.1
SIA	474.905	6	2	68.7	30.4	P22626	Heterogeneous nuclear ribonucleoproteins A2/B1	EESGKPGAHVTVK	104	38.3	P22626	Heterogeneous nuclear ribonucleoproteins A2/B1	LTDCVVMRDPASK	50	25.7
SIA	794.01	5	-0.71	63	25	P06744	Glucose-6-phosphate isomerase	MIPCDFLIPVQTQHPIR	404	38	P06744	Glucose-6-phosphate isomerase	DPSAVAKHFVALSTNTTK	241	24
SIA	816.922	4	0.99	78.3	28.3	Q08945	FACT complex subunit SSRP1	ADVIQATGDAICIFR	200	50	Q08945	FACT complex subunit SSRP1	TFDYKIPYTTVLR	233	27.4
SIA	802.187	5	-2	62.3	32.2	Q13085	Acetyl-CoA carboxylase 1	ITDIIGKEEGIGPENLR	1788	30.1	Q13085	Acetyl-CoA carboxylase 1	VSALNSVHCEHVEDEGESR	1769	29.1
SIA	718.777	5	-0.28	52.4	24.2	Q00610	Clathrin heavy chain 1	LHIIEVGTPPTGNQPFPKK	245	28.2	Q00610	Clathrin heavy chain 1	HSSLAGCQIINYR	151	23.1
SIA	693.355	5	-1.3	48	22.7	P55072	Transitional endoplasmic reticulum ATPase	ELQELVQYPVEHPDKFLK	502	25.3	P55072	Transitional endoplasmic reticulum ATPase	GVLFYGPPGCGK	522	17.5
SIA	853.054	5	-0.1	66.3	12.5	P13639	Elongation factor 2	LMEPIYLVEIQCPEQVVGGIYGVLNR	751	53.8	P13639	Elongation factor 2	EGKPLLKAVMR	337	14.3
SIA	511.665	5	0.15	67.9	32.3	P23528	Cofilin-1	HELQANCYEEVK	139	35.6	P60709	Actin, cytoplasmic 1	IKIIAPPER	328	32.4
SIA	511.665	5	0.15	67.9	32.3	P23528	Cofilin-1	HELQANCYEEVK	139	35.6	Q562R1	Beta-actin-like protein 2	IKIIAPPER	329	32.4
SIA	511.665	5	0.15	67.9	32.3	P23528	Cofilin-1	HELQANCYEEVK	139	35.6	P68133	Actin, alpha skeletal muscle	IKIIAPPER	330	32.4
SIA	600.702	5	-0.69	58.3	24.9	P49368	T-complex protein 1 subunit gamma	KGESQTDIEITREEDFTR	249	33.4	P49368	T-complex protein 1 subunit gamma	ACTILLR	372	20.3
SIA	631.106	5	0.42	107.4	34.7	P07205	Phosphoglycerate kinase 2	ASLSKLGDVYVNDAFGTAHR	156	72.7	P00558	Phosphoglycerate kinase 1	DCVGPEVEK	99	30.8
SIA	1016.25	4	-4.2	74.7	32.5	P12236	ADP/ATP translocase 3	YFAGNLASGGAAGATSLCFVYPLDFAR	129	42.2	P12236	ADP/ATP translocase 3	YKQIFLGGVDK	96	28.8
SIA	596.961	6	-0.88	59.4	27.2	P49321	Nuclear autoantigenic sperm protein	GGQEKQGEVIVSIEEKPK	262	32.2	P49321	Nuclear autoantigenic sperm protein	SVSGTDVQEECREK	254	22.9
SIA	723.531	5	-0.54	73	25.5	P26641	Elongation factor 1-gamma	AAAPAPEEEMDECEQALAAEPK	266	47.5	P26641	Elongation factor 1-gamma	EEKQKPQAER	241	22.2
SIA	731.144	4	1.5	87.7	38.5	P61981	14-3-3 protein gamma	NLLSVAYKNVVGAR	50	49.2	P63104	14-3-3 protein zeta/delta	DICNDVLSLLEK	94	32.7
SIA	731.144	4	1.5	87.7	38.5	Q04917	14-3-3 protein eta	NLLSVAYKNVVGAR	50	49.2	P63104	14-3-3 protein zeta/delta	DICNDVLSLLEK	94	32.7
SIA	675.871	4	0.49	75.5	25.4	P10809	60 kDa heat shock protein, mitochondrial	AAVEEGIVLGGGCALLR	442	50.1	P10809	60 kDa heat shock protein, mitochondrial	VTKDGVTVAK	75	21.5
SIA	845.939	4	5.2	66.8	22.1	P0DMV8	Heat shock 70 kDa protein 1A	AAAIGIDLGTTYSCVGVFQHGK	17	44.7	P0DMV8	Heat shock 70 kDa protein 1A	ANKITITNDK	500	14.1
SIA	695.548	5	1.4	66	29.2	P63241	Eukaryotic translation initiation factor 5A-1	VHLVGIDIFTGKK	67	36.8	P63241	Eukaryotic translation initiation factor 5A-1	YEDICPSTHNMDVPNIK	73	28.4
SIA	802.811	5	1.5	76.8	31.5	P07437	Tubulin beta chain	LTTPTYGDLNHLVSATMSGVTTCLR	239	45.3	P07437	Tubulin beta chain	KLAVNMVPFPR	252	29.9
SIA	972.682	5	1	80.9	34.1	Q6S8J3	POTE ankyrin domain family member E	LCYVALDFEQEMATAASSSSLEK	917	46.8	P60709	Actin, cytoplasmic 1	VAPEEHPVLLTEAPLNPKANR	113	29.6
SIA	972.682	5	1	80.9	34.1	Q6S8J3	POTE ankyrin domain family member E	LCYVALDFEQEMATAASSSSLEK	917	46.8	P63261	Actin, cytoplasmic 2	VAPEEHPVLLTEAPLNPKANR	113	29.6
SIA	1078.53	4	-0.79	82.9	34.3	P11142	Heat shock cognate 71 kDa protein	GETKSFYPEEVSSMVLTK	112	48.6	P0DMV8	Heat shock 70 kDa protein 1A	AAAIGIDLGTTYSCVGVFQHGK	17	29.7
SIA	1078.53	4	-0.79	82.9	34.3	P11142	Heat shock cognate 71 kDa protein	GETKSFYPEEVSSMVLTK	112	48.6	P0DMV9	Heat shock 70 kDa protein 1B	AAAIGIDLGTTYSCVGVFQHGK	17	29.7
SIA	474.253	4	6	34.7	17.7	P06733	Alpha-enolase	IAKAVNEK	330	17	P06733	Alpha-enolase	SCNCLLLK	337	10.2
SIA	638.631	6	0.19	60.3	24.7	O43707	Alpha-actinin-4	ACLISLGYDVENDR	793	32.1	O43707	Alpha-actinin-4	ASFNHFDKDHGGALGPEEFK	779	21
SIA	720.76	5	0.3	58.3	20.4	P21333	Filamin-A	CSGPGLSPGMVR	1453	37.9	P21333	Filamin-A	VHGPGIQSGTTNKPNKFTVETR	1375	30
SIA	747.357	4	1.3	65.3	30	P18669	Phosphoglycerate mutase 1	YADLTEDQLPSCESLK	153	35.3	P18669	Phosphoglycerate mutase 1	KAMEAVAAQGK	241	25.9
SIA	919.938	4	3.2	77	31.1	P60660	Myosin light polypeptide 6	VLDFEHFLPMLQTVAKNK	79	45.9	P60660	Myosin light polypeptide 6	MCDFTEDQTAEFK	2	34.6
SIA	916.457	4	-2.4	67.5	22.3	P07900	Heat shock protein HSP 90-alpha	VFIMDNCEELIPEYLNFIR	374	45.2	P07900	Heat shock protein HSP 90-alpha	EMLQQSKILK	407	20.7
SIA	912.479	5	1.8	92.9	28.4	P50991	T-complex protein 1 subunit delta	AQDIEAGDGTTSVVIIAGSLLDSCTK	120	64.5	P50991	T-complex protein 1 subunit delta	LLQKGIHPTIISESFQK	126	25.2
SIA	861.009	5	-1.6	69.8	37.4	Q13561	Dynactin subunit 2	GGSGGKTTGTPPDSSLVTYELHSRPEQDK	194	32	Q14203	Dynactin subunit 1	VTFSCAAGFGQR	1252	31.7
SIA	976.098	5	-3.7	71.3	21.5	P0DMV8	Heat shock 70 kDa protein 1A	ELEQVCNPIISGLYQGAGGPGPGGFGAQGPK	603	49.8	P0DMV8	Heat shock 70 kDa protein 1A	LDKAQIHDLVLVGGSTR	328	13.7
SIA	939.244	4	-1.2	75.9	29.7	O43175	D-3-phosphoglycerate dehydrogenase	EELIAELQDCEGLIVR	48	43.2	O43175	D-3-phosphoglycerate dehydrogenase	ILQDGGLQVVEKQNLSK	33	28.8
SIA	1089.04	4	-1.6	88.6	37.3	P26641	Elongation factor 1-gamma	AAAPAPEEEMDECEQALAAEPK	266	51.3	Q05639	Elongation factor 1-alpha 2	LPLQDVYKIGGIGTVPVGR	255	37.1
SIA	1042.48	5	-0.013	63.8	30.5	P21796	Voltage-dependent anion-selective channel protein 1	VTQSNFAVGYKTDEFQLHTNVNDGTEFGGSIYQK	174	33.3	P21796	Voltage-dependent anion-selective channel protein 1	YQIDPDACFSAK	232	24.2
SIA	879.7	4	-2.8	61.3	34.1	P84095	Rho-related GTP-binding protein RhoG	YLECSALQQDGVK	157	27.2	P84095	Rho-related GTP-binding protein RhoG	LKEQGQAPITPQQGQALAK	130	26.7
SIA	1208.34	4	-0.0068	64.4	31.7	P30040	Endoplasmic reticulum resident protein 29	DGDFENPVPYTGAVKVGAIQR	137	32.7	P30040	Endoplasmic reticulum resident protein 29	GQGVYLGMPGCLPVYDALAGEFIR	157	31
SIA	572.677	5	1.1	63.5	29	P49411	Elongation factor Tu, mitochondrial	HYAHTDCPGHADYVK	127	34.5	P49411	Elongation factor Tu, mitochondrial	ILAEGGGAKFK	88	27.8
SIA	537.678	5	-2.2	70.4	29.7	P09622	Dihydrolipoyl dehydrogenase, mitochondrial	VCHAHPTLSEAFR	484	40.7	P09622	Dihydrolipoyl dehydrogenase, mitochondrial	ITGKNQVTATK	159	22.5
SIA	692.143	5	-1.6	60.6	31.9	Q6L8Q7	2',5'-phosphodiesterase 12	IKQHEGLATFYR	377	28.7	Q6L8Q7	2',5'-phosphodiesterase 12	ELTGYNADVICLQEVDR	348	24.3
SIA	757.376	5	0.0065	62.2	31.2	P33316	Deoxyuridine 5'-triphosphate nucleotidohydrolase, mitochondrial	SGLAAKHFIDVGAGVIDEDYR	179	31	P33316	Deoxyuridine 5'-triphosphate nucleotidohydrolase, mitochondrial	TDIQIALPSGCYGR	166	24.6
SIA	550.125	6	-0.94	72.6	34.8	P32969	60S ribosomal protein L9	MRPGVACSVSQAQK	134	37.8	A0A2R8Y619	Histone H2B type 2-K1	LLLPGELAKHAVSEGTK	105	28.3
SIA	550.125	6	-0.94	72.6	34.8	P32969	60S ribosomal protein L9	MRPGVACSVSQAQK	134	37.8	P23527	Histone H2B type 1-O	LLLPGELAKHAVSEGTK	109	28.3
SIA	550.125	6	-0.94	72.6	34.8	P32969	60S ribosomal protein L9	MRPGVACSVSQAQK	134	37.8	P58876	Histone H2B type 1-D	LLLPGELAKHAVSEGTK	109	28.3
SIA	550.125	6	-0.94	72.6	34.8	P32969	60S ribosomal protein L9	MRPGVACSVSQAQK	134	37.8	P62807	Histone H2B type 1-C/E/F/G/I	LLLPGELAKHAVSEGTK	109	28.3
SIA	550.125	6	-0.94	72.6	34.8	P32969	60S ribosomal protein L9	MRPGVACSVSQAQK	134	37.8	Q16778	Histone H2B type 2-E	LLLPGELAKHAVSEGTK	109	28.3
SIA	550.125	6	-0.94	72.6	34.8	P32969	60S ribosomal protein L9	MRPGVACSVSQAQK	134	37.8	Q5QNW6	Histone H2B type 2-F	LLLPGELAKHAVSEGTK	109	28.3
SIA	550.125	6	-0.94	72.6	34.8	P32969	60S ribosomal protein L9	MRPGVACSVSQAQK	134	37.8	Q99877	Histone H2B type 1-N	LLLPGELAKHAVSEGTK	109	28.3
SIA	550.125	6	-0.94	72.6	34.8	P32969	60S ribosomal protein L9	MRPGVACSVSQAQK	134	37.8	Q99880	Histone H2B type 1-L	LLLPGELAKHAVSEGTK	109	28.3
SIA	550.125	6	-0.94	72.6	34.8	P32969	60S ribosomal protein L9	MRPGVACSVSQAQK	134	37.8	Q96A08	Histone H2B type 1-A	LLLPGELAKHAVSEGTK	110	28.3
SIA	679.187	6	0.042	80.3	26	Q99497	Parkinson disease protein 7	KGLIAAICAGPTALLAHEIGFGSK	99	40.9	Q99497	Parkinson disease protein 7	DVVICPDASLEDAKK	53	19.5
SIA	1083.23	4	-0.21	80.3	30.5	P41227	N-alpha-acetyltransferase 10	GLAAEDSGGDSKDLSEVSETTESTDVK	210	48.9	P41227	N-alpha-acetyltransferase 10	GNSPPSSGEACREEK	194	26.9
SIA	826.406	4	2.7	57.5	21.5	P10809	60 kDa heat shock protein, mitochondrial	CEFQDAYVLLSEK	237	31.2	P10809	60 kDa heat shock protein, mitochondrial	GYISPYFINTSKGQK	233	27.8
SIA	845.173	4	1.1	81.5	31.1	P38646	Stress-70 protein, mitochondrial	GAVVGIDLGTTNSCVAVMEGK	66	50.4	P38646	Stress-70 protein, mitochondrial	QAKVLENAEGAR	76	26.2
SIA	1049.02	4	-1.8	92.2	15.4	P0DMV8	Heat shock 70 kDa protein 1A	ELEQVCNPIISGLYQGAGGPGPGGFGAQGPK	603	76.6	P0DMV8	Heat shock 70 kDa protein 1A	VQVSYKGETK	108	8.2
SIA	1049.02	4	-1.8	92.2	15.4	P0DMV9	Heat shock 70 kDa protein 1B	ELEQVCNPIISGLYQGAGGPGPGGFGAQGPK	603	76.6	P0DMV9	Heat shock 70 kDa protein 1B	VQVSYKGETK	108	8.2
SIA	1105.79	4	5.8	85.9	22.4	P0DMV8	Heat shock 70 kDa protein 1A	ELEQVCNPIISGLYQGAGGPGPGGFGAQGPK	603	63.5	P0DMV8	Heat shock 70 kDa protein 1A	KFGDPVVQSDMK	77	17.7
SIA	1105.79	4	5.8	85.9	22.4	P0DMV9	Heat shock 70 kDa protein 1B	ELEQVCNPIISGLYQGAGGPGPGGFGAQGPK	603	63.5	P0DMV9	Heat shock 70 kDa protein 1B	KFGDPVVQSDMK	77	17.7
SIA	1008.51	4	2.4	57.6	13.3	P13639	Elongation factor 2	YVEPIEDVPCGNIVGLVGVDQFLVK	466	44.3	P13639	Elongation factor 2	YFDPANGKFSK	272	8.4
SIA	837.044	6	-1.7	42.6	20.4	Q02790	Peptidyl-prolyl cis-trans isomerase FKBP4	LASHLNLAMCHLK	328	22.2	Q02790	Peptidyl-prolyl cis-trans isomerase FKBP4	AEASSGDHPTDTEMKEEQKSNTAGSQSQVETEA	445	18.8
SIA	882.729	4	-0.89	58	28.4	Q96C36	Pyrroline-5-carboxylate reductase 2	LESPTVSTLTPSSPGKLLTR	307	29.6	Q96C36	Pyrroline-5-carboxylate reductase 2	SLLINAVEASCIR	262	26.2
SIA	523.102	6	-1.7	54.5	25.7	P09429	High mobility group protein B1	RPPSAFFLFCSEYRPK	106	27.6	P09429	High mobility group protein B1	TYIPPKGETK	82	19.4
SIA	589.086	5	-0.26	66.7	23.5	P09429	High mobility group protein B1	RPPSAFFLFCSEYRPK	106	43.2	P09429	High mobility group protein B1	GKFEDMAK	59	17.3
SIA	955.973	4	-2.2	70.4	28	P07195	L-lactate dehydrogenase B chain	GMYGIENEVFLSLPCILNAR	294	42.4	P07195	L-lactate dehydrogenase B chain	IVADKDYSVTANSK	82	27.7
SIA	631.935	5	0.27	63.5	28.2	Q9NUJ1	Palmitoyl-protein thioesterase ABHD10, mitochondrial	TSLSFLNRPDLPNLAYKK	69	35.3	Q9NUJ1	Palmitoyl-protein thioesterase ABHD10, mitochondrial	ALAIEEFCK	100	27.2
SIA	703.372	4	1.1	70.9	18.2	P21333	Filamin-A	VKAFGPGLQGGSAGSPAR	1071	52.7	P21333	Filamin-A	IVGPSGAAVPCK	1018	15.1
SIA	803.161	4	0.82	67.1	29.2	P11940	Polyadenylate-binding protein 1	ALYDTFSAFGNILSCK	128	37.9	P11940	Polyadenylate-binding protein 1	SGVGNIFIKNLDK	104	24.9
SIA	880.176	4	-0.42	45.6	25.4	O75369	Filamin-B	ANEPTHFTVDCTEAGEGDVSVGIK	769	20.2	O75369	Filamin-B	VKAEGPGLSK	849	17.6
SIA	727.128	4	-0.84	62.9	25.8	P00338	L-lactate dehydrogenase A chain	VIGSGCNLDSAR	163	34.9	P00338	L-lactate dehydrogenase A chain	VHPVSTMIKGLYGIK	278	23.8
SIA	778.386	5	-1.5	64.4	27	P55072	Transitional endoplasmic reticulum ATPase	VVETDPSPYCIVAPDTVIHCEGEPIK	174	37.4	P55072	Transitional endoplasmic reticulum ATPase	KGDIFLVR	148	17.9
SIA	802.811	5	1.5	76.8	31.5	P68371	Tubulin beta-4B chain	LTTPTYGDLNHLVSATMSGVTTCLR	239	45.3	P68371	Tubulin beta-4B chain	KLAVNMVPFPR	252	29.9
SIA	761.783	5	0.67	58.5	32.5	Q9NP77	RNA polymerase II subunit A C-terminal domain phosphatase SSU72	SFGTGTHVKLPGPAPDKPNVYDFK	43	26	Q9NP77	RNA polymerase II subunit A C-terminal domain phosphatase SSU72	VAVVCSSNQNR	12	24.8
SIA	611.92	5	-2.5	58.6	22.3	P48643	T-complex protein 1 subunit epsilon	ISDSVLVDIKDTEPLIQTAK	160	36.3	P48643	T-complex protein 1 subunit epsilon	VVNSCHR	181	14.5
SIA	877.692	4	1.2	61.6	31.8	O00471	Exocyst complex component 5	NDIFEDAGILCQR	254	29.8	O00471	Exocyst complex component 5	VNKQVGDIFSNPETVLAK	259	27.7
SIA	702.397	4	-2.7	50.4	25.9	Q99832	T-complex protein 1 subunit eta	QQLLIGAYAKALEIIPR	440	24.5	Q99832	T-complex protein 1 subunit eta	TCTFILR	370	22.3
SIA	719.355	5	4.5	52.6	27.6	P09429	High mobility group protein B1	RPPSAFFLFCSEYRPK	106	25	P09429	High mobility group protein B1	KHPDASVNFSEFSK	30	23.9
SIA	897.446	4	-1.4	54.4	27.1	P63104	14-3-3 protein zeta/delta	KGIVDQSQQAYQEAFEISK	139	24.7	P63104	14-3-3 protein zeta/delta	DICNDVLSLLEK	94	23.1
SIA	967.47	4	-0.18	101.2	21	P62937	Peptidyl-prolyl cis-trans isomerase A	HTGPGILSMANAGPNTNGSQFFICTAK	115	80.2	P62937	Peptidyl-prolyl cis-trans isomerase A	VPKTAENFR	31	13
SIA	796.779	5	-0.44	76.2	32.2	O95816	BAG family molecular chaperone regulator 2	SHLMSLYSACSSEVPHGPVDQK	142	44	O95816	BAG family molecular chaperone regulator 2	NPQQQESLKHATR	111	25
SIA	836.944	4	4.4	68	32.2	P62333	26S proteasome regulatory subunit 10B	SENDLKALQSVGQIVGEVLK	48	35.8	P62333	26S proteasome regulatory subunit 10B	GCLLYGPPGTGK	170	30.4
SIA	1082.53	4	-5.3	67.6	27.7	P38646	Stress-70 protein, mitochondrial	CELSSSVQTDINLPYLTMDSSGPK	317	39.9	P38646	Stress-70 protein, mitochondrial	QATKDAGQISGLNVLR	206	29
SIA	727.146	4	1.2	73.1	31.5	Q6ZMR3	L-lactate dehydrogenase A-like 6A	VIGSGCNLDSAR	163	41.6	P07195	L-lactate dehydrogenase B chain	NVNVFKFIIPQIVK	119	30.9
SIA	727.99	5	0.72	68.1	30.4	Q6YN16	Hydroxysteroid dehydrogenase-like protein 2	TAQPHPKLLGTIYTAAEEIEAVGGK	49	37.7	Q6YN16	Hydroxysteroid dehydrogenase-like protein 2	ALPCIVDVR	71	22.5
SIA	1135.05	4	-4.7	71.8	31.4	Q7L1Q6	eIF5-mimic protein 2	ERFDPTQFQDCIIQGLTETGTDLEAVAK	35	40.2	Q7L1Q6	eIF5-mimic protein 2	FLDASGAKLDYR	60	23.8
SIA	787.953	4	4.6	58.2	33.9	O43175	D-3-phosphoglycerate dehydrogenase	NAGNCLSPAVIVGLLK	369	24.3	O43175	D-3-phosphoglycerate dehydrogenase	QADVNLVNAKLLVK	394	17.2
SIA	976.098	5	-3.7	71.3	21.5	P0DMV9	Heat shock 70 kDa protein 1B	ELEQVCNPIISGLYQGAGGPGPGGFGAQGPK	603	49.8	P0DMV9	Heat shock 70 kDa protein 1B	LDKAQIHDLVLVGGSTR	328	13.7
SIA	846.796	5	4.2	93.9	28.2	P13797	Plastin-3	EGICALGGTSELSSEGTQHSYSEEEK	104	65.7	P13797	Plastin-3	EIIQKLMLDGDR	59	24.1
SIA	823.658	4	-6.8	56.9	29.5	O75369	Filamin-B	APLKIFAQDGEGQR	681	25.2	O75369	Filamin-B	SGCIVNNLAEFTVDPK	660	23.7
SIA	614.518	5	-0.92	78.1	25.4	P15121	Aldo-keto reductase family 1 member B1	YKPAVNQIECHPYLTQEK	187	52.7	P15121	Aldo-keto reductase family 1 member B1	AIAAKHNK	240	20.5
SIA	802.811	5	1.5	76.8	31.5	P04350	Tubulin beta-4A chain	LTTPTYGDLNHLVSATMSGVTTCLR	239	45.3	P04350	Tubulin beta-4A chain	KLAVNMVPFPR	252	29.9
SIA	802.811	5	1.5	76.8	31.5	Q9BVA1	Tubulin beta-2B chain	LTTPTYGDLNHLVSATMSGVTTCLR	239	45.3	Q9BVA1	Tubulin beta-2B chain	KLAVNMVPFPR	252	29.9
SIA	1041.12	5	0.5	62.6	22	P04406	Glyceraldehyde-3-phosphate dehydrogenase	VIHDNFGIVEGLMTTVHAITATQKTVDGPSGK	186	40.6	P04406	Glyceraldehyde-3-phosphate dehydrogenase	IISNASCTTNCLAPLAK	152	24.6
SIA	885.232	4	-4.6	77	24	P10809	60 kDa heat shock protein, mitochondrial	AAVEEGIVLGGGCALLR	442	53	P10809	60 kDa heat shock protein, mitochondrial	VGLQVVAVKAPGFGDNRK	301	23.6
SIA	703.153	5	0.88	42.9	19.7	P0DMV9	Heat shock 70 kDa protein 1B	AAAIGIDLGTTYSCVGVFQHGK	17	23.2	P0DMV9	Heat shock 70 kDa protein 1B	AMTKDNNLLGR	451	11.7
SIA	507.514	4	-0.086	64.5	25.9	P17066	Heat shock 70 kDa protein 6	FEELCSDLFR	308	38.6	P0DMV8	Heat shock 70 kDa protein 1A	IPKVQK	345	20.6
SIA	507.514	4	-0.086	64.5	25.9	P17066	Heat shock 70 kDa protein 6	FEELCSDLFR	308	38.6	P0DMV9	Heat shock 70 kDa protein 1B	IPKVQK	345	20.6
SIA	1211.07	4	-14	89.4	31.7	P0DMV8	Heat shock 70 kDa protein 1A	NSTIPTKQTQIFTTYSDNQPGVLIQVYEGER	423	57.7	P17066	Heat shock 70 kDa protein 6	FEELCSDLFR	308	27.5
SIA	789.888	4	-1.8	70.2	29.9	Q99961	Endophilin-A2	NPGYPQSEGLLGECMIR	96	40.3	Q99961	Endophilin-A2	AKLTMLNTVSK	67	25.2
SIA	670.148	5	0.57	70.1	25.2	P49327	Fatty acid synthase	FLEIGKFDLSQNHPLGMAIFLK	1771	44.9	P49327	Fatty acid synthase	CLATHGR	1759	24.3
SIA	827.035	5	-0.5	49.3	21.2	P04406	Glyceraldehyde-3-phosphate dehydrogenase	LVINGNPITIFQERDPSKIK	84	28.1	P04406	Glyceraldehyde-3-phosphate dehydrogenase	IISNASCTTNCLAPLAK	152	16.5
SIA	786.645	4	-0.93	50.6	25	P31948	Stress-induced-phosphoprotein 1	LILEQMQKDPQALSEHLK	513	25.6	P31948	Stress-induced-phosphoprotein 1	ALDLDSSCK	461	20.7
SIA	802.811	5	1.5	76.8	31.5	Q13885	Tubulin beta-2A chain	LTTPTYGDLNHLVSATMSGVTTCLR	239	45.3	Q13885	Tubulin beta-2A chain	KLAVNMVPFPR	252	29.9
SIA	787.395	5	-11	67.2	36.6	Q14203	Dynactin subunit 1	KTSQLLETLNQLSTHTHVVDITR	1151	30.6	Q14203	Dynactin subunit 1	VTFSCAAGFGQR	1252	29.4
SIA	507.514	4	-0.086	64.5	25.9	P0DMV8	Heat shock 70 kDa protein 1A	FEELCSDLFR	306	38.6	P17066	Heat shock 70 kDa protein 6	IPKVQK	347	20.6
SIA	507.514	4	-0.086	64.5	25.9	P0DMV9	Heat shock 70 kDa protein 1B	FEELCSDLFR	306	38.6	P17066	Heat shock 70 kDa protein 6	IPKVQK	347	20.6
SIA	845.939	4	5.2	66.8	22.1	P0DMV9	Heat shock 70 kDa protein 1B	AAAIGIDLGTTYSCVGVFQHGK	17	44.7	P0DMV9	Heat shock 70 kDa protein 1B	ANKITITNDK	500	14.1
SIA	701.645	4	-1.6	57.8	27.3	Q96AG4	Leucine-rich repeat-containing protein 59	LVTLPVSFAQLKNLK	108	30.5	Q96AG4	Leucine-rich repeat-containing protein 59	ATILDLSCNK	48	26.5
SIA	698.537	5	0.56	61.7	30.3	P35579	Myosin-9	NKHEAMITDLEER	1024	29.3	P35579	Myosin-9	KLEEEQIILEDQNCK	988	24.6
SIA	507.514	4	-0.086	64.5	25.9	P17066	Heat shock 70 kDa protein 6	FEELCSDLFR	308	38.6	P17066	Heat shock 70 kDa protein 6	IPKVQK	347	20.6
SIA	915.018	5	1.7	68.3	33.2	P18669	Phosphoglycerate mutase 1	YADLTEDQLPSCESLK	153	35.1	Q8N0Y7	Probable phosphoglycerate mutase 4	SYDVPPPPMEPDHPFYSNISKDR	138	31.8
SIA	710.654	4	1.1	72.3	26.2	Q00610	Clathrin heavy chain 1	LPVVIGGLLDVDCSEDVIK	824	46.1	Q00610	Clathrin heavy chain 1	VIALKAGK	83	19.2
SIA	614.506	5	-2	73.8	17.3	P08238	Heat shock protein HSP 90-beta	SLVSVTKEGLELPEDEEEKK	538	56.5	P08238	Heat shock protein HSP 90-beta	FENLCK	564	9.5
SIA	735.589	5	2.2	63.5	29.1	Q96AG4	Leucine-rich repeat-containing protein 59	ELAALPKATILDLSCNK	40	34.4	Q96AG4	Leucine-rich repeat-containing protein 59	LTTLPSDFCGLTHLVK	59	28.3
SIA	725.635	4	-0.065	62	23.2	P00558	Phosphoglycerate kinase 1	ACANPAAGSVILLENLR	108	38.8	P00558	Phosphoglycerate kinase 1	AEPAKIEAFR	146	19.7
SIA	807.678	4	0.27	73.5	27.8	P11441	Ubiquitin-like protein 4A	ECSLQVPEDELVSTLK	13	45.7	P11441	Ubiquitin-like protein 4A	QLVSEKLNVPVR	33	26.4
SIA	861.909	4	0.79	70.4	31.5	Q9Y536	Peptidyl-prolyl cis-trans isomerase A-like 4A	IIPGFMCQGGDFTR	62	38.9	P62937	Peptidyl-prolyl cis-trans isomerase A	SIYGEKFEDENFILK	82	30.5
SIA	672.944	5	-0.37	74.5	31	P41743	Protein kinase C iota type	LGCHPQTGFADIQGHPFFR	507	40.2	P41743	Protein kinase C iota type	AASVLKSFLNK	494	33.3
SIA	827.776	5	-1.9	77.5	25.4	P13797	Plastin-3	EGICALGGTSELSSEGTQHSYSEEEK	104	52.1	P13797	Plastin-3	INNFSADIKDSK	297	23.6
SIA	654.653	6	-2	75	21.9	O75369	Filamin-B	ANEPTHFTVDCTEAGEGDVSVGIK	769	53.1	O75369	Filamin-B	VNIGQGSHPQKVK	744	21.8
SIA	727.146	4	1.2	73.1	31.5	P07864	L-lactate dehydrogenase C chain	VIGSGCNLDSAR	163	41.6	P07195	L-lactate dehydrogenase B chain	NVNVFKFIIPQIVK	119	30.9
SIA	1262.1	4	-5.9	52.5	23.1	P40926	Malate dehydrogenase, mitochondrial	EGVVECSFVKSQETECTYFSTPLLLGK	275	28.6	P40926	Malate dehydrogenase, mitochondrial	VSSFEEKMISDAIPELK	314	17.1
SIA	944.438	5	-4.7	53.2	25.1	O75369	Filamin-B	AHIANPSGASTECFVTDNADGTYQVEYTPFEK	1280	28.1	O75369	Filamin-B	VKVEPAVDTSR	1221	17.8
SIA	790.393	5	1.2	55.6	26.4	Q00610	Clathrin heavy chain 1	LHIIEVGTPPTGNQPFPKK	245	29.2	Q00610	Clathrin heavy chain 1	MEGNAEESTLFCFAVR	217	21.7
SIA	943.258	5	0.25	49.4	22.1	P04406	Glyceraldehyde-3-phosphate dehydrogenase	WGDAGAEYVVESTGVFTTMEKAGAHLQGGAK	107	27.3	P04406	Glyceraldehyde-3-phosphate dehydrogenase	VPTANVSVVDLTCR	247	20.7
SIA	693.605	4	0.86	49.9	25.1	P07195	L-lactate dehydrogenase B chain	VIGSGCNLDSAR	164	23	P07195	L-lactate dehydrogenase B chain	MVVESAYEVIKLK	244	22.8
SIA	739.369	4	-1.7	57.9	24.9	P00505	Aspartate aminotransferase, mitochondrial	EYLPIGGLAEFCK	106	30.8	P00505	Aspartate aminotransferase, mitochondrial	DDNGKPYVLPSVR	73	26.1
SIA	824.201	5	2	83.4	32.3	P31150	Rab GDP dissociation inhibitor alpha	KFDLGQDVIDFTGHALALYR	174	40	P31150	Rab GDP dissociation inhibitor alpha	TDDYLDQPCLETVNR	202	38.2
SIA	839.693	4	7	64.8	32.3	P63000	Ras-related C3 botulinum toxin substrate 1	LTPITYPQGLAMAKEIGAVK	147	32.5	P63000	Ras-related C3 botulinum toxin substrate 1	YLECSALTQR	157	24.9
SIA	638.537	5	1.3	57.1	28.9	Q9UHD1	Cysteine and histidine-rich domain-containing protein 1	HNSEKPPEPVKPEVKTTEK	78	28.2	Q9UHD1	Cysteine and histidine-rich domain-containing protein 1	ELCELKPK	86	22.7
SIA	508.859	5	-0.014	70.2	25.3	P09622	Dihydrolipoyl dehydrogenase, mitochondrial	VCHAHPTLSEAFR	484	44.9	P09622	Dihydrolipoyl dehydrogenase, mitochondrial	ILGQKSTDR	445	27.1
SIA	773.387	4	-0.52	60.7	27.9	P05388	60S acidic ribosomal protein P0	GNVGFVFTKEDLTEIR	92	32.8	P05388	60S acidic ribosomal protein P0	CFIVGADNVGSK	27	25.7
SIA	817.408	4	-7.5	50.7	15	P0DMV9	Heat shock 70 kDa protein 1B	AAAIGIDLGTTYSCVGVFQHGK	17	35.7	P0DMV8	Heat shock 70 kDa protein 1A	LSKEEIER	512	10.7
SIA	885.232	4	0.91	76.3	35.7	P12277	Creatine kinase B-type	FCTGLTQIETLFK	254	39.8	Q5VTE0	Putative elongation factor 1-alpha-like 3	LPLQDVYKIGGIGTVPVGR	255	35.3
SIA	488.908	6	1.3	61.8	24.8	Q9UQ80	Proliferation-associated protein 2G4	VAHSFNCTPIEGMLSHQLK	179	37	Q9UQ80	Proliferation-associated protein 2G4	AKDAGQR	238	23.2
SIA	836.459	5	-4.9	68.5	27	P13804	Electron transfer flavoprotein subunit alpha, mitochondrial	VLVAQHDVYKGLLPEELTPLILATQK	85	41.5	P13804	Electron transfer flavoprotein subunit alpha, mitochondrial	LGGEVSCLVAGTK	53	23
SIA	1211.07	4	-14	89.4	31.7	P0DMV9	Heat shock 70 kDa protein 1B	NSTIPTKQTQIFTTYSDNQPGVLIQVYEGER	423	57.7	P17066	Heat shock 70 kDa protein 6	FEELCSDLFR	308	27.5
SIA	670.099	4	-1.8	52.1	25	P49368	T-complex protein 1 subunit gamma	KALDDMISTLK	128	27.1	P49368	T-complex protein 1 subunit gamma	IPGGIIEDSCVLR	213	25.1
SIA	899.582	6	3.4	68.7	30.1	Q02952	A-kinase anchor protein 12	EPSKSAESPTSPVTSETGSTFK	279	38.6	Q02952	A-kinase anchor protein 12	REQSHAEISPPAESGQAVEECKEEGEEK	265	32
SIA	678.536	5	3.1	80	37.9	Q06830	Peroxiredoxin-1	IGHPAPNFKATAVMPDGQFK	16	42.1	P00338	L-lactate dehydrogenase A chain	VIGSGCNLDSAR	163	36.5
SIA	678.536	5	3.1	80	37.9	Q06830	Peroxiredoxin-1	IGHPAPNFKATAVMPDGQFK	16	42.1	Q6ZMR3	L-lactate dehydrogenase A-like 6A	VIGSGCNLDSAR	163	36.5
SIA	489.084	6	-0.24	64.9	27.3	P52789	Hexokinase-2	KLPLGFTFSFPCHQTK	158	36	P52789	Hexokinase-2	GFKSSGVEGR	176	23.9
SIA	1047.55	4	5.4	81.1	29.9	P33993	DNA replication licensing factor MCM7	TAIHEVMEQQTISIAKAGILTTLNAR	471	48.8	P33993	DNA replication licensing factor MCM7	CSILAAANPAYGR	482	36.2
SIA	768.892	4	-1.6	83.4	23	P31946	14-3-3 protein beta/alpha	IEAELQDICNDVLELLDK	96	60.4	P31946	14-3-3 protein beta/alpha	VFYLKMK	122	18.4
SIA	842.654	4	0.29	60.3	27.9	P30041	Peroxiredoxin-6	DFTPVCTTELGR	47	32.4	P30041	Peroxiredoxin-6	DGDSVMVLPTIPEEEAKK	199	24.2
SIA	656.483	6	-0.65	67.7	28.4	Q13162	Peroxiredoxin-4	TREEECHFYAGGQVYPGEASR	51	39.3	Q13162	Peroxiredoxin-4	VSVADHSLHLSKAK	78	20.4
SIA	763.015	5	1.1	66.3	19.2	P04406	Glyceraldehyde-3-phosphate dehydrogenase	VPTANVSVVDLTCR	247	42.4	P04406	Glyceraldehyde-3-phosphate dehydrogenase	LVINGNPITIFQERDPSKIK	84	21.9
SIA	513.755	4	0.31	37.3	12.1	P0DMV8	Heat shock 70 kDa protein 1A	LVNHFVEEFKR	246	25.2	P0DMV9	Heat shock 70 kDa protein 1B	TACER	267	7.2
SIA	894.45	4	-0.82	45	25.6	P40926	Malate dehydrogenase, mitochondrial	ANTFVAELKGLDPAR	185	19.4	P40926	Malate dehydrogenase, mitochondrial	SQETECTYFSTPLLLGK	285	18
SIA	885.232	4	0.91	76.3	35.7	P12277	Creatine kinase B-type	FCTGLTQIETLFK	254	39.8	Q05639	Elongation factor 1-alpha 2	LPLQDVYKIGGIGTVPVGR	255	35.3
SIA	799.657	4	0.59	76.1	32.2	P11940	Polyadenylate-binding protein 1	ALYDTFSAFGNILSCK	128	43.9	Q13310	Polyadenylate-binding protein 4	SGVGNVFIKNLDK	104	27.5
SIA	703.153	5	0.88	42.9	19.7	P0DMV8	Heat shock 70 kDa protein 1A	AAAIGIDLGTTYSCVGVFQHGK	17	23.2	P0DMV8	Heat shock 70 kDa protein 1A	AMTKDNNLLGR	451	11.7
SIA	927.846	5	-0.27	79.4	28.2	P09622	Dihydrolipoyl dehydrogenase, mitochondrial	VLGAHILGPGAGEMVNEAALALEYGASCEDIAR	477	51.2	P09622	Dihydrolipoyl dehydrogenase, mitochondrial	AKTNADTDGMVK	430	23.3
SIA	802.941	4	0.048	57	29.9	Q8NE71	ATP-binding cassette sub-family F member 1	STLLLLLTGKLTPTHGEMR	674	27.1	Q8NE71	ATP-binding cassette sub-family F member 1	ICIVGPNGVGK	655	25
SIA	729.994	5	0.93	64.9	31.8	P16152	Carbonyl reductase [NADPH] 1	DVCTELLPLIKPQGR	122	33.1	P16152	Carbonyl reductase [NADPH] 1	KEYGGLDVLVNNAGIAFK	79	24
SIA	746.646	4	-0.89	43.3	21.3	P10809	60 kDa heat shock protein, mitochondrial	LAKLSDGVAVLK	396	22	P10809	60 kDa heat shock protein, mitochondrial	CIPALDSLTPANEDQK	447	18.8
SIA	819.598	5	-3.2	59.7	31.9	P35237	Serpin B6	SGGGGDIHQGFQSLLTEVNKTGTQYLLR	81	27.8	P35237	Serpin B6	SCDFLSSFR	100	24.5
SIA	796.397	4	-0.35	68.8	18.8	P07900	Heat shock protein HSP 90-alpha	TLVSVTKEGLELPEDEEEK	546	50	P07900	Heat shock protein HSP 90-alpha	TKFENLCK	572	13.9
SIA	545.683	5	1.1	65.5	18.5	P07900	Heat shock protein HSP 90-alpha	KHLEINPDHSIIETLR	632	47	P07900	Heat shock protein HSP 90-alpha	FENLCK	572	12.5
SIA	623.309	5	0.24	59.3	24.7	P00387	NADH-cytochrome b5 reductase 3	DPDDHTVCHLLFANQTEK	204	34.6	P00387	NADH-cytochrome b5 reductase 3	FAIRPDKK	163	21.6
SIA	718.342	4	-0.91	66	32.9	Q9Y536	Peptidyl-prolyl cis-trans isomerase A-like 4A	IIPGFMCQGGDFTR	62	33.1	P62937	Peptidyl-prolyl cis-trans isomerase A	ALSTGEKGFGYK	44	28
SIA	650.931	5	-0.87	57.9	26	P12268	Inosine-5'-monophosphate dehydrogenase 2	KYEQGFITDPVVLSPK	109	26.9	P12268	Inosine-5'-monophosphate dehydrogenase 2	HGFCGIPITDTGR	140	24.7
SIA	868.393	5	4.3	77.9	26.4	P13797	Plastin-3	EGICALGGTSELSSEGTQHSYSEEEK	104	51.3	P13797	Plastin-3	KLENCNYAVELGK	459	21.5
SIA	589.635	6	0.67	58	29.3	O43175	D-3-phosphoglycerate dehydrogenase	EASKQADVNLVNAK	384	28.1	O43175	D-3-phosphoglycerate dehydrogenase	ALVDHENVISCPHLGASTK	281	22.6
SIA	797.645	4	0.059	41.7	21.7	P11142	Heat shock cognate 71 kDa protein	VCNPIITK	603	20	P11142	Heat shock cognate 71 kDa protein	NQTAEKEEFEHQQKELEK	597	17.4
SIA	621.513	5	2.1	69.1	33.5	P26583	High mobility group protein B2	RPPSAFFLFCSEHRPK	106	35.5	P09429	High mobility group protein B1	YEKDIAAYR	157	25.8
SIA	672.515	6	-0.05	61.3	28	P36578	60S ribosomal protein L4	NVTLPAVFKAPIRPDIVNFVHTNLR	29	33.3	P36578	60S ribosomal protein L4	SGQGAFGNMCR	96	23.1
SIA	833.202	4	4.8	77.3	21.9	P10809	60 kDa heat shock protein, mitochondrial	AAVEEGIVLGGGCALLR	442	55.4	P10809	60 kDa heat shock protein, mitochondrial	VGEVIVTKDDAMLLK	352	21.3
SIA	584.83	4	-1.4	58.1	27.8	P62249	40S ribosomal protein S16	LLEPVLLLGKER	60	30.3	P62249	40S ribosomal protein S16	TATAVAHCK	25	23.1
SIA	885.232	4	0.91	76.3	35.7	P12277	Creatine kinase B-type	FCTGLTQIETLFK	254	39.8	P68104	Elongation factor 1-alpha 1	LPLQDVYKIGGIGTVPVGR	255	35.3
SIA	911.703	4	-7	55.9	23.3	Q99832	T-complex protein 1 subunit eta	VVLSKLPIGDVATQYFADR	292	32.6	Q99832	T-complex protein 1 subunit eta	CQVFEETQIGGER	345	29.6
SIA	595.525	5	-2.4	77.9	33.2	P55036	26S proteasome non-ATPase regulatory subunit 4	LQAQQDAVNIVCHSK	37	44.7	A2A3N6	Putative PIP5K1A and PSMD4-like protein	ILSKLHTVQPK	559	25.9
SIA	519.941	6	0.31	74.6	39.7	O15523	ATP-dependent RNA helicase DDX3Y	YTRPTPVQKHAIPIIK	206	34.9	Q9NQI0	Probable ATP-dependent RNA helicase DDX4	DLMACAQTGSGK	331	34.8
SIA	1074.05	4	0.14	44.8	23	P60174	Triosephosphate isomerase	IAVAAQNCYK	67	21.8	P60174	Triosephosphate isomerase	ELASQPDVDGFLVGGASLKPEFVDIINAKQ	248	19.5
SIA	622.322	5	0.55	48	27.4	P51991	Heterogeneous nuclear ribonucleoprotein A3	YHTINGHNCEVKK	196	16.8	P51991	Heterogeneous nuclear ribonucleoprotein A3	EDSVKPGAHLTVKK	126	12.4
SIA	930.958	4	4.1	62.2	31.8	P46926	Glucosamine-6-phosphate isomerase 1	YFTLGLPTGSTPLGCYK	48	27.5	P46926	Glucosamine-6-phosphate isomerase 1	YVKTFNMDEYVGLPR	67	26.7
SIA	669.953	5	1.1	70.4	34.3	P00338	L-lactate dehydrogenase A chain	VIGSGCNLDSAR	163	36.1	P07195	L-lactate dehydrogenase B chain	GLTSVINQKLKDDEVAQLK	308	34.9
SIA	678.536	5	3.1	80	37.9	Q06830	Peroxiredoxin-1	IGHPAPNFKATAVMPDGQFK	16	42.1	P07864	L-lactate dehydrogenase C chain	VIGSGCNLDSAR	163	36.5
SIA	678.536	5	3.1	80	37.9	Q06830	Peroxiredoxin-1	IGHPAPNFKATAVMPDGQFK	16	42.1	P07195	L-lactate dehydrogenase B chain	VIGSGCNLDSAR	164	36.5
SIA	686.826	4	-0.2	72.7	25.1	P31948	Stress-induced-phosphoprotein 1	DCEECIQLEPTFIK	417	47.6	P31948	Stress-induced-phosphoprotein 1	KAAALEAMK	434	17.6
SIA	1005.19	4	3	69.6	26.7	P13797	Plastin-3	KEGICALGGTSELSSEGTQHSYSEEEK	100	37.6	P13797	Plastin-3	ALENDPDCR	143	25.1
SIA	592.124	5	1.4	48	23.6	Q00610	Clathrin heavy chain 1	YESLELCRPVLQQGR	436	24.4	Q00610	Clathrin heavy chain 1	VAANAPKGILR	389	17.7
SIA	740.182	5	-0.92	55.5	26.3	Q96C36	Pyrroline-5-carboxylate reductase 2	LESPTVSTLTPSSPGKLLTR	307	29.2	Q96C36	Pyrroline-5-carboxylate reductase 2	MLLDSEQHPCQLK	225	25.4
SIA	625.723	5	-1.6	79.8	32.6	P23527	Histone H2B type 1-O	LLLPGELAKHAVSEGTK	109	47.2	P62280	40S ribosomal protein S11	NMSVHLSPCFR	116	30.1
SIA	625.723	5	-1.6	79.8	32.6	P58876	Histone H2B type 1-D	LLLPGELAKHAVSEGTK	109	47.2	P62280	40S ribosomal protein S11	NMSVHLSPCFR	116	30.1
SIA	625.723	5	-1.6	79.8	32.6	P62807	Histone H2B type 1-C/E/F/G/I	LLLPGELAKHAVSEGTK	109	47.2	P62280	40S ribosomal protein S11	NMSVHLSPCFR	116	30.1
SIA	625.723	5	-1.6	79.8	32.6	Q16778	Histone H2B type 2-E	LLLPGELAKHAVSEGTK	109	47.2	P62280	40S ribosomal protein S11	NMSVHLSPCFR	116	30.1
SIA	625.723	5	-1.6	79.8	32.6	Q5QNW6	Histone H2B type 2-F	LLLPGELAKHAVSEGTK	109	47.2	P62280	40S ribosomal protein S11	NMSVHLSPCFR	116	30.1
SIA	625.723	5	-1.6	79.8	32.6	Q93079	Histone H2B type 1-H	LLLPGELAKHAVSEGTK	109	47.2	P62280	40S ribosomal protein S11	NMSVHLSPCFR	116	30.1
SIA	625.723	5	-1.6	79.8	32.6	Q99880	Histone H2B type 1-L	LLLPGELAKHAVSEGTK	109	47.2	P62280	40S ribosomal protein S11	NMSVHLSPCFR	116	30.1
SIA	625.723	5	-1.6	79.8	32.6	Q96A08	Histone H2B type 1-A	LLLPGELAKHAVSEGTK	110	47.2	P62280	40S ribosomal protein S11	NMSVHLSPCFR	116	30.1
SIA	841.041	5	0.2	68	27.3	P12268	Inosine-5'-monophosphate dehydrogenase 2	DKYPNLQVIGGNVVTAAQAK	293	39	P12268	Inosine-5'-monophosphate dehydrogenase 2	FVPYLIAGIQHSCQDIGAK	468	28.3
SIA	808.895	4	0.86	59.2	26.5	P13010	X-ray repair cross-complementing protein 5	ETVYCLNDDDETEVLK	296	32.7	P13010	X-ray repair cross-complementing protein 5	IAAYKSILQER	265	26
SIA	487.081	6	-0.92	58.9	22.3	P09429	High mobility group protein B1	RPPSAFFLFCSEYRPK	106	34.5	P09429	High mobility group protein B1	FKDPNAPK	90	18.5
SIA	541.272	5	-8.7	45.6	16	P13639	Elongation factor 2	VMKFSVSPVVR	498	29.6	P13639	Elongation factor 2	DLEEDHACIPIK	567	11.5
SIA	699.343	4	0.79	74.5	16.3	P40926	Malate dehydrogenase, mitochondrial	SQETECTYFSTPLLLGK	285	58.2	P40926	Malate dehydrogenase, mitochondrial	KGEDFVK	329	14.7
SIA	519.941	6	0.31	74.6	39.7	O00571	ATP-dependent RNA helicase DDX3X	YTRPTPVQKHAIPIIK	208	34.9	Q9NQI0	Probable ATP-dependent RNA helicase DDX4	DLMACAQTGSGK	331	34.8
SIA	751.882	4	0.31	70	31.8	P00338	L-lactate dehydrogenase A chain	EVHKQVVESAYEVIK	232	38.2	P07195	L-lactate dehydrogenase B chain	VIGSGCNLDSAR	164	28.6
SIA	840.65	4	2	61.3	26.9	P0DMV8	Heat shock 70 kDa protein 1A	GETKAFYPEEISSMVLTK	112	34.4	P17066	Heat shock 70 kDa protein 6	FEELCSDLFR	308	27.3
SIA	840.65	4	2	61.3	26.9	P0DMV9	Heat shock 70 kDa protein 1B	GETKAFYPEEISSMVLTK	112	34.4	P17066	Heat shock 70 kDa protein 6	FEELCSDLFR	308	27.3
SIA	588.961	6	-0.29	59	28	Q9BT78	COP9 signalosome complex subunit 4	YNELSYKTIVHESER	214	31	Q9BT78	COP9 signalosome complex subunit 4	HALHCTILASAGQQR	232	26
SIA	715.344	4	-6.8	63.9	28.7	P62195	26S proteasome regulatory subunit 8	GVCTEAGMYALR	363	35.2	P62195	26S proteasome regulatory subunit 8	KIAELMPGASGAEVK	346	28.1
SIA	558.106	5	-4.4	53.9	26.8	P23396	40S ribosomal protein S3	GCEVVVSGK	134	25.4	P23396	40S ribosomal protein S3	IGPKKPLPDHVSIVEPK	202	23.5
SIA	707.562	5	-1.7	65.6	22.7	P09104	Gamma-enolase	SGETEDTFIADLVVGLCTGQIK	389	42.9	P06733	Alpha-enolase	GVSKAVEHINK	64	15.1
SIA	707.562	5	-1.7	65.6	22.7	P13929	Beta-enolase	SGETEDTFIADLVVGLCTGQIK	389	42.9	P06733	Alpha-enolase	GVSKAVEHINK	64	15.1
SIA	900.95	4	-0.39	81.4	27.4	P60709	Actin, cytoplasmic 1	LCYVALDFEQEMATAASSSSLEK	217	54	P63261	Actin, cytoplasmic 2	IKIIAPPER	328	22.5
SIA	817.434	4	-0.91	72.3	29	Q8NB90	Ribosome biogenesis protein SPATA5	TMIAKALANESGLNFLAIK	679	43.3	Q8NB90	Ribosome biogenesis protein SPATA5	GVLLYGPPGCSK	672	24.1
SIA	643.334	5	-3.2	62.6	25.7	P00558	Phosphoglycerate kinase 1	ALESPERPFLAILGGAKVADK	216	36.9	P00558	Phosphoglycerate kinase 1	DCVGPEVEK	99	24.3
SIA	902.718	4	6.6	79.9	23.8	P48643	T-complex protein 1 subunit epsilon	FSELTAEKLGFAGLVQEISFGTTK	352	56.1	P48643	T-complex protein 1 subunit epsilon	MLVIEQCK	377	17.4
SIA	807.162	4	0.029	60.6	29.1	Q5TEU4	Arginine-hydroxylase NDUFAF5, mitochondrial	NFPLALDLGCGR	98	31.5	Q5TEU4	Arginine-hydroxylase NDUFAF5, mitochondrial	ETIGKFFQADIAENALK	114	28.9
SIA	1003	4	-1.7	70	26.1	P68363	Tubulin alpha-1B chain	AYHEQLSVAEITNACFEPANQMVK	295	43.9	P68363	Tubulin alpha-1B chain	DVNAAIATIKTK	336	24.7
SIA	848.94	4	-4.5	51	26.9	Q99832	T-complex protein 1 subunit eta	TIPGKQQLLIGAYAK	430	24.1	Q99832	T-complex protein 1 subunit eta	QLCDNAGFDATNILNK	450	23.8
SIA	750.88	4	0.23	94	16.7	P13929	Beta-enolase	SGETEDTFIADLVVGLCTGQIK	389	77.3	P06733	Alpha-enolase	AKFAGR	422	12
SIA	701.152	5	2.5	81.9	35.6	P60660	Myosin light polypeptide 6	VLDFEHFLPMLQTVAKNK	79	46.3	P14649	Myosin light chain 6B	ILYSQCGDVMR	89	34.4
SIA	531.769	6	2.7	53	27	P13804	Electron transfer flavoprotein subunit alpha, mitochondrial	QFNYTHICAGASAFGK	109	26	P13804	Electron transfer flavoprotein subunit alpha, mitochondrial	LTKSDRPELTGAK	206	22.9
SIA	803.413	4	-6.8	67	28.5	P07437	Tubulin beta chain	GLKMAVTFIGNSTAIQELFK	362	37.4	Q13885	Tubulin beta-2A chain	TAVCDIPPR	354	22.8
SIA	803.413	4	-6.8	67	28.5	P07437	Tubulin beta chain	GLKMAVTFIGNSTAIQELFK	362	37.4	Q9BVA1	Tubulin beta-2B chain	TAVCDIPPR	354	22.8
SIA	625.723	5	-1.6	79.8	32.6	A0A2R8Y619	Histone H2B type 2-K1	LLLPGELAKHAVSEGTK	105	47.2	P62280	40S ribosomal protein S11	NMSVHLSPCFR	116	30.1
SIA	520.884	5	-0.84	72.8	32.1	A0A2R8Y619	Histone H2B type 2-K1	LLLPGELAKHAVSEGTK	105	40.7	P39023	60S ribosomal protein L3	YCQVIR	157	24.1
SIA	520.884	5	-0.84	72.8	32.1	P23527	Histone H2B type 1-O	LLLPGELAKHAVSEGTK	109	40.7	P39023	60S ribosomal protein L3	YCQVIR	157	24.1
SIA	520.884	5	-0.84	72.8	32.1	P57053	Histone H2B type F-S	LLLPGELAKHAVSEGTK	109	40.7	P39023	60S ribosomal protein L3	YCQVIR	157	24.1
SIA	520.884	5	-0.84	72.8	32.1	P62807	Histone H2B type 1-C/E/F/G/I	LLLPGELAKHAVSEGTK	109	40.7	P39023	60S ribosomal protein L3	YCQVIR	157	24.1
SIA	520.884	5	-0.84	72.8	32.1	Q99877	Histone H2B type 1-N	LLLPGELAKHAVSEGTK	109	40.7	P39023	60S ribosomal protein L3	YCQVIR	157	24.1
SIA	520.884	5	-0.84	72.8	32.1	Q99879	Histone H2B type 1-M	LLLPGELAKHAVSEGTK	109	40.7	P39023	60S ribosomal protein L3	YCQVIR	157	24.1
SIA	900.944	4	0.078	82	25.1	P48047	ATP synthase subunit O, mitochondrial	GEVPCTVTSASPLEEATLSELK	141	56.9	P48047	ATP synthase subunit O, mitochondrial	IGEKYVDMSVK	192	21
SIA	778.766	5	-1.2	60.9	28.2	O95816	BAG family molecular chaperone regulator 2	GAGSKTLQQNAESR	200	32.7	O95816	BAG family molecular chaperone regulator 2	SHLMSLYSACSSEVPHGPVDQK	142	26.7
SIA	703.623	4	4.7	62.7	30.5	P17812	CTP synthase 1	LLETCSIALVGK	299	31	P17812	CTP synthase 1	YTKFSDSYASVIK	309	25.8
SIA	746.388	5	-3.7	77	37.3	P04350	Tubulin beta-4A chain	EIVHLQAGQCGNQIGAK	12	39.7	P50990	T-complex protein 1 subunit theta	VDQIIMAKPAGGPKPPSGK	528	30.1
SIA	730.648	4	1.7	71.4	23.7	P55072	Transitional endoplasmic reticulum ATPase	QAAPCVLFFDELDSIAK	572	47.7	P55072	Transitional endoplasmic reticulum ATPase	VAILKANLR	658	21.9
SIA	628.121	5	-0.47	56.1	16.6	P40926	Malate dehydrogenase, mitochondrial	SQETECTYFSTPLLLGK	285	39.5	P40926	Malate dehydrogenase, mitochondrial	KGEDFVKTLK	335	17.6
SIA	875.174	4	-0.086	91	31.3	P18669	Phosphoglycerate mutase 1	YADLTEDQLPSCESLK	153	59.7	Q8N0Y7	Probable phosphoglycerate mutase 4	HYGGLTGLNKAETAAK	100	30.1
SIA	961.702	4	0.49	84.9	14.9	P26641	Elongation factor 1-gamma	VPAFEGDDGFCVFESNAIAYYVSNEELR	68	70	P26641	Elongation factor 1-gamma	KFPAGK	52	10
SIA	545.295	5	-0.18	74.7	33.9	O95626	Acidic leucine-rich nuclear phosphoprotein 32 family member D	IKDLSTIEPLK	101	40.8	P39687	Acidic leucine-rich nuclear phosphoprotein 32 family member A	CPNLTHLNLSGNK	87	36.9
SIA	803.413	4	-6.8	67	28.5	P07437	Tubulin beta chain	GLKMAVTFIGNSTAIQELFK	362	37.4	P68371	Tubulin beta-4B chain	TAVCDIPPR	354	22.8
SIA	714.985	5	-0.27	65.3	23.8	O43175	D-3-phosphoglycerate dehydrogenase	ALVDHENVISCPHLGASTK	281	41.5	O43175	D-3-phosphoglycerate dehydrogenase	QADVNLVNAKLLVK	394	22.8
SIA	584.777	6	4.2	57.2	29.3	P62906	60S ribosomal protein L10a	FSVCVLGDQQHCDEAK	66	27.9	P62906	60S ribosomal protein L10a	AVDIPHMDIEALKK	91	25.8
SIA	1003	4	-1.7	70	26.1	P0DPH7	Tubulin alpha-3C chain	AYHEQLSVAEITNACFEPANQMVK	295	43.9	P0DPH7	Tubulin alpha-3C chain	DVNAAIATIKTK	336	24.7
SIA	1003	4	-1.7	70	26.1	Q6PEY2	Tubulin alpha-3E chain	AYHEQLSVAEITNACFEPANQMVK	295	43.9	Q6PEY2	Tubulin alpha-3E chain	DVNAAIATIKTK	336	24.7
SIA	670.153	5	0.65	63.5	25.1	P07195	L-lactate dehydrogenase B chain	VIGSGCNLDSAR	164	38	P07195	L-lactate dehydrogenase B chain	GLTSVINQKLKDDEVAQLK	310	18.7
SIA	544.683	5	-0.67	85.5	22.4	P08238	Heat shock protein HSP 90-beta	KHLEINPDHPIVETLR	624	63.1	P07900	Heat shock protein HSP 90-alpha	FENLCK	572	18.1
SIA	620.134	6	-2.1	56	20.4	P55072	Transitional endoplasmic reticulum ATPase	EDEEESLNEVGYDDIGGCR	209	35.6	P55072	Transitional endoplasmic reticulum ATPase	HPALFKAIGVKPPR	231	16
SIA	736.982	5	7.2	74.5	13.6	P0DMV8	Heat shock 70 kDa protein 1A	AAAIGIDLGTTYSCVGVFQHGK	17	60.9	P0DMV9	Heat shock 70 kDa protein 1B	LVNHFVEEFKR	246	11.2
SIA	736.982	5	7.2	74.5	13.6	P0DMV9	Heat shock 70 kDa protein 1B	AAAIGIDLGTTYSCVGVFQHGK	17	60.9	P0DMV8	Heat shock 70 kDa protein 1A	LVNHFVEEFKR	246	11.2
SIA	1007.28	5	0.4	66.2	19	P04406	Glyceraldehyde-3-phosphate dehydrogenase	WGDAGAEYVVESTGVFTTMEKAGAHLQGGAK	107	47.2	P04406	Glyceraldehyde-3-phosphate dehydrogenase	IISNASCTTNCLAPLAK	152	18.1
SIA	1015.26	4	0.32	102.9	25.1	P0DMV8	Heat shock 70 kDa protein 1A	ELEQVCNPIISGLYQGAGGPGPGGFGAQGPK	603	77.8	P34931	Heat shock 70 kDa protein 1-like	LSKEEIER	514	17.5
SIA	1015.26	4	0.32	102.9	25.1	P0DMV9	Heat shock 70 kDa protein 1B	ELEQVCNPIISGLYQGAGGPGPGGFGAQGPK	603	77.8	P34931	Heat shock 70 kDa protein 1-like	LSKEEIER	514	17.5
SIA	676.938	5	-2.8	84.5	25	P31946	14-3-3 protein beta/alpha	IEAELQDICNDVLELLDK	96	59.5	P31946	14-3-3 protein beta/alpha	KEMQPTHPIR	160	20.1
SIA	946.09	5	-0.61	42.7	23.1	Q99497	Parkinson disease protein 7	DVVICPDASLEDAKK	53	18.1	Q99497	Parkinson disease protein 7	EGPYDVVVLPGGNLGAQNLSESAAVKEILK	89	18
SIA	746.388	5	-3.7	77	37.3	P68371	Tubulin beta-4B chain	EIVHLQAGQCGNQIGAK	12	39.7	P50990	T-complex protein 1 subunit theta	VDQIIMAKPAGGPKPPSGK	528	30.1
SIA	891.708	4	-2.8	96.2	27.1	Q8NHW5	60S acidic ribosomal protein P0-like	AGAIAPCEVTVPAQNTGLGPEK	119	69.1	P05388	60S acidic ribosomal protein P0	DMLLANKVPAAAR	106	22.2
SIA	933.514	4	8.4	99.6	36.9	P62829	60S ribosomal protein L23	ISLGLPVGAVINCADNTGAK	28	61.1	O60814	Histone H2B type 1-K	LLLPGELAKHAVSEGTK	109	34
SIA	933.514	4	8.4	99.6	36.9	P62829	60S ribosomal protein L23	ISLGLPVGAVINCADNTGAK	28	61.1	P62807	Histone H2B type 1-C/E/F/G/I	LLLPGELAKHAVSEGTK	109	34
SIA	697.963	5	4.3	55.8	27.7	P34897	Serine hydroxymethyltransferase, mitochondrial	GLELIASENFCSR	80	28.1	P34897	Serine hydroxymethyltransferase, mitochondrial	VIPSPFKHADIVTTTTHK	269	27
SIA	900.95	4	-0.39	81.4	27.4	P63261	Actin, cytoplasmic 2	LCYVALDFEQEMATAASSSSLEK	217	54	P60709	Actin, cytoplasmic 1	IKIIAPPER	328	22.5
SIA	814.614	5	0.37	79.9	33	P04350	Tubulin beta-4A chain	LTTPTYGDLNHLVSATMSGVTTCLR	239	46.9	P0CG47	Polyubiquitin-B	LIFAGKQLEDGR	124	28.3
SIA	814.614	5	0.37	79.9	33	P68371	Tubulin beta-4B chain	LTTPTYGDLNHLVSATMSGVTTCLR	239	46.9	P0CG47	Polyubiquitin-B	LIFAGKQLEDGR	124	28.3
SIA	814.614	5	0.37	79.9	33	P04350	Tubulin beta-4A chain	LTTPTYGDLNHLVSATMSGVTTCLR	239	46.9	P0CG47	Polyubiquitin-B	LIFAGKQLEDGR	200	28.3
SIA	814.614	5	0.37	79.9	33	P04350	Tubulin beta-4A chain	LTTPTYGDLNHLVSATMSGVTTCLR	239	46.9	P0CG47	Polyubiquitin-B	LIFAGKQLEDGR	48	28.3
SIA	814.614	5	0.37	79.9	33	P68371	Tubulin beta-4B chain	LTTPTYGDLNHLVSATMSGVTTCLR	239	46.9	P0CG47	Polyubiquitin-B	LIFAGKQLEDGR	48	28.3
SIA	1189.6	4	0.95	74.3	30.8	Q8NHW5	60S acidic ribosomal protein P0-like	AGAIAPCEVTVPAQNTGLGPEKTSFFQALGITTK	134	37	P05388	60S acidic ribosomal protein P0	CFIVGADNVGSK	27	22
SIA	581.789	6	-0.42	79.3	29.9	Q9NUP9	Protein lin-7 homolog C	ANATAKATVAAFAASEGHSHPR	76	49.4	Q9NUP9	Protein lin-7 homolog C	VLQSEFCNAVR	47	29.4
SIA	803.413	4	-6.8	67	28.5	P07437	Tubulin beta chain	GLKMAVTFIGNSTAIQELFK	362	37.4	P04350	Tubulin beta-4A chain	TAVCDIPPR	354	22.8
SIA	842.226	4	-0.24	57.3	25.7	P53992	Protein transport protein Sec24C	LLPLTKSPVESTTEPPAVR	956	31.6	P53992	Protein transport protein Sec24C	LLPVYLNCVLK	910	23.5
SIA	813.189	4	3.8	64.9	28.2	P36578	60S ribosomal protein L4	YAICSALAASALPALVMSK	125	36.7	P36578	60S ribosomal protein L4	VDKAAAAAAALQAK	353	24.3
SIA	625.723	5	-1.6	79.8	32.6	O60814	Histone H2B type 1-K	LLLPGELAKHAVSEGTK	109	47.2	P62280	40S ribosomal protein S11	NMSVHLSPCFR	116	30.1
SIA	625.723	5	-1.6	79.8	32.6	P06899	Histone H2B type 1-J	LLLPGELAKHAVSEGTK	109	47.2	P62280	40S ribosomal protein S11	NMSVHLSPCFR	116	30.1
SIA	625.723	5	-1.6	79.8	32.6	P33778	Histone H2B type 1-B	LLLPGELAKHAVSEGTK	109	47.2	P62280	40S ribosomal protein S11	NMSVHLSPCFR	116	30.1
SIA	625.723	5	-1.6	79.8	32.6	P57053	Histone H2B type F-S	LLLPGELAKHAVSEGTK	109	47.2	P62280	40S ribosomal protein S11	NMSVHLSPCFR	116	30.1
SIA	625.723	5	-1.6	79.8	32.6	Q8N257	Histone H2B type 3-B	LLLPGELAKHAVSEGTK	109	47.2	P62280	40S ribosomal protein S11	NMSVHLSPCFR	116	30.1
SIA	625.723	5	-1.6	79.8	32.6	Q99877	Histone H2B type 1-N	LLLPGELAKHAVSEGTK	109	47.2	P62280	40S ribosomal protein S11	NMSVHLSPCFR	116	30.1
SIA	625.723	5	-1.6	79.8	32.6	Q99879	Histone H2B type 1-M	LLLPGELAKHAVSEGTK	109	47.2	P62280	40S ribosomal protein S11	NMSVHLSPCFR	116	30.1
SIA	875.677	4	0.23	66.4	27.5	Q9BQ52	Zinc phosphodiesterase ELAC protein 2	LIPPLKALFAGDIEEMEER	768	38.9	Q9BQ52	Zinc phosphodiesterase ELAC protein 2	VCFGDFPTMPK	753	26.1
SIA	520.884	5	-0.84	72.8	32.1	O60814	Histone H2B type 1-K	LLLPGELAKHAVSEGTK	109	40.7	P39023	60S ribosomal protein L3	YCQVIR	157	24.1
SIA	520.884	5	-0.84	72.8	32.1	P06899	Histone H2B type 1-J	LLLPGELAKHAVSEGTK	109	40.7	P39023	60S ribosomal protein L3	YCQVIR	157	24.1
SIA	520.884	5	-0.84	72.8	32.1	P33778	Histone H2B type 1-B	LLLPGELAKHAVSEGTK	109	40.7	P39023	60S ribosomal protein L3	YCQVIR	157	24.1
SIA	520.884	5	-0.84	72.8	32.1	P58876	Histone H2B type 1-D	LLLPGELAKHAVSEGTK	109	40.7	P39023	60S ribosomal protein L3	YCQVIR	157	24.1
SIA	520.884	5	-0.84	72.8	32.1	Q16778	Histone H2B type 2-E	LLLPGELAKHAVSEGTK	109	40.7	P39023	60S ribosomal protein L3	YCQVIR	157	24.1
SIA	520.884	5	-0.84	72.8	32.1	Q5QNW6	Histone H2B type 2-F	LLLPGELAKHAVSEGTK	109	40.7	P39023	60S ribosomal protein L3	YCQVIR	157	24.1
SIA	520.884	5	-0.84	72.8	32.1	Q8N257	Histone H2B type 3-B	LLLPGELAKHAVSEGTK	109	40.7	P39023	60S ribosomal protein L3	YCQVIR	157	24.1
SIA	520.884	5	-0.84	72.8	32.1	Q93079	Histone H2B type 1-H	LLLPGELAKHAVSEGTK	109	40.7	P39023	60S ribosomal protein L3	YCQVIR	157	24.1
SIA	520.884	5	-0.84	72.8	32.1	Q99880	Histone H2B type 1-L	LLLPGELAKHAVSEGTK	109	40.7	P39023	60S ribosomal protein L3	YCQVIR	157	24.1
SIA	520.884	5	-0.84	72.8	32.1	Q96A08	Histone H2B type 1-A	LLLPGELAKHAVSEGTK	110	40.7	P39023	60S ribosomal protein L3	YCQVIR	157	24.1
SIA	941.08	5	-0.69	89.9	27.8	P09972	Fructose-bisphosphate aldolase C	VDKGVVPLAGTDGETTTQGLDGLSER	111	62.1	P04075	Fructose-bisphosphate aldolase A	VNPCIGGVILFHETLYQK	73	26
SIA	1003	4	-1.7	70	26.1	P0DPH8	Tubulin alpha-3D chain	AYHEQLSVAEITNACFEPANQMVK	295	43.9	P0DPH8	Tubulin alpha-3D chain	DVNAAIATIKTK	336	24.7
SIA	509.441	6	-0.91	59	20	P06744	Glucose-6-phosphate isomerase	MIPCDFLIPVQTQHPIRK	404	39	P06744	Glucose-6-phosphate isomerase	KELQAAGK	447	15.1
SIA	862.939	4	1.6	73.5	19.6	P07900	Heat shock protein HSP 90-alpha	VFIMDNCEELIPEYLNFIR	374	53.9	P07900	Heat shock protein HSP 90-alpha	NNIKLYVR	362	21.6
SIA	982.938	4	-5	61.4	30.3	P13010	X-ray repair cross-complementing protein 5	YGSDIVPFSKVDEEQMK	325	31.1	P13010	X-ray repair cross-complementing protein 5	ETVYCLNDDDETEVLK	296	29.3
SIA	963.004	4	0.25	78.8	29.2	Q8NHW5	60S acidic ribosomal protein P0-like	AGAIAPCEVTVPAQNTGLGPEK	119	49.6	P05388	60S acidic ribosomal protein P0	TSFFQALGITTKISR	146	22.2
SIA	522.764	6	-1.2	56.3	24.1	P35580	Myosin-10	KVIQYLAHVASSHK	190	28.6	P35580	Myosin-10	EDQSILCTGESGAGK	176	25
SIA	861.182	4	1.6	86.3	23.7	P11142	Heat shock cognate 71 kDa protein	GPAVGIDLGTTYSCVGVFQHGK	17	62.6	P11142	Heat shock cognate 71 kDa protein	VQVEYKGETK	108	16.7
SIA	1189.6	4	0.95	74.3	30.8	P05388	60S acidic ribosomal protein P0	AGAIAPCEVTVPAQNTGLGPEKTSFFQALGITTK	134	37	Q8NHW5	60S acidic ribosomal protein P0-like	CFIVGADNVGSK	27	22
SIA	933.514	4	8.4	99.6	36.9	P62829	60S ribosomal protein L23	ISLGLPVGAVINCADNTGAK	28	61.1	A0A2R8Y619	Histone H2B type 2-K1	LLLPGELAKHAVSEGTK	105	34
SIA	933.514	4	8.4	99.6	36.9	P62829	60S ribosomal protein L23	ISLGLPVGAVINCADNTGAK	28	61.1	P23527	Histone H2B type 1-O	LLLPGELAKHAVSEGTK	109	34
SIA	933.514	4	8.4	99.6	36.9	P62829	60S ribosomal protein L23	ISLGLPVGAVINCADNTGAK	28	61.1	Q8N257	Histone H2B type 3-B	LLLPGELAKHAVSEGTK	109	34
SIA	933.514	4	8.4	99.6	36.9	P62829	60S ribosomal protein L23	ISLGLPVGAVINCADNTGAK	28	61.1	Q93079	Histone H2B type 1-H	LLLPGELAKHAVSEGTK	109	34
SIA	933.514	4	8.4	99.6	36.9	P62829	60S ribosomal protein L23	ISLGLPVGAVINCADNTGAK	28	61.1	Q99879	Histone H2B type 1-M	LLLPGELAKHAVSEGTK	109	34
SIA	750.88	4	0.23	94	16.7	P09104	Gamma-enolase	SGETEDTFIADLVVGLCTGQIK	389	77.3	P06733	Alpha-enolase	AKFAGR	422	12
SIA	1143.58	4	-1.4	92.5	27.3	Q15459	Splicing factor 3A subunit 1	VMQQQQQTTQQQLPQKVQAQVIQETIVPK	131	65.2	Q15459	Splicing factor 3A subunit 1	EVLDQVCYR	244	25.7
SIA	758.154	4	-1.6	41.8	23.8	Q99832	T-complex protein 1 subunit eta	QQLLIGAYAKALEIIPR	440	18	Q99832	T-complex protein 1 subunit eta	YNFFTGCPK	364	17.4
SIA	898.469	5	2.2	46.9	24.2	P40926	Malate dehydrogenase, mitochondrial	VNVPVIGGHAGKTIIPLISQCTPK	203	22.7	P40926	Malate dehydrogenase, mitochondrial	SQETECTYFSTPLLLGK	285	19.6
SIA	865.63	5	0.42	86.8	29.6	P48163	NADP-dependent malic enzyme	FMPIVYTPTVGLACQQYSLVFR	110	57.2	P48163	NADP-dependent malic enzyme	VVKNFEHLNSDFDR	60	28.3
SIA	691.538	5	3.9	92.2	37.6	Q96GA3	Protein LTV1 homolog	KYGVFFDDDYDYLQHLK	57	45.2	P23396	40S ribosomal protein S3	GLCAIAQAESLR	97	39
SIA	449.251	6	-0.52	54.7	26.8	P23396	40S ribosomal protein S3	IGPKKPLPDHVSIVEPK	202	27.9	P23396	40S ribosomal protein S3	ACYGVLR	119	23.3
SIA	875.174	4	-0.086	91	31.3	P18669	Phosphoglycerate mutase 1	YADLTEDQLPSCESLK	153	59.7	P15259	Phosphoglycerate mutase 2	HYGGLTGLNKAETAAK	100	30.1
SIA	614.993	6	-1.3	54.8	28.9	A0AVT1	Ubiquitin-like modifier-activating enzyme 6	IQEFKPSNKVVQTDETAR	800	25.9	A0AVT1	Ubiquitin-like modifier-activating enzyme 6	ALQLLHCFPLDIR	721	22.7
SIA	672.35	5	1.6	47.4	26.8	O15347	High mobility group protein B3	STNPGISIGDVAKK	125	20.6	O15347	High mobility group protein B3	RPPSGFFLFCSEFRPK	104	19.5
SIA	1035.53	4	-0.84	53.9	28.4	P31946	14-3-3 protein beta/alpha	IEAELQDICNDVLELLDK	96	25.5	P31946	14-3-3 protein beta/alpha	YLIPNATQPESKVFYLK	117	22.7
SIA	863.419	4	-0.24	74.1	25.2	P09936	Ubiquitin carboxyl-terminal hydrolase isozyme L1	NEAIQAAHDAVAQEGQCR	152	48.9	P09936	Ubiquitin carboxyl-terminal hydrolase isozyme L1	QIEELKGQEVSPK	71	22.1
SIA	606.299	5	0.99	65.9	23.2	P62888	60S ribosomal protein L30	TGVHHYSGNNIELGTACGK	85	42.7	P62888	60S ribosomal protein L30	SGKYVLGYK	26	18.3
SIA	523.283	5	-0.61	85.4	20.6	Q9NSD9	Phenylalanine--tRNA ligase beta subunit	GQSVGKLGVLHPDVITK	560	64.8	Q9NSD9	Phenylalanine--tRNA ligase beta subunit	CAEIFAR	548	23.2
SIA	803.23	6	0.67	70.3	27	Q12905	Interleukin enhancer-binding factor 2	VKPAPDETSFSEALLK	45	38.5	Q12905	Interleukin enhancer-binding factor 2	GGPGGGFRPFVPHIPFDFYLCEMAFPR	37	23.8
SIA	797.427	5	6.7	79.7	31.5	Q92598	Heat shock protein 105 kDa	SVLDAAQIVGLNCLR	167	48.2	Q92598	Heat shock protein 105 kDa	TIGVAAKNQQITHANNTVSNFK	53	28.2
SIA	513.755	4	0.31	37.3	12.1	P0DMV9	Heat shock 70 kDa protein 1B	LVNHFVEEFKR	246	25.2	P0DMV8	Heat shock 70 kDa protein 1A	TACER	267	7.2
SIA	650.188	6	-1.6	58.5	20.2	P55072	Transitional endoplasmic reticulum ATPase	KNVFIIGATNRPDIIDPAILRPGR	615	38.3	P55072	Transitional endoplasmic reticulum ATPase	GVLFYGPPGCGK	522	21
SIA	929.718	4	0.56	84.3	29	Q15366	Poly(rC)-binding protein 2	GVTIPYRPKPSSSPVIFAGGQDR	185	55.3	P57721	Poly(rC)-binding protein 3	INISEGNCPER	86	27.9
SIA	814.614	5	0.37	79.9	33	P68371	Tubulin beta-4B chain	LTTPTYGDLNHLVSATMSGVTTCLR	239	46.9	P0CG47	Polyubiquitin-B	LIFAGKQLEDGR	200	28.3
SIA	586.689	5	-0.17	101.4	25.1	Q99797	Mitochondrial intermediate peptidase	VADLADFVKIAHPEPAFR	126	76.3	Q99797	Mitochondrial intermediate peptidase	EAAEEACR	142	27.6
SIA	783.659	4	-1.2	59.7	26.1	O00299	Chloride intracellular channel protein 1	FSAYIKNSNPALNDNLEK	119	33.6	O00299	Chloride intracellular channel protein 1	LHIVQVVCK	191	21.2
SIA	851.965	4	2.7	58.6	26.9	P22234	Bifunctional phosphoribosylaminoimidazole carboxylase/phosphoribosylaminoimidazole succinocarboxamide synthetase	ITSCIFQLLQEAGIK	63	31.7	P22234	Bifunctional phosphoribosylaminoimidazole carboxylase/phosphoribosylaminoimidazole succinocarboxamide synthetase	VLLQSKDQITAGNAAR	36	20.9
SIA	721.76	5	-3.6	71.2	23.5	Q00610	Clathrin heavy chain 1	KFNALFAQGNYSEAAK	367	39.1	Q00610	Clathrin heavy chain 1	YESLELCRPVLQQGR	436	18.3
SIA	622.522	5	-1.2	49.5	23.6	P13797	Plastin-3	VNKPPYPKLGANMK	452	25.9	P13797	Plastin-3	KLENCNYAVELGK	463	21.8
SIA	909.455	4	14	70.7	26.9	P08238	Heat shock protein HSP 90-beta	VFIMDSCDELIPEYLNFIR	366	43.8	P08238	Heat shock protein HSP 90-beta	FYEAFSKNLK	435	19.3
SIA	592.922	5	-0.96	56.4	26.6	P60900	Proteasome subunit alpha type-6	KVPDKLLDSSTVTHLFK	59	29.8	P60900	Proteasome subunit alpha type-6	DCAVIVTQK	47	22.3
SIA	649.18	6	-1.6	63.2	25.2	Q9UMS4	Pre-mRNA-processing factor 19	QELSHALYQHDAACR	114	38	Q9UMS4	Pre-mRNA-processing factor 19	VAHPIRPKPPSATSIPAILK	64	24
SIA	793.422	4	0.55	81.3	18.8	P07900	Heat shock protein HSP 90-alpha	VFIMDNCEELIPEYLNFIR	374	62.5	P07900	Heat shock protein HSP 90-alpha	ILKVIR	410	21.1
SIA	812.702	4	-0.91	57.8	23.3	P31939	Bifunctional purine biosynthesis protein ATIC	NLTALGLNLVASGGTAKALR	39	34.5	P31939	Bifunctional purine biosynthesis protein ATIC	VVACNLYPFVK	101	22.9
SIA	583.912	5	1.4	57.1	28.6	Q08945	FACT complex subunit SSRP1	ADVIQATGDAICIFR	200	28.5	Q08945	FACT complex subunit SSRP1	LFLLPHKDQR	248	23.5
SIA	963.004	4	0.25	78.8	29.2	P05388	60S acidic ribosomal protein P0	AGAIAPCEVTVPAQNTGLGPEK	119	49.6	Q8NHW5	60S acidic ribosomal protein P0-like	TSFFQALGITTKISR	146	22.2
SIA	652.603	4	0.38	52.1	24.8	P09104	Gamma-enolase	FGANAILGVSLAVCK	119	27.3	P06733	Alpha-enolase	KLNVTEQEK	81	17
SIA	581.11	5	-1.2	72.6	33	P23527	Histone H2B type 1-O	LLLPGELAKHAVSEGTK	109	39.6	P15880	40S ribosomal protein S2	GCTATLGNFAK	229	25.4
SIA	581.11	5	-1.2	72.6	33	P57053	Histone H2B type F-S	LLLPGELAKHAVSEGTK	109	39.6	P15880	40S ribosomal protein S2	GCTATLGNFAK	229	25.4
SIA	581.11	5	-1.2	72.6	33	P58876	Histone H2B type 1-D	LLLPGELAKHAVSEGTK	109	39.6	P15880	40S ribosomal protein S2	GCTATLGNFAK	229	25.4
SIA	581.11	5	-1.2	72.6	33	P62807	Histone H2B type 1-C/E/F/G/I	LLLPGELAKHAVSEGTK	109	39.6	P15880	40S ribosomal protein S2	GCTATLGNFAK	229	25.4
SIA	581.11	5	-1.2	72.6	33	Q99877	Histone H2B type 1-N	LLLPGELAKHAVSEGTK	109	39.6	P15880	40S ribosomal protein S2	GCTATLGNFAK	229	25.4
SIA	581.11	5	-1.2	72.6	33	Q99880	Histone H2B type 1-L	LLLPGELAKHAVSEGTK	109	39.6	P15880	40S ribosomal protein S2	GCTATLGNFAK	229	25.4
SIA	669.953	5	1.1	70.4	34.3	P07864	L-lactate dehydrogenase C chain	VIGSGCNLDSAR	163	36.1	P07195	L-lactate dehydrogenase B chain	GLTSVINQKLKDDEVAQLK	308	34.9
SIA	933.514	4	8.4	99.6	36.9	P62829	60S ribosomal protein L23	ISLGLPVGAVINCADNTGAK	28	61.1	P06899	Histone H2B type 1-J	LLLPGELAKHAVSEGTK	109	34
SIA	933.514	4	8.4	99.6	36.9	P62829	60S ribosomal protein L23	ISLGLPVGAVINCADNTGAK	28	61.1	P57053	Histone H2B type F-S	LLLPGELAKHAVSEGTK	109	34
SIA	933.514	4	8.4	99.6	36.9	P62829	60S ribosomal protein L23	ISLGLPVGAVINCADNTGAK	28	61.1	Q16778	Histone H2B type 2-E	LLLPGELAKHAVSEGTK	109	34
SIA	664.111	5	0.45	63.3	28.2	Q14203	Dynactin subunit 1	YEHALSQCSVDVYK	677	25.3	Q14203	Dynactin subunit 1	KVGSLYPEMSAHER	684	21.5
SIA	507.514	4	-0.086	64.5	25.9	P48741	Putative heat shock 70 kDa protein 7	FEELCSDLFR	308	38.6	P0DMV8	Heat shock 70 kDa protein 1A	IPKVQK	345	20.6
SIA	576.317	5	2.7	74.4	34.6	Q07020	60S ribosomal protein L18	GCGTVLLSGPR	134	39.8	O60814	Histone H2B type 1-K	LLLPGELAKHAVSEGTK	109	33.6
SIA	576.317	5	2.7	74.4	34.6	Q07020	60S ribosomal protein L18	GCGTVLLSGPR	134	39.8	P06899	Histone H2B type 1-J	LLLPGELAKHAVSEGTK	109	33.6
SIA	576.317	5	2.7	74.4	34.6	Q07020	60S ribosomal protein L18	GCGTVLLSGPR	134	39.8	P23527	Histone H2B type 1-O	LLLPGELAKHAVSEGTK	109	33.6
SIA	576.317	5	2.7	74.4	34.6	Q07020	60S ribosomal protein L18	GCGTVLLSGPR	134	39.8	P33778	Histone H2B type 1-B	LLLPGELAKHAVSEGTK	109	33.6
SIA	576.317	5	2.7	74.4	34.6	Q07020	60S ribosomal protein L18	GCGTVLLSGPR	134	39.8	P58876	Histone H2B type 1-D	LLLPGELAKHAVSEGTK	109	33.6
SIA	576.317	5	2.7	74.4	34.6	Q07020	60S ribosomal protein L18	GCGTVLLSGPR	134	39.8	Q16778	Histone H2B type 2-E	LLLPGELAKHAVSEGTK	109	33.6
SIA	576.317	5	2.7	74.4	34.6	Q07020	60S ribosomal protein L18	GCGTVLLSGPR	134	39.8	Q93079	Histone H2B type 1-H	LLLPGELAKHAVSEGTK	109	33.6
SIA	576.317	5	2.7	74.4	34.6	Q07020	60S ribosomal protein L18	GCGTVLLSGPR	134	39.8	Q99879	Histone H2B type 1-M	LLLPGELAKHAVSEGTK	109	33.6
SIA	669.953	5	1.1	70.4	34.3	Q6ZMR3	L-lactate dehydrogenase A-like 6A	VIGSGCNLDSAR	163	36.1	P07195	L-lactate dehydrogenase B chain	GLTSVINQKLKDDEVAQLK	308	34.9
SIA	743.551	5	0.23	50.1	23.1	O75369	Filamin-B	ANEPTHFTVDCTEAGEGDVSVGIK	769	25.8	O75369	Filamin-B	VKVDPSHDASK	838	20.2
SIA	636.318	5	0.23	55.2	24.4	P09651	Heterogeneous nuclear ribonucleoprotein A1	YHTVNGHNCEVRK	175	26.6	Q32P51	Heterogeneous nuclear ribonucleoprotein A1-like 2	EDSQRPGAHLTVKK	105	20.8
SIA	645.117	5	1.1	59.8	23.1	Q13347	Eukaryotic translation initiation factor 3 subunit I	VKGHFGPINSVAFHPDGK	282	36.7	Q13347	Eukaryotic translation initiation factor 3 subunit I	HVLTGSADNSCR	76	21.6
SIA	814.614	5	0.37	79.9	33	P07437	Tubulin beta chain	LTTPTYGDLNHLVSATMSGVTTCLR	239	46.9	P0CG47	Polyubiquitin-B	LIFAGKQLEDGR	124	28.3
SIA	814.614	5	0.37	79.9	33	Q13885	Tubulin beta-2A chain	LTTPTYGDLNHLVSATMSGVTTCLR	239	46.9	P0CG47	Polyubiquitin-B	LIFAGKQLEDGR	124	28.3
SIA	814.614	5	0.37	79.9	33	Q13885	Tubulin beta-2A chain	LTTPTYGDLNHLVSATMSGVTTCLR	239	46.9	P0CG47	Polyubiquitin-B	LIFAGKQLEDGR	200	28.3
SIA	814.614	5	0.37	79.9	33	Q9BVA1	Tubulin beta-2B chain	LTTPTYGDLNHLVSATMSGVTTCLR	239	46.9	P0CG47	Polyubiquitin-B	LIFAGKQLEDGR	200	28.3
SIA	814.614	5	0.37	79.9	33	Q9BVA1	Tubulin beta-2B chain	LTTPTYGDLNHLVSATMSGVTTCLR	239	46.9	P0CG47	Polyubiquitin-B	LIFAGKQLEDGR	48	28.3
SIA	900.95	4	-0.39	81.4	27.4	Q6S8J3	POTE ankyrin domain family member E	LCYVALDFEQEMATAASSSSLEK	917	54	P60709	Actin, cytoplasmic 1	IKIIAPPER	328	22.5
SIA	900.95	4	-0.39	81.4	27.4	Q6S8J3	POTE ankyrin domain family member E	LCYVALDFEQEMATAASSSSLEK	917	54	P63261	Actin, cytoplasmic 2	IKIIAPPER	328	22.5
SIA	595.92	5	2.2	71.8	15.7	P0DMV8	Heat shock 70 kDa protein 1A	AAAIGIDLGTTYSCVGVFQHGK	17	56.1	P0DMV8	Heat shock 70 kDa protein 1A	IPKVQK	345	13.9
SIA	679.347	5	-1.2	55	27.4	P61158	Actin-related protein 3	DYEEIGPSICR	408	27.6	P61158	Actin-related protein 3	LKPKPIDVQVITHHMQR	361	27.1
SIA	690.861	4	1.1	58.3	16.9	P21333	Filamin-A	ATCAPQHGAPGPGPADASK	2543	41.4	P21333	Filamin-A	VVAKGLGLSK	2563	14.1
SIA	742.746	5	2	69.6	28	Q9P2E9	Ribosome-binding protein 1	ADAEKAQEQQQQMAELHSK	907	41.6	Q9P2E9	Ribosome-binding protein 1	ELCHTQSSHASLR	892	21.5
SIA	817.408	4	-7.5	50.7	15	P0DMV8	Heat shock 70 kDa protein 1A	AAAIGIDLGTTYSCVGVFQHGK	17	35.7	P0DMV9	Heat shock 70 kDa protein 1B	LSKEEIER	512	10.7
SIA	507.514	4	-0.086	64.5	25.9	P48741	Putative heat shock 70 kDa protein 7	FEELCSDLFR	308	38.6	P0DMV9	Heat shock 70 kDa protein 1B	IPKVQK	345	20.6
SIA	921.468	4	0.5	53.6	25.2	P11586	C-1-tetrahydrofolate synthase, cytoplasmic	AAQAPSSFQLLYDLKLPVEDK	819	28.4	P11586	C-1-tetrahydrofolate synthase, cytoplasmic	QGFGNLPICMAK	863	23.8
SIA	1211.07	4	-14	89.4	31.7	P34931	Heat shock 70 kDa protein 1-like	NSTIPTKQTQIFTTYSDNQPGVLIQVYEGER	425	57.7	P0DMV8	Heat shock 70 kDa protein 1A	FEELCSDLFR	306	27.5
SIA	1211.07	4	-14	89.4	31.7	P34931	Heat shock 70 kDa protein 1-like	NSTIPTKQTQIFTTYSDNQPGVLIQVYEGER	425	57.7	P0DMV9	Heat shock 70 kDa protein 1B	FEELCSDLFR	306	27.5
SIA	581.11	5	-1.2	72.6	33	Q96A08	Histone H2B type 1-A	LLLPGELAKHAVSEGTK	110	39.6	P15880	40S ribosomal protein S2	GCTATLGNFAK	229	25.4
SIA	891.708	4	-2.8	96.2	27.1	P05388	60S acidic ribosomal protein P0	AGAIAPCEVTVPAQNTGLGPEK	119	69.1	Q8NHW5	60S acidic ribosomal protein P0-like	DMLLANKVPAAAR	106	22.2
SIA	717.394	4	3.3	62.8	21.2	P10809	60 kDa heat shock protein, mitochondrial	AAVEEGIVLGGGCALLR	442	41.6	P10809	60 kDa heat shock protein, mitochondrial	ISKGANPVEIR	133	20.6
SIA	933.514	4	8.4	99.6	36.9	P62829	60S ribosomal protein L23	ISLGLPVGAVINCADNTGAK	28	61.1	P33778	Histone H2B type 1-B	LLLPGELAKHAVSEGTK	109	34
SIA	933.514	4	8.4	99.6	36.9	P62829	60S ribosomal protein L23	ISLGLPVGAVINCADNTGAK	28	61.1	P58876	Histone H2B type 1-D	LLLPGELAKHAVSEGTK	109	34
SIA	933.514	4	8.4	99.6	36.9	P62829	60S ribosomal protein L23	ISLGLPVGAVINCADNTGAK	28	61.1	Q5QNW6	Histone H2B type 2-F	LLLPGELAKHAVSEGTK	109	34
SIA	933.514	4	8.4	99.6	36.9	P62829	60S ribosomal protein L23	ISLGLPVGAVINCADNTGAK	28	61.1	Q99877	Histone H2B type 1-N	LLLPGELAKHAVSEGTK	109	34
SIA	933.514	4	8.4	99.6	36.9	P62829	60S ribosomal protein L23	ISLGLPVGAVINCADNTGAK	28	61.1	Q99880	Histone H2B type 1-L	LLLPGELAKHAVSEGTK	109	34
SIA	933.514	4	8.4	99.6	36.9	P62829	60S ribosomal protein L23	ISLGLPVGAVINCADNTGAK	28	61.1	Q96A08	Histone H2B type 1-A	LLLPGELAKHAVSEGTK	110	34
SIA	812.202	5	-4.4	77.3	29.3	Q15370	Elongin-B	TLGECGFTSQTARPQAPATVGLAFR	60	47.1	Q15370	Elongin-B	LYKDDQLLDDGK	46	25.7
SIA	704.748	5	-2.4	58.2	25.9	Q15428	Splicing factor 3A subunit 2	EAKEAPAQPAPEK	91	32.3	Q15428	Splicing factor 3A subunit 2	LCLTLHNNEGSYLAHTQGK	59	26.3
SIA	643.507	5	1.3	73.6	25	P28066	Proteasome subunit alpha type-5	GPQLFHMDPSGTFVQCDAR	165	48.6	P28066	Proteasome subunit alpha type-5	SMTLKEAIK	192	24.7
SIA	926.213	4	0.47	59.9	24	P22695	Cytochrome b-c1 complex subunit 2, mitochondrial	VKATAAPAGAPPQPQDLEFTK	23	35.9	P22695	Cytochrome b-c1 complex subunit 2, mitochondrial	NALANPLYCPDYR	192	19.3
SIA	732.783	5	-0.35	65.3	21.2	Q00610	Clathrin heavy chain 1	LPVVIGGLLDVDCSEDVIK	824	44.1	Q00610	Clathrin heavy chain 1	ALEHFTDLYDIKR	637	20
SIA	945.696	5	-2.6	44.7	21.4	Q99497	Parkinson disease protein 7	EGPYDVVVLPGGNLGAQNLSESAAVKEILK	89	23.3	Q99497	Parkinson disease protein 7	VTVAGLAGKDPVQCSR	46	13.4
SIA	499.461	5	-0.68	88.3	19.3	P60866	40S ribosomal protein S20	DTGKTPVEPEVAIHR	8	69	P60866	40S ribosomal protein S20	VCADLIR	36	22.1
SIA	661.74	5	-1.6	72.4	24.3	P15880	40S ribosomal protein S2	ETVFTKSPYQEFTDHLVK	263	48.1	P15880	40S ribosomal protein S2	IGKPHTVPCK	182	17.1
SIA	666.697	6	-1.7	85.6	26.7	Q9Y4W6	AFG3-like protein 2	LASLTPGFSGADVANVCNEAALIAAR	525	58.9	Q9Y4W6	AFG3-like protein 2	ASIFKVHLRPLK	488	23.6
SIA	773.992	5	-1.3	59.6	26	Q96CS3	FAS-associated factor 2	NTLCAPEVISLINTR	194	33.6	Q96CS3	FAS-associated factor 2	AHPVFYQGTYSQALNDAKR	167	18.2
SIA	668.104	4	0.52	61.5	21.9	P00558	Phosphoglycerate kinase 1	YSLEPVAVELKSLLGK	86	39.6	P00558	Phosphoglycerate kinase 1	FCLDNGAK	50	14.6
SIA	814.922	4	3.6	42	13.7	P13639	Elongation factor 2	CLYASVLTAQPR	728	28.3	P13639	Elongation factor 2	STLTDSLVCKAGIIASAR	42	14.6
SIA	767.819	5	-0.78	71	23.3	Q96AG4	Leucine-rich repeat-containing protein 59	LVNLQHLDLLNNKLVTLPVSFAQLK	96	47.7	Q96AG4	Leucine-rich repeat-containing protein 59	VAGDCLDEK	131	21.7
SIA	858.683	4	0.46	74.3	21.5	P48047	ATP synthase subunit O, mitochondrial	GEVPCTVTSASPLEEATLSELK	141	52.8	P48047	ATP synthase subunit O, mitochondrial	QNKLEQVEK	54	16.8
SIA	576.317	5	2.7	74.4	34.6	Q07020	60S ribosomal protein L18	GCGTVLLSGPR	134	39.8	A0A2R8Y619	Histone H2B type 2-K1	LLLPGELAKHAVSEGTK	105	33.6
SIA	576.317	5	2.7	74.4	34.6	Q07020	60S ribosomal protein L18	GCGTVLLSGPR	134	39.8	P57053	Histone H2B type F-S	LLLPGELAKHAVSEGTK	109	33.6
SIA	576.317	5	2.7	74.4	34.6	Q07020	60S ribosomal protein L18	GCGTVLLSGPR	134	39.8	P62807	Histone H2B type 1-C/E/F/G/I	LLLPGELAKHAVSEGTK	109	33.6
SIA	576.317	5	2.7	74.4	34.6	Q07020	60S ribosomal protein L18	GCGTVLLSGPR	134	39.8	Q5QNW6	Histone H2B type 2-F	LLLPGELAKHAVSEGTK	109	33.6
SIA	576.317	5	2.7	74.4	34.6	Q07020	60S ribosomal protein L18	GCGTVLLSGPR	134	39.8	Q8N257	Histone H2B type 3-B	LLLPGELAKHAVSEGTK	109	33.6
SIA	576.317	5	2.7	74.4	34.6	Q07020	60S ribosomal protein L18	GCGTVLLSGPR	134	39.8	Q99877	Histone H2B type 1-N	LLLPGELAKHAVSEGTK	109	33.6
SIA	576.317	5	2.7	74.4	34.6	Q07020	60S ribosomal protein L18	GCGTVLLSGPR	134	39.8	Q99880	Histone H2B type 1-L	LLLPGELAKHAVSEGTK	109	33.6
SIA	576.317	5	2.7	74.4	34.6	Q07020	60S ribosomal protein L18	GCGTVLLSGPR	134	39.8	Q96A08	Histone H2B type 1-A	LLLPGELAKHAVSEGTK	110	33.6
SIA	649.709	5	-1.9	68.6	25.1	Q15185	Prostaglandin E synthase 3	HLNEIDLFHCIDPNDSK	58	43.5	Q15185	Prostaglandin E synthase 3	DVNVNFEKSK	33	23.4
SIA	579.69	5	-1.2	53.9	25.6	P62195	26S proteasome regulatory subunit 8	AVAHHTDCTFIR	209	26.6	P62195	26S proteasome regulatory subunit 8	VHPEGKFVVDVDK	94	26
SIA	1211.07	4	-14	89.4	31.7	P0DMV8	Heat shock 70 kDa protein 1A	NSTIPTKQTQIFTTYSDNQPGVLIQVYEGER	423	57.7	P48741	Putative heat shock 70 kDa protein 7	FEELCSDLFR	308	27.5
SIA	1211.07	4	-14	89.4	31.7	P0DMV9	Heat shock 70 kDa protein 1B	NSTIPTKQTQIFTTYSDNQPGVLIQVYEGER	423	57.7	P48741	Putative heat shock 70 kDa protein 7	FEELCSDLFR	308	27.5
SIA	1043.28	4	1	67.6	26.1	Q9H9J2	39S ribosomal protein L44, mitochondrial	KLIAEGPGETVLVAEEEAAR	279	38.8	Q9H9J2	39S ribosomal protein L44, mitochondrial	QSGGTTALPLYFVGLYCDK	276	27.6
SIA	765.865	4	-0.22	57.1	25.4	Q13310	Polyadenylate-binding protein 4	KEFSPFGSITSAK	312	26.8	Q13310	Polyadenylate-binding protein 4	GFGFVCFSSPEEATK	339	22.9
SIA	590.501	5	1.4	31.6	12	P06733	Alpha-enolase	SGKYDLDFK	256	17.9	P06733	Alpha-enolase	IAKAVNEKSCNCLLLK	337	8.3
SIA	910.689	5	10	68.6	33.9	Q9P287	BRCA2 and CDKN1A-interacting protein	FINVPPQIALPMYQQLQKELAGAHR	201	34.7	Q9P287	BRCA2 and CDKN1A-interacting protein	GTQCVEQIQELVLR	141	26.3
SIA	581.11	5	-1.2	72.6	33	A0A2R8Y619	Histone H2B type 2-K1	LLLPGELAKHAVSEGTK	105	39.6	P15880	40S ribosomal protein S2	GCTATLGNFAK	229	25.4
SIA	581.11	5	-1.2	72.6	33	O60814	Histone H2B type 1-K	LLLPGELAKHAVSEGTK	109	39.6	P15880	40S ribosomal protein S2	GCTATLGNFAK	229	25.4
SIA	581.11	5	-1.2	72.6	33	P06899	Histone H2B type 1-J	LLLPGELAKHAVSEGTK	109	39.6	P15880	40S ribosomal protein S2	GCTATLGNFAK	229	25.4
SIA	581.11	5	-1.2	72.6	33	P33778	Histone H2B type 1-B	LLLPGELAKHAVSEGTK	109	39.6	P15880	40S ribosomal protein S2	GCTATLGNFAK	229	25.4
SIA	581.11	5	-1.2	72.6	33	Q16778	Histone H2B type 2-E	LLLPGELAKHAVSEGTK	109	39.6	P15880	40S ribosomal protein S2	GCTATLGNFAK	229	25.4
SIA	581.11	5	-1.2	72.6	33	Q5QNW6	Histone H2B type 2-F	LLLPGELAKHAVSEGTK	109	39.6	P15880	40S ribosomal protein S2	GCTATLGNFAK	229	25.4
SIA	581.11	5	-1.2	72.6	33	Q8N257	Histone H2B type 3-B	LLLPGELAKHAVSEGTK	109	39.6	P15880	40S ribosomal protein S2	GCTATLGNFAK	229	25.4
SIA	581.11	5	-1.2	72.6	33	Q93079	Histone H2B type 1-H	LLLPGELAKHAVSEGTK	109	39.6	P15880	40S ribosomal protein S2	GCTATLGNFAK	229	25.4
SIA	581.11	5	-1.2	72.6	33	Q99879	Histone H2B type 1-M	LLLPGELAKHAVSEGTK	109	39.6	P15880	40S ribosomal protein S2	GCTATLGNFAK	229	25.4
SIA	885.173	4	0.18	78.5	27.5	P07196	Neurofilament light polypeptide	QLQELEDKQNADISAMQDTINK	339	51	P07196	Neurofilament light polypeptide	TLEIEACR	322	23.2
SIA	656.144	5	-0.27	60.3	26.2	P00492	Hypoxanthine-guanine phosphoribosyltransferase	FFADLLDYIKALNR	83	34.1	P00492	Hypoxanthine-guanine phosphoribosyltransferase	EMGGHHIVALCVLK	66	22.7
SIA	756.395	4	-0.96	80.7	28.8	P07197	Neurofilament medium polypeptide	KVQSLQDEVAFLR	223	41.3	P08670	Vimentin	QVQSLTCEVDALK	328	33
SIA	648.332	5	-3.1	78.1	36.1	P13010	X-ray repair cross-complementing protein 5	ETVYCLNDDDETEVLK	296	42	P12956	X-ray repair cross-complementing protein 6	ALKPPPIKLYR	287	28.8
SIA	722.598	5	-2.5	51.8	25.6	P53396	ATP-citrate synthase	GVTIIGPATVGGIKPGCFK	633	26.2	P53396	ATP-citrate synthase	KHPEVDVLINFASLR	562	15.3
SIA	802.177	4	-0.26	59.8	21.7	P61981	14-3-3 protein gamma	ELEAVCQDVLSLLDNYLIK	97	38.1	P61981	14-3-3 protein gamma	EQLVQKAR	10	13.7
SIA	595.92	5	2.2	71.8	15.7	P0DMV9	Heat shock 70 kDa protein 1B	AAAIGIDLGTTYSCVGVFQHGK	17	56.1	P0DMV9	Heat shock 70 kDa protein 1B	IPKVQK	345	13.9
SIA	552.5	5	1.5	56	24.6	P49773	Adenosine 5'-monophosphoramidase HINT1	AQVARPGGDTIFGKIIR	21	31.4	P49773	Adenosine 5'-monophosphoramidase HINT1	CAADLGLNK	84	29.6
SIA	719.18	6	-0.077	56.4	24.9	P47755	F-actin-capping protein subunit alpha-2	IEGYEDQVLITEHGDLGNGKFLDPK	86	31.5	P47755	F-actin-capping protein subunit alpha-2	EHYPNGVCTVYGK	141	17.7
SIA	682.87	4	8.2	27.5	15.2	P13639	Elongation factor 2	CLYASVLTAQPR	728	12.3	P13639	Elongation factor 2	VAVEAKNPADLPK	512	10.9
SIA	677.965	5	0.8	53.5	22.7	Q08257	Quinone oxidoreductase	VHACGVNPVETYIR	45	30.2	Q08257	Quinone oxidoreductase	SDIAVPIPKDHQVLIK	34	21.5
SIA	753.399	5	-1.1	62.4	30.8	P57053	Histone H2B type F-S	LLLPGELAKHAVSEGTK	109	31.6	P09429	High mobility group protein B1	RPPSAFFLFCSEYRPK	106	25.9
SIA	753.399	5	-1.1	62.4	30.8	P62807	Histone H2B type 1-C/E/F/G/I	LLLPGELAKHAVSEGTK	109	31.6	P09429	High mobility group protein B1	RPPSAFFLFCSEYRPK	106	25.9
SIA	814.614	5	0.37	79.9	33	Q13885	Tubulin beta-2A chain	LTTPTYGDLNHLVSATMSGVTTCLR	239	46.9	P62987	Ubiquitin-60S ribosomal protein L40	LIFAGKQLEDGR	48	28.3
SIA	814.614	5	0.37	79.9	33	Q9BVA1	Tubulin beta-2B chain	LTTPTYGDLNHLVSATMSGVTTCLR	239	46.9	P62987	Ubiquitin-60S ribosomal protein L40	LIFAGKQLEDGR	48	28.3
SIA	900.95	4	-0.39	81.4	27.4	P60709	Actin, cytoplasmic 1	LCYVALDFEQEMATAASSSSLEK	217	54	P62736	Actin, aortic smooth muscle	IKIIAPPER	330	22.5
SIA	900.95	4	-0.39	81.4	27.4	P60709	Actin, cytoplasmic 1	LCYVALDFEQEMATAASSSSLEK	217	54	P68032	Actin, alpha cardiac muscle 1	IKIIAPPER	330	22.5
SIA	900.95	4	-0.39	81.4	27.4	P60709	Actin, cytoplasmic 1	LCYVALDFEQEMATAASSSSLEK	217	54	P68133	Actin, alpha skeletal muscle	IKIIAPPER	330	22.5
SIA	900.95	4	-0.39	81.4	27.4	P63261	Actin, cytoplasmic 2	LCYVALDFEQEMATAASSSSLEK	217	54	P63267	Actin, gamma-enteric smooth muscle	IKIIAPPER	329	22.5
SIA	900.95	4	-0.39	81.4	27.4	Q6S8J3	POTE ankyrin domain family member E	LCYVALDFEQEMATAASSSSLEK	917	54	P63267	Actin, gamma-enteric smooth muscle	IKIIAPPER	329	22.5
SIA	900.95	4	-0.39	81.4	27.4	Q6S8J3	POTE ankyrin domain family member E	LCYVALDFEQEMATAASSSSLEK	917	54	P68133	Actin, alpha skeletal muscle	IKIIAPPER	330	22.5
SIA	822.199	4	0.51	64.1	32.8	P04908	Histone H2A type 1-B/E	VTIAQGGVLPNIQAVLLPKK	119	31.3	Q9Y3U8	60S ribosomal protein L36	EVCGFAPYER	48	26
SIA	822.199	4	0.51	64.1	32.8	P20671	Histone H2A type 1-D	VTIAQGGVLPNIQAVLLPKK	119	31.3	Q9Y3U8	60S ribosomal protein L36	EVCGFAPYER	48	26
SIA	822.199	4	0.51	64.1	32.8	Q16777	Histone H2A type 2-C	VTIAQGGVLPNIQAVLLPKK	119	31.3	Q9Y3U8	60S ribosomal protein L36	EVCGFAPYER	48	26
SIA	822.199	4	0.51	64.1	32.8	Q7L7L0	Histone H2A type 3	VTIAQGGVLPNIQAVLLPKK	119	31.3	Q9Y3U8	60S ribosomal protein L36	EVCGFAPYER	48	26
SIA	822.199	4	0.51	64.1	32.8	Q93077	Histone H2A type 1-C	VTIAQGGVLPNIQAVLLPKK	119	31.3	Q9Y3U8	60S ribosomal protein L36	EVCGFAPYER	48	26
SIA	855.432	4	-0.77	55.9	28.9	P30084	Enoyl-CoA hydratase, mitochondrial	ICPVETLVEEAIQCAEK	213	25.3	P30084	Enoyl-CoA hydratase, mitochondrial	ISAQDAKQAGLVSK	204	10
SIA	652.603	4	0.38	52.1	24.8	P13929	Beta-enolase	FGANAILGVSLAVCK	119	27.3	P06733	Alpha-enolase	KLNVTEQEK	81	17
SIA	806.908	4	-1.5	57.8	17.9	Q99832	T-complex protein 1 subunit eta	VVLSKLPIGDVATQYFADR	292	39.9	Q99832	T-complex protein 1 subunit eta	YNFFTGCPK	364	9.9
SIA	698.118	5	0.35	54.9	26.4	Q02952	A-kinase anchor protein 12	NEDFAAHPGEDAVPTGPDCQAK	1479	28.5	Q02952	A-kinase anchor protein 12	KGLSSDLEGEK	1494	21.8
SIA	814.614	5	0.37	79.9	33	Q9BVA1	Tubulin beta-2B chain	LTTPTYGDLNHLVSATMSGVTTCLR	239	46.9	P0CG47	Polyubiquitin-B	LIFAGKQLEDGR	124	28.3
SIA	814.614	5	0.37	79.9	33	P07437	Tubulin beta chain	LTTPTYGDLNHLVSATMSGVTTCLR	239	46.9	P0CG47	Polyubiquitin-B	LIFAGKQLEDGR	200	28.3
SIA	814.614	5	0.37	79.9	33	P07437	Tubulin beta chain	LTTPTYGDLNHLVSATMSGVTTCLR	239	46.9	P0CG47	Polyubiquitin-B	LIFAGKQLEDGR	48	28.3
SIA	814.614	5	0.37	79.9	33	Q13885	Tubulin beta-2A chain	LTTPTYGDLNHLVSATMSGVTTCLR	239	46.9	P0CG47	Polyubiquitin-B	LIFAGKQLEDGR	48	28.3
SIA	837.192	5	2.2	52.2	24.4	P09622	Dihydrolipoyl dehydrogenase, mitochondrial	NETLGGTCLNVGCIPSK	80	27.8	P09622	Dihydrolipoyl dehydrogenase, mitochondrial	ALLNNSHYYHMAHGKDFASR	104	20.3
SIA	786.627	4	1.2	55.6	26.7	P49189	4-trimethylaminobutyraldehyde dehydrogenase	VEPADASGTEKAFEPATGR	30	28.9	P49189	4-trimethylaminobutyraldehyde dehydrogenase	VIATFTCSGEK	45	22.3
SIA	751.882	4	0.31	70	31.8	P00338	L-lactate dehydrogenase A chain	EVHKQVVESAYEVIK	232	38.2	Q6ZMR3	L-lactate dehydrogenase A-like 6A	VIGSGCNLDSAR	163	28.6
SIA	644.311	5	-3.6	67.3	26.7	P49321	Nuclear autoantigenic sperm protein	KPTDGASSSNCVTDISHLVR	708	40.6	P49321	Nuclear autoantigenic sperm protein	IEDAKESQR	657	27.7
SIA	929.718	4	0.56	84.3	29	Q15366	Poly(rC)-binding protein 2	GVTIPYRPKPSSSPVIFAGGQDR	185	55.3	Q15365	Poly(rC)-binding protein 1	INISEGNCPER	54	27.9
SIA	855.188	4	0.48	79.8	21.2	P31946	14-3-3 protein beta/alpha	IEAELQDICNDVLELLDK	96	58.6	P31946	14-3-3 protein beta/alpha	VISSIEQKTER	70	21
SIA	610.75	5	-0.22	67.7	32.7	P62701	40S ribosomal protein S4, X isoform	LRECLPLIIFLR	41	35	P23527	Histone H2B type 1-O	VLKQVHPDTGISSK	47	30.2
SIA	610.75	5	-0.22	67.7	32.7	P62701	40S ribosomal protein S4, X isoform	LRECLPLIIFLR	41	35	P57053	Histone H2B type F-S	VLKQVHPDTGISSK	47	30.2
SIA	610.75	5	-0.22	67.7	32.7	P62701	40S ribosomal protein S4, X isoform	LRECLPLIIFLR	41	35	Q16778	Histone H2B type 2-E	VLKQVHPDTGISSK	47	30.2
SIA	610.75	5	-0.22	67.7	32.7	P62701	40S ribosomal protein S4, X isoform	LRECLPLIIFLR	41	35	Q93079	Histone H2B type 1-H	VLKQVHPDTGISSK	47	30.2
SIA	610.75	5	-0.22	67.7	32.7	P62701	40S ribosomal protein S4, X isoform	LRECLPLIIFLR	41	35	Q99877	Histone H2B type 1-N	VLKQVHPDTGISSK	47	30.2
SIA	610.75	5	-0.22	67.7	32.7	P62701	40S ribosomal protein S4, X isoform	LRECLPLIIFLR	41	35	Q96A08	Histone H2B type 1-A	VLKQVHPDTGISSK	48	30.2
SIA	713.599	4	0.73	75	30.3	P15531	Nucleoside diphosphate kinase A	VMLGETNPADSKPGTIR	100	44.7	P22392	Nucleoside diphosphate kinase B	GDFCIQVGR	109	29.6
SIA	713.599	4	0.73	75	30.3	P22392	Nucleoside diphosphate kinase B	VMLGETNPADSKPGTIR	100	44.7	P15531	Nucleoside diphosphate kinase A	GDFCIQVGR	109	29.6
SIA	869.443	5	2.6	83.1	28.8	O14579	Coatomer subunit epsilon	NAFYIGSYQQCINEAQR	34	54.3	O14579	Coatomer subunit epsilon	KFGVVLDEIKPSSAPELQAVR	65	30.7
SIA	730.37	4	-0.64	74.9	16.4	P60174	Triosephosphate isomerase	VPADTEVVCAPPTAYIDFAR	42	58.5	P60174	Triosephosphate isomerase	QKLDPK	55	13.1
SIA	469.271	5	0.62	59.3	24.1	P07910	Heterogeneous nuclear ribonucleoproteins C1/C2	VFIGNLNTLVVKK	29	35.2	P07910	Heterogeneous nuclear ribonucleoproteins C1/C2	IVGCSVHK	46	23.5
SIA	833.179	4	-4	92.3	26.7	P62829	60S ribosomal protein L23	ISLGLPVGAVINCADNTGAK	28	62.8	P62829	60S ribosomal protein L23	GEMKGSAITGPVAK	113	30.5
SIA	590.91	5	-0.22	76.3	33.1	O60814	Histone H2B type 1-K	LLLPGELAKHAVSEGTK	109	43.2	P83731	60S ribosomal protein L24	VELCSFSGYK	6	28.4
SIA	590.91	5	-0.22	76.3	33.1	P33778	Histone H2B type 1-B	LLLPGELAKHAVSEGTK	109	43.2	P83731	60S ribosomal protein L24	VELCSFSGYK	6	28.4
SIA	590.91	5	-0.22	76.3	33.1	P58876	Histone H2B type 1-D	LLLPGELAKHAVSEGTK	109	43.2	P83731	60S ribosomal protein L24	VELCSFSGYK	6	28.4
SIA	590.91	5	-0.22	76.3	33.1	Q8N257	Histone H2B type 3-B	LLLPGELAKHAVSEGTK	109	43.2	P83731	60S ribosomal protein L24	VELCSFSGYK	6	28.4
SIA	590.91	5	-0.22	76.3	33.1	Q93079	Histone H2B type 1-H	LLLPGELAKHAVSEGTK	109	43.2	P83731	60S ribosomal protein L24	VELCSFSGYK	6	28.4
SIA	590.91	5	-0.22	76.3	33.1	Q99880	Histone H2B type 1-L	LLLPGELAKHAVSEGTK	109	43.2	P83731	60S ribosomal protein L24	VELCSFSGYK	6	28.4
SIA	590.91	5	-0.22	76.3	33.1	Q96A08	Histone H2B type 1-A	LLLPGELAKHAVSEGTK	110	43.2	P83731	60S ribosomal protein L24	VELCSFSGYK	6	28.4
SIA	462.241	6	-3.5	53.7	22.1	Q99497	Parkinson disease protein 7	DVVICPDASLEDAKK	53	31.6	Q99497	Parkinson disease protein 7	VTTHPLAKDK	130	16.8
SIA	751.882	4	0.31	70	31.8	P00338	L-lactate dehydrogenase A chain	EVHKQVVESAYEVIK	232	38.2	P07864	L-lactate dehydrogenase C chain	VIGSGCNLDSAR	163	28.6
SIA	761.036	6	2.8	46.9	20.2	Q02790	Peptidyl-prolyl cis-trans isomerase FKBP4	GEHSIVYLKPSYAFGSVGK	222	26.7	Q02790	Peptidyl-prolyl cis-trans isomerase FKBP4	VGEVCHITCKPEYAYGSAGSPPK	107	18.1
SIA	753.399	5	-1.1	62.4	30.8	P33778	Histone H2B type 1-B	LLLPGELAKHAVSEGTK	109	31.6	P09429	High mobility group protein B1	RPPSAFFLFCSEYRPK	106	25.9
SIA	753.399	5	-1.1	62.4	30.8	P58876	Histone H2B type 1-D	LLLPGELAKHAVSEGTK	109	31.6	P09429	High mobility group protein B1	RPPSAFFLFCSEYRPK	106	25.9
SIA	753.399	5	-1.1	62.4	30.8	Q5QNW6	Histone H2B type 2-F	LLLPGELAKHAVSEGTK	109	31.6	P09429	High mobility group protein B1	RPPSAFFLFCSEYRPK	106	25.9
SIA	753.399	5	-1.1	62.4	30.8	Q8N257	Histone H2B type 3-B	LLLPGELAKHAVSEGTK	109	31.6	P09429	High mobility group protein B1	RPPSAFFLFCSEYRPK	106	25.9
SIA	753.399	5	-1.1	62.4	30.8	Q99877	Histone H2B type 1-N	LLLPGELAKHAVSEGTK	109	31.6	P09429	High mobility group protein B1	RPPSAFFLFCSEYRPK	106	25.9
SIA	689.141	5	-0.19	59.3	25.3	P22087	rRNA 2'-O-methyltransferase fibrillarin	NVMVEPHRHEGVFICR	99	34	P22087	rRNA 2'-O-methyltransferase fibrillarin	NLVPGESVYGEKR	121	24.6
SIA	625.907	5	2.6	62	30.2	P35579	Myosin-9	LQKDLEGLSQR	1392	31.8	P35579	Myosin-9	KMEDSVGCLETAEEVK	1379	27.3
SIA	639.076	4	0.71	38.7	17.2	Q02790	Peptidyl-prolyl cis-trans isomerase FKBP4	LASHLNLAMCHLK	328	21.5	Q02790	Peptidyl-prolyl cis-trans isomerase FKBP4	LAEEENKAK	424	12.3
SIA	583.115	6	-2.3	44.2	28.5	Q8NBS9	Thioredoxin domain-containing protein 5	VDCTAHSDVCSAQGVR	121	14.3	Q8NBS9	Thioredoxin domain-containing protein 5	LFKPGQEAVKYQGPR	150	10.9
SIA	504.897	5	-1.3	60.4	18.5	P61978	Heterogeneous nuclear ribonucleoprotein K	LLIHQSLAGGIIGVKGAK	163	41.9	P61978	Heterogeneous nuclear ribonucleoprotein K	VVECIK	205	13.6
SIA	814.614	5	0.37	79.9	33	P04350	Tubulin beta-4A chain	LTTPTYGDLNHLVSATMSGVTTCLR	239	46.9	P62979	Ubiquitin-40S ribosomal protein S27a	LIFAGKQLEDGR	48	28.3
SIA	814.614	5	0.37	79.9	33	P04350	Tubulin beta-4A chain	LTTPTYGDLNHLVSATMSGVTTCLR	239	46.9	P62987	Ubiquitin-60S ribosomal protein L40	LIFAGKQLEDGR	48	28.3
SIA	814.614	5	0.37	79.9	33	P68371	Tubulin beta-4B chain	LTTPTYGDLNHLVSATMSGVTTCLR	239	46.9	P62979	Ubiquitin-40S ribosomal protein S27a	LIFAGKQLEDGR	48	28.3
SIA	814.614	5	0.37	79.9	33	P68371	Tubulin beta-4B chain	LTTPTYGDLNHLVSATMSGVTTCLR	239	46.9	P62987	Ubiquitin-60S ribosomal protein L40	LIFAGKQLEDGR	48	28.3
SIA	1001.73	4	-0.29	66.7	23.9	P61163	Alpha-centractin	DETLETEKAQYYLPDGSTIEIGPSR	238	42.8	P61163	Alpha-centractin	ACYLSINPQK	222	22.1
SIA	713.599	4	0.73	75	30.3	P22392	Nucleoside diphosphate kinase B	VMLGETNPADSKPGTIR	100	44.7	O60361	Putative nucleoside diphosphate kinase	GDFCIQVGR	94	29.6
SIA	713.599	4	0.73	75	30.3	O60361	Putative nucleoside diphosphate kinase	VMLGETNPADSKPGTIR	85	44.7	P22392	Nucleoside diphosphate kinase B	GDFCIQVGR	109	29.6
SIA	880.243	5	4.9	55.6	17.4	P21333	Filamin-A	LQVEPAVDTSGVQCYGPGIEGQGVFR	1260	38.2	P21333	Filamin-A	VHGPGIQSGTTNKPNK	1372	10.4
SIA	741.366	4	-0.12	67.1	15.2	Q99832	T-complex protein 1 subunit eta	VVLSKLPIGDVATQYFADR	292	51.9	Q99832	T-complex protein 1 subunit eta	DMFCAGR	310	14.3
SIA	807.658	4	-0.83	83.2	28.6	Q92688	Acidic leucine-rich nuclear phosphoprotein 32 family member B	SLDLFNCEVTNLNDYR	123	54.6	P39687	Acidic leucine-rich nuclear phosphoprotein 32 family member A	IKDLSTIEPLK	101	28.4
SIA	840.65	4	2	61.3	26.9	P0DMV8	Heat shock 70 kDa protein 1A	GETKAFYPEEISSMVLTK	112	34.4	P48741	Putative heat shock 70 kDa protein 7	FEELCSDLFR	308	27.3
SIA	840.65	4	2	61.3	26.9	P0DMV9	Heat shock 70 kDa protein 1B	GETKAFYPEEISSMVLTK	112	34.4	P48741	Putative heat shock 70 kDa protein 7	FEELCSDLFR	308	27.3
SIA	1075.28	4	-3.5	67.5	29.5	Q9Y265	RuvB-like 1	GLGLDESGLAKQAASGLVGQENAR	33	38	Q9Y265	RuvB-like 1	VPFCPMVGSEVYSTEIK	94	28.7
SIA	822.199	4	0.51	64.1	32.8	P0C0S8	Histone H2A type 1	VTIAQGGVLPNIQAVLLPKK	119	31.3	Q9Y3U8	60S ribosomal protein L36	EVCGFAPYER	48	26
SIA	822.199	4	0.51	64.1	32.8	Q6FI13	Histone H2A type 2-A	VTIAQGGVLPNIQAVLLPKK	119	31.3	Q9Y3U8	60S ribosomal protein L36	EVCGFAPYER	48	26
SIA	822.199	4	0.51	64.1	32.8	Q96KK5	Histone H2A type 1-H	VTIAQGGVLPNIQAVLLPKK	119	31.3	Q9Y3U8	60S ribosomal protein L36	EVCGFAPYER	48	26
SIA	822.199	4	0.51	64.1	32.8	Q99878	Histone H2A type 1-J	VTIAQGGVLPNIQAVLLPKK	119	31.3	Q9Y3U8	60S ribosomal protein L36	EVCGFAPYER	48	26
SIA	900.95	4	-0.39	81.4	27.4	P60709	Actin, cytoplasmic 1	LCYVALDFEQEMATAASSSSLEK	217	54	Q562R1	Beta-actin-like protein 2	IKIIAPPER	329	22.5
SIA	585.15	7	1.5	61.9	27.4	Q13283	Ras GTPase-activating protein-binding protein 1	VPASQPRPESKPESQIPPQRPQR	287	34.5	Q13283	Ras GTPase-activating protein-binding protein 1	VMSQNFTNCHTK	73	26
SIA	830.63	4	-0.093	61.8	17.7	P26641	Elongation factor 1-gamma	AAAPAPEEEMDECEQALAAEPK	266	44.1	P26641	Elongation factor 1-gamma	FAETQPKK	227	12.8
SIA	820.174	4	0.27	75.7	23.2	P22102	Trifunctional purine biosynthetic protein adenosine-3	SAGVQCFGPTAEAAQLESSK	93	52.5	P22102	Trifunctional purine biosynthetic protein adenosine-3	ASGLAAGKGVIVAK	156	22.7
SIA	470.857	5	0.28	32.4	12.1	P06733	Alpha-enolase	AVEHINKTIAPALVSK	71	20.3	P06733	Alpha-enolase	TGAPCR	399	10.7
SIA	621.527	5	0.34	62.5	23.7	Q08257	Quinone oxidoreductase	VHACGVNPVETYIR	45	36.4	Q08257	Quinone oxidoreductase	VFEFGGPEVLKLR	23	19.1
SIA	878.646	5	-1	47.7	17.8	P04406	Glyceraldehyde-3-phosphate dehydrogenase	AENGKLVINGNPITIFQERDPSK	66	29.9	P04406	Glyceraldehyde-3-phosphate dehydrogenase	IISNASCTTNCLAPLAK	156	10
SIA	704.581	5	-0.3	77.3	24	P62888	60S ribosomal protein L30	VCTLAIIDPGDSDIIR	92	53.3	P62807	Histone H2B type 1-C/E/F/G/I	LLLPGELAKHAVSEGTK	109	21
SIA	704.581	5	-0.3	77.3	24	P62888	60S ribosomal protein L30	VCTLAIIDPGDSDIIR	92	53.3	Q16778	Histone H2B type 2-E	LLLPGELAKHAVSEGTK	109	21
SIA	888.844	5	-0.6	81	27.9	P09972	Fructose-bisphosphate aldolase C	YASICQQNGIVPIVEPEILPDGDHDLK	178	53.1	P04075	Fructose-bisphosphate aldolase A	ENLKAAQEEYVK	322	23.6
SIA	540.457	6	0.64	70.3	22.4	P78371	T-complex protein 1 subunit beta	LIHFSGVALGEACTIVLR	371	47.9	P78371	T-complex protein 1 subunit beta	VAEIEHAEKEK	272	15.2
SIA	596.123	5	0.54	79.9	33.5	Q96A08	Histone H2B type 1-A	LLLPGELAKHAVSEGTK	110	46.4	P50914	60S ribosomal protein L14	ALVDGPCTQVR	42	32.3
SIA	929.419	4	-0.23	74.9	26.7	P33240	Cleavage stimulation factor subunit 2	GYGFCEYQDQETALSAMR	62	48.2	P33240	Cleavage stimulation factor subunit 2	VDNAASEKNKEELK	96	25.9
SIA	929.419	4	-0.23	74.9	26.7	Q9H0L4	Cleavage stimulation factor subunit 2 tau variant	GYGFCEYQDQETALSAMR	62	48.2	Q9H0L4	Cleavage stimulation factor subunit 2 tau variant	VDNAASEKNKEELK	96	25.9
SIA	902.455	5	-5.2	74.6	28.6	P09972	Fructose-bisphosphate aldolase C	YASICQQNGIVPIVEPEILPDGDHDLK	178	46	P04075	Fructose-bisphosphate aldolase A	GILAADESTGSIAKR	42	24.1
SIA	814.614	5	0.37	79.9	33	P07437	Tubulin beta chain	LTTPTYGDLNHLVSATMSGVTTCLR	239	46.9	P62979	Ubiquitin-40S ribosomal protein S27a	LIFAGKQLEDGR	48	28.3
SIA	814.614	5	0.37	79.9	33	P07437	Tubulin beta chain	LTTPTYGDLNHLVSATMSGVTTCLR	239	46.9	P62987	Ubiquitin-60S ribosomal protein L40	LIFAGKQLEDGR	48	28.3
SIA	814.614	5	0.37	79.9	33	Q13885	Tubulin beta-2A chain	LTTPTYGDLNHLVSATMSGVTTCLR	239	46.9	P62979	Ubiquitin-40S ribosomal protein S27a	LIFAGKQLEDGR	48	28.3
SIA	814.614	5	0.37	79.9	33	Q9BVA1	Tubulin beta-2B chain	LTTPTYGDLNHLVSATMSGVTTCLR	239	46.9	P62979	Ubiquitin-40S ribosomal protein S27a	LIFAGKQLEDGR	48	28.3
SIA	610.75	5	-0.22	67.7	32.7	P62701	40S ribosomal protein S4, X isoform	LRECLPLIIFLR	41	35	O60814	Histone H2B type 1-K	VLKQVHPDTGISSK	47	30.2
SIA	610.75	5	-0.22	67.7	32.7	P62701	40S ribosomal protein S4, X isoform	LRECLPLIIFLR	41	35	P06899	Histone H2B type 1-J	VLKQVHPDTGISSK	47	30.2
SIA	610.75	5	-0.22	67.7	32.7	P62701	40S ribosomal protein S4, X isoform	LRECLPLIIFLR	41	35	P33778	Histone H2B type 1-B	VLKQVHPDTGISSK	47	30.2
SIA	610.75	5	-0.22	67.7	32.7	P62701	40S ribosomal protein S4, X isoform	LRECLPLIIFLR	41	35	P58876	Histone H2B type 1-D	VLKQVHPDTGISSK	47	30.2
SIA	610.75	5	-0.22	67.7	32.7	P62701	40S ribosomal protein S4, X isoform	LRECLPLIIFLR	41	35	P62807	Histone H2B type 1-C/E/F/G/I	VLKQVHPDTGISSK	47	30.2
SIA	610.75	5	-0.22	67.7	32.7	P62701	40S ribosomal protein S4, X isoform	LRECLPLIIFLR	41	35	Q5QNW6	Histone H2B type 2-F	VLKQVHPDTGISSK	47	30.2
SIA	610.75	5	-0.22	67.7	32.7	P62701	40S ribosomal protein S4, X isoform	LRECLPLIIFLR	41	35	Q8N257	Histone H2B type 3-B	VLKQVHPDTGISSK	47	30.2
SIA	610.75	5	-0.22	67.7	32.7	P62701	40S ribosomal protein S4, X isoform	LRECLPLIIFLR	41	35	Q99879	Histone H2B type 1-M	VLKQVHPDTGISSK	47	30.2
SIA	610.75	5	-0.22	67.7	32.7	P62701	40S ribosomal protein S4, X isoform	LRECLPLIIFLR	41	35	Q99880	Histone H2B type 1-L	VLKQVHPDTGISSK	47	30.2
SIA	900.95	4	-1.3	91.8	25.9	P63261	Actin, cytoplasmic 2	LCYVALDFEQEMATAASSSSLEK	217	65.9	P62736	Actin, aortic smooth muscle	IKIIAPPER	330	24.3
SIA	900.95	4	-1.3	91.8	25.9	P63261	Actin, cytoplasmic 2	LCYVALDFEQEMATAASSSSLEK	217	65.9	P68032	Actin, alpha cardiac muscle 1	IKIIAPPER	330	24.3
SIA	900.95	4	-1.3	91.8	25.9	P63261	Actin, cytoplasmic 2	LCYVALDFEQEMATAASSSSLEK	217	65.9	P68133	Actin, alpha skeletal muscle	IKIIAPPER	330	24.3
SIA	900.95	4	-1.3	91.8	25.9	Q6S8J3	POTE ankyrin domain family member E	LCYVALDFEQEMATAASSSSLEK	917	65.9	P62736	Actin, aortic smooth muscle	IKIIAPPER	330	24.3
SIA	948.064	5	-4.3	49.4	21.6	P07900	Heat shock protein HSP 90-alpha	HGLEVIYMIEPIDEYCVQQLK	529	26.7	P07900	Heat shock protein HSP 90-alpha	TLVSVTKEGLELPEDEEEK	546	16.9
SIA	900.95	4	-0.39	81.4	27.4	P60709	Actin, cytoplasmic 1	LCYVALDFEQEMATAASSSSLEK	217	54	P63267	Actin, gamma-enteric smooth muscle	IKIIAPPER	329	22.5
SIA	900.95	4	-0.39	81.4	27.4	Q6S8J3	POTE ankyrin domain family member E	LCYVALDFEQEMATAASSSSLEK	917	54	P68032	Actin, alpha cardiac muscle 1	IKIIAPPER	330	22.5
SIA	847.939	4	-2.4	47.2	24.4	P05388	60S acidic ribosomal protein P0	VLALSVETDYTFPLAEKVK	264	22.8	P05388	60S acidic ribosomal protein P0	CFIVGADNVGSK	27	22
SIA	586.914	5	-0.36	66.9	23	P15121	Aldo-keto reductase family 1 member B1	YKPAVNQIECHPYLTQEK	187	43.9	P15121	Aldo-keto reductase family 1 member B1	IKAIAAK	235	19.4
SIA	732.9	4	1.6	35.8	19.1	P21333	Filamin-A	IVGPSGAAVPCK	1018	16.7	P21333	Filamin-A	SPFSVAVSPSLDLSKIK	973	15
SIA	707.906	4	2.2	68.9	28.6	Q92616	eIF-2-alpha kinase activator GCN1	DLILPTIQKSLLR	268	40.3	Q92616	eIF-2-alpha kinase activator GCN1	YLLDSCAPLLR	246	39
SIA	755.146	4	-0.14	65.3	15.6	P10809	60 kDa heat shock protein, mitochondrial	AAVEEGIVLGGGCALLR	442	49.7	P10809	60 kDa heat shock protein, mitochondrial	EIGNIISDAMKK	191	15.6
SIA	715.389	5	-1.9	68.7	25.3	Q9UJS0	Electrogenic aspartate/glutamate antiporter SLC25A13, mitochondrial	DIPFSAIYFPCYAHVK	503	43.4	Q9UJS0	Electrogenic aspartate/glutamate antiporter SLC25A13, mitochondrial	GLLPQLLGVAPEKAIK	405	20.4
SIA	751.386	5	-0.19	45.1	22.2	P49321	Nuclear autoantigenic sperm protein	EIEELKELLPEIR	643	22.9	P49321	Nuclear autoantigenic sperm protein	KPTDGASSSNCVTDISHLVR	708	20.6
SIA	960.207	4	-4.1	66.6	27.3	P07900	Heat shock protein HSP 90-alpha	VFIMDNCEELIPEYLNFIR	374	39.3	P08238	Heat shock protein HSP 90-beta	EKYIDQEELNK	275	23
SIA	663.537	5	-1.4	61	25.8	P08670	Vimentin	ETNLDSLPLVDTHSKR	439	35.2	P08670	Vimentin	QVQSLTCEVDALK	328	25.6
SIA	704.78	5	-2.5	69.5	27.7	P62888	60S ribosomal protein L30	VCTLAIIDPGDSDIIR	92	41.8	P06899	Histone H2B type 1-J	LLLPGELAKHAVSEGTK	109	20.9
SIA	856.162	4	-2.9	80.3	26.3	Q96C19	EF-hand domain-containing protein D2	AAAGELQEDSGLCVLAR	172	46.5	Q96C19	EF-hand domain-containing protein D2	VFNPYTEFKEFSR	87	17.8
SIA	610.719	5	2.9	71.3	36.7	P61247	40S ribosomal protein S3a	ACQSIYPLHDVFVR	201	33.3	P0CG47	Polyubiquitin-B	LIFAGKQLEDGR	124	33.1
SIA	610.719	5	2.9	71.3	36.7	P61247	40S ribosomal protein S3a	ACQSIYPLHDVFVR	201	33.3	P0CG47	Polyubiquitin-B	LIFAGKQLEDGR	200	33.1
SIA	610.719	5	2.9	71.3	36.7	P61247	40S ribosomal protein S3a	ACQSIYPLHDVFVR	201	33.3	P0CG47	Polyubiquitin-B	LIFAGKQLEDGR	48	33.1
SIA	554.627	6	1.3	60.9	22.9	P48643	T-complex protein 1 subunit epsilon	IAILTCPFEPPKPK	253	38	P48643	T-complex protein 1 subunit epsilon	GVIVDKDFSHPQMPK	232	19.9
SIA	718.372	4	-3.3	57.5	26.8	Q9NZB2	Constitutive coactivator of PPAR-gamma-like protein 1	AHQLVLPPCDVVIK	279	30.7	Q9NZB2	Constitutive coactivator of PPAR-gamma-like protein 1	MGVQGFQDYIEK	0	29.3
SIA	802.811	5	1.5	76.8	31.5	P07437	Tubulin beta chain	LTTPTYGDLNHLVSATMSGVTTCLR	239	45.3	Q13885	Tubulin beta-2A chain	KLAVNMVPFPR	252	29.9
SIA	667.127	5	-0.47	53.5	25	P40227	T-complex protein 1 subunit zeta	VEDAYILTCNVSLEYEK	233	28.5	P40227	T-complex protein 1 subunit zeta	HKSETDTSLIR	199	19.1
SIA	1048.51	4	-2.1	128.1	23.9	P0DMV9	Heat shock 70 kDa protein 1B	ELEQVCNPIISGLYQGAGGPGPGGFGAQGPK	603	97.2	P34931	Heat shock 70 kDa protein 1-like	YKAEDEVQR	528	26
SIA	713.599	4	0.73	75	30.3	P15531	Nucleoside diphosphate kinase A	VMLGETNPADSKPGTIR	100	44.7	O60361	Putative nucleoside diphosphate kinase	GDFCIQVGR	94	29.6
SIA	713.599	4	0.73	75	30.3	O60361	Putative nucleoside diphosphate kinase	VMLGETNPADSKPGTIR	85	44.7	P15531	Nucleoside diphosphate kinase A	GDFCIQVGR	109	29.6
SIA	691.76	5	1.4	52.4	19.6	P10809	60 kDa heat shock protein, mitochondrial	CEFQDAYVLLSEK	237	32.8	P10809	60 kDa heat shock protein, mitochondrial	VGLQVVAVKAPGFGDNRK	301	22.8
SIA	600.121	5	3.8	62.8	29.6	P09960	Leukotriene A-4 hydrolase	AILPCQDTPSVK	147	33.2	P09960	Leukotriene A-4 hydrolase	FTRPLFKDLAAFDK	573	22.8
SIA	686.824	4	-3.3	67.8	22.5	P31948	Stress-induced-phosphoprotein 1	DCEECIQLEPTFIK	420	45.1	P31948	Stress-induced-phosphoprotein 1	KAAALEAMK	434	22.4
SIA	596.123	5	0.54	79.9	33.5	P23527	Histone H2B type 1-O	LLLPGELAKHAVSEGTK	109	46.4	P50914	60S ribosomal protein L14	ALVDGPCTQVR	42	32.3
SIA	596.123	5	0.54	79.9	33.5	P58876	Histone H2B type 1-D	LLLPGELAKHAVSEGTK	109	46.4	P50914	60S ribosomal protein L14	ALVDGPCTQVR	42	32.3
SIA	596.123	5	0.54	79.9	33.5	P62807	Histone H2B type 1-C/E/F/G/I	LLLPGELAKHAVSEGTK	109	46.4	P50914	60S ribosomal protein L14	ALVDGPCTQVR	42	32.3
SIA	596.123	5	0.54	79.9	33.5	Q16778	Histone H2B type 2-E	LLLPGELAKHAVSEGTK	109	46.4	P50914	60S ribosomal protein L14	ALVDGPCTQVR	42	32.3
SIA	596.123	5	0.54	79.9	33.5	Q99877	Histone H2B type 1-N	LLLPGELAKHAVSEGTK	109	46.4	P50914	60S ribosomal protein L14	ALVDGPCTQVR	42	32.3
SIA	596.123	5	0.54	79.9	33.5	Q99879	Histone H2B type 1-M	LLLPGELAKHAVSEGTK	109	46.4	P50914	60S ribosomal protein L14	ALVDGPCTQVR	42	32.3
SIA	596.123	5	0.54	79.9	33.5	Q99880	Histone H2B type 1-L	LLLPGELAKHAVSEGTK	109	46.4	P50914	60S ribosomal protein L14	ALVDGPCTQVR	42	32.3
SIA	615.723	5	0.97	104.3	24.6	Q9BZZ5	Apoptosis inhibitor 5	LQFSYVECLLYSFHQLGR	345	79.7	Q9BZZ5	Apoptosis inhibitor 5	LNAEKLK	369	17.5
SIA	851.441	4	3.7	67.6	29.7	O43175	D-3-phosphoglycerate dehydrogenase	EELIAELQDCEGLIVR	48	37.9	O43175	D-3-phosphoglycerate dehydrogenase	SATKVTADVINAAEK	58	22.5
SIA	590.91	5	-0.22	76.3	33.1	A0A2R8Y619	Histone H2B type 2-K1	LLLPGELAKHAVSEGTK	105	43.2	P83731	60S ribosomal protein L24	VELCSFSGYK	6	28.4
SIA	590.91	5	-0.22	76.3	33.1	P06899	Histone H2B type 1-J	LLLPGELAKHAVSEGTK	109	43.2	P83731	60S ribosomal protein L24	VELCSFSGYK	6	28.4
SIA	590.91	5	-0.22	76.3	33.1	P23527	Histone H2B type 1-O	LLLPGELAKHAVSEGTK	109	43.2	P83731	60S ribosomal protein L24	VELCSFSGYK	6	28.4
SIA	590.91	5	-0.22	76.3	33.1	P57053	Histone H2B type F-S	LLLPGELAKHAVSEGTK	109	43.2	P83731	60S ribosomal protein L24	VELCSFSGYK	6	28.4
SIA	590.91	5	-0.22	76.3	33.1	P62807	Histone H2B type 1-C/E/F/G/I	LLLPGELAKHAVSEGTK	109	43.2	P83731	60S ribosomal protein L24	VELCSFSGYK	6	28.4
SIA	590.91	5	-0.22	76.3	33.1	Q16778	Histone H2B type 2-E	LLLPGELAKHAVSEGTK	109	43.2	P83731	60S ribosomal protein L24	VELCSFSGYK	6	28.4
SIA	590.91	5	-0.22	76.3	33.1	Q5QNW6	Histone H2B type 2-F	LLLPGELAKHAVSEGTK	109	43.2	P83731	60S ribosomal protein L24	VELCSFSGYK	6	28.4
SIA	590.91	5	-0.22	76.3	33.1	Q99877	Histone H2B type 1-N	LLLPGELAKHAVSEGTK	109	43.2	P83731	60S ribosomal protein L24	VELCSFSGYK	6	28.4
SIA	590.91	5	-0.22	76.3	33.1	Q99879	Histone H2B type 1-M	LLLPGELAKHAVSEGTK	109	43.2	P83731	60S ribosomal protein L24	VELCSFSGYK	6	28.4
SIA	596.718	5	-0.045	51.7	27.4	P28838	Cytosol aminopeptidase	TFYGLHQDFPSVVLVGLGKK	103	24.3	P28838	Cytosol aminopeptidase	AAVAAGCR	129	20
SIA	571.649	6	0.5	97.4	25.9	Q7L2H7	Eukaryotic translation initiation factor 3 subunit M	ALKDPNAFLFDHLLTLKPVK	213	71.5	Q7L2H7	Eukaryotic translation initiation factor 3 subunit M	YTVYCSLIK	125	18.5
SIA	624.821	6	0.14	64.2	21.5	O00116	Alkyldihydroxyacetonephosphate synthase, peroxisomal	GFDPNQLSVATLLFEGDREKVLQHEK	476	42.7	O00116	Alkyldihydroxyacetonephosphate synthase, peroxisomal	CAPASIR	413	17.9
SIA	627.736	5	0.56	66.6	24.2	Q13177	Serine/threonine-protein kinase PAK 2	ECLQALEFLHANQVIHR	352	42.4	Q13177	Serine/threonine-protein kinase PAK 2	TIVSIGDPKK	246	17
SIA	753.399	5	-1.1	62.4	30.8	O60814	Histone H2B type 1-K	LLLPGELAKHAVSEGTK	109	31.6	P09429	High mobility group protein B1	RPPSAFFLFCSEYRPK	106	25.9
SIA	753.399	5	-1.1	62.4	30.8	P06899	Histone H2B type 1-J	LLLPGELAKHAVSEGTK	109	31.6	P09429	High mobility group protein B1	RPPSAFFLFCSEYRPK	106	25.9
SIA	753.399	5	-1.1	62.4	30.8	Q16778	Histone H2B type 2-E	LLLPGELAKHAVSEGTK	109	31.6	P09429	High mobility group protein B1	RPPSAFFLFCSEYRPK	106	25.9
SIA	707.105	4	-1.3	68.3	21.8	P34897	Serine hydroxymethyltransferase, mitochondrial	YYGGAEVVDEIELLCQR	119	46.5	P34897	Serine hydroxymethyltransferase, mitochondrial	GVKAVDPK	297	17.3
SIA	920.41	4	-5.9	93.9	24	P09936	Ubiquitin carboxyl-terminal hydrolase isozyme L1	NEAIQAAHDAVAQEGQCR	152	69.9	P09936	Ubiquitin carboxyl-terminal hydrolase isozyme L1	QFLSETEKMSPEDR	123	26.4
SIA	525.276	6	-0.36	45.9	25.6	P36578	60S ribosomal protein L4	RGPCIIYNEDNGIIK	208	20.3	P36578	60S ribosomal protein L4	KPAEKKPTTEEK	416	17.6
SIA	937.505	4	-0.62	79.2	28.6	P62280	40S ribosomal protein S11	DVQIGDIVTVGECRPLSK	131	50.6	P06899	Histone H2B type 1-J	LLLPGELAKHAVSEGTK	109	27.5
SIA	937.505	4	-0.62	79.2	28.6	P62280	40S ribosomal protein S11	DVQIGDIVTVGECRPLSK	131	50.6	P33778	Histone H2B type 1-B	LLLPGELAKHAVSEGTK	109	27.5
SIA	937.505	4	-0.62	79.2	28.6	P62280	40S ribosomal protein S11	DVQIGDIVTVGECRPLSK	131	50.6	P57053	Histone H2B type F-S	LLLPGELAKHAVSEGTK	109	27.5
SIA	937.505	4	-0.62	79.2	28.6	P62280	40S ribosomal protein S11	DVQIGDIVTVGECRPLSK	131	50.6	P62807	Histone H2B type 1-C/E/F/G/I	LLLPGELAKHAVSEGTK	109	27.5
SIA	937.505	4	-0.62	79.2	28.6	P62280	40S ribosomal protein S11	DVQIGDIVTVGECRPLSK	131	50.6	Q8N257	Histone H2B type 3-B	LLLPGELAKHAVSEGTK	109	27.5
SIA	937.505	4	-0.62	79.2	28.6	P62280	40S ribosomal protein S11	DVQIGDIVTVGECRPLSK	131	50.6	Q93079	Histone H2B type 1-H	LLLPGELAKHAVSEGTK	109	27.5
SIA	937.505	4	-0.62	79.2	28.6	P62280	40S ribosomal protein S11	DVQIGDIVTVGECRPLSK	131	50.6	Q99877	Histone H2B type 1-N	LLLPGELAKHAVSEGTK	109	27.5
SIA	937.505	4	-0.62	79.2	28.6	P62280	40S ribosomal protein S11	DVQIGDIVTVGECRPLSK	131	50.6	Q96A08	Histone H2B type 1-A	LLLPGELAKHAVSEGTK	110	27.5
SIA	807.658	4	-0.83	83.2	28.6	P39687	Acidic leucine-rich nuclear phosphoprotein 32 family member A	SLDLFNCEVTNLNDYR	123	54.6	O95626	Acidic leucine-rich nuclear phosphoprotein 32 family member D	IKDLSTIEPLK	101	28.4
SIA	883.179	4	2.6	64.8	28.2	P20020	Plasma membrane calcium-transporting ATPase 1	LKTSPNEGLSGNPADLER	64	35	P20020	Plasma membrane calcium-transporting ATPase 1	IQESYGDVYGICTK	60	23.6
SIA	709.385	4	-1.9	53.7	21.4	P49368	T-complex protein 1 subunit gamma	IPGGIIEDSCVLR	213	32.3	P49368	T-complex protein 1 subunit gamma	IVLLDSSLEYKK	248	20.2
SIA	704.78	5	-2.5	69.5	27.7	P62888	60S ribosomal protein L30	VCTLAIIDPGDSDIIR	92	41.8	P58876	Histone H2B type 1-D	LLLPGELAKHAVSEGTK	109	20.9
SIA	803.161	4	0.82	67.1	29.2	Q13310	Polyadenylate-binding protein 4	ALYDTFSAFGNILSCK	128	37.9	P11940	Polyadenylate-binding protein 1	SGVGNIFIKNLDK	104	24.9
SIA	589.888	5	0.88	53.2	19.8	P26583	High mobility group protein B2	RPPSAFFLFCSEHRPK	106	33.4	P26583	High mobility group protein B2	SKFEDMAK	59	11.8
SIA	657.309	5	6.4	62.5	32.2	P17066	Heat shock 70 kDa protein 6	FEELCSDLFR	308	30.3	P0DMV8	Heat shock 70 kDa protein 1A	MVQEAEKYKAEDEVQR	526	25.4
SIA	657.309	5	6.4	62.5	32.2	P17066	Heat shock 70 kDa protein 6	FEELCSDLFR	308	30.3	P0DMV9	Heat shock 70 kDa protein 1B	MVQEAEKYKAEDEVQR	526	25.4
SIA	592.879	5	-0.39	58.6	28.6	Q9Y536	Peptidyl-prolyl cis-trans isomerase A-like 4A	IIPGFMCQGGDFTR	62	30	P62937	Peptidyl-prolyl cis-trans isomerase A	HNGTGGKSIYGEK	76	24.5
SIA	900.95	4	-0.39	81.4	27.4	Q6S8J3	POTE ankyrin domain family member E	LCYVALDFEQEMATAASSSSLEK	917	54	Q562R1	Beta-actin-like protein 2	IKIIAPPER	329	22.5
SIA	730.586	5	-0.038	43	18.9	P09429	High mobility group protein B1	IKGEHPGLSIGDVAKK	127	24.1	P09429	High mobility group protein B1	RPPSAFFLFCSEYRPK	106	11.6
SIA	735.368	4	-0.22	57.3	21	P04181	Ornithine aminotransferase, mitochondrial	SQVDKLTLTSR	107	29.9	P04181	Ornithine aminotransferase, mitochondrial	VLPMNTGVEAGETACK	150	25.8
SIA	802.811	5	1.5	76.8	31.5	P07437	Tubulin beta chain	LTTPTYGDLNHLVSATMSGVTTCLR	239	45.3	P68371	Tubulin beta-4B chain	KLAVNMVPFPR	252	29.9
SIA	704.581	5	-0.3	77.3	24	P62888	60S ribosomal protein L30	VCTLAIIDPGDSDIIR	92	53.3	P23527	Histone H2B type 1-O	LLLPGELAKHAVSEGTK	109	21
SIA	704.581	5	-0.3	77.3	24	P62888	60S ribosomal protein L30	VCTLAIIDPGDSDIIR	92	53.3	Q8N257	Histone H2B type 3-B	LLLPGELAKHAVSEGTK	109	21
SIA	704.581	5	-0.3	77.3	24	P62888	60S ribosomal protein L30	VCTLAIIDPGDSDIIR	92	53.3	Q93079	Histone H2B type 1-H	LLLPGELAKHAVSEGTK	109	21
SIA	704.581	5	-0.3	77.3	24	P62888	60S ribosomal protein L30	VCTLAIIDPGDSDIIR	92	53.3	Q99879	Histone H2B type 1-M	LLLPGELAKHAVSEGTK	109	21
SIA	704.581	5	-0.3	77.3	24	P62888	60S ribosomal protein L30	VCTLAIIDPGDSDIIR	92	53.3	Q99880	Histone H2B type 1-L	LLLPGELAKHAVSEGTK	109	21
SIA	723.589	5	-2.4	74	24.4	O95155	Ubiquitin conjugation factor E4 B	LLDQLTDIYLQLDCAR	1164	49.6	O95155	Ubiquitin conjugation factor E4 B	QVQKPFLRPELGPR	1106	17
SIA	607.822	6	-1.9	68.7	16.1	P48643	T-complex protein 1 subunit epsilon	ISDSVLVDIKDTEPLIQTAKTTLGSK	170	52.6	P48643	T-complex protein 1 subunit epsilon	VVNSCHR	181	14.9
SIA	1022.52	4	-0.24	81.5	24.9	P68363	Tubulin alpha-1B chain	AVCMLSNTTAIAEAWAR	376	43.1	P68363	Tubulin alpha-1B chain	VGINYQPPTVVPGGDLAKVQR	370	40.4
SIA	694.62	4	0.81	64.6	23.4	P13797	Plastin-3	DSKAYFHLLNQIAPK	300	41.2	P13797	Plastin-3	AVGDGIVLCK	167	19
SIA	614.945	5	0.25	44.1	21.4	P55072	Transitional endoplasmic reticulum ATPase	LGDVISIQPCPDVK	105	22.7	P55072	Transitional endoplasmic reticulum ATPase	HPALFKAIGVKPPR	231	14.2
SIA	704.78	5	-2.5	69.5	27.7	P62888	60S ribosomal protein L30	VCTLAIIDPGDSDIIR	92	41.8	O60814	Histone H2B type 1-K	LLLPGELAKHAVSEGTK	109	20.9
SIA	539.859	5	-0.16	54.4	25.3	P78417	Glutathione S-transferase omega-1	EDYAGLKEEFRK	143	25.7	P78417	Glutathione S-transferase omega-1	LNECVDHTPK	192	24.7
SIA	669.333	6	0.12	88.7	21.9	P31153	S-adenosylmethionine synthase isoform type-2	TCNVLVALEQQSPDIAQGVHLDR	104	66.8	P31153	S-adenosylmethionine synthase isoform type-2	EAVKHIGYDDSSK	88	13.9
SIA	802.811	5	1.5	76.8	31.5	P07437	Tubulin beta chain	LTTPTYGDLNHLVSATMSGVTTCLR	239	45.3	Q9BVA1	Tubulin beta-2B chain	KLAVNMVPFPR	252	29.9
SIA	802.811	5	1.5	76.8	31.5	Q13885	Tubulin beta-2A chain	LTTPTYGDLNHLVSATMSGVTTCLR	239	45.3	P07437	Tubulin beta chain	KLAVNMVPFPR	252	29.9
SIA	802.811	5	1.5	76.8	31.5	Q9BVA1	Tubulin beta-2B chain	LTTPTYGDLNHLVSATMSGVTTCLR	239	45.3	P07437	Tubulin beta chain	KLAVNMVPFPR	252	29.9
SIA	900.95	4	-1.3	91.8	25.9	P63261	Actin, cytoplasmic 2	LCYVALDFEQEMATAASSSSLEK	217	65.9	Q562R1	Beta-actin-like protein 2	IKIIAPPER	329	24.3
SIA	575.106	5	0.031	57.7	21.8	P61978	Heterogeneous nuclear ribonucleoprotein K	LLIHQSLAGGIIGVKGAK	163	35.9	P61978	Heterogeneous nuclear ribonucleoprotein K	GSDFDCELR	145	16.9
SIA	928.433	4	-1.1	90.6	24.7	P13796	Plastin-2	EGICAIGGTSEQSSVGTQHSYSEEEK	101	65.9	P13797	Plastin-3	VNKPPYPK	447	16.7
SIA	674.72	5	0.099	57.5	25.6	P35579	Myosin-9	NKHEAMITDLEER	1024	31.1	P35579	Myosin-9	KQELEEICHDLEAR	917	27.6
SIA	1026.75	4	1.1	72.4	23.1	P0DMV8	Heat shock 70 kDa protein 1A	DLNKSINPDEAVAYGAAVQAAILMGDK	361	49.3	P17066	Heat shock 70 kDa protein 6	FEELCSDLFR	308	18.4
SIA	1026.75	4	1.1	72.4	23.1	P0DMV9	Heat shock 70 kDa protein 1B	DLNKSINPDEAVAYGAAVQAAILMGDK	361	49.3	P17066	Heat shock 70 kDa protein 6	FEELCSDLFR	308	18.4
SIA	937.505	4	-0.62	79.2	28.6	P62280	40S ribosomal protein S11	DVQIGDIVTVGECRPLSK	131	50.6	A0A2R8Y619	Histone H2B type 2-K1	LLLPGELAKHAVSEGTK	105	27.5
SIA	945.678	5	1.5	82.7	25.9	P23381	Tryptophan--tRNA ligase, cytoplasmic	IGYPKPALLHSTFFPALQGAQTK	331	55.4	P23381	Tryptophan--tRNA ligase, cytoplasmic	TDIQCLIPCAIDQDPYFR	305	23.4
SIA	866.643	5	0.44	65.8	25.6	Q08257	Quinone oxidoreductase	KPLLPYTPGSDVAGVIEAVGDNASAFK	62	39	Q08257	Quinone oxidoreductase	VHACGVNPVETYIR	45	25.4
SIA	676.313	6	-1.9	47.4	23.2	O75369	Filamin-B	SSTETCYSAIPK	2501	18.9	O75369	Filamin-B	VHSPSGAVEECHVSELEPDKYAVR	2342	16.5
SIA	753.399	5	-1.1	62.4	30.8	A0A2R8Y619	Histone H2B type 2-K1	LLLPGELAKHAVSEGTK	105	31.6	P09429	High mobility group protein B1	RPPSAFFLFCSEYRPK	106	25.9
SIA	753.399	5	-1.1	62.4	30.8	P23527	Histone H2B type 1-O	LLLPGELAKHAVSEGTK	109	31.6	P09429	High mobility group protein B1	RPPSAFFLFCSEYRPK	106	25.9
SIA	753.399	5	-1.1	62.4	30.8	Q93079	Histone H2B type 1-H	LLLPGELAKHAVSEGTK	109	31.6	P09429	High mobility group protein B1	RPPSAFFLFCSEYRPK	106	25.9
SIA	753.399	5	-1.1	62.4	30.8	Q99879	Histone H2B type 1-M	LLLPGELAKHAVSEGTK	109	31.6	P09429	High mobility group protein B1	RPPSAFFLFCSEYRPK	106	25.9
SIA	753.399	5	-1.1	62.4	30.8	Q99880	Histone H2B type 1-L	LLLPGELAKHAVSEGTK	109	31.6	P09429	High mobility group protein B1	RPPSAFFLFCSEYRPK	106	25.9
SIA	753.399	5	-1.1	62.4	30.8	Q96A08	Histone H2B type 1-A	LLLPGELAKHAVSEGTK	110	31.6	P09429	High mobility group protein B1	RPPSAFFLFCSEYRPK	106	25.9
SIA	680.969	5	0.8	54.9	24.1	P53597	Succinate--CoA ligase [ADP/GDP-forming] subunit alpha, mitochondrial	LVGGTTPGKGGQTHLGLPVFNTVK	90	30.8	P53597	Succinate--CoA ligase [ADP/GDP-forming] subunit alpha, mitochondrial	IICQGFTGK	60	16.5
SIA	747.649	4	2.4	83.5	23.2	P11142	Heat shock cognate 71 kDa protein	GPAVGIDLGTTYSCVGVFQHGK	17	60.3	P11142	Heat shock cognate 71 kDa protein	IPKIQK	345	15.2
SIA	1166.05	4	-7.6	26.1	12.1	P06733	Alpha-enolase	YGKDATNVGDEGGFAPNILENK	202	13.4	P06733	Alpha-enolase	SGETEDTFIADLVVGLCTGQIK	389	8.1
SIA	800.653	4	-2.1	39.5	18.8	P07195	L-lactate dehydrogenase B chain	VIGSGCNLDSAR	164	17.2	P07195	L-lactate dehydrogenase B chain	EKLIAPVAEEEATVPNNK	7	14.3
SIA	704.78	5	-2.5	69.5	27.7	P62888	60S ribosomal protein L30	VCTLAIIDPGDSDIIR	92	41.8	P33778	Histone H2B type 1-B	LLLPGELAKHAVSEGTK	109	20.9
SIA	704.78	5	-2.5	69.5	27.7	P62888	60S ribosomal protein L30	VCTLAIIDPGDSDIIR	92	41.8	Q5QNW6	Histone H2B type 2-F	LLLPGELAKHAVSEGTK	109	20.9
SIA	689.032	6	0.95	70	26.7	Q8NHW5	60S acidic ribosomal protein P0-like	AGAIAPCEVTVPAQNTGLGPEK	119	43.3	P05388	60S acidic ribosomal protein P0	GHLENNPALEKLLPHIR	77	25.7
SIA	773.141	4	-5.6	52.6	17.6	P40926	Malate dehydrogenase, mitochondrial	GYLGPEQLPDCLK	89	35	P40926	Malate dehydrogenase, mitochondrial	ANTFVAELKGLDPAR	185	12.7
SIA	610.719	5	2.9	71.3	36.7	P61247	40S ribosomal protein S3a	ACQSIYPLHDVFVR	201	33.3	P62979	Ubiquitin-40S ribosomal protein S27a	LIFAGKQLEDGR	48	33.1
SIA	610.719	5	2.9	71.3	36.7	P61247	40S ribosomal protein S3a	ACQSIYPLHDVFVR	201	33.3	P62987	Ubiquitin-60S ribosomal protein L40	LIFAGKQLEDGR	48	33.1
SIA	619.497	5	1.9	66.5	28.2	P42025	Beta-centractin	ACYLSINPQK	222	32.1	P61163	Alpha-centractin	KEGYDFHSSSEFEIVK	200	29.3
SIA	802.811	5	1.5	76.8	31.5	P04350	Tubulin beta-4A chain	LTTPTYGDLNHLVSATMSGVTTCLR	239	45.3	P07437	Tubulin beta chain	KLAVNMVPFPR	252	29.9
SIA	802.811	5	1.5	76.8	31.5	Q9BVA1	Tubulin beta-2B chain	LTTPTYGDLNHLVSATMSGVTTCLR	239	45.3	P68371	Tubulin beta-4B chain	KLAVNMVPFPR	252	29.9
SIA	727.128	4	-0.84	62.9	25.8	P07195	L-lactate dehydrogenase B chain	VIGSGCNLDSAR	164	34.9	P00338	L-lactate dehydrogenase A chain	VHPVSTMIKGLYGIK	278	23.8
SIA	498.677	5	-0.18	56.1	20.3	P48643	T-complex protein 1 subunit epsilon	IAILTCPFEPPKPK	253	35.8	P48643	T-complex protein 1 subunit epsilon	ALQKYEK	279	14
SIA	1048.51	4	-2.1	128.1	23.9	P0DMV8	Heat shock 70 kDa protein 1A	ELEQVCNPIISGLYQGAGGPGPGGFGAQGPK	603	97.2	P34931	Heat shock 70 kDa protein 1-like	YKAEDEVQR	528	26
SIA	596.123	5	0.54	79.9	33.5	A0A2R8Y619	Histone H2B type 2-K1	LLLPGELAKHAVSEGTK	105	46.4	P50914	60S ribosomal protein L14	ALVDGPCTQVR	42	32.3
SIA	596.123	5	0.54	79.9	33.5	O60814	Histone H2B type 1-K	LLLPGELAKHAVSEGTK	109	46.4	P50914	60S ribosomal protein L14	ALVDGPCTQVR	42	32.3
SIA	596.123	5	0.54	79.9	33.5	P06899	Histone H2B type 1-J	LLLPGELAKHAVSEGTK	109	46.4	P50914	60S ribosomal protein L14	ALVDGPCTQVR	42	32.3
SIA	596.123	5	0.54	79.9	33.5	P33778	Histone H2B type 1-B	LLLPGELAKHAVSEGTK	109	46.4	P50914	60S ribosomal protein L14	ALVDGPCTQVR	42	32.3
SIA	596.123	5	0.54	79.9	33.5	P57053	Histone H2B type F-S	LLLPGELAKHAVSEGTK	109	46.4	P50914	60S ribosomal protein L14	ALVDGPCTQVR	42	32.3
SIA	596.123	5	0.54	79.9	33.5	Q5QNW6	Histone H2B type 2-F	LLLPGELAKHAVSEGTK	109	46.4	P50914	60S ribosomal protein L14	ALVDGPCTQVR	42	32.3
SIA	596.123	5	0.54	79.9	33.5	Q8N257	Histone H2B type 3-B	LLLPGELAKHAVSEGTK	109	46.4	P50914	60S ribosomal protein L14	ALVDGPCTQVR	42	32.3
SIA	596.123	5	0.54	79.9	33.5	Q93079	Histone H2B type 1-H	LLLPGELAKHAVSEGTK	109	46.4	P50914	60S ribosomal protein L14	ALVDGPCTQVR	42	32.3
SIA	587.323	5	1.3	92.5	23.6	P62280	40S ribosomal protein S11	DVQIGDIVTVGECRPLSK	131	68.9	P62280	40S ribosomal protein S11	FNVLKVTK	144	23.9
SIA	1022.52	4	-0.24	81.5	24.9	P0DPH7	Tubulin alpha-3C chain	AVCMLSNTTAIAEAWAR	376	43.1	P0DPH7	Tubulin alpha-3C chain	VGINYQPPTVVPGGDLAKVQR	370	40.4
SIA	1022.52	4	-0.24	81.5	24.9	P0DPH8	Tubulin alpha-3D chain	AVCMLSNTTAIAEAWAR	376	43.1	P0DPH8	Tubulin alpha-3D chain	VGINYQPPTVVPGGDLAKVQR	370	40.4
SIA	790.632	5	2.7	57	23.9	P00558	Phosphoglycerate kinase 1	ACANPAAGSVILLENLR	108	33.1	P00558	Phosphoglycerate kinase 1	ALESPERPFLAILGGAKVADK	216	19.6
SIA	800.83	5	0.077	59.9	25.5	P08397	Porphobilinogen deaminase	DLPTVLPPGFTIGAICK	114	34.4	P08397	Porphobilinogen deaminase	ELEHALEKNEVDLVVHSLK	87	19.5
SIA	704.78	5	-2.5	69.5	27.7	P62888	60S ribosomal protein L30	VCTLAIIDPGDSDIIR	92	41.8	P57053	Histone H2B type F-S	LLLPGELAKHAVSEGTK	109	20.9
SIA	790.429	4	-3.9	63.2	24.4	P08397	Porphobilinogen deaminase	DLPTVLPPGFTIGAICK	114	38.8	P08397	Porphobilinogen deaminase	FVGKTLETLPEK	132	24
SIA	803.904	4	2.2	73	25.4	Q9P258	Protein RCC2	TVVSGSCAAHSLLITTEGK	158	47.6	Q9P258	Protein RCC2	NEKGQLGHGDTK	179	20.5
SIA	700.852	4	0.7	63.3	15.9	P55072	Transitional endoplasmic reticulum ATPase	QAAPCVLFFDELDSIAK	572	47.4	P55072	Transitional endoplasmic reticulum ATPase	EIFDKAR	565	12.4
SIA	802.811	5	1.5	76.8	31.5	P68371	Tubulin beta-4B chain	LTTPTYGDLNHLVSATMSGVTTCLR	239	45.3	P07437	Tubulin beta chain	KLAVNMVPFPR	252	29.9
SIA	662.921	5	1.2	51.7	26.2	Q15126	Phosphomevalonate kinase	LSGPLKEQYAQEHGLNFQR	48	25.5	Q15126	Phosphomevalonate kinase	QADPGFFCR	92	25.3
SIA	955.237	4	1.1	78.4	22.2	P40227	T-complex protein 1 subunit zeta	NAIDDGCVVPGAGAVEVAMAEALIK	406	49.2	P40227	T-complex protein 1 subunit zeta	EKALQFLEEVK	129	24.3
SIA	1022.52	4	-0.24	81.5	24.9	Q6PEY2	Tubulin alpha-3E chain	AVCMLSNTTAIAEAWAR	376	43.1	Q6PEY2	Tubulin alpha-3E chain	VGINYQPPTVVPGGDLAKVQR	370	40.4
SIA	1080.52	4	4.1	61.4	25.1	P38646	Stress-70 protein, mitochondrial	CELSSSVQTDINLPYLTMDSSGPK	317	36.3	P38646	Stress-70 protein, mitochondrial	MPKVQQTVQDLFGR	394	29.6
SIA	824.201	5	2	83.4	32.3	P50395	Rab GDP dissociation inhibitor beta	KFDLGQDVIDFTGHALALYR	174	40	P31150	Rab GDP dissociation inhibitor alpha	TDDYLDQPCLETVNR	202	38.2
SIA	755.177	5	-2.6	53	24.9	Q9UGP8	Translocation protein SEC63 homolog	SKITHPVYSLYFPEEK	633	28.1	Q9UGP8	Translocation protein SEC63 homolog	EQTLISMPYHVCTLK	671	21
SIA	704.78	5	-2.5	69.5	27.7	P62888	60S ribosomal protein L30	VCTLAIIDPGDSDIIR	92	41.8	Q96A08	Histone H2B type 1-A	LLLPGELAKHAVSEGTK	110	20.9
SIA	979.279	4	2.2	52.6	24.1	P22314	Ubiquitin-like modifier-activating enzyme 1	YFLVGAGAIGCELLK	481	28.5	P22314	Ubiquitin-like modifier-activating enzyme 1	AAVATFLQSVQVPEFTPKSGVK	802	17.7
SIA	1133.03	4	2.4	66.2	26	P53041	Serine/threonine-protein phosphatase 5	DYENAIKFYSQAIELNPSNAIYYGNR	49	40.2	P53041	Serine/threonine-protein phosphatase 5	TECYGYALGDATR	77	23.7
SIA	734.395	5	1	49.1	20.7	P50395	Rab GDP dissociation inhibitor beta	YGKSPYLYPLYGLGELPQGFAR	221	28.4	P50395	Rab GDP dissociation inhibitor beta	VICILSHPIK	302	13.7
SIA	767.905	4	0.51	53.7	24.6	Q13867	Bleomycin hydrolase	KTLYNNQPIDFLK	297	29.1	Q13867	Bleomycin hydrolase	ICLVNDPRPQHK	269	21
SIA	636.707	5	-0.89	62.4	21.4	Q99714	3-hydroxyacyl-CoA dehydrogenase type-2	LGNNCVFAPADVTSEK	58	41	Q99714	3-hydroxyacyl-CoA dehydrogenase type-2	KGQTHTLEDFQR	105	16.7
SIA	802.811	5	1.5	76.8	31.5	P04350	Tubulin beta-4A chain	LTTPTYGDLNHLVSATMSGVTTCLR	239	45.3	P68371	Tubulin beta-4B chain	KLAVNMVPFPR	252	29.9
SIA	802.811	5	1.5	76.8	31.5	P68371	Tubulin beta-4B chain	LTTPTYGDLNHLVSATMSGVTTCLR	239	45.3	P04350	Tubulin beta-4A chain	KLAVNMVPFPR	252	29.9
SIA	802.811	5	1.5	76.8	31.5	Q13885	Tubulin beta-2A chain	LTTPTYGDLNHLVSATMSGVTTCLR	239	45.3	P68371	Tubulin beta-4B chain	KLAVNMVPFPR	252	29.9
SIA	763.898	4	1.7	56.1	26.6	P25789	Proteasome subunit alpha type-4	ATCIGNNSAAAVSMLK	163	29.5	P25789	Proteasome subunit alpha type-4	LSAEKVEIATLTR	210	19.6
SIA	937.505	4	-0.62	79.2	28.6	P62280	40S ribosomal protein S11	DVQIGDIVTVGECRPLSK	131	50.6	O60814	Histone H2B type 1-K	LLLPGELAKHAVSEGTK	109	27.5
SIA	937.505	4	-0.62	79.2	28.6	P62280	40S ribosomal protein S11	DVQIGDIVTVGECRPLSK	131	50.6	P23527	Histone H2B type 1-O	LLLPGELAKHAVSEGTK	109	27.5
SIA	937.505	4	-0.62	79.2	28.6	P62280	40S ribosomal protein S11	DVQIGDIVTVGECRPLSK	131	50.6	P58876	Histone H2B type 1-D	LLLPGELAKHAVSEGTK	109	27.5
SIA	937.505	4	-0.62	79.2	28.6	P62280	40S ribosomal protein S11	DVQIGDIVTVGECRPLSK	131	50.6	Q16778	Histone H2B type 2-E	LLLPGELAKHAVSEGTK	109	27.5
SIA	937.505	4	-0.62	79.2	28.6	P62280	40S ribosomal protein S11	DVQIGDIVTVGECRPLSK	131	50.6	Q5QNW6	Histone H2B type 2-F	LLLPGELAKHAVSEGTK	109	27.5
SIA	937.505	4	-0.62	79.2	28.6	P62280	40S ribosomal protein S11	DVQIGDIVTVGECRPLSK	131	50.6	Q99879	Histone H2B type 1-M	LLLPGELAKHAVSEGTK	109	27.5
SIA	937.505	4	-0.62	79.2	28.6	P62280	40S ribosomal protein S11	DVQIGDIVTVGECRPLSK	131	50.6	Q99880	Histone H2B type 1-L	LLLPGELAKHAVSEGTK	109	27.5
SIA	758.932	4	0.45	89.2	22.7	P08243	Asparagine synthetase [glutamine-hydrolyzing]	IGCLLSGGLDSSLVAATLLK	255	66.5	P08243	Asparagine synthetase [glutamine-hydrolyzing]	ILFNNAVKK	244	21.5
SIA	971.504	4	0.21	68.5	31.5	O00410	Importin-5	VAAAESMPLLLECAR	733	37	O60518	Ran-binding protein 6	EGFVEYTEQVVKLMVPLLK	713	27.2
SIA	807.658	4	-0.83	83.2	28.6	Q92688	Acidic leucine-rich nuclear phosphoprotein 32 family member B	SLDLFNCEVTNLNDYR	123	54.6	O95626	Acidic leucine-rich nuclear phosphoprotein 32 family member D	IKDLSTIEPLK	101	28.4
SIA	824.425	4	-0.9	37.9	17.1	P40926	Malate dehydrogenase, mitochondrial	HGVYNPNKIFGVTTLDIVR	165	20.8	P40926	Malate dehydrogenase, mitochondrial	EGVVECSFVK	275	13
SIA	558.511	5	-2.5	49.4	24.8	Q9H3N1	Thioredoxin-related transmembrane protein 1	FIITALPTIYHCK	106	24.6	Q9H3N1	Thioredoxin-related transmembrane protein 1	LLSESAQPLKK	233	20.5
SIA	888.163	4	-0.21	64.7	19.3	Q9UQ80	Proliferation-associated protein 2G4	ITSGPFEPDLYKSEMEVQDAELK	344	45.4	Q9UQ80	Proliferation-associated protein 2G4	MGVVECAK	296	14.8
SIA	825.662	5	0.58	60.2	24.3	P56192	Methionine--tRNA ligase, cytoplasmic	LFVSDGVPGCLPVLAAAGR	12	35.9	P56192	Methionine--tRNA ligase, cytoplasmic	AAETVLKQQGVLALRPYLQK	191	17.1
SIA	879.233	4	0.55	60.6	19.4	P00558	Phosphoglycerate kinase 1	ACANPAAGSVILLENLR	108	39.6	P00558	Phosphoglycerate kinase 1	YSLEPVAVELKSLLGK	86	13.6
SIA	586.522	5	-1.9	53.1	18.8	Q99832	T-complex protein 1 subunit eta	QVKPYVEEGLHPQIIIR	109	34.3	Q99832	T-complex protein 1 subunit eta	TCTFILR	370	16.2
SIA	704.78	5	-2.5	69.5	27.7	P62888	60S ribosomal protein L30	VCTLAIIDPGDSDIIR	92	41.8	Q99877	Histone H2B type 1-N	LLLPGELAKHAVSEGTK	109	20.9
SIA	1061.29	4	3.3	79.3	19.8	Q99497	Parkinson disease protein 7	KEGPYDVVVLPGGNLGAQNLSESAAVK	63	46.8	Q99497	Parkinson disease protein 7	DVVICPDASLEDAK	53	28.6
SIA	804.931	4	8.3	40.5	23.1	P55072	Transitional endoplasmic reticulum ATPase	GVLFYGPPGCGK	522	17.4	P55072	Transitional endoplasmic reticulum ATPase	NAPAIIFIDELDAIAPKR	312	15.7
SIA	560.708	5	-1.8	66.4	20.1	P53396	ATP-citrate synthase	GVTIIGPATVGGIKPGCFK	633	46.3	P53396	ATP-citrate synthase	ADEVAPAKK	468	15
SIA	802.811	5	1.5	76.8	31.5	P07437	Tubulin beta chain	LTTPTYGDLNHLVSATMSGVTTCLR	239	45.3	P04350	Tubulin beta-4A chain	KLAVNMVPFPR	252	29.9
SIA	802.811	5	1.5	76.8	31.5	P68371	Tubulin beta-4B chain	LTTPTYGDLNHLVSATMSGVTTCLR	239	45.3	Q9BVA1	Tubulin beta-2B chain	KLAVNMVPFPR	252	29.9
SIA	534.682	5	0.91	53	26.6	P43686	26S proteasome regulatory subunit 6B	GVLMYGPPGCGK	210	26.4	P43686	26S proteasome regulatory subunit 6B	ELLKPNASVALHK	125	25.4
SIA	914.242	4	-3.9	65.8	22.5	P30050	60S ribosomal protein L12	EILGTAQSVGCNVDGR	141	41.7	P30050	60S ribosomal protein L12	QAQIEVVPSASALIIKALK	83	17.9
SIA	871.941	4	4.8	65.5	25.6	P53621	Coatomer subunit alpha	TTYQALPCLPSMYGYPNR	975	39.9	P53621	Coatomer subunit alpha	DAGLKNGVPAVGLK	993	20.7
SIA	659.311	5	-2.5	58.3	25.9	P00387	NADH-cytochrome b5 reductase 3	DPDDHTVCHLLFANQTEK	204	32.4	P00387	NADH-cytochrome b5 reductase 3	DTHPKFPAGGK	120	26.3
SIA	431.627	5	-0.94	51.5	17	P07195	L-lactate dehydrogenase B chain	VIGSGCNLDSAR	164	34.5	P07195	L-lactate dehydrogenase B chain	LSGLPKHR	156	19.5
SIA	916.457	4	-2.4	67.5	22.3	P07900	Heat shock protein HSP 90-alpha	VFIMDNCEELIPEYLNFIR	374	45.2	P08238	Heat shock protein HSP 90-beta	EMLQQSKILK	399	20.7
SIA	970.307	5	-0.28	47.3	21	Q99832	T-complex protein 1 subunit eta	EGTDSSQGIPQLVSNISACQVIAEAVR	29	26.1	Q99832	T-complex protein 1 subunit eta	QVKPYVEEGLHPQIIIR	109	14
SIA	962.686	4	0.38	92.2	25.7	O15511	Actin-related protein 2/3 complex subunit 5	FVDEEDGGDGQAGPDEGEVDSCLR	45	66.5	O15511	Actin-related protein 2/3 complex subunit 5	NPPINTKSQAVK	67	20.8
SIA	802.811	5	1.5	76.8	31.5	P04350	Tubulin beta-4A chain	LTTPTYGDLNHLVSATMSGVTTCLR	239	45.3	Q9BVA1	Tubulin beta-2B chain	KLAVNMVPFPR	252	29.9
SIA	802.811	5	1.5	76.8	31.5	Q9BVA1	Tubulin beta-2B chain	LTTPTYGDLNHLVSATMSGVTTCLR	239	45.3	P04350	Tubulin beta-4A chain	KLAVNMVPFPR	252	29.9
SIA	695.734	5	3.2	52.7	25.3	P62888	60S ribosomal protein L30	KSEIEYYAMLAK	57	27.4	P62888	60S ribosomal protein L30	TGVHHYSGNNIELGTACGK	85	23.7
SIA	823.916	4	0.39	58.4	24.4	Q01518	Adenylyl cyclase-associated protein 1	ALLVTASQCQQPAENK	93	34	Q01518	Adenylyl cyclase-associated protein 1	HAEMVHTGLKLER	81	16.4
SIA	785.875	4	1.2	82.4	20.4	P08133	Annexin A6	YDKSLHQAIEGDTSGDFLK	647	62	P08133	Annexin A6	ALLALCGGED	669	19.2
SIA	716.76	5	-1.9	78.9	26.7	Q9Y2Z4	Tyrosine--tRNA ligase, mitochondrial	EAPFSEFFLDPGTSVLDTCR	413	52.2	Q9Y2Z4	Tyrosine--tRNA ligase, mitochondrial	LAAEVTKLVHGR	355	25.3
SIA	554.768	6	2.4	43.7	20.6	Q9UQ80	Proliferation-associated protein 2G4	YKMGGDIANR	22	23.1	Q9UQ80	Proliferation-associated protein 2G4	VAHSFNCTPIEGMLSHQLK	179	17.1
SIA	1022.52	4	-0.24	81.5	24.9	Q9NY65	Tubulin alpha-8 chain	AVCMLSNTTAIAEAWAR	376	43.1	Q9NY65	Tubulin alpha-8 chain	VGINYQPPTVVPGGDLAKVQR	370	40.4
SIA	773.682	4	3.5	58.9	30.7	Q9UBT2	SUMO-activating enzyme subunit 2	AQVAKESVLQFYPK	77	28.2	Q9UBT2	SUMO-activating enzyme subunit 2	VLVVGAGGIGCELLK	30	23.9
SIA	1022.02	4	-0.58	81.2	20.6	P07741	Adenine phosphoribosyltransferase	VVVVDDLLATGGTMNAACELLGR	140	60.6	P07741	Adenine phosphoribosyltransferase	AELEIQKDALEPGQR	114	24.2
SIA	930.964	4	0.27	58.6	21.6	Q01518	Adenylyl cyclase-associated protein 1	ALLVTASQCQQPAENK	93	37	Q01518	Adenylyl cyclase-associated protein 1	EIGGDVQKHAEMVHTGLK	71	13.8
SIA	823.924	4	5.1	58.5	28.2	P49588	Alanine--tRNA ligase, cytoplasmic	NVGCLQEALQLATSFAQLR	947	30.3	P49588	Alanine--tRNA ligase, cytoplasmic	GGGKDVSAQATGK	934	23.7
SIA	722.601	5	-1	76.6	22.4	Q96BR1	Serine/threonine-protein kinase Sgk3	DLKPENILLDSVGHVVLTDFGLCK	308	54.2	Q96BR1	Serine/threonine-protein kinase Sgk3	NVLLKNVK	216	15.2
SIA	637.731	5	-0.52	39.8	22.3	Q00839	Heterogeneous nuclear ribonucleoprotein U	AVVVCPKDEDYK	607	16.2	Q00839	Heterogeneous nuclear ribonucleoprotein U	KAEVEGKDLPEHAVLK	626	15.6
SIA	747.42	4	10	66.8	27.1	P49327	Fatty acid synthase	LSIPTYGLQCTR	2273	33.4	P49327	Fatty acid synthase	VLEALLPLKGLEER	2391	26.6
SIA	898.266	5	-0.0058	64.4	21.5	P30040	Endoplasmic reticulum resident protein 29	GQGVYLGMPGCLPVYDALAGEFIR	157	42.9	P30040	Endoplasmic reticulum resident protein 29	KEELQKSLNILTAFQK	243	20.5
SIA	717.56	5	3	50.2	25.1	P13010	X-ray repair cross-complementing protein 5	LFQCLLHR	493	25.1	P13010	X-ray repair cross-complementing protein 5	KKDQVTAQEIFQDNHEDGPTAK	544	21.6
SIA	659.977	6	-1.3	63.2	19.5	Q16643	Drebrin	VASASAGSCDVPSPFNHRPGSHLDSHR	308	43.7	Q16643	Drebrin	EFFKQQER	295	21.5
SIA	759.872	4	-1.8	44.5	15.2	P21333	Filamin-A	AHEPTYFTVDCAEAGQGDVSIGIK	796	29.3	P21333	Filamin-A	VKAR	676	10.3
SIA	550.462	6	-0.26	50.2	15.8	P49368	T-complex protein 1 subunit gamma	IVSRPEELREDDVGTGAGLLEIKK	353	34.4	P49368	T-complex protein 1 subunit gamma	TCLGPK	40	14.4
SIA	628.312	5	1	42.7	23	P09936	Ubiquitin carboxyl-terminal hydrolase isozyme L1	MPFPVNHGASSEDTLLKDAAK	195	19.7	P09936	Ubiquitin carboxyl-terminal hydrolase isozyme L1	FSAVALCK	220	18.3
SIA	642.922	5	0.069	54.2	12.6	P21333	Filamin-A	CAPGVVGPAEADIDFDIIR	810	41.6	P21333	Filamin-A	VKVEPSHDASK	865	11.8
SIA	802.811	5	1.5	76.8	31.5	P68371	Tubulin beta-4B chain	LTTPTYGDLNHLVSATMSGVTTCLR	239	45.3	Q13885	Tubulin beta-2A chain	KLAVNMVPFPR	252	29.9
SIA	1134.81	4	0.66	47.9	25.3	P52907	F-actin-capping protein subunit alpha-1	TIDGQQTIIACIESHQFQPK	157	17.1	P52907	F-actin-capping protein subunit alpha-1	DVQDSLTVSNEAQTAKEFIK	226	13.7
SIA	743.965	5	-0.85	48.4	24	P52597	Heterogeneous nuclear ribonucleoprotein F	GLPFGCTK	122	24.4	P52597	Heterogeneous nuclear ribonucleoprotein F	SYSDPPLKFMSVQRPGPYDRPGTAR	200	23.6
SIA	503.589	6	-0.43	56.1	18.9	P34897	Serine hydroxymethyltransferase, mitochondrial	VIPSPFKHADIVTTTTHK	269	37.2	P34897	Serine hydroxymethyltransferase, mitochondrial	QACTPMFR	343	15.3
SIA	496.087	5	-0.38	51.7	22.8	P50395	Rab GDP dissociation inhibitor beta	VICILSHPIK	302	26.8	P50395	Rab GDP dissociation inhibitor beta	DRVEKVGQVIR	293	22.5
SIA	1016.25	4	-4.2	74.7	32.5	P12235	ADP/ATP translocase 1	YFAGNLASGGAAGATSLCFVYPLDFAR	129	42.2	P12236	ADP/ATP translocase 3	YKQIFLGGVDK	96	28.8
SIA	488.266	5	-2.5	48.9	24.8	P36542	ATP synthase subunit gamma, mitochondrial	GLCGAIHSSIAK	103	24.1	P36542	ATP synthase subunit gamma, mitochondrial	KHLLIGVSSDR	90	17.4
SIA	1022.52	4	-0.24	81.5	24.9	P68366	Tubulin alpha-4A chain	AVCMLSNTTAIAEAWAR	376	43.1	P68366	Tubulin alpha-4A chain	VGINYQPPTVVPGGDLAKVQR	370	40.4
SIA	497.074	5	1.1	83.8	30.8	A0A2R8Y619	Histone H2B type 2-K1	LLLPGELAKHAVSEGTK	105	53	P39023	60S ribosomal protein L3	GCVVGTK	336	30.4
SIA	497.074	5	1.1	83.8	30.8	O60814	Histone H2B type 1-K	LLLPGELAKHAVSEGTK	109	53	P39023	60S ribosomal protein L3	GCVVGTK	336	30.4
SIA	497.074	5	1.1	83.8	30.8	P23527	Histone H2B type 1-O	LLLPGELAKHAVSEGTK	109	53	P39023	60S ribosomal protein L3	GCVVGTK	336	30.4
SIA	497.074	5	1.1	83.8	30.8	P58876	Histone H2B type 1-D	LLLPGELAKHAVSEGTK	109	53	P39023	60S ribosomal protein L3	GCVVGTK	336	30.4
SIA	497.074	5	1.1	83.8	30.8	Q99880	Histone H2B type 1-L	LLLPGELAKHAVSEGTK	109	53	P39023	60S ribosomal protein L3	GCVVGTK	336	30.4
SIA	760.621	4	-0.82	60.3	14.7	P21796	Voltage-dependent anion-selective channel protein 1	REHINLGCDMDFDIAGPSIR	127	45.6	P21796	Voltage-dependent anion-selective channel protein 1	IKTGYK	115	8.7
SIA	782.814	5	0.77	51.8	25.9	Q9ULC4	Malignant T-cell-amplified sequence 1	FVLSGANIMCPGLTSPGAK	113	25.9	Q9ULC4	Malignant T-cell-amplified sequence 1	LLHKYPFILPHQQVDK	87	24.3
SIA	597.283	6	0.11	44.1	20.2	P49411	Elongation factor Tu, mitochondrial	HYAHTDCPGHADYVK	127	23.9	P49411	Elongation factor Tu, mitochondrial	DKPHVNVGTIGHVDHGK	55	21
SIA	903.984	4	-1.6	55.3	23.5	P18206	Vinculin	ALAKQVATALQNLQTK	464	31.8	P18206	Vinculin	CDRVDQLTAQLADLAAR	545	23.5
SIA	802.811	5	1.5	76.8	31.5	P04350	Tubulin beta-4A chain	LTTPTYGDLNHLVSATMSGVTTCLR	239	45.3	Q13885	Tubulin beta-2A chain	KLAVNMVPFPR	252	29.9
SIA	697.943	5	1.6	47.5	20.3	P49368	T-complex protein 1 subunit gamma	TLIQNCGASTIR	455	27.2	P49368	T-complex protein 1 subunit gamma	KGESQTDIEITREEDFTR	249	19.3
SIA	629.285	6	0.57	60.1	23.9	P61247	40S ribosomal protein S3a	LMELHGEGSSSGKATGDETGAK	240	36.2	P61247	40S ribosomal protein S3a	NCLTNFHGMDLTR	96	22.7
SIA	712.37	5	0.86	51.8	14.7	P00558	Phosphoglycerate kinase 1	ELNYFAKALESPERPFLAILGGAK	199	37.1	P00558	Phosphoglycerate kinase 1	FCLDNGAK	50	11.5
SIA	639.35	5	3.4	61.7	25.8	Q08211	ATP-dependent RNA helicase A	LAAQSCALSLVR	242	35.9	Q08211	ATP-dependent RNA helicase A	QLYHLGVVEAYSGLTKK	264	23.4
SIA	530.684	5	1.6	78.1	21.4	P61247	40S ribosomal protein S3a	ACQSIYPLHDVFVR	201	53.2	P61247	40S ribosomal protein S3a	KPKFELGK	222	20
SIA	750.671	4	0.79	82.5	29.5	P00558	Phosphoglycerate kinase 1	ACANPAAGSVILLENLR	108	53	P07205	Phosphoglycerate kinase 2	SLLGKDVLFLK	91	28.3
SIA	760.637	4	1.5	53.4	23	P37837	Transaldolase	ALAGCDFLTISPK	250	30.4	P37837	Transaldolase	SYEPLEDPGVKSVTK	215	21.4
SIA	736.163	5	4.9	48.2	20.9	Q02790	Peptidyl-prolyl cis-trans isomerase FKBP4	VGEVCHITCKPEYAYGSAGSPPK	107	27.1	Q02790	Peptidyl-prolyl cis-trans isomerase FKBP4	YKQALLQYK	287	17.7
SIA	732.951	5	1.9	67.2	28	P31040	Succinate dehydrogenase [ubiquinone] flavoprotein subunit, mitochondrial	VPPIKPNAGEESVMNLDK	485	39.2	P31040	Succinate dehydrogenase [ubiquinone] flavoprotein subunit, mitochondrial	ACALSIEESCRPGDK	467	30.8
SIA	722.888	4	-0.96	80.6	25.8	Q00610	Clathrin heavy chain 1	LPVVIGGLLDVDCSEDVIK	824	54.8	P53675	Clathrin heavy chain 2	NFLKEAK	764	20.9
SIA	815.919	4	-2.8	52.3	19.6	P13797	Plastin-3	DGETLEELMKLSPEELLLR	266	32.7	P13797	Plastin-3	AVGDGIVLCK	167	21.1
SIA	863.393	5	-1.2	46.2	21.9	Q99961	Endophilin-A2	HGKELGGESNFGDALLDAGESMK	102	24.3	Q99961	Endophilin-A2	NPGYPQSEGLLGECMIR	96	18.5
SIA	857.421	4	-1.7	42.4	17.1	P40926	Malate dehydrogenase, mitochondrial	GYLGPEQLPDCLK	89	25.3	P40926	Malate dehydrogenase, mitochondrial	VSSFEEKMISDAIPELK	314	16.1
SIA	693.749	5	0.49	57.4	21.9	O00273	DNA fragmentation factor subunit alpha	EKQAPELSLSSQDLELVTK	248	35.5	O00273	DNA fragmentation factor subunit alpha	KTETVQEACER	289	14.9
SIA	1192.32	4	1.8	64.6	35.6	Q9Y3F4	Serine-threonine kinase receptor-associated protein	IGFPETTEEELEEIASENSDCIFPSAPDVK	340	29	O75534	Cold shock domain-containing protein E1	LKNITLDDASAPR	758	28
SIA	779.943	4	0.019	48.2	25.7	Q9Y295	Developmentally-regulated GTP-binding protein 1	GAKIQLLDLPGIIEGAK	112	22.5	Q9Y295	Developmentally-regulated GTP-binding protein 1	VYIPCIYVLNK	243	18.1
SIA	735.357	5	0.42	56.6	19.1	P30086	Phosphatidylethanolamine-binding protein 1	GNDISSGTVLSDYVGSGPPKGTGLHR	113	37.5	P30086	Phosphatidylethanolamine-binding protein 1	CDEPILSNR	133	19.3
SIA	704.78	5	-2.5	69.5	27.7	P62888	60S ribosomal protein L30	VCTLAIIDPGDSDIIR	92	41.8	A0A2R8Y619	Histone H2B type 2-K1	LLLPGELAKHAVSEGTK	105	20.9
SIA	607.305	5	0.36	68	20.4	P62888	60S ribosomal protein L30	TGVHHYSGNNIELGTACGK	85	47.6	P62888	60S ribosomal protein L30	LQLVMKSGK	23	16.6
SIA	895.671	5	-0.17	54.8	21.9	Q9UMS4	Pre-mRNA-processing factor 19	QVASHVGLHSASIPGILALDLCPSDTNK	230	32.9	Q9UMS4	Pre-mRNA-processing factor 19	ILTGGADKNVVVFDK	244	14.9
SIA	802.811	5	1.5	76.8	31.5	P07437	Tubulin beta chain	LTTPTYGDLNHLVSATMSGVTTCLR	239	45.3	Q13509	Tubulin beta-3 chain	KLAVNMVPFPR	252	29.9
SIA	506.932	6	0.14	54.3	22.6	Q99733	Nucleosome assembly protein 1-like 4	LDNVPHTPSSYIETLPKAVK	61	31.7	Q99733	Nucleosome assembly protein 1-like 4	CAHIEAK	77	18.4
SIA	701.12	4	-0.029	72.2	21.6	Q9H3N1	Thioredoxin-related transmembrane protein 1	FIITALPTIYHCK	106	50.6	Q9H3N1	Thioredoxin-related transmembrane protein 1	KDFINFISDK	121	17.3
SIA	1016.25	4	-4.2	74.7	32.5	P12236	ADP/ATP translocase 3	YFAGNLASGGAAGATSLCFVYPLDFAR	129	42.2	P05141	ADP/ATP translocase 2	YKQIFLGGVDK	96	28.8
SIA	525.616	6	-2.2	45.9	21.8	Q13155	Aminoacyl tRNA synthase complex-interacting multifunctional protein 2	VLSTVHTHSSVKSVPENLLK	159	24.1	Q13155	Aminoacyl tRNA synthase complex-interacting multifunctional protein 2	LLCEHFR	143	14.1
SIA	852.682	4	0.81	68.2	16.1	P08238	Heat shock protein HSP 90-beta	VFIMDSCDELIPEYLNFIR	366	52.1	P08238	Heat shock protein HSP 90-beta	NNIKLYVR	354	18.5
SIA	737.13	4	-0.98	46.3	18.8	P48643	T-complex protein 1 subunit epsilon	LGFAGLVQEISFGTTKDK	368	27.5	P48643	T-complex protein 1 subunit epsilon	MLVIEQCK	377	14.3
SIA	815.95	4	1	73.6	20.3	Q9HCC0	Methylcrotonoyl-CoA carboxylase beta chain, mitochondrial	LPCIYLVDSGGAYLPR	167	53.3	Q9HCC0	Methylcrotonoyl-CoA carboxylase beta chain, mitochondrial	KQGTIFLAGPPLVK	235	19.7
SIA	802.811	5	1.5	76.8	31.5	P68371	Tubulin beta-4B chain	LTTPTYGDLNHLVSATMSGVTTCLR	239	45.3	Q13509	Tubulin beta-3 chain	KLAVNMVPFPR	252	29.9
SIA	802.811	5	1.5	76.8	31.5	Q9BVA1	Tubulin beta-2B chain	LTTPTYGDLNHLVSATMSGVTTCLR	239	45.3	Q13509	Tubulin beta-3 chain	KLAVNMVPFPR	252	29.9
SIA	1211.07	4	-14	89.4	31.7	P34931	Heat shock 70 kDa protein 1-like	NSTIPTKQTQIFTTYSDNQPGVLIQVYEGER	425	57.7	P17066	Heat shock 70 kDa protein 6	FEELCSDLFR	308	27.5
SIA	802.791	5	-2.7	60.4	25.3	P26640	Valine--tRNA ligase	GLGKGFVPSPTSQPGGHESLVDR	966	35.1	P26640	Valine--tRNA ligase	ADFPAGIPECGTDALR	917	22
SIA	767.65	4	-4.1	58.2	20.1	P49368	T-complex protein 1 subunit gamma	LQTYKTAVETAVLLLR	507	38.1	P49368	T-complex protein 1 subunit gamma	NLQDAMQVCR	398	15.6
SIA	975.501	4	-1.4	69.8	17.6	P11142	Heat shock cognate 71 kDa protein	EIAEAYLGKTVTNAVVTVPAYFNDSQR	137	49.6	P11142	Heat shock cognate 71 kDa protein	VCNPIITK	603	16.3
SIA	454.08	6	0.47	67.1	28.1	P57053	Histone H2B type F-S	LLLPGELAKHAVSEGTK	109	39	P62249	40S ribosomal protein S16	TATAVAHCK	25	22.1
SIA	454.08	6	0.47	67.1	28.1	Q16778	Histone H2B type 2-E	LLLPGELAKHAVSEGTK	109	39	P62249	40S ribosomal protein S16	TATAVAHCK	25	22.1
SIA	454.08	6	0.47	67.1	28.1	Q5QNW6	Histone H2B type 2-F	LLLPGELAKHAVSEGTK	109	39	P62249	40S ribosomal protein S16	TATAVAHCK	25	22.1
SIA	454.08	6	0.47	67.1	28.1	Q93079	Histone H2B type 1-H	LLLPGELAKHAVSEGTK	109	39	P62249	40S ribosomal protein S16	TATAVAHCK	25	22.1
SIA	562.127	6	0.38	60.7	22.3	P55060	Exportin-2	EHDPVGQMVNNPKIHLAQSLHK	925	38.4	P55060	Exportin-2	ICAVGITK	842	22.1
SIA	630.157	6	0.22	56.2	26.7	P06899	Histone H2B type 1-J	LLLPGELAKHAVSEGTK	109	29.5	P62888	60S ribosomal protein L30	TGVHHYSGNNIELGTACGK	85	24.9
SIA	630.157	6	0.22	56.2	26.7	P62807	Histone H2B type 1-C/E/F/G/I	LLLPGELAKHAVSEGTK	109	29.5	P62888	60S ribosomal protein L30	TGVHHYSGNNIELGTACGK	85	24.9
SIA	630.157	6	0.22	56.2	26.7	Q16778	Histone H2B type 2-E	LLLPGELAKHAVSEGTK	109	29.5	P62888	60S ribosomal protein L30	TGVHHYSGNNIELGTACGK	85	24.9
SIA	1211.07	4	-14	89.4	31.7	P34931	Heat shock 70 kDa protein 1-like	NSTIPTKQTQIFTTYSDNQPGVLIQVYEGER	425	57.7	P48741	Putative heat shock 70 kDa protein 7	FEELCSDLFR	308	27.5
SIA	728.146	5	1	56.4	25.1	P08237	ATP-dependent 6-phosphofructokinase, muscle type	IFANTPDSGCVLGMR	709	30.3	P08237	ATP-dependent 6-phosphofructokinase, muscle type	KNVLGHMQQGGSPTPFDR	656	23.3
SIA	790.018	5	-2.2	62.6	19.7	P00338	L-lactate dehydrogenase A chain	DDVFLSVPCILGQNGISDLVK	293	42.9	P00338	L-lactate dehydrogenase A chain	VHPVSTMIKGLYGIK	278	17
SIA	651.918	5	0.38	57.2	18.9	P09429	High mobility group protein B1	RPPSAFFLFCSEYRPK	106	38.3	P09429	High mobility group protein B1	GKFEDMAKADK	65	18.5
SIA	683.514	6	4.3	44.7	28.4	P04075	Fructose-bisphosphate aldolase A	VNPCIGGVILFHETLYQKADDGRPFPQVIK	87	16.3	P04075	Fructose-bisphosphate aldolase A	CAQYK	135	4.9
SIA	794.978	5	-0.18	63.9	25.7	O00629	Importin subunit alpha-3	NVPHEDICEDSDIDGDYR	57	38.2	O00629	Importin subunit alpha-3	KLLSSDRNPPIDDLIK	97	17.9
SIA	558.111	5	5.9	58.9	28.9	P23396	40S ribosomal protein S3	IGPKKPLPDHVSIVEPK	201	30	P23396	40S ribosomal protein S3	GCEVVVSGK	134	20.9
SIA	930.467	4	-0.29	56.4	13.3	P62937	Peptidyl-prolyl cis-trans isomerase A	HTGPGILSMANAGPNTNGSQFFICTAK	115	43.1	P62937	Peptidyl-prolyl cis-trans isomerase A	HVVFGKVK	131	8.4
SIA	878.463	4	-1.1	85	14	P07195	L-lactate dehydrogenase B chain	GMYGIENEVFLSLPCILNAR	294	71	P07195	L-lactate dehydrogenase B chain	GLTSVINQKLK	308	12.6
SIA	745.94	5	1.2	70.7	28.5	Q9Y3B4	Splicing factor 3B subunit 6	NLPYKITAEEMYDIFGK	29	42.2	Q9Y3B4	Splicing factor 3B subunit 6	NACDHLSGFNVCNR	74	24.2
SIA	865.439	4	-2	50.9	23	P30050	60S ribosomal protein L12	NIKHSGNITFDEIVNIAR	99	27.9	P30050	60S ribosomal protein L12	CTGGEVGATSALAPK	17	23.5
SIA	718.158	5	0.82	65.7	31	P07197	Neurofilament medium polypeptide	QKQASHAQLGDAYDQEIR	139	34.7	P04406	Glyceraldehyde-3-phosphate dehydrogenase	VPTANVSVVDLTCR	247	32.8
SIA	521.263	6	-1.2	63.3	15.1	P09429	High mobility group protein B1	RPPSAFFLFCSEYRPK	106	45.2	P09429	High mobility group protein B1	EMKTYIPPK	76	14.5
SIA	640.33	5	-0.91	59.1	24	A0A2R8Y619	Histone H2B type 2-K1	LLLPGELAKHAVSEGTK	105	34.9	P39023	60S ribosomal protein L3	TVFAEHISDECK	114	18.2
SIA	640.33	5	-0.91	59.1	24	P23527	Histone H2B type 1-O	LLLPGELAKHAVSEGTK	109	34.9	P39023	60S ribosomal protein L3	TVFAEHISDECK	114	18.2
SIA	640.33	5	-0.91	59.1	24	Q8N257	Histone H2B type 3-B	LLLPGELAKHAVSEGTK	109	34.9	P39023	60S ribosomal protein L3	TVFAEHISDECK	114	18.2
SIA	640.33	5	-0.91	59.1	24	Q99879	Histone H2B type 1-M	LLLPGELAKHAVSEGTK	109	34.9	P39023	60S ribosomal protein L3	TVFAEHISDECK	114	18.2
SIA	780.404	4	-2.6	55.8	28.1	P00338	L-lactate dehydrogenase A chain	VIGSGCNLDSAR	163	25.7	P07195	L-lactate dehydrogenase B chain	SLADELALVDVLEDKLK	58	23.3
SIA	802.811	5	1.5	76.8	31.5	Q13885	Tubulin beta-2A chain	LTTPTYGDLNHLVSATMSGVTTCLR	239	45.3	P04350	Tubulin beta-4A chain	KLAVNMVPFPR	252	29.9
SIA	802.811	5	1.5	76.8	31.5	Q13885	Tubulin beta-2A chain	LTTPTYGDLNHLVSATMSGVTTCLR	239	45.3	Q9BVA1	Tubulin beta-2B chain	KLAVNMVPFPR	252	29.9
SIA	802.811	5	1.5	76.8	31.5	Q9BVA1	Tubulin beta-2B chain	LTTPTYGDLNHLVSATMSGVTTCLR	239	45.3	Q13885	Tubulin beta-2A chain	KLAVNMVPFPR	252	29.9
SIA	630.508	5	-1.9	47.6	27	P23381	Tryptophan--tRNA ligase, cytoplasmic	SLKAGNASKDEIDSAVK	27	20.6	P23381	Tryptophan--tRNA ligase, cytoplasmic	GIFGFTDSDCIGK	274	20.2
SIA	958.907	5	-0.84	42.3	22.5	Q9UMS4	Pre-mRNA-processing factor 19	NVVVFDKSSEQILATLK	251	19.8	Q9UMS4	Pre-mRNA-processing factor 19	QVASHVGLHSASIPGILALDLCPSDTNK	230	16
SIA	762.135	4	-4.1	62.1	20.1	P49773	Adenosine 5'-monophosphoramidase HINT1	MADEIAKAQVARPGGDTIFGK	7	30.3	P49773	Adenosine 5'-monophosphoramidase HINT1	CAADLGLNK	84	23.1
SIA	506.058	5	-0.71	51.2	17.5	P62937	Peptidyl-prolyl cis-trans isomerase A	IIPGFMCQGGDFTR	62	33.7	P62937	Peptidyl-prolyl cis-trans isomerase A	HVVFGKVK	131	12.8
SIA	542.672	5	0.35	39.4	15.1	Q02790	Peptidyl-prolyl cis-trans isomerase FKBP4	KLYANMFER	409	24.3	Q02790	Peptidyl-prolyl cis-trans isomerase FKBP4	LASHLNLAMCHLK	328	17
SIA	712.363	6	1.7	50.6	24.8	Q96C36	Pyrroline-5-carboxylate reductase 2	DNVCSPGGATIHALHFLESGGFR	232	25.8	Q96C36	Pyrroline-5-carboxylate reductase 2	VKLESPTVSTLTPSSPGK	291	18.6
SIA	773.387	4	-0.52	60.7	27.9	P05388	60S acidic ribosomal protein P0	GNVGFVFTKEDLTEIR	92	32.8	Q8NHW5	60S acidic ribosomal protein P0-like	CFIVGADNVGSK	27	25.7
SIA	737.164	5	-2.3	50.3	25.5	P39023	60S ribosomal protein L3	SFPKDDPSKPVHLTAFLGYK	34	24.8	P39023	60S ribosomal protein L3	TVFAEHISDECK	114	17.7
SIA	508.091	6	-1.3	63.4	24	P53618	Coatomer subunit beta	LLHEMILVCDAYR	102	32.9	P53618	Coatomer subunit beta	KDLQHPNEFIR	107	26.9
SIA	630.157	6	0.22	56.2	26.7	P58876	Histone H2B type 1-D	LLLPGELAKHAVSEGTK	109	29.5	P62888	60S ribosomal protein L30	TGVHHYSGNNIELGTACGK	85	24.9
SIA	966.978	4	-0.063	69.6	27.5	P18669	Phosphoglycerate mutase 1	YADLTEDQLPSCESLK	153	42.1	Q8N0Y7	Probable phosphoglycerate mutase 4	ALPFWNEEIVPQIKEGK	176	28.9
SIA	599.296	5	2.1	67	18.2	P09622	Dihydrolipoyl dehydrogenase, mitochondrial	VCHAHPTLSEAFR	484	48.8	P09622	Dihydrolipoyl dehydrogenase, mitochondrial	EANLAASFGKSINF	505	10.6
SIA	497.074	5	1.1	83.8	30.8	P06899	Histone H2B type 1-J	LLLPGELAKHAVSEGTK	109	53	P39023	60S ribosomal protein L3	GCVVGTK	336	30.4
SIA	497.074	5	1.1	83.8	30.8	P33778	Histone H2B type 1-B	LLLPGELAKHAVSEGTK	109	53	P39023	60S ribosomal protein L3	GCVVGTK	336	30.4
SIA	497.074	5	1.1	83.8	30.8	P57053	Histone H2B type F-S	LLLPGELAKHAVSEGTK	109	53	P39023	60S ribosomal protein L3	GCVVGTK	336	30.4
SIA	497.074	5	1.1	83.8	30.8	P62807	Histone H2B type 1-C/E/F/G/I	LLLPGELAKHAVSEGTK	109	53	P39023	60S ribosomal protein L3	GCVVGTK	336	30.4
SIA	497.074	5	1.1	83.8	30.8	Q16778	Histone H2B type 2-E	LLLPGELAKHAVSEGTK	109	53	P39023	60S ribosomal protein L3	GCVVGTK	336	30.4
SIA	497.074	5	1.1	83.8	30.8	Q5QNW6	Histone H2B type 2-F	LLLPGELAKHAVSEGTK	109	53	P39023	60S ribosomal protein L3	GCVVGTK	336	30.4
SIA	497.074	5	1.1	83.8	30.8	Q8N257	Histone H2B type 3-B	LLLPGELAKHAVSEGTK	109	53	P39023	60S ribosomal protein L3	GCVVGTK	336	30.4
SIA	497.074	5	1.1	83.8	30.8	Q93079	Histone H2B type 1-H	LLLPGELAKHAVSEGTK	109	53	P39023	60S ribosomal protein L3	GCVVGTK	336	30.4
SIA	497.074	5	1.1	83.8	30.8	Q99877	Histone H2B type 1-N	LLLPGELAKHAVSEGTK	109	53	P39023	60S ribosomal protein L3	GCVVGTK	336	30.4
SIA	497.074	5	1.1	83.8	30.8	Q99879	Histone H2B type 1-M	LLLPGELAKHAVSEGTK	109	53	P39023	60S ribosomal protein L3	GCVVGTK	336	30.4
SIA	497.074	5	1.1	83.8	30.8	Q96A08	Histone H2B type 1-A	LLLPGELAKHAVSEGTK	110	53	P39023	60S ribosomal protein L3	GCVVGTK	336	30.4
SIA	616.937	5	0.09	61.2	20	P27695	DNA-(apurinic or apyrimidinic site) endonuclease	KPLVLCGDLNVAHEEIDLR	208	41.2	P27695	DNA-(apurinic or apyrimidinic site) endonuclease	FLKGLASR	197	18.2
SIA	544.683	5	-0.67	85.5	22.4	P08238	Heat shock protein HSP 90-beta	KHLEINPDHPIVETLR	624	63.1	Q58FG0	Putative heat shock protein HSP 90-alpha A5	FENLCK	257	18.1
SIA	544.683	5	-0.67	85.5	22.4	P08238	Heat shock protein HSP 90-beta	KHLEINPDHPIVETLR	624	63.1	Q58FF7	Putative heat shock protein HSP 90-beta-3	FENLCK	437	18.1
SIA	669.864	4	-0.9	57.6	19	Q96AG4	Leucine-rich repeat-containing protein 59	LVTLPVSFAQLKNLK	108	38.6	Q96AG4	Leucine-rich repeat-containing protein 59	VAGDCLDEK	131	11
SIA	562.117	5	-0.62	74.5	29.1	A0A2R8Y619	Histone H2B type 2-K1	LLLPGELAKHAVSEGTK	105	45.4	P14174	Macrophage migration inhibitory factor	LLCGLLAER	81	26.1
SIA	562.117	5	-0.62	74.5	29.1	O60814	Histone H2B type 1-K	LLLPGELAKHAVSEGTK	109	45.4	P14174	Macrophage migration inhibitory factor	LLCGLLAER	81	26.1
SIA	562.117	5	-0.62	74.5	29.1	P23527	Histone H2B type 1-O	LLLPGELAKHAVSEGTK	109	45.4	P14174	Macrophage migration inhibitory factor	LLCGLLAER	81	26.1
SIA	562.117	5	-0.62	74.5	29.1	P58876	Histone H2B type 1-D	LLLPGELAKHAVSEGTK	109	45.4	P14174	Macrophage migration inhibitory factor	LLCGLLAER	81	26.1
SIA	562.117	5	-0.62	74.5	29.1	Q99877	Histone H2B type 1-N	LLLPGELAKHAVSEGTK	109	45.4	P14174	Macrophage migration inhibitory factor	LLCGLLAER	81	26.1
SIA	562.117	5	-0.62	74.5	29.1	Q99879	Histone H2B type 1-M	LLLPGELAKHAVSEGTK	109	45.4	P14174	Macrophage migration inhibitory factor	LLCGLLAER	81	26.1
SIA	841.03	5	4.4	54.8	29.1	Q9Y520	Protein PRRC2C	VDSDSSKPPETLTDPPGVCQEK	2860	25.7	Q9Y520	Protein PRRC2C	VEEKPPPAPSIATKPVR	2867	21.7
SIA	1076.28	4	-0.19	112	18.9	P0DMV8	Heat shock 70 kDa protein 1A	ELEQVCNPIISGLYQGAGGPGPGGFGAQGPK	603	83.7	P17066	Heat shock 70 kDa protein 6	AMTKDNNLLGR	453	23.8
SIA	712.949	5	-0.26	53	24.9	O43765	Small glutamine-rich tetratricopeptide repeat-containing protein alpha	LGNYAGAVQDCER	148	28.1	O43765	Small glutamine-rich tetratricopeptide repeat-containing protein alpha	MGLALSSLNKHVEAVAYYK	174	20.6
SIA	596.14	6	1.9	70	31.5	P04843	Dolichyl-diphosphooligosaccharide--protein glycosyltransferase subunit 1	KNLVEQHIQDIVVHYTFNK	414	38.5	P07864	L-lactate dehydrogenase C chain	VIGSGCNLDSAR	163	28
SIA	596.14	6	1.9	70	31.5	P04843	Dolichyl-diphosphooligosaccharide--protein glycosyltransferase subunit 1	KNLVEQHIQDIVVHYTFNK	414	38.5	P07195	L-lactate dehydrogenase B chain	VIGSGCNLDSAR	164	28
SIA	633.734	5	5	60.2	28.4	P56192	Methionine--tRNA ligase, cytoplasmic	ALEEGLTPQEICDK	333	31.8	P56192	Methionine--tRNA ligase, cytoplasmic	KQLAVAEGKPPEAPK	881	21.8
SIA	736.982	5	7.2	74.5	13.6	P0DMV8	Heat shock 70 kDa protein 1A	AAAIGIDLGTTYSCVGVFQHGK	17	60.9	P0DMV8	Heat shock 70 kDa protein 1A	LVNHFVEEFKR	246	11.2
SIA	736.982	5	7.2	74.5	13.6	P0DMV9	Heat shock 70 kDa protein 1B	AAAIGIDLGTTYSCVGVFQHGK	17	60.9	P0DMV9	Heat shock 70 kDa protein 1B	LVNHFVEEFKR	246	11.2
SIA	932.183	4	-0.9	74	18.9	P13797	Plastin-3	EGICALGGTSELSSEGTQHSYSEEEK	104	55.1	P13797	Plastin-3	VNKPPYPK	447	10.9
SIA	1032.49	4	-13	64.1	29.2	Q16658	Fascin	LSCFAQTVSPAEK	121	30.7	Q16658	Fascin	VGKDELFALEQSCAQVVLQAANER	250	28.7
SIA	802.811	5	1.5	76.8	31.5	P04350	Tubulin beta-4A chain	LTTPTYGDLNHLVSATMSGVTTCLR	239	45.3	Q13509	Tubulin beta-3 chain	KLAVNMVPFPR	252	29.9
SIA	802.811	5	1.5	76.8	31.5	Q13885	Tubulin beta-2A chain	LTTPTYGDLNHLVSATMSGVTTCLR	239	45.3	Q13509	Tubulin beta-3 chain	KLAVNMVPFPR	252	29.9
SIA	768.134	4	0.64	48.5	23.9	P50995	Annexin A11	GVGTDEACLIEILASR	294	24.6	P50995	Annexin A11	DLKSELSGNFEK	255	16.9
SIA	528.288	6	2.8	51.7	23.7	P35659	Protein DEK	SICEVLDLER	161	28	P35659	Protein DEK	ILNFLMHPKPSGKPLPK	191	25.4
SIA	1016.25	4	-4.2	74.7	32.5	P12235	ADP/ATP translocase 1	YFAGNLASGGAAGATSLCFVYPLDFAR	129	42.2	P05141	ADP/ATP translocase 2	YKQIFLGGVDK	96	28.8
SIA	753.904	4	3.4	52.3	25.4	Q9GZT8	NIF3-like protein 1	TEILSLEKPLLLHTGMGR	242	26.9	Q9GZT8	NIF3-like protein 1	INLNCTQK	213	17.4
SIA	559.063	5	3.7	67.3	28.3	P61586	Transforming protein RhoA	IGAFGYMECSAK	159	39	P61586	Transforming protein RhoA	MKQEPVKPEEGR	135	23.6
SIA	630.157	6	0.22	56.2	26.7	Q5QNW6	Histone H2B type 2-F	LLLPGELAKHAVSEGTK	109	29.5	P62888	60S ribosomal protein L30	TGVHHYSGNNIELGTACGK	85	24.9
SIA	630.157	6	0.22	56.2	26.7	Q99877	Histone H2B type 1-N	LLLPGELAKHAVSEGTK	109	29.5	P62888	60S ribosomal protein L30	TGVHHYSGNNIELGTACGK	85	24.9
SIA	630.157	6	0.22	56.2	26.7	Q99880	Histone H2B type 1-L	LLLPGELAKHAVSEGTK	109	29.5	P62888	60S ribosomal protein L30	TGVHHYSGNNIELGTACGK	85	24.9
SIA	668.605	4	-0.89	48.2	20.6	P22102	Trifunctional purine biosynthetic protein adenosine-3	VDLGGFAGLFDLKAAGFK	480	27.6	P22102	Trifunctional purine biosynthetic protein adenosine-3	IAQLCNK	506	12.6
SIA	715.354	5	-0.59	65.3	17	Q9UQ80	Proliferation-associated protein 2G4	HELLQPFNVLYEKEGEFVAQFK	311	48.3	Q9UQ80	Proliferation-associated protein 2G4	MGVVECAK	296	16.6
SIA	817.408	4	-7.5	50.7	15	P0DMV8	Heat shock 70 kDa protein 1A	AAAIGIDLGTTYSCVGVFQHGK	17	35.7	P0DMV8	Heat shock 70 kDa protein 1A	LSKEEIER	512	10.7
SIA	817.408	4	-7.5	50.7	15	P0DMV9	Heat shock 70 kDa protein 1B	AAAIGIDLGTTYSCVGVFQHGK	17	35.7	P0DMV9	Heat shock 70 kDa protein 1B	LSKEEIER	512	10.7
SIA	860.939	4	1.7	68.8	21.2	Q96C36	Pyrroline-5-carboxylate reductase 2	VKLESPTVSTLTPSSPGK	291	47.6	Q96C36	Pyrroline-5-carboxylate reductase 2	MLLDSEQHPCQLK	225	16.7
SIA	1039.03	4	-1.3	69.7	20	P62191	26S proteasome regulatory subunit 4	VEKAPQETYADIGGLDNQIQEIK	178	49.7	P62191	26S proteasome regulatory subunit 4	DLLEPGCSVLLNHK	148	14.6
SIA	672.957	5	-0.63	50.6	21.4	Q9P258	Protein RCC2	TKDGQILPVPNVVVR	320	20.3	Q9P258	Protein RCC2	DVACGANHTLVLDSQK	337	17.3
SIA	544.695	5	0.8	66.9	28.3	O60814	Histone H2B type 1-K	LLLPGELAKHAVSEGTK	109	38.6	P62249	40S ribosomal protein S16	TATAVAHCK	25	26.9
SIA	544.695	5	0.8	66.9	28.3	P06899	Histone H2B type 1-J	LLLPGELAKHAVSEGTK	109	38.6	P62249	40S ribosomal protein S16	TATAVAHCK	25	26.9
SIA	544.695	5	0.8	66.9	28.3	P23527	Histone H2B type 1-O	LLLPGELAKHAVSEGTK	109	38.6	P62249	40S ribosomal protein S16	TATAVAHCK	25	26.9
SIA	544.695	5	0.8	66.9	28.3	P58876	Histone H2B type 1-D	LLLPGELAKHAVSEGTK	109	38.6	P62249	40S ribosomal protein S16	TATAVAHCK	25	26.9
SIA	544.695	5	0.8	66.9	28.3	P62807	Histone H2B type 1-C/E/F/G/I	LLLPGELAKHAVSEGTK	109	38.6	P62249	40S ribosomal protein S16	TATAVAHCK	25	26.9
SIA	544.695	5	0.8	66.9	28.3	Q99879	Histone H2B type 1-M	LLLPGELAKHAVSEGTK	109	38.6	P62249	40S ribosomal protein S16	TATAVAHCK	25	26.9
SIA	449.082	7	-3	59.9	16.4	P22059	Oxysterol-binding protein 1	SLCEQVSHHPPAAAHHAESK	517	43.5	P22059	Oxysterol-binding protein 1	QEIKITSK	544	16.4
SIA	833.392	5	-1.4	47.4	16.9	P08238	Heat shock protein HSP 90-beta	RGFEVVYMTEPIDEYCVQQLK	521	30.5	P08238	Heat shock protein HSP 90-beta	EGLELPEDEEEKK	550	9.7
SIA	1047.02	4	1.2	103.4	17.1	P62937	Peptidyl-prolyl cis-trans isomerase A	HTGPGILSMANAGPNTNGSQFFICTAK	115	86.3	P62937	Peptidyl-prolyl cis-trans isomerase A	VSFELFADKVPK	28	12.4
SIA	679.322	5	5	52.6	23.5	P62906	60S ribosomal protein L10a	KYDAFLASESLIK	106	26.4	P62906	60S ribosomal protein L10a	FSVCVLGDQQHCDEAK	66	18.8
SIA	507.062	5	-4	44.9	21.6	P31939	Bifunctional purine biosynthesis protein ATIC	ALFEEVPELLTEAEKK	524	22.3	P31939	Bifunctional purine biosynthesis protein ATIC	IHCTR	454	14.6
SIA	680.132	5	-2.6	69.2	28.8	P62318	Small nuclear ribonucleoprotein Sm D3	VLHEAEGHIVTCETNTGEVYR	20	40.4	P58876	Histone H2B type 1-D	AVTKYTSSK	121	27.6
SIA	680.132	5	-2.6	69.2	28.8	P62318	Small nuclear ribonucleoprotein Sm D3	VLHEAEGHIVTCETNTGEVYR	20	40.4	Q5QNW6	Histone H2B type 2-F	AVTKYTSSK	121	27.6
SIA	544.102	5	-0.57	61.3	28	P57053	Histone H2B type F-S	LLLPGELAKHAVSEGTK	109	33.3	P62913	60S ribosomal protein L11	IAVHCTVR	72	28.1
SIA	544.102	5	-0.57	61.3	28	P58876	Histone H2B type 1-D	LLLPGELAKHAVSEGTK	109	33.3	P62913	60S ribosomal protein L11	IAVHCTVR	72	28.1
SIA	544.102	5	-0.57	61.3	28	P62807	Histone H2B type 1-C/E/F/G/I	LLLPGELAKHAVSEGTK	109	33.3	P62913	60S ribosomal protein L11	IAVHCTVR	72	28.1
SIA	544.102	5	-0.57	61.3	28	Q16778	Histone H2B type 2-E	LLLPGELAKHAVSEGTK	109	33.3	P62913	60S ribosomal protein L11	IAVHCTVR	72	28.1
SIA	544.102	5	-0.57	61.3	28	Q5QNW6	Histone H2B type 2-F	LLLPGELAKHAVSEGTK	109	33.3	P62913	60S ribosomal protein L11	IAVHCTVR	72	28.1
SIA	544.102	5	-0.57	61.3	28	Q8N257	Histone H2B type 3-B	LLLPGELAKHAVSEGTK	109	33.3	P62913	60S ribosomal protein L11	IAVHCTVR	72	28.1
SIA	544.102	5	-0.57	61.3	28	Q99879	Histone H2B type 1-M	LLLPGELAKHAVSEGTK	109	33.3	P62913	60S ribosomal protein L11	IAVHCTVR	72	28.1
SIA	507.265	4	2.6	64.8	26.9	P48741	Putative heat shock 70 kDa protein 7	FEELCSDLFR	308	37.9	P17066	Heat shock 70 kDa protein 6	IPKVQK	347	18.9
SIA	410.205	4	10	28.7	12	P0DMV9	Heat shock 70 kDa protein 1B	LSKEEIER	512	16.7	P0DMV8	Heat shock 70 kDa protein 1A	TACER	267	7.6
SIA	410.205	4	10	28.7	12	P0DMV8	Heat shock 70 kDa protein 1A	LSKEEIER	512	16.7	P0DMV9	Heat shock 70 kDa protein 1B	TACER	267	7.6
SIA	1057	4	0.57	91.9	20.2	P14625	Endoplasmin	GYEVIYLTEPVDEYCIQALPEFDGK	576	71.7	P14625	Endoplasmin	KEAESSPFVER	547	15.7
SIA	771.147	4	-0.21	76.9	14.2	P09104	Gamma-enolase	SGETEDTFIADLVVGLCTGQIK	389	62.7	P06733	Alpha-enolase	NVIKEK	197	12.4
SIA	771.147	4	-0.21	76.9	14.2	P13929	Beta-enolase	SGETEDTFIADLVVGLCTGQIK	389	62.7	P06733	Alpha-enolase	NVIKEK	197	12.4
SIA	529.263	6	-0.4	38.4	18.8	P00387	NADH-cytochrome b5 reductase 3	DPDDHTVCHLLFANQTEK	204	19.6	P00387	NADH-cytochrome b5 reductase 3	GKFAIRPDK	156	14.5
SIA	732.624	4	-0.93	56.2	17.7	P00558	Phosphoglycerate kinase 1	ACANPAAGSVILLENLR	108	38.5	P00558	Phosphoglycerate kinase 1	FHVEEEGKGK	131	9.9
SIA	802.811	5	1.5	76.8	31.5	P68371	Tubulin beta-4B chain	LTTPTYGDLNHLVSATMSGVTTCLR	239	45.3	Q9BUF5	Tubulin beta-6 chain	KLAVNMVPFPR	252	29.9
SIA	802.811	5	1.5	76.8	31.5	Q13885	Tubulin beta-2A chain	LTTPTYGDLNHLVSATMSGVTTCLR	239	45.3	Q9BUF5	Tubulin beta-6 chain	KLAVNMVPFPR	252	29.9
SIA	802.811	5	1.5	76.8	31.5	Q9BVA1	Tubulin beta-2B chain	LTTPTYGDLNHLVSATMSGVTTCLR	239	45.3	Q9BUF5	Tubulin beta-6 chain	KLAVNMVPFPR	252	29.9
SIA	715.345	5	1.5	59.4	26.3	P52597	Heterogeneous nuclear ribonucleoprotein F	YGDSEFTVQSTTGHCVHMR	290	33.1	P52597	Heterogeneous nuclear ribonucleoprotein F	YIGIVKQAGLER	224	21.4
SIA	800.165	4	-1.1	50.5	24.7	Q13509	Tubulin beta-3 chain	GLKMSSTFIGNSTAIQELFK	362	24.3	Q13509	Tubulin beta-3 chain	VAVCDIPPR	354	20.8
SIA	855.668	4	-1.2	40.5	22.8	P08865	40S ribosomal protein SA	YVDIAIPCNNK	163	17.7	P08865	40S ribosomal protein SA	DPEEIEKEEQAAAEKAVTK	220	15
SIA	655.92	5	2.8	49.7	20.2	P26583	High mobility group protein B2	RPPSAFFLFCSEHRPK	106	29.5	P26583	High mobility group protein B2	SKFEDMAKSDK	65	18.4
SIA	800.417	4	-2.3	74.1	28.1	P46777	60S ribosomal protein L5	VGLTNYAAAYCTGLLLAR	100	46	Q6FI13	Histone H2A type 2-A	NDEELNKLLGK	96	20.3
SIA	800.417	4	-2.3	74.1	28.1	P46777	60S ribosomal protein L5	VGLTNYAAAYCTGLLLAR	100	46	Q96KK5	Histone H2A type 1-H	NDEELNKLLGK	96	20.3
SIA	665.733	5	-0.42	64.7	21.2	Q9UN86	Ras GTPase-activating protein-binding protein 2	VLSLNFSECHTK	73	43.5	Q9UN86	Ras GTPase-activating protein-binding protein 2	QYYTLLNKAPEYLHR	25	16
SIA	544.883	5	-2.1	73.7	20.8	P08238	Heat shock protein HSP 90-beta	KHLEINPDHPIVETLR	624	52.9	Q58FF8	Putative heat shock protein HSP 90-beta 2	FENLCK	337	15.3
SIA	800.417	4	-2.3	74.1	28.1	P46777	60S ribosomal protein L5	VGLTNYAAAYCTGLLLAR	100	46	P0C0S8	Histone H2A type 1	NDEELNKLLGK	96	20.3
SIA	921.711	4	1.4	88.3	18.5	P12236	ADP/ATP translocase 3	YFAGNLASGGAAGATSLCFVYPLDFAR	129	69.8	P12236	ADP/ATP translocase 3	ITKSDGIR	166	18
SIA	747.357	4	1.3	65.3	30	P18669	Phosphoglycerate mutase 1	YADLTEDQLPSCESLK	153	35.3	P15259	Phosphoglycerate mutase 2	KAMEAVAAQGK	241	25.9
SIA	609.924	5	-2.3	72.1	30.1	A0A2R8Y619	Histone H2B type 2-K1	LLLPGELAKHAVSEGTK	105	42	P50914	60S ribosomal protein L14	CMQLTDFILK	54	29.1
SIA	609.924	5	-2.3	72.1	30.1	O60814	Histone H2B type 1-K	LLLPGELAKHAVSEGTK	109	42	P50914	60S ribosomal protein L14	CMQLTDFILK	54	29.1
SIA	609.924	5	-2.3	72.1	30.1	P06899	Histone H2B type 1-J	LLLPGELAKHAVSEGTK	109	42	P50914	60S ribosomal protein L14	CMQLTDFILK	54	29.1
SIA	609.924	5	-2.3	72.1	30.1	P23527	Histone H2B type 1-O	LLLPGELAKHAVSEGTK	109	42	P50914	60S ribosomal protein L14	CMQLTDFILK	54	29.1
SIA	609.924	5	-2.3	72.1	30.1	P33778	Histone H2B type 1-B	LLLPGELAKHAVSEGTK	109	42	P50914	60S ribosomal protein L14	CMQLTDFILK	54	29.1
SIA	609.924	5	-2.3	72.1	30.1	P57053	Histone H2B type F-S	LLLPGELAKHAVSEGTK	109	42	P50914	60S ribosomal protein L14	CMQLTDFILK	54	29.1
SIA	609.924	5	-2.3	72.1	30.1	P62807	Histone H2B type 1-C/E/F/G/I	LLLPGELAKHAVSEGTK	109	42	P50914	60S ribosomal protein L14	CMQLTDFILK	54	29.1
SIA	609.924	5	-2.3	72.1	30.1	Q16778	Histone H2B type 2-E	LLLPGELAKHAVSEGTK	109	42	P50914	60S ribosomal protein L14	CMQLTDFILK	54	29.1
SIA	609.924	5	-2.3	72.1	30.1	Q5QNW6	Histone H2B type 2-F	LLLPGELAKHAVSEGTK	109	42	P50914	60S ribosomal protein L14	CMQLTDFILK	54	29.1
SIA	609.924	5	-2.3	72.1	30.1	Q93079	Histone H2B type 1-H	LLLPGELAKHAVSEGTK	109	42	P50914	60S ribosomal protein L14	CMQLTDFILK	54	29.1
SIA	609.924	5	-2.3	72.1	30.1	Q99877	Histone H2B type 1-N	LLLPGELAKHAVSEGTK	109	42	P50914	60S ribosomal protein L14	CMQLTDFILK	54	29.1
SIA	609.924	5	-2.3	72.1	30.1	Q99879	Histone H2B type 1-M	LLLPGELAKHAVSEGTK	109	42	P50914	60S ribosomal protein L14	CMQLTDFILK	54	29.1
SIA	717.618	4	-5.5	75.4	21.2	P11940	Polyadenylate-binding protein 1	ALYDTFSAFGNILSCK	128	54.2	P11940	Polyadenylate-binding protein 1	KSGVGNIFIK	95	17.3
SIA	729.121	4	-3	56.6	18.2	Q99832	T-complex protein 1 subunit eta	AIKNDSVVAGGGAIEMELSK	401	38.4	Q99832	T-complex protein 1 subunit eta	TCTFILR	370	10.2
SIA	1026.75	4	1.1	72.4	23.1	P34931	Heat shock 70 kDa protein 1-like	DLNKSINPDEAVAYGAAVQAAILMGDK	363	49.3	P0DMV9	Heat shock 70 kDa protein 1B	FEELCSDLFR	306	18.4
SIA	731.367	5	1.1	48.9	17.6	P13796	Plastin-2	NQAKFSLVGIGGQDLNEGNR	472	31.3	P13796	Plastin-2	KLENCNYAVELGK	460	17.9
SIA	1061.73	4	-2.7	57.6	22.1	Q96AE4	Far upstream element-binding protein 1	IGGDAGTSLNSNDYGYGGQKRPLEDGDQPDAK	64	35.5	Q96AE4	Far upstream element-binding protein 1	IQQESGCK	132	16.8
SIA	820.795	5	-1.1	44.5	21.7	P07814	Bifunctional glutamate/proline--tRNA ligase	ERPTPSLNNNCTTSEDSLVLYNR	744	22.8	P07814	Bifunctional glutamate/proline--tRNA ligase	VEATKNETSAPFK	725	17.4
SIA	761.626	4	1.1	47.3	23.1	P43487	Ran-specific GTPase-activating protein	LEALSVKEETKEDAEEK	190	24.2	P43487	Ran-specific GTPase-activating protein	TKFEECRK	158	18.8
SIA	825.598	5	0.37	73.4	15.4	Q8NC51	Plasminogen activator inhibitor 1 RNA-binding protein	EAGGGGVGGPGAKSAAQAAAQTNSNAAGK	52	58	Q8NC51	Plasminogen activator inhibitor 1 RNA-binding protein	MPGHLQEGFGCVVTNR	11	16.6
SIA	454.08	6	0.47	67.1	28.1	A0A2R8Y619	Histone H2B type 2-K1	LLLPGELAKHAVSEGTK	105	39	P62249	40S ribosomal protein S16	TATAVAHCK	25	22.1
SIA	454.08	6	0.47	67.1	28.1	P33778	Histone H2B type 1-B	LLLPGELAKHAVSEGTK	109	39	P62249	40S ribosomal protein S16	TATAVAHCK	25	22.1
SIA	454.08	6	0.47	67.1	28.1	Q8N257	Histone H2B type 3-B	LLLPGELAKHAVSEGTK	109	39	P62249	40S ribosomal protein S16	TATAVAHCK	25	22.1
SIA	454.08	6	0.47	67.1	28.1	Q99877	Histone H2B type 1-N	LLLPGELAKHAVSEGTK	109	39	P62249	40S ribosomal protein S16	TATAVAHCK	25	22.1
SIA	454.08	6	0.47	67.1	28.1	Q99880	Histone H2B type 1-L	LLLPGELAKHAVSEGTK	109	39	P62249	40S ribosomal protein S16	TATAVAHCK	25	22.1
SIA	454.08	6	0.47	67.1	28.1	Q96A08	Histone H2B type 1-A	LLLPGELAKHAVSEGTK	110	39	P62249	40S ribosomal protein S16	TATAVAHCK	25	22.1
SIA	818.944	4	0.064	61.9	20.2	Q9Y230	RuvB-like 2	YAIQLITAASLVCR	413	41.7	Q9Y230	RuvB-like 2	LLIVSTTPYSEKDTK	365	13.4
SIA	614.506	5	-2	73.8	17.3	Q58FF7	Putative heat shock protein HSP 90-beta-3	SLVSVTKEGLELPEDEEEKK	411	56.5	Q58FF7	Putative heat shock protein HSP 90-beta-3	FENLCK	437	9.5
SIA	864.177	4	1.3	53.9	21.7	P00367	Glutamate dehydrogenase 1, mitochondrial	YSTDVSVDEVKALASLMTYK	162	32.2	P00367	Glutamate dehydrogenase 1, mitochondrial	CAVVDVPFGGAK	172	22.8
SIA	853.164	4	0.56	74	21.1	P42167	Lamina-associated polypeptide 2, isoforms beta/gamma	EMFPYEASTPTGISASCR	363	52.9	P42167	Lamina-associated polypeptide 2, isoforms beta/gamma	YVPKYVPLADVK	393	16.2
[truncated: 55,061 more rows]
