# Supplementary material for: Cysteine-enabled cleavability to advance cross-linking mass spectrometry for global analysis of endogenous protein-protein interactions
Source: Nat Commun. 2025 Dec 12;16:11093. doi: 10.1038/s41467-025-66023-0 (PMC12701074; doi:10.1038/s41467-025-66023-0)
Supplement: Supplementary file 7 — Supplementary Data 5 [file 41467_2025_66023_MOESM7_ESM.xlsx]

## Sheet: Supplementary Data 5
Supplementary Data 5. Summary of the Unique SIA, SIAB and SBAP Cross-links and Their Distance Mapping on Corresponding PDB Structures and/or AlphaFold Models
type	uniprot1	aa1	uniprot2	aa2	gene1	gene2	string	possible_pdbs	valid_pdbs	pdb_dist	pdb dimer	af_dist	af_pae	af dimer	af dimer_pae	dssp1	dssp2	linkages	min distance	Cross-link Identification Frequency in SIA_MS3 Replicates	Cross-link Identification Frequency in SIAB_MS3 Replicates	Cross-link Identification Frequency in SBAP_MS3 Replicates	Cross-link Identification Frequency in SIA_MS2 Replicates	Cross-link Identification Frequency in SIAB_MS2 Replicates	Cross-link Identification Frequency in SBAP_MS2 Replicates
inter	A0A1B0GV03	K352	P22626	C50	GOLGA6L7	HNRNPA2B1	0.988	-	-	-	-	30.4757	29.575	-	-	H	E	A0A1B0GV03:K352-P22626:C50	30.4757	0	1	0	0	0	0
inter	A0A2R8Y619	K105	P0DMV8	C306	H2BK1	HSPA1A	0	-	-	-	-	37.466	26.95	-	-	H	T	A0A2R8Y619:K105-P0DMV8:C306	37.466	0	1	0	4	0	1
inter	A0A2R8Y619	K105	Q9Y3U8	C48	H2BK1	RPL36	0.999	-	-	-	-	9.87902	22.505	-	-	H	H	A0A2R8Y619:K105-Q9Y3U8:C48	9.87902	0	1	0	4	0	3
inter	A0A2R8Y619	K117	P04406	C152	H2BK1	GAPDH	0.99	-	-	-	-	47.4703	28.895	-	-	H	H	A0A2R8Y619:K117-P04406:C152	47.4703	1	0	0	2	0	2
inter	A0A2R8Y619	K117	P04406	C247	H2BK1	GAPDH	0.99	-	-	-	-	57.2024	29.395	-	-	H	E	A0A2R8Y619:K117-P04406:C247	57.2024	1	0	0	1	0	2
inter	A0A2R8Y619	K117	P06733	C357	H2BK1	ENO1	0.605	-	-	-	-	55.3121	28.665	-	-	H	H	A0A2R8Y619:K117-P06733:C357	55.3121	1	0	0	1	0	3
inter	A0A2R8Y619	K117	P32969	C134	H2BK1	RPL9	0.999	-	-	-	-	53.3676	28.305	-	-	H	E	A0A2R8Y619:K117-P32969:C134	53.3676	1	0	0	2	0	3
inter	A0A2R8Y619	K117	P14618	C474	H2BK1	PKM	0	-	-	-	-	48.83	28.5	-	-	H	XX	A0A2R8Y619:K117-P14618:C474	48.83	0	0	0	1	0	2
inter	A0A2R8Y619	K113	P23396	C119	H2BK1	RPS3	0.426	-	-	-	-	56.7327	29.915	-	-	H	H	A0A2R8Y619:K113-P23396:C119	56.7327	0	0	0	1	0	1
inter	A0A2R8Y619	K113	Q02878	C44	H2BK1	RPL6	0	-	-	-	-	51.2178	30.405	-	-	H	XX	A0A2R8Y619:K113-Q02878:C44	51.2178	0	0	0	1	0	1
inter	A0A2R8Y619	K113	P14618	C474	H2BK1	PKM	0	-	-	-	-	43.5927	27.625	-	-	H	XX	A0A2R8Y619:K113-P14618:C474	43.5927	0	0	0	1	0	3
inter	A0A2R8Y619	K117	O00571	C317	H2BK1	DDX3X	0	-	-	-	-	32.929	27.82	-	-	H	XX	A0A2R8Y619:K117-O00571:C317	32.929	0	0	0	0	0	2
inter	A0A2R8Y619	K117	O15523	C315	H2BK1	DDX3Y	0	-	-	-	-	50.0186	28.625	-	-	H	XX	A0A2R8Y619:K117-O15523:C315	50.0186	0	0	0	0	0	2
inter	A0A2R8Y619	K113	P62913	C72	H2BK1	RPL11	0	-	-	-	-	39.8304	22.595	-	-	H	E	A0A2R8Y619:K113-P62913:C72	39.8304	0	0	0	2	0	2
inter	A0A2R8Y619	K113	P27635	C195	H2BK1	RPL10	0	-	-	-	-	63.1918	29.025	-	-	H	T	A0A2R8Y619:K113-P27635:C195	63.1918	0	0	0	0	0	3
inter	A0A2R8Y619	K113	P46779	C13	H2BK1	RPL28	0	-	-	-	-	24.1284	25.74	-	-	H	H	A0A2R8Y619:K113-P46779:C13	24.1284	0	0	0	1	0	1
inter	A0A2R8Y619	K117	P62910	C91	H2BK1	RPL32	0	-	-	-	-	18.2292	23.18	-	-	H	T	A0A2R8Y619:K117-P62910:C91	18.2292	0	0	0	0	0	1
inter	A0A2R8Y619	K113	P62753	C83	H2BK1	RPS6	0	-	-	-	-	48.2039	29.72	-	-	H	T	A0A2R8Y619:K113-P62753:C83	48.2039	0	0	0	0	0	1
inter	A0A2R8Y619	K105	P61927	C34	H2BK1	RPL37	0	-	-	-	-	39.5493	26.295	-	-	H	E	A0A2R8Y619:K105-P61927:C34	39.5493	0	0	0	0	0	2
inter	A0A2R8Y619	K117	P62753	C12	H2BK1	RPS6	0	-	-	-	-	64.0106	30.005	-	-	H	E	A0A2R8Y619:K117-P62753:C12	64.0106	0	0	0	1	0	1
inter	A0A2R8Y619	K117	P32969	C74	H2BK1	RPL9	0	-	-	-	-	40.0739	29.11	-	-	H	H	A0A2R8Y619:K117-P32969:C74	40.0739	0	0	0	1	0	2
inter	A0A2R8Y619	K117	P14618	C49	H2BK1	PKM	0	-	-	-	-	50.4239	28.465	-	-	H	E	A0A2R8Y619:K117-P14618:C49	50.4239	0	0	0	0	0	1
inter	A0A2R8Y619	K113	Q07020	C134	H2BK1	RPL18	0	-	-	-	-	68.8754	30.95	-	-	H	T	A0A2R8Y619:K113-Q07020:C134	68.8754	0	0	0	2	0	1
inter	A0A2R8Y619	K117	P62280	C116	H2BK1	RPS11	0	-	-	-	-	54.6825	28.65	-	-	H	T	A0A2R8Y619:K117-P62280:C116	54.6825	0	0	0	2	0	3
inter	A0A2R8Y619	K113	P15880	C229	H2BK1	RPS2	0	-	-	-	-	34.1446	27.845	-	-	H	XX	A0A2R8Y619:K113-P15880:C229	34.1446	0	0	0	2	0	1
inter	A0A2R8Y619	K105	P27635	C71	H2BK1	RPL10	0	-	-	-	-	41.4081	28.265	-	-	H	H	A0A2R8Y619:K105-P27635:C71	41.4081	0	0	0	2	0	2
inter	A0A2R8Y619	K105	Q07020	C101	H2BK1	RPL18	0	-	-	-	-	70.671	30.685	-	-	H	E	A0A2R8Y619:K105-Q07020:C101	70.671	0	0	0	3	0	2
inter	A0A2R8Y619	K105	P26373	C61	H2BK1	RPL13	0	-	-	-	-	49.9864	28.575	-	-	H	XX	A0A2R8Y619:K105-P26373:C61	49.9864	0	0	0	0	0	1
inter	A0A2R8Y619	K105	P62273	C24	H2BK1	RPS29	0	-	-	-	-	22.9232	17.64	-	-	H	T	A0A2R8Y619:K105-P62273:C24	22.9232	0	0	0	0	0	1
inter	A0A2R8Y619	K105	P0DMV8	C267	H2BK1	HSPA1A	0	-	-	-	-	26.1157	26.365	-	-	H	H	A0A2R8Y619:K105-P0DMV8:C267	26.1157	0	0	0	1	0	1
inter	A0A2R8Y619	K105	P0DMV9	C267	H2BK1	HSPA1B	0	-	-	-	-	29.5236	26.59	-	-	H	H	A0A2R8Y619:K105-P0DMV9:C267	29.5236	0	0	0	0	0	1
inter	A0A2R8Y619	K105	P11142	C267	H2BK1	HSPA8	0	-	-	-	-	19.9595	26.415	-	-	H	H	A0A2R8Y619:K105-P11142:C267	19.9595	0	0	0	0	0	1
inter	A0A2R8Y619	K105	P17066	C269	H2BK1	HSPA6	0	-	-	-	-	29.2482	27.035	-	-	H	H	A0A2R8Y619:K105-P17066:C269	29.2482	0	0	0	1	0	1
inter	A0A2R8Y619	K105	P54652	C270	H2BK1	HSPA2	0	-	-	-	-	20.166	25.65	-	-	H	H	A0A2R8Y619:K105-P54652:C270	20.166	0	0	0	0	0	1
inter	A0A2R8Y619	K105	P34931	C269	H2BK1	HSPA1L	0	-	-	-	-	22.8887	26.135	-	-	H	H	A0A2R8Y619:K105-P34931:C269	22.8887	0	0	0	0	0	1
inter	A0A2R8Y619	K105	P48741	C269	H2BK1	HSPA7	0	-	-	-	-	25.8688	25.675	-	-	H	H	A0A2R8Y619:K105-P48741:C269	25.8688	0	0	0	0	0	1
inter	A0A2R8Y619	K117	P39023	C114	H2BK1	RPL3	0	-	-	-	-	59.589	28.485	-	-	H	H	A0A2R8Y619:K117-P39023:C114	59.589	0	0	0	2	0	3
inter	A0A2R8Y619	K105	P06733	C399	H2BK1	ENO1	0.605	-	-	-	-	42.684	28.32	-	-	H	XX	A0A2R8Y619:K105-P06733:C399	42.684	0	0	0	2	0	2
inter	A0A2R8Y619	K105	P13929	C399	H2BK1	ENO3	0	-	-	-	-	39.5911	28.57	-	-	H	XX	A0A2R8Y619:K105-P13929:C399	39.5911	0	0	0	2	0	1
inter	A0A2R8Y619	K105	P09104	C399	H2BK1	ENO2	0	-	-	-	-	33.6903	28.465	-	-	H	XX	A0A2R8Y619:K105-P09104:C399	33.6903	0	0	0	2	0	1
inter	A0A2R8Y619	K113	P36578	C96	H2BK1	RPL4	0	-	-	-	-	42.1212	29.815	-	-	H	H	A0A2R8Y619:K113-P36578:C96	42.1212	0	0	0	1	0	1
inter	A0A2R8Y619	K113	P50914	C42	H2BK1	RPL14	0	-	-	-	-	60.75	29	-	-	H	T	A0A2R8Y619:K113-P50914:C42	60.75	0	0	0	1	0	1
inter	A0A2R8Y619	K117	P62910	C96	H2BK1	RPL32	0	-	-	-	-	22.3263	24.88	-	-	H	E	A0A2R8Y619:K117-P62910:C96	22.3263	0	0	0	1	0	3
inter	A0A2R8Y619	K105	O14602	C59	H2BK1	EIF1AY	0	-	-	-	-	22.4355	22.205	-	-	H	E	A0A2R8Y619:K105-O14602:C59	22.4355	0	0	0	0	0	2
inter	A0A2R8Y619	K105	P47813	C59	H2BK1	EIF1AX	0	-	-	-	-	22.6429	21.95	-	-	H	E	A0A2R8Y619:K105-P47813:C59	22.6429	0	0	0	0	0	2
inter	A0A2R8Y619	K105	P62987	C91	H2BK1	UBA52	0	-	-	-	-	33.9753	27.295	-	-	H	S	A0A2R8Y619:K105-P62987:C91	33.9753	0	0	0	0	0	1
inter	A0A2R8Y619	K105	P62913	C150	H2BK1	RPL11	0	-	-	-	-	70.0152	27.12	-	-	H	XX	A0A2R8Y619:K105-P62913:C150	70.0152	0	0	0	0	0	2
inter	A0A2R8Y619	K117	P62854	C74	H2BK1	RPS26	0	-	-	-	-	44.4581	26.89	-	-	H	XX	A0A2R8Y619:K117-P62854:C74	44.4581	0	0	0	1	0	1
inter	A0A2R8Y619	K117	Q5JNZ5	C74	H2BK1	RPS26P11	0.561	-	-	-	-	41.8003	25.975	-	-	H	XX	A0A2R8Y619:K117-Q5JNZ5:C74	41.8003	0	0	0	1	0	1
inter	A0A2R8Y619	K105	P61313	C110	H2BK1	RPL15	0	-	-	-	-	36.4653	24.03	-	-	H	T	A0A2R8Y619:K105-P61313:C110	36.4653	0	0	0	2	0	2
inter	A0A2R8Y619	K105	P39023	C336	H2BK1	RPL3	0	-	-	-	-	59.9988	28.275	-	-	H	XX	A0A2R8Y619:K105-P39023:C336	59.9988	0	0	0	3	1	3
inter	A0A2R8Y619	K105	P62937	C52	H2BK1	PPIA	0	-	-	-	-	30.3792	19.98	-	-	H	B	A0A2R8Y619:K105-P62937:C52	30.3792	0	0	0	2	0	2
inter	A0A2R8Y619	K105	Q9Y536	C52	H2BK1	PPIAL4A	0	-	-	-	-	29.5923	19.96	-	-	H	B	A0A2R8Y619:K105-Q9Y536:C52	29.5923	0	0	0	1	0	2
inter	A0A2R8Y619	K105	P60709	C285	H2BK1	ACTB	0.406	-	-	-	-	24.2062	23.08	-	-	H	S	A0A2R8Y619:K105-P60709:C285	24.2062	0	0	0	0	0	1
inter	A0A2R8Y619	K105	P63261	C285	H2BK1	ACTG1	0	-	-	-	-	25.6289	23.675	-	-	H	S	A0A2R8Y619:K105-P63261:C285	25.6289	0	0	0	0	0	1
inter	A0A2R8Y619	K105	Q562R1	C286	H2BK1	ACTBL2	0	-	-	-	-	24.4701	21.405	-	-	H	S	A0A2R8Y619:K105-Q562R1:C286	24.4701	0	0	0	0	0	1
inter	A0A2R8Y619	K105	P61927	C19	H2BK1	RPL37	0	-	-	-	-	29.0152	26.025	-	-	H	XX	A0A2R8Y619:K105-P61927:C19	29.0152	0	0	0	0	0	3
inter	A0A2R8Y619	K105	P62244	C72	H2BK1	RPS15A	0	-	-	-	-	16.9335	23.7	-	-	H	E	A0A2R8Y619:K105-P62244:C72	16.9335	0	0	0	2	0	3
inter	A0A2R8Y619	K105	P15880	C188	H2BK1	RPS2	0	-	-	-	-	21.2694	26.66	-	-	H	E	A0A2R8Y619:K105-P15880:C188	21.2694	0	0	0	1	0	2
inter	A0A2R8Y619	K105	P49753	C183	H2BK1	ACOT2	0	-	-	-	-	47.8705	28.345	-	-	H	E	A0A2R8Y619:K105-P49753:C183	47.8705	0	0	0	0	0	1
inter	A0A2R8Y619	K113	P62753	C12	H2BK1	RPS6	0	-	-	-	-	66.655	30.07	-	-	H	E	A0A2R8Y619:K113-P62753:C12	66.655	0	0	0	2	0	2
inter	A0A2R8Y619	K105	P18077	C47	H2BK1	RPL35A	0	-	-	-	-	16.9922	22.48	-	-	H	E	A0A2R8Y619:K105-P18077:C47	16.9922	0	0	0	1	0	2
inter	A0A2R8Y619	K105	P18621	C57	H2BK1	RPL17	0	-	-	-	-	45.4071	25.95	-	-	H	XX	A0A2R8Y619:K105-P18621:C57	45.4071	0	0	0	1	0	3
inter	A0A2R8Y619	K105	P08238	C564	H2BK1	HSP90AB1	0	-	-	-	-	81.4483	28.305	-	-	H	H	A0A2R8Y619:K105-P08238:C564	81.4483	0	0	0	0	0	1
inter	A0A2R8Y619	K105	P07900	C572	H2BK1	HSP90AA1	0	-	-	-	-	80.8914	28.36	-	-	H	H	A0A2R8Y619:K105-P07900:C572	80.8914	0	0	0	0	0	1
inter	A0A2R8Y619	K105	Q58FF8	C337	H2BK1	HSP90AB2P	0.561	-	-	-	-	62.7363	28.355	-	-	H	H	A0A2R8Y619:K105-Q58FF8:C337	62.7363	0	0	0	0	0	1
inter	A0A2R8Y619	K105	Q58FG0	C257	H2BK1	HSP90AA5P	0.561	-	-	-	-	43.7609	28.435	-	-	H	H	A0A2R8Y619:K105-Q58FG0:C257	43.7609	0	0	0	0	0	1
inter	A0A2R8Y619	K105	Q58FF7	C437	H2BK1	HSP90AB3P	0.561	-	-	-	-	56.4948	27.43	-	-	H	H	A0A2R8Y619:K105-Q58FF7:C437	56.4948	0	0	0	0	0	1
inter	A0A2R8Y619	K113	P32969	C74	H2BK1	RPL9	0	-	-	-	-	41.837	29.24	-	-	H	H	A0A2R8Y619:K113-P32969:C74	41.837	0	0	0	2	0	2
inter	A0A2R8Y619	K117	P61247	C96	H2BK1	RPS3A	0	-	-	-	-	64.2268	28.17	-	-	H	E	A0A2R8Y619:K117-P61247:C96	64.2268	0	0	0	2	0	3
inter	A0A2R8Y619	K113	P14618	C49	H2BK1	PKM	0	-	-	-	-	45.4672	27.83	-	-	H	E	A0A2R8Y619:K113-P14618:C49	45.4672	0	0	0	2	0	3
inter	A0A2R8Y619	K113	P62280	C116	H2BK1	RPS11	0	-	-	-	-	50.2841	28.49	-	-	H	T	A0A2R8Y619:K113-P62280:C116	50.2841	0	0	0	2	0	1
inter	A0A2R8Y619	K105	P60866	C70	H2BK1	RPS20	0	-	-	-	-	25.1308	26.21	-	-	H	S	A0A2R8Y619:K105-P60866:C70	25.1308	0	0	0	1	0	3
inter	A0A2R8Y619	K105	P23396	C119	H2BK1	RPS3	0.426	-	-	-	-	59.9425	29.905	-	-	H	H	A0A2R8Y619:K105-P23396:C119	59.9425	0	0	0	1	0	3
inter	A0A2R8Y619	K105	P39023	C157	H2BK1	RPL3	0	-	-	-	-	46.5314	27.055	-	-	H	XX	A0A2R8Y619:K105-P39023:C157	46.5314	0	0	0	3	0	3
inter	A0A2R8Y619	K105	Q02878	C44	H2BK1	RPL6	0	-	-	-	-	59.1126	30.7	-	-	H	XX	A0A2R8Y619:K105-Q02878:C44	59.1126	0	0	0	2	0	3
inter	A0A2R8Y619	K105	P60866	C36	H2BK1	RPS20	0	-	-	-	-	32.5852	25.205	-	-	H	H	A0A2R8Y619:K105-P60866:C36	32.5852	0	0	0	1	0	3
inter	A0A2R8Y619	K113	P46776	C70	H2BK1	RPL27A	0	-	-	-	-	51.3266	29.595	-	-	H	XX	A0A2R8Y619:K113-P46776:C70	51.3266	0	0	0	0	0	2
inter	A0A2R8Y619	K117	P30050	C141	H2BK1	RPL12	0	-	-	-	-	45.3341	26.615	-	-	H	XX	A0A2R8Y619:K117-P30050:C141	45.3341	0	0	0	0	0	1
inter	A0A2R8Y619	K113	P39023	C114	H2BK1	RPL3	0	-	-	-	-	61.0611	27.915	-	-	H	H	A0A2R8Y619:K113-P39023:C114	61.0611	0	0	0	2	0	2
inter	A0A2R8Y619	K105	Q9UQ80	C296	H2BK1	PA2G4	0	-	-	-	-	55.598	27.705	-	-	H	H	A0A2R8Y619:K105-Q9UQ80:C296	55.598	0	0	0	0	0	2
inter	A0A2R8Y619	K105	Q99832	C370	H2BK1	CCT7	0	-	-	-	-	49.6652	29.2	-	-	H	E	A0A2R8Y619:K105-Q99832:C370	49.6652	0	0	0	0	0	1
inter	A0A2R8Y619	K113	P62241	C100	H2BK1	RPS8	0	-	-	-	-	63.1273	29.77	-	-	H	XX	A0A2R8Y619:K113-P62241:C100	63.1273	0	0	0	0	0	3
inter	A0A2R8Y619	K113	Q02543	C109	H2BK1	RPL18A	0	-	-	-	-	40.9182	27.625	-	-	H	H	A0A2R8Y619:K113-Q02543:C109	40.9182	0	0	0	0	0	1
inter	A0A2R8Y619	K117	P61247	C201	H2BK1	RPS3A	0	-	-	-	-	51.481	28.305	-	-	H	G	A0A2R8Y619:K117-P61247:C201	51.481	0	0	0	3	0	3
inter	A0A2R8Y619	K105	P62273	C39	H2BK1	RPS29	0	-	-	-	-	20.3145	16.185	-	-	H	E	A0A2R8Y619:K105-P62273:C39	20.3145	0	0	0	0	0	1
inter	A0A2R8Y619	K113	P62910	C96	H2BK1	RPL32	0	-	-	-	-	23.7362	24.555	-	-	H	E	A0A2R8Y619:K113-P62910:C96	23.7362	0	0	0	2	0	3
inter	A0A2R8Y619	K105	P46776	C144	H2BK1	RPL27A	0	-	-	-	-	58.457	30.35	-	-	H	E	A0A2R8Y619:K105-P46776:C144	58.457	0	0	0	1	0	2
inter	A0A2R8Y619	K105	P14618	C474	H2BK1	PKM	0	-	-	-	-	35.4927	27.23	-	-	H	XX	A0A2R8Y619:K105-P14618:C474	35.4927	0	0	0	4	0	3
inter	A0A2R8Y619	K105	P23396	C134	H2BK1	RPS3	0.426	-	-	-	-	53.6386	29.775	-	-	H	E	A0A2R8Y619:K105-P23396:C134	53.6386	0	0	0	2	0	3
inter	A0A2R8Y619	K105	P83731	C36	H2BK1	RPL24	0	-	-	-	-	44.0753	29.175	-	-	H	H	A0A2R8Y619:K105-P83731:C36	44.0753	0	0	0	2	0	3
inter	A0A2R8Y619	K105	P62913	C72	H2BK1	RPL11	0	-	-	-	-	43.9568	22.585	-	-	H	E	A0A2R8Y619:K105-P62913:C72	43.9568	0	0	0	3	1	3
inter	A0A2R8Y619	K105	P62249	C25	H2BK1	RPS16	0	-	-	-	-	29.1158	12.285	-	-	H	E	A0A2R8Y619:K105-P62249:C25	29.1158	0	0	0	3	0	3
inter	A0A2R8Y619	K105	P27635	C195	H2BK1	RPL10	0	-	-	-	-	56.0985	28.77	-	-	H	T	A0A2R8Y619:K105-P27635:C195	56.0985	0	0	0	3	0	3
inter	A0A2R8Y619	K105	P49207	C83	H2BK1	RPL34	0	-	-	-	-	27.2451	21.68	-	-	H	XX	A0A2R8Y619:K105-P49207:C83	27.2451	0	0	0	0	0	1
inter	A0A2R8Y619	K105	P46779	C13	H2BK1	RPL28	0	-	-	-	-	13.6617	25.36	-	-	H	H	A0A2R8Y619:K105-P46779:C13	13.6617	0	0	0	3	0	3
inter	A0A2R8Y619	K105	P42677	C77	H2BK1	RPS27	0	-	-	-	-	37.2727	22.175	-	-	H	XX	A0A2R8Y619:K105-P42677:C77	37.2727	0	0	0	2	0	2
inter	A0A2R8Y619	K105	Q71UM5	C77	H2BK1	RPS27L	0	-	-	-	-	36.8595	18.44	-	-	H	XX	A0A2R8Y619:K105-Q71UM5:C77	36.8595	0	0	0	2	0	2
inter	A0A2R8Y619	K105	P61247	C139	H2BK1	RPS3A	0	-	-	-	-	41.5076	26.53	-	-	H	E	A0A2R8Y619:K105-P61247:C139	41.5076	0	0	0	2	0	3
inter	A0A2R8Y619	K117	P25398	C69	H2BK1	RPS12	0	-	-	-	-	32.3016	17.54	-	-	H	H	A0A2R8Y619:K117-P25398:C69	32.3016	0	0	0	0	0	1
inter	A0A2R8Y619	K105	P46782	C66	H2BK1	RPS5	0	-	-	-	-	53.3477	26.77	-	-	H	S	A0A2R8Y619:K105-P46782:C66	53.3477	0	0	0	2	0	3
inter	A0A2R8Y619	K117	P62888	C92	H2BK1	RPL30	0	-	-	-	-	45.7995	25.27	-	-	H	XX	A0A2R8Y619:K117-P62888:C92	45.7995	0	0	0	0	0	1
inter	A0A2R8Y619	K117	P40925	C137	H2BK1	MDH1	0.561	-	-	-	-	39.0765	27.335	-	-	H	H	A0A2R8Y619:K117-P40925:C137	39.0765	0	0	0	0	0	1
inter	A0A2R8Y619	K117	P36578	C208	H2BK1	RPL4	0	-	-	-	-	65.2274	30.905	-	-	H	E	A0A2R8Y619:K117-P36578:C208	65.2274	0	0	0	2	0	3
inter	A0A2R8Y619	K113	P04406	C247	H2BK1	GAPDH	0.435	-	-	-	-	51.9689	28.52	-	-	H	E	A0A2R8Y619:K113-P04406:C247	51.9689	0	0	0	1	0	2
inter	A0A2R8Y619	K113	P32969	C134	H2BK1	RPL9	0	-	-	-	-	62.086	29.905	-	-	H	E	A0A2R8Y619:K113-P32969:C134	62.086	0	0	0	2	0	3
inter	A0A2R8Y619	K105	P22626	C50	H2BK1	HNRNPA2B1	0	-	-	-	-	29.9209	19.895	-	-	H	E	A0A2R8Y619:K105-P22626:C50	29.9209	0	0	0	0	0	1
inter	A0A2R8Y619	K117	P62701	C181	H2BK1	RPS4X	0	-	-	-	-	52.0766	20.34	-	-	H	E	A0A2R8Y619:K117-P62701:C181	52.0766	0	0	0	0	0	2
inter	A0A2R8Y619	K105	P63220	C56	H2BK1	RPS21	0	-	-	-	-	21.1857	21.92	-	-	H	XX	A0A2R8Y619:K105-P63220:C56	21.1857	0	0	0	0	0	3
inter	A0A2R8Y619	K105	P62753	C83	H2BK1	RPS6	0	-	-	-	-	56.6724	29.79	-	-	H	T	A0A2R8Y619:K105-P62753:C83	56.6724	0	0	0	0	0	3
inter	A0A2R8Y619	K117	P68371	C12	H2BK1	TUBB4B	0	-	-	-	-	48.985	25.995	-	-	H	H	A0A2R8Y619:K117-P68371:C12	48.985	0	0	0	2	0	3
inter	A0A2R8Y619	K117	P04350	C12	H2BK1	TUBB4A	0	-	-	-	-	51.4306	25.85	-	-	H	H	A0A2R8Y619:K117-P04350:C12	51.4306	0	0	0	2	0	3
inter	A0A2R8Y619	K105	P14174	C81	H2BK1	MIF	0	-	-	-	-	35.3282	26.375	-	-	H	H	A0A2R8Y619:K105-P14174:C81	35.3282	0	0	0	3	0	3
inter	A0A2R8Y619	K105	O60361	C94	H2BK1	NME2P1	0.561	-	-	-	-	18.4238	23.555	-	-	H	XX	A0A2R8Y619:K105-O60361:C94	18.4238	0	0	0	1	0	1
inter	A0A2R8Y619	K105	P15531	C109	H2BK1	NME1	0	-	-	-	-	16.3188	22.555	-	-	H	XX	A0A2R8Y619:K105-P15531:C109	16.3188	0	0	0	1	0	1
inter	A0A2R8Y619	K105	P22392	C109	H2BK1	NME2	0	-	-	-	-	19.7665	22	-	-	H	XX	A0A2R8Y619:K105-P22392:C109	19.7665	0	0	0	1	0	1
inter	A0A2R8Y619	K113	P61247	C96	H2BK1	RPS3A	0	-	-	-	-	59.3497	27.745	-	-	H	E	A0A2R8Y619:K113-P61247:C96	59.3497	0	0	0	2	0	3
inter	A0A2R8Y619	K113	Q02543	C64	H2BK1	RPL18A	0	-	-	-	-	60.2092	29.085	-	-	H	E	A0A2R8Y619:K113-Q02543:C64	60.2092	0	0	0	0	0	1
inter	A0A2R8Y619	K105	P61586	C16	H2BK1	RHOA	0	-	-	-	-	34.998	22.36	-	-	H	S	A0A2R8Y619:K105-P61586:C16	34.998	0	0	0	0	0	2
inter	A0A2R8Y619	K105	P08134	C16	H2BK1	RHOC	0	-	-	-	-	35.4802	22.11	-	-	H	S	A0A2R8Y619:K105-P08134:C16	35.4802	0	0	0	0	0	2
inter	A0A2R8Y619	K105	P62424	C182	H2BK1	RPL7A	0	-	-	-	-	64.609	29.685	-	-	H	E	A0A2R8Y619:K105-P62424:C182	64.609	0	0	0	3	0	2
inter	A0A2R8Y619	K113	P06733	C357	H2BK1	ENO1	0.605	-	-	-	-	56.1759	28.305	-	-	H	H	A0A2R8Y619:K113-P06733:C357	56.1759	0	0	0	1	0	3
inter	A0A2R8Y619	K105	P62244	C30	H2BK1	RPS15A	0	-	-	-	-	35.2024	25.89	-	-	H	XX	A0A2R8Y619:K105-P62244:C30	35.2024	0	0	0	0	0	3
inter	A0A2R8Y619	K105	Q07020	C134	H2BK1	RPL18	0	-	-	-	-	70.0415	30.915	-	-	H	T	A0A2R8Y619:K105-Q07020:C134	70.0415	0	0	0	4	0	3
inter	A0A2R8Y619	K105	P04075	C339	H2BK1	ALDOA	0	-	-	-	-	45.356	29.19	-	-	H	T	A0A2R8Y619:K105-P04075:C339	45.356	0	0	0	1	0	3
inter	A0A2R8Y619	K105	P15880	C182	H2BK1	RPS2	0	-	-	-	-	9.53411	26.42	-	-	H	S	A0A2R8Y619:K105-P15880:C182	9.53411	0	0	0	2	0	3
inter	A0A2R8Y619	K105	P60174	C67	H2BK1	TPI1	0	-	-	-	-	40.0058	27.155	-	-	H	XX	A0A2R8Y619:K105-P60174:C67	40.0058	0	0	0	0	0	3
inter	A0A2R8Y619	K105	P15880	C229	H2BK1	RPS2	0	-	-	-	-	27.2766	27.5	-	-	H	XX	A0A2R8Y619:K105-P15880:C229	27.2766	0	0	0	3	0	3
inter	A0A2R8Y619	K113	P30050	C141	H2BK1	RPL12	0	-	-	-	-	43.9706	25.57	-	-	H	XX	A0A2R8Y619:K113-P30050:C141	43.9706	0	0	0	0	0	1
inter	A0A2R8Y619	K113	P61247	C201	H2BK1	RPS3A	0	-	-	-	-	49.9771	27.58	-	-	H	G	A0A2R8Y619:K113-P61247:C201	49.9771	0	0	0	1	0	2
inter	A0A2R8Y619	K105	O15523	C315	H2BK1	DDX3Y	0	-	-	-	-	47.7071	27.575	-	-	H	XX	A0A2R8Y619:K105-O15523:C315	47.7071	0	0	0	2	0	2
inter	A0A2R8Y619	K105	O00571	C317	H2BK1	DDX3X	0	-	-	-	-	45.8482	27.395	-	-	H	XX	A0A2R8Y619:K105-O00571:C317	45.8482	0	0	0	2	0	2
inter	A0A2R8Y619	K105	P83731	C6	H2BK1	RPL24	0	-	-	-	-	35.4926	29.04	-	-	H	XX	A0A2R8Y619:K105-P83731:C6	35.4926	0	0	0	3	0	3
inter	A0A2R8Y619	K117	P62829	C28	H2BK1	RPL23	0	-	-	-	-	39.848	24.72	-	-	H	E	A0A2R8Y619:K117-P62829:C28	39.848	0	0	0	0	0	2
inter	A0A2R8Y619	K105	P62987	C115	H2BK1	UBA52	0	-	-	-	-	42.962	28.33	-	-	H	T	A0A2R8Y619:K105-P62987:C115	42.962	0	0	0	0	0	3
inter	A0A2R8Y619	K105	P36578	C96	H2BK1	RPL4	0	-	-	-	-	35.3187	29.89	-	-	H	H	A0A2R8Y619:K105-P36578:C96	35.3187	0	0	0	3	1	3
inter	A0A2R8Y619	K117	P62280	C131	H2BK1	RPS11	0	-	-	-	-	40.7389	28.3	-	-	H	E	A0A2R8Y619:K117-P62280:C131	40.7389	0	0	0	0	0	1
inter	A0A2R8Y619	K105	P36542	C103	H2BK1	ATP5F1C	0	-	-	-	-	51.2308	26.6	-	-	H	XX	A0A2R8Y619:K105-P36542:C103	51.2308	0	0	0	0	0	1
inter	A0A2R8Y619	K105	P50914	C42	H2BK1	RPL14	0	-	-	-	-	58.8969	28.53	-	-	H	T	A0A2R8Y619:K105-P50914:C42	58.8969	0	0	0	2	0	3
inter	A0A2R8Y619	K105	P62857	C27	H2BK1	RPS28	0	-	-	-	-	29.3387	19.54	-	-	H	E	A0A2R8Y619:K105-P62857:C27	29.3387	0	0	0	0	0	3
inter	A0A2R8Y619	K105	P46777	C62	H2BK1	RPL5	0	-	-	-	-	47.545	24.205	-	-	H	E	A0A2R8Y619:K105-P46777:C62	47.545	0	0	0	2	0	2
inter	A0A2R8Y619	K105	P62316	C46	H2BK1	SNRPD2	0	-	-	-	-	32.7625	23.83	-	-	H	E	A0A2R8Y619:K105-P62316:C46	32.7625	0	0	0	2	0	2
inter	A0A2R8Y619	K117	P62888	C85	H2BK1	RPL30	0	-	-	-	-	52.4527	25.655	-	-	H	T	A0A2R8Y619:K117-P62888:C85	52.4527	0	0	0	3	0	3
inter	A0A2R8Y619	K105	P14618	C424	H2BK1	PKM	0	-	-	-	-	12.4352	26.675	-	-	H	T	A0A2R8Y619:K105-P14618:C424	12.4352	0	0	0	0	0	1
inter	A0A2R8Y619	K105	P07195	C164	H2BK1	LDHB	0	-	-	-	-	33.3571	27.235	-	-	H	T	A0A2R8Y619:K105-P07195:C164	33.3571	0	0	0	4	0	3
inter	A0A2R8Y619	K105	P00338	C163	H2BK1	LDHA	0	-	-	-	-	35.8979	26.04	-	-	H	T	A0A2R8Y619:K105-P00338:C163	35.8979	0	0	0	4	0	3
inter	A0A2R8Y619	K105	P07864	C163	H2BK1	LDHC	0	-	-	-	-	34.0156	28.665	-	-	H	T	A0A2R8Y619:K105-P07864:C163	34.0156	0	0	0	4	0	3
inter	A0A2R8Y619	K105	Q6ZMR3	C163	H2BK1	LDHAL6A	0	-	-	-	-	37.1806	28.435	-	-	H	T	A0A2R8Y619:K105-Q6ZMR3:C163	37.1806	0	0	0	4	0	3
inter	A0A2R8Y619	K105	P08708	C35	H2BK1	RPS17	0	-	-	-	-	31.7806	18.415	-	-	H	H	A0A2R8Y619:K105-P08708:C35	31.7806	0	0	0	2	0	3
inter	A0A2R8Y619	K113	P62701	C181	H2BK1	RPS4X	0	-	-	-	-	46.3006	19.145	-	-	H	E	A0A2R8Y619:K113-P62701:C181	46.3006	0	0	0	0	0	3
inter	A0A2R8Y619	K105	P62910	C91	H2BK1	RPL32	0	-	-	-	-	20.4076	22.905	-	-	H	T	A0A2R8Y619:K105-P62910:C91	20.4076	0	0	0	2	0	3
inter	A0A2R8Y619	K105	P62701	C41	H2BK1	RPS4X	0	-	-	-	-	29.5545	18.25	-	-	H	XX	A0A2R8Y619:K105-P62701:C41	29.5545	0	0	0	3	0	3
inter	A0A2R8Y619	K105	P62280	C60	H2BK1	RPS11	0	-	-	-	-	42.5176	28.445	-	-	H	XX	A0A2R8Y619:K105-P62280:C60	42.5176	0	0	0	1	0	3
inter	A0A2R8Y619	K105	P50914	C54	H2BK1	RPL14	0	-	-	-	-	47.4566	27.295	-	-	H	G	A0A2R8Y619:K105-P50914:C54	47.4566	0	0	0	1	0	1
inter	A0A2R8Y619	K105	P23396	C97	H2BK1	RPS3	0.426	-	-	-	-	62.1821	29.64	-	-	H	XX	A0A2R8Y619:K105-P23396:C97	62.1821	0	0	0	1	0	2
inter	A0A2R8Y619	K105	P0DMV9	C306	H2BK1	HSPA1B	0	-	-	-	-	41.5701	27.085	-	-	H	T	A0A2R8Y619:K105-P0DMV9:C306	41.5701	0	0	0	4	0	1
inter	A0A2R8Y619	K105	P17066	C308	H2BK1	HSPA6	0	-	-	-	-	43.0899	27.445	-	-	H	T	A0A2R8Y619:K105-P17066:C308	43.0899	0	0	0	4	0	1
inter	A0A2R8Y619	K105	P48741	C308	H2BK1	HSPA7	0	-	-	-	-	30.6498	25.995	-	-	H	T	A0A2R8Y619:K105-P48741:C308	30.6498	0	0	0	4	0	1
inter	A0A2R8Y619	K105	P60174	C218	H2BK1	TPI1	0	-	-	-	-	53.2973	28.105	-	-	H	H	A0A2R8Y619:K105-P60174:C218	53.2973	0	0	0	2	0	3
inter	A0A2R8Y619	K105	P62753	C12	H2BK1	RPS6	0	-	-	-	-	73.1745	30.18	-	-	H	E	A0A2R8Y619:K105-P62753:C12	73.1745	0	0	0	3	2	3
inter	A0A2R8Y619	K105	P32969	C74	H2BK1	RPL9	0	-	-	-	-	46.5802	29.155	-	-	H	H	A0A2R8Y619:K105-P32969:C74	46.5802	0	0	0	2	0	3
inter	A0A2R8Y619	K105	P62888	C52	H2BK1	RPL30	0	-	-	-	-	32.2998	24.995	-	-	H	S	A0A2R8Y619:K105-P62888:C52	32.2998	0	0	0	0	0	3
inter	A0A2R8Y619	K105	P14618	C49	H2BK1	PKM	0	-	-	-	-	38.0076	27.485	-	-	H	E	A0A2R8Y619:K105-P14618:C49	38.0076	0	0	0	3	0	3
inter	A0A2R8Y619	K105	P62280	C116	H2BK1	RPS11	0	-	-	-	-	44.2959	28.37	-	-	H	T	A0A2R8Y619:K105-P62280:C116	44.2959	0	0	0	4	0	3
inter	A0A2R8Y619	K105	P13639	C728	H2BK1	EEF2	0	-	-	-	-	45.9484	28.74	-	-	H	H	A0A2R8Y619:K105-P13639:C728	45.9484	0	0	0	0	0	1
inter	A0A2R8Y619	K105	P60891	C91	H2BK1	PRPS1	0	-	-	-	-	32.0938	24.315	-	-	H	S	A0A2R8Y619:K105-P60891:C91	32.0938	0	0	0	0	0	3
inter	A0A2R8Y619	K117	Q9UQ80	C179	H2BK1	PA2G4	0	-	-	-	-	49.3121	28.04	-	-	H	XX	A0A2R8Y619:K117-Q9UQ80:C179	49.3121	0	0	0	0	0	3
inter	A0A2R8Y619	K105	P30050	C17	H2BK1	RPL12	0	-	-	-	-	38.9362	24.945	-	-	H	E	A0A2R8Y619:K105-P30050:C17	38.9362	0	0	0	2	0	3
inter	A0A2R8Y619	K105	P46776	C70	H2BK1	RPL27A	0	-	-	-	-	40.4139	29.665	-	-	H	XX	A0A2R8Y619:K105-P46776:C70	40.4139	0	0	0	3	0	3
inter	A0A2R8Y619	K105	P40429	C38	H2BK1	RPL13A	0	-	-	-	-	57.2405	28.975	-	-	H	G	A0A2R8Y619:K105-P40429:C38	57.2405	0	0	0	2	0	3
inter	A0A2R8Y619	K105	P39023	C114	H2BK1	RPL3	0	-	-	-	-	64.5401	27.385	-	-	H	H	A0A2R8Y619:K105-P39023:C114	64.5401	0	0	0	4	1	3
inter	A0A2R8Y619	K113	P62280	C131	H2BK1	RPS11	0	-	-	-	-	37.5581	27.79	-	-	H	E	A0A2R8Y619:K113-P62280:C131	37.5581	0	0	0	0	0	1
inter	A0A2R8Y619	K105	P62241	C100	H2BK1	RPS8	0	-	-	-	-	56.1266	29.665	-	-	H	XX	A0A2R8Y619:K105-P62241:C100	56.1266	0	0	0	4	0	3
inter	A0A2R8Y619	K105	Q02543	C109	H2BK1	RPL18A	0	-	-	-	-	30.6677	27.405	-	-	H	H	A0A2R8Y619:K105-Q02543:C109	30.6677	0	0	0	4	0	3
inter	A0A2R8Y619	K105	P62910	C96	H2BK1	RPL32	0	-	-	-	-	28.9412	24.45	-	-	H	E	A0A2R8Y619:K105-P62910:C96	28.9412	0	0	0	4	1	3
inter	A0A2R8Y619	K113	P62888	C85	H2BK1	RPL30	0	-	-	-	-	47.2971	24.915	-	-	H	T	A0A2R8Y619:K113-P62888:C85	47.2971	0	0	0	3	0	3
inter	A0A2R8Y619	K105	P09651	C175	H2BK1	HNRNPA1	0	-	-	-	-	48.4075	26.115	-	-	H	E	A0A2R8Y619:K105-P09651:C175	48.4075	0	0	0	2	0	2
inter	A0A2R8Y619	K117	P0DMV8	C17	H2BK1	HSPA1A	0	-	-	-	-	17.786	27.07	-	-	H	E	A0A2R8Y619:K117-P0DMV8:C17	17.786	0	0	0	0	0	2
inter	A0A2R8Y619	K117	P0DMV9	C17	H2BK1	HSPA1B	0	-	-	-	-	13.8544	26.93	-	-	H	E	A0A2R8Y619:K117-P0DMV9:C17	13.8544	0	0	0	0	0	2
inter	A0A2R8Y619	K105	P62854	C74	H2BK1	RPS26	0	-	-	-	-	31.9282	24.875	-	-	H	XX	A0A2R8Y619:K105-P62854:C74	31.9282	0	0	0	0	0	1
inter	A0A2R8Y619	K105	Q5JNZ5	C74	H2BK1	RPS26P11	0.561	-	-	-	-	29.2303	24.565	-	-	H	XX	A0A2R8Y619:K105-Q5JNZ5:C74	29.2303	0	0	0	0	0	1
inter	A0A2R8Y619	K105	P06733	C119	H2BK1	ENO1	0.605	-	-	-	-	64.0674	28.17	-	-	H	H	A0A2R8Y619:K105-P06733:C119	64.0674	0	0	0	0	0	2
inter	A0A2R8Y619	K105	P09104	C119	H2BK1	ENO2	0	-	-	-	-	60.6746	27.875	-	-	H	H	A0A2R8Y619:K105-P09104:C119	60.6746	0	0	0	0	0	2
inter	A0A2R8Y619	K105	P13929	C119	H2BK1	ENO3	0	-	-	-	-	60.7578	28.285	-	-	H	H	A0A2R8Y619:K105-P13929:C119	60.7578	0	0	0	0	0	2
inter	A0A2R8Y619	K105	P04406	C247	H2BK1	GAPDH	0.435	-	-	-	-	42.7232	28.21	-	-	H	E	A0A2R8Y619:K105-P04406:C247	42.7232	0	0	0	3	1	3
inter	A0A2R8Y619	K105	P32969	C134	H2BK1	RPL9	0	-	-	-	-	65.0034	29.85	-	-	H	E	A0A2R8Y619:K105-P32969:C134	65.0034	0	0	0	2	1	3
inter	A0A2R8Y619	K105	P12277	C254	H2BK1	CKB	0	-	-	-	-	38.0362	24.645	-	-	H	H	A0A2R8Y619:K105-P12277:C254	38.0362	0	0	0	1	0	3
inter	A0A2R8Y619	K105	P61247	C96	H2BK1	RPS3A	0	-	-	-	-	49.3882	27.505	-	-	H	E	A0A2R8Y619:K105-P61247:C96	49.3882	0	0	0	2	0	3
inter	A0A2R8Y619	K105	P13639	C591	H2BK1	EEF2	0	-	-	-	-	44.3126	28.75	-	-	H	E	A0A2R8Y619:K105-P13639:C591	44.3126	0	0	0	0	0	3
inter	A0A2R8Y619	K105	Q02543	C64	H2BK1	RPL18A	0	-	-	-	-	49.065	28.835	-	-	H	E	A0A2R8Y619:K105-Q02543:C64	49.065	0	0	0	4	0	3
inter	A0A2R8Y619	K105	P61586	C107	H2BK1	RHOA	0	-	-	-	-	30.7833	22.425	-	-	H	XX	A0A2R8Y619:K105-P61586:C107	30.7833	0	0	0	0	0	1
inter	A0A2R8Y619	K105	P08134	C107	H2BK1	RHOC	0	-	-	-	-	31.5283	22.1	-	-	H	XX	A0A2R8Y619:K105-P08134:C107	31.5283	0	0	0	0	0	1
inter	A0A2R8Y619	K105	P62937	C62	H2BK1	PPIA	0	-	-	-	-	15.9283	19.01	-	-	H	E	A0A2R8Y619:K105-P62937:C62	15.9283	0	0	0	1	0	2
inter	A0A2R8Y619	K105	Q9Y536	C62	H2BK1	PPIAL4A	0	-	-	-	-	14.7917	18.915	-	-	H	E	A0A2R8Y619:K105-Q9Y536:C62	14.7917	0	0	0	1	0	2
inter	A0A2R8Y619	K105	P46782	C172	H2BK1	RPS5	0	-	-	-	-	28.1111	24.905	-	-	H	H	A0A2R8Y619:K105-P46782:C172	28.1111	0	0	0	1	0	2
inter	A0A2R8Y619	K105	P06733	C357	H2BK1	ENO1	0.605	-	-	-	-	59.0181	28.015	-	-	H	H	A0A2R8Y619:K105-P06733:C357	59.0181	0	0	0	4	0	3
inter	A0A2R8Y619	K117	P62318	C20	H2BK1	SNRPD3	0	-	-	-	-	43.5363	22.37	-	-	H	E	A0A2R8Y619:K117-P62318:C20	43.5363	0	0	0	2	0	3
inter	A0A2R8Y619	K105	P11940	C339	H2BK1	PABPC1	0	-	-	-	-	88.4317	30.975	-	-	H	E	A0A2R8Y619:K105-P11940:C339	88.4317	0	0	0	1	0	2
inter	A0A2R8Y619	K105	Q13310	C339	H2BK1	PABPC4	0	-	-	-	-	89.5133	30.625	-	-	H	E	A0A2R8Y619:K105-Q13310:C339	89.5133	0	0	0	1	0	2
inter	A0A2R8Y619	K105	Q4VXU2	C339	H2BK1	PABPC1L	0	-	-	-	-	87.3269	30.515	-	-	H	E	A0A2R8Y619:K105-Q4VXU2:C339	87.3269	0	0	0	1	0	2
inter	A0A2R8Y619	K105	Q9H361	C339	H2BK1	PABPC3	0	-	-	-	-	61.641	30.34	-	-	H	E	A0A2R8Y619:K105-Q9H361:C339	61.641	0	0	0	1	0	2
inter	A0A2R8Y619	K105	P51970	C36	H2BK1	NDUFA8	0	-	-	-	-	24.3046	17.085	-	-	H	T	A0A2R8Y619:K105-P51970:C36	24.3046	0	0	0	0	0	1
inter	A0A2R8Y619	K105	P30050	C141	H2BK1	RPL12	0	-	-	-	-	42.124	25.07	-	-	H	XX	A0A2R8Y619:K105-P30050:C141	42.124	0	0	0	2	0	3
inter	A0A2R8Y619	K105	P62424	C199	H2BK1	RPL7A	0	-	-	-	-	52.6746	29.53	-	-	H	XX	A0A2R8Y619:K105-P62424:C199	52.6746	0	0	0	1	0	2
inter	A0A2R8Y619	K105	P61247	C201	H2BK1	RPS3A	0	-	-	-	-	47.3102	27.305	-	-	H	G	A0A2R8Y619:K105-P61247:C201	47.3102	0	0	0	4	1	3
inter	A0A2R8Y619	K117	P14618	C358	H2BK1	PKM	0	-	-	-	-	41.5317	28.155	-	-	H	E	A0A2R8Y619:K117-P14618:C358	41.5317	0	0	0	0	0	1
inter	A0A2R8Y619	K105	P25398	C69	H2BK1	RPS12	0	-	-	-	-	21.8006	15.345	-	-	H	H	A0A2R8Y619:K105-P25398:C69	21.8006	0	0	0	0	0	2
inter	A0A2R8Y619	K105	P62888	C92	H2BK1	RPL30	0	-	-	-	-	32.8186	23.89	-	-	H	XX	A0A2R8Y619:K105-P62888:C92	32.8186	0	0	0	2	0	3
inter	A0A2R8Y619	K105	P40925	C137	H2BK1	MDH1	0.561	-	-	-	-	27.0044	25.935	-	-	H	H	A0A2R8Y619:K105-P40925:C137	27.0044	0	0	0	1	0	2
inter	A0A2R8Y619	K105	P36578	C208	H2BK1	RPL4	0	-	-	-	-	49.8636	30.47	-	-	H	E	A0A2R8Y619:K105-P36578:C208	49.8636	0	0	0	2	0	3
inter	A0A2R8Y619	K105	P62701	C181	H2BK1	RPS4X	0	-	-	-	-	36.0198	18.61	-	-	H	E	A0A2R8Y619:K105-P62701:C181	36.0198	0	0	0	4	1	3
inter	A0A2R8Y619	K105	Q96AG4	C59	H2BK1	LRRC59	0	-	-	-	-	41.4552	23.335	-	-	H	G	A0A2R8Y619:K105-Q96AG4:C59	41.4552	0	0	0	0	0	1
inter	A0A2R8Y619	K105	Q13310	C128	H2BK1	PABPC4	0	-	-	-	-	32.8325	25.24	-	-	H	E	A0A2R8Y619:K105-Q13310:C128	32.8325	0	0	0	2	0	1
inter	A0A2R8Y619	K105	P11940	C128	H2BK1	PABPC1	0	-	-	-	-	30.9215	27.905	-	-	H	E	A0A2R8Y619:K105-P11940:C128	30.9215	0	0	0	2	0	1
inter	A0A2R8Y619	K105	P60174	C127	H2BK1	TPI1	0	-	-	-	-	36.2372	26.695	-	-	H	E	A0A2R8Y619:K105-P60174:C127	36.2372	0	0	0	0	0	3
inter	A0A2R8Y619	K105	Q9P258	C209	H2BK1	RCC2	0	-	-	-	-	43.0336	27.31	-	-	H	E	A0A2R8Y619:K105-Q9P258:C209	43.0336	0	0	0	0	0	2
inter	A0A2R8Y619	K105	P04350	C12	H2BK1	TUBB4A	0	-	-	-	-	50.7138	23.725	-	-	H	H	A0A2R8Y619:K105-P04350:C12	50.7138	0	0	0	2	0	3
inter	A0A2R8Y619	K105	P68371	C12	H2BK1	TUBB4B	0	-	-	-	-	49.7712	24.555	-	-	H	H	A0A2R8Y619:K105-P68371:C12	49.7712	0	0	0	2	0	3
inter	A0A2R8Y619	K105	P62753	C100	H2BK1	RPS6	0	-	-	-	-	65.7904	30.015	-	-	H	S	A0A2R8Y619:K105-P62753:C100	65.7904	0	0	0	1	0	3
inter	A0A2R8Y619	K105	P18754	C352	H2BK1	RCC1	0.404	-	-	-	-	37.9951	18.445	-	-	H	E	A0A2R8Y619:K105-P18754:C352	37.9951	0	0	0	0	0	2
inter	A0A2R8Y619	K105	Q9UQ80	C49	H2BK1	PA2G4	0	-	-	-	-	44.4688	26.905	-	-	H	H	A0A2R8Y619:K105-Q9UQ80:C49	44.4688	0	0	0	0	0	2
inter	A0A2R8Y619	K113	P62318	C20	H2BK1	SNRPD3	0	-	-	-	-	39.0165	21.01	-	-	H	E	A0A2R8Y619:K113-P62318:C20	39.0165	0	0	0	1	0	1
inter	A0A2R8Y619	K105	O15523	C296	H2BK1	DDX3Y	0	-	-	-	-	43.6601	27.11	-	-	H	E	A0A2R8Y619:K105-O15523:C296	43.6601	0	0	0	1	0	2
inter	A0A2R8Y619	K105	O00571	C298	H2BK1	DDX3X	0	-	-	-	-	42.6342	27.015	-	-	H	E	A0A2R8Y619:K105-O00571:C298	42.6342	0	0	0	1	0	2
inter	A0A2R8Y619	K105	P04406	C152	H2BK1	GAPDH	0.435	-	-	-	-	31.542	27.99	-	-	H	H	A0A2R8Y619:K105-P04406:C152	31.542	0	0	0	1	0	2
inter	A0A2R8Y619	K105	P46777	C100	H2BK1	RPL5	0	-	-	-	-	54.9835	25.285	-	-	H	H	A0A2R8Y619:K105-P46777:C100	54.9835	0	0	0	2	1	3
inter	A0A2R8Y619	K105	P46777	C76	H2BK1	RPL5	0	-	-	-	-	40.4178	24.04	-	-	H	E	A0A2R8Y619:K105-P46777:C76	40.4178	0	0	0	2	0	3
inter	A0A2R8Y619	K105	P36578	C125	H2BK1	RPL4	0	-	-	-	-	49.6412	30.515	-	-	H	H	A0A2R8Y619:K105-P36578:C125	49.6412	0	0	0	2	0	3
inter	A0A2R8Y619	K117	P63244	C207	H2BK1	RACK1	0	-	-	-	-	24.5946	27.71	-	-	H	E	A0A2R8Y619:K117-P63244:C207	24.5946	0	0	0	0	0	1
inter	A0A2R8Y619	K105	P62829	C28	H2BK1	RPL23	0	-	-	-	-	29.7517	23.34	-	-	H	E	A0A2R8Y619:K105-P62829:C28	29.7517	0	0	0	2	0	3
inter	A0A2R8Y619	K105	P39687	C123	H2BK1	ANP32A	0	-	-	-	-	29.2809	20.025	-	-	H	S	A0A2R8Y619:K105-P39687:C123	29.2809	0	0	0	2	0	3
inter	A0A2R8Y619	K105	Q92688	C123	H2BK1	ANP32B	0	-	-	-	-	29.6691	19.105	-	-	H	S	A0A2R8Y619:K105-Q92688:C123	29.6691	0	0	0	2	0	3
inter	A0A2R8Y619	K105	P62280	C131	H2BK1	RPS11	0	-	-	-	-	35.3582	27.695	-	-	H	E	A0A2R8Y619:K105-P62280:C131	35.3582	0	0	0	2	0	3
inter	A0A2R8Y619	K105	P07195	C36	H2BK1	LDHB	0	-	-	-	-	22.1838	26.6	-	-	H	H	A0A2R8Y619:K105-P07195:C36	22.1838	0	0	0	0	0	2
inter	A0A2R8Y619	K105	P62888	C85	H2BK1	RPL30	0	-	-	-	-	37.5464	25.11	-	-	H	T	A0A2R8Y619:K105-P62888:C85	37.5464	0	0	0	2	0	3
inter	A0A2R8Y619	K105	P30050	C162	H2BK1	RPL12	0	-	-	-	-	39.7998	26.33	-	-	H	XX	A0A2R8Y619:K105-P30050:C162	39.7998	0	0	0	1	0	3
inter	A0A2R8Y619	K105	P04075	C73	H2BK1	ALDOA	0	-	-	-	-	49.993	29.41	-	-	H	T	A0A2R8Y619:K105-P04075:C73	49.993	0	0	0	0	0	3
inter	A0A2R8Y619	K105	P27695	C296	H2BK1	APEX1	0	-	-	-	-	50.4409	23.235	-	-	H	E	A0A2R8Y619:K105-P27695:C296	50.4409	0	0	0	0	0	1
inter	A0A2R8Y619	K105	P18124	C186	H2BK1	RPL7	0	-	-	-	-	44.081	27.115	-	-	H	S	A0A2R8Y619:K105-P18124:C186	44.081	0	0	0	2	0	2
inter	A0A2R8Y619	K105	Q9UQ80	C179	H2BK1	PA2G4	0	-	-	-	-	59.0334	27.49	-	-	H	XX	A0A2R8Y619:K105-Q9UQ80:C179	59.0334	0	0	0	0	0	3
inter	A0A2R8Y619	K105	P55072	C209	H2BK1	VCP	0	-	-	-	-	45.4478	29.14	-	-	H	XX	A0A2R8Y619:K105-P55072:C209	45.4478	0	0	0	0	0	1
inter	A0A2R8Y619	K105	P60174	C42	H2BK1	TPI1	0	-	-	-	-	49.7815	27.42	-	-	H	E	A0A2R8Y619:K105-P60174:C42	49.7815	0	0	0	2	0	3
inter	A0A2R8Y619	K113	P63244	C207	H2BK1	RACK1	0	-	-	-	-	18.8696	27.34	-	-	H	E	A0A2R8Y619:K113-P63244:C207	18.8696	0	0	0	0	0	1
inter	A0A2R8Y619	K117	P62266	C90	H2BK1	RPS23	0	-	-	-	-	79.6086	29.15	-	-	H	G	A0A2R8Y619:K117-P62266:C90	79.6086	0	0	0	0	0	1
inter	A0A2R8Y619	K105	P62917	C90	H2BK1	RPL8	0	-	-	-	-	69.2615	30.765	-	-	H	E	A0A2R8Y619:K105-P62917:C90	69.2615	0	0	0	0	0	3
inter	A0A2R8Y619	K105	P11142	C17	H2BK1	HSPA8	0	-	-	-	-	28.7724	25.615	-	-	H	E	A0A2R8Y619:K105-P11142:C17	28.7724	0	0	0	0	0	2
inter	A0A2R8Y619	K105	P0DMV8	C17	H2BK1	HSPA1A	0	-	-	-	-	30.6531	25.88	-	-	H	E	A0A2R8Y619:K105-P0DMV8:C17	30.6531	0	0	0	1	0	3
inter	A0A2R8Y619	K105	P0DMV9	C17	H2BK1	HSPA1B	0	-	-	-	-	28.616	26.17	-	-	H	E	A0A2R8Y619:K105-P0DMV9:C17	28.616	0	0	0	1	0	3
inter	A0A2R8Y619	K105	P63244	C240	H2BK1	RACK1	0	-	-	-	-	18.4378	26.49	-	-	H	E	A0A2R8Y619:K105-P63244:C240	18.4378	0	0	0	0	0	3
inter	A0A2R8Y619	K105	P06733	C389	H2BK1	ENO1	0.605	-	-	-	-	60.6348	27.81	-	-	H	T	A0A2R8Y619:K105-P06733:C389	60.6348	0	0	0	0	0	3
inter	A0A2R8Y619	K105	P09104	C389	H2BK1	ENO2	0	-	-	-	-	52.0403	27.85	-	-	H	T	A0A2R8Y619:K105-P09104:C389	52.0403	0	0	0	0	0	3
inter	A0A2R8Y619	K105	P13929	C389	H2BK1	ENO3	0	-	-	-	-	57.4038	28.045	-	-	H	T	A0A2R8Y619:K105-P13929:C389	57.4038	0	0	0	0	0	3
inter	A0A2R8Y619	K117	P04075	C240	H2BK1	ALDOA	0	-	-	-	-	47.2548	29.76	-	-	H	XX	A0A2R8Y619:K117-P04075:C240	47.2548	0	0	0	0	0	1
inter	A0A2R8Y619	K105	P62318	C20	H2BK1	SNRPD3	0	-	-	-	-	31.5802	21.76	-	-	H	E	A0A2R8Y619:K105-P62318:C20	31.5802	0	0	0	1	0	3
inter	A0A2R8Y619	K105	P14618	C358	H2BK1	PKM	0	-	-	-	-	28.3435	27.285	-	-	H	E	A0A2R8Y619:K105-P14618:C358	28.3435	0	0	0	0	0	2
inter	A0A2R8Y619	K105	Q6S8J3	C917	H2BK1	POTEE	0	-	-	-	-	44.3099	24.52	-	-	H	XX	A0A2R8Y619:K105-Q6S8J3:C917	44.3099	0	0	0	0	0	1
inter	A0A2R8Y619	K105	P63261	C217	H2BK1	ACTG1	0	-	-	-	-	42.9249	24.475	-	-	H	XX	A0A2R8Y619:K105-P63261:C217	42.9249	0	0	0	0	0	1
inter	A0A2R8Y619	K105	P60709	C217	H2BK1	ACTB	0.406	-	-	-	-	37.2278	23.89	-	-	H	XX	A0A2R8Y619:K105-P60709:C217	37.2278	0	0	0	0	0	1
inter	A0A2R8Y619	K105	P04350	C239	H2BK1	TUBB4A	0	-	-	-	-	45.7919	24.13	-	-	H	H	A0A2R8Y619:K105-P04350:C239	45.7919	0	0	0	1	0	2
inter	A0A2R8Y619	K105	P68371	C239	H2BK1	TUBB4B	0	-	-	-	-	44.1777	24.72	-	-	H	H	A0A2R8Y619:K105-P68371:C239	44.1777	0	0	0	1	0	2
inter	A0A2R8Y619	K105	P07437	C239	H2BK1	TUBB	0	-	-	-	-	47.114	25.93	-	-	H	H	A0A2R8Y619:K105-P07437:C239	47.114	0	0	0	1	0	2
inter	A0A2R8Y619	K105	Q13885	C239	H2BK1	TUBB2A	0	-	-	-	-	46.0045	23	-	-	H	H	A0A2R8Y619:K105-Q13885:C239	46.0045	0	0	0	1	0	2
inter	A0A2R8Y619	K105	Q9BVA1	C239	H2BK1	TUBB2B	0	-	-	-	-	43.9442	26.1	-	-	H	H	A0A2R8Y619:K105-Q9BVA1:C239	43.9442	0	0	0	1	0	2
inter	A0A2R8Y619	K105	P63244	C207	H2BK1	RACK1	0	-	-	-	-	13.0147	27.285	-	-	H	E	A0A2R8Y619:K105-P63244:C207	13.0147	0	0	0	1	0	3
inter	A0A2R8Y619	K105	P13639	C466	H2BK1	EEF2	0	-	-	-	-	46.8414	27.175	-	-	H	T	A0A2R8Y619:K105-P13639:C466	46.8414	0	0	0	0	0	2
inter	A0A2R8Y619	K105	P12235	C129	H2BK1	SLC25A4	0	-	-	-	-	31.0116	25.85	-	-	H	H	A0A2R8Y619:K105-P12235:C129	31.0116	0	0	0	0	0	1
inter	A0A2R8Y619	K105	P12236	C129	H2BK1	SLC25A6	0	-	-	-	-	30.9833	26.19	-	-	H	H	A0A2R8Y619:K105-P12236:C129	30.9833	0	0	0	0	0	1
inter	A0A2R8Y619	K105	P62937	C115	H2BK1	PPIA	0	-	-	-	-	19.609	19.59	-	-	H	E	A0A2R8Y619:K105-P62937:C115	19.609	0	0	0	0	0	1
inter	A0A2R8Y619	K105	P62266	C90	H2BK1	RPS23	0	-	-	-	-	69.8238	28.805	-	-	H	G	A0A2R8Y619:K105-P62266:C90	69.8238	0	0	0	2	1	3
inter	A0A2R8Y619	K105	P04075	C178	H2BK1	ALDOA	0	-	-	-	-	27.8154	29	-	-	H	H	A0A2R8Y619:K105-P04075:C178	27.8154	0	0	0	0	0	1
inter	A0A2R8Y619	K105	P09972	C178	H2BK1	ALDOC	0	-	-	-	-	27.9114	28.835	-	-	H	H	A0A2R8Y619:K105-P09972:C178	27.9114	0	0	0	0	0	1
inter	A0A2R8Y619	K117	P46777	C144	H2BK1	RPL5	0	-	-	-	-	39.836	24.86	-	-	H	E	A0A2R8Y619:K117-P46777:C144	39.836	0	0	0	0	0	2
inter	A0A2R8Y619	K105	P27635	C49	H2BK1	RPL10	0	-	-	-	-	55.0742	28.68	-	-	H	E	A0A2R8Y619:K105-P27635:C49	55.0742	0	0	0	1	0	3
inter	A0A2R8Y619	K105	P46777	C144	H2BK1	RPL5	0	-	-	-	-	41.7804	24.425	-	-	H	E	A0A2R8Y619:K105-P46777:C144	41.7804	0	0	0	1	0	3
inter	A0A2R8Y619	K113	P05455	C232	H2BK1	SSB	0	-	-	-	-	29.2129	26.93	-	-	H	XX	A0A2R8Y619:K113-P05455:C232	29.2129	0	0	0	1	0	0
inter	A0A2R8Y619	K113	P39023	C336	H2BK1	RPL3	0	-	-	-	-	54.6058	28.455	-	-	H	XX	A0A2R8Y619:K113-P39023:C336	54.6058	0	0	0	1	0	0
inter	A0A2R8Y619	K117	P14174	C81	H2BK1	MIF	0	-	-	-	-	43.2856	27.255	-	-	H	H	A0A2R8Y619:K117-P14174:C81	43.2856	0	0	0	1	0	0
inter	A0A2R8Y619	K113	P39023	C157	H2BK1	RPL3	0	-	-	-	-	40.2218	27.76	-	-	H	XX	A0A2R8Y619:K113-P39023:C157	40.2218	0	0	0	1	0	0
inter	A0A2R8Y619	K113	P60866	C36	H2BK1	RPS20	0	-	-	-	-	40.2088	25.605	-	-	H	H	A0A2R8Y619:K113-P60866:C36	40.2088	0	0	0	1	0	0
inter	A0A2R8Y619	K117	P27635	C195	H2BK1	RPL10	0	-	-	-	-	67.2281	29.26	-	-	H	T	A0A2R8Y619:K117-P27635:C195	67.2281	0	0	0	1	0	0
inter	A0A2R8Y619	K117	P15880	C182	H2BK1	RPS2	0	-	-	-	-	25.5328	26.895	-	-	H	S	A0A2R8Y619:K117-P15880:C182	25.5328	0	0	0	2	0	0
inter	A0A2R8Y619	K117	P15880	C229	H2BK1	RPS2	0	-	-	-	-	38.7061	28.055	-	-	H	XX	A0A2R8Y619:K117-P15880:C229	38.7061	0	0	0	1	0	0
inter	A0A2R8Y619	K113	P23396	C134	H2BK1	RPS3	0.426	-	-	-	-	53.9233	29.67	-	-	H	E	A0A2R8Y619:K113-P23396:C134	53.9233	0	0	0	1	0	0
inter	A0A2R8Y619	K113	Q71UM5	C77	H2BK1	RPS27L	0	-	-	-	-	38.504	19.46	-	-	H	XX	A0A2R8Y619:K113-Q71UM5:C77	38.504	0	0	0	1	0	0
inter	A0A2R8Y619	K113	P42677	C77	H2BK1	RPS27	0	-	-	-	-	40.5947	22.68	-	-	H	XX	A0A2R8Y619:K113-P42677:C77	40.5947	0	0	0	1	0	0
inter	A0A2R8Y619	K113	P61247	C139	H2BK1	RPS3A	0	-	-	-	-	46.0632	27.085	-	-	H	E	A0A2R8Y619:K113-P61247:C139	46.0632	0	0	0	1	0	0
inter	A0A2R8Y619	K105	P27635	C80	H2BK1	RPL10	0	-	-	-	-	54.6192	28.64	-	-	H	H	A0A2R8Y619:K105-P27635:C80	54.6192	0	0	0	1	0	0
inter	A0A2R8Y619	K117	P39023	C253	H2BK1	RPL3	0	-	-	-	-	47.33	29.105	-	-	H	XX	A0A2R8Y619:K117-P39023:C253	47.33	0	0	0	1	0	0
inter	A0A2R8Y619	K117	P62701	C41	H2BK1	RPS4X	0	-	-	-	-	41.9492	20.5	-	-	H	XX	A0A2R8Y619:K117-P62701:C41	41.9492	0	0	0	2	0	0
inter	A0A2R8Y619	K117	P62280	C60	H2BK1	RPS11	0	-	-	-	-	50.7432	28.875	-	-	H	XX	A0A2R8Y619:K117-P62280:C60	50.7432	0	0	0	1	0	0
inter	A0A2R8Y619	K113	Q02543	C22	H2BK1	RPL18A	0	-	-	-	-	70.1167	30.075	-	-	H	XX	A0A2R8Y619:K113-Q02543:C22	70.1167	0	0	0	1	0	0
inter	A0A2R8Y619	K117	P62191	C58	H2BK1	PSMC1	0	-	-	-	-	42.2322	22.15	-	-	H	H	A0A2R8Y619:K117-P62191:C58	42.2322	0	0	0	1	0	0
inter	A0A2R8Y619	K113	P39023	C253	H2BK1	RPL3	0	-	-	-	-	46.3057	29.105	-	-	H	XX	A0A2R8Y619:K113-P39023:C253	46.3057	0	0	0	2	0	0
inter	A0A2R8Y619	K113	Q92901	C253	H2BK1	RPL3L	0	-	-	-	-	37.5041	29.785	-	-	H	XX	A0A2R8Y619:K113-Q92901:C253	37.5041	0	0	0	1	0	0
inter	A0A2R8Y619	K105	P22090	C65	H2BK1	RPS4Y1	0	-	-	-	-	15.8853	17.68	-	-	H	H	A0A2R8Y619:K105-P22090:C65	15.8853	0	0	0	1	0	0
inter	A0A2R8Y619	K105	P62701	C65	H2BK1	RPS4X	0	-	-	-	-	16.0528	15.21	-	-	H	H	A0A2R8Y619:K105-P62701:C65	16.0528	0	0	0	1	0	0
inter	A0A2R8Y619	K113	P62316	C63	H2BK1	SNRPD2	0	-	-	-	-	26.3543	23.735	-	-	H	XX	A0A2R8Y619:K113-P62316:C63	26.3543	0	0	0	1	0	0
inter	A0A2R8Y619	K113	P62280	C60	H2BK1	RPS11	0	-	-	-	-	46.8391	28.645	-	-	H	XX	A0A2R8Y619:K113-P62280:C60	46.8391	0	0	0	2	0	0
inter	A0A2R8Y619	K113	P04075	C339	H2BK1	ALDOA	0	-	-	-	-	55.9944	29.42	-	-	H	T	A0A2R8Y619:K113-P04075:C339	55.9944	0	0	0	1	0	0
inter	A0A2R8Y619	K113	P60174	C218	H2BK1	TPI1	0	-	-	-	-	52.2007	27.905	-	-	H	H	A0A2R8Y619:K113-P60174:C218	52.2007	0	0	0	1	0	0
inter	A0A2R8Y619	K117	P46776	C70	H2BK1	RPL27A	0	-	-	-	-	56.8709	29.5	-	-	H	XX	A0A2R8Y619:K117-P46776:C70	56.8709	0	0	0	1	0	0
inter	A0A2R8Y619	K105	Q08211	C469	H2BK1	DHX9	0	-	-	-	-	24.2736	26	-	-	H	E	A0A2R8Y619:K105-Q08211:C469	24.2736	0	0	0	2	0	0
inter	A0A2R8Y619	K113	P30050	C17	H2BK1	RPL12	0	-	-	-	-	36.9196	25.5	-	-	H	E	A0A2R8Y619:K113-P30050:C17	36.9196	0	0	0	1	0	0
inter	A0A2R8Y619	K105	Q86SE5	C51	H2BK1	RALYL	0	-	-	-	-	44.6566	28.255	-	-	H	E	A0A2R8Y619:K105-Q86SE5:C51	44.6566	0	0	0	1	0	0
inter	A0A2R8Y619	K105	P07910	C46	H2BK1	HNRNPC	0	-	-	-	-	38.0295	24.98	-	-	H	E	A0A2R8Y619:K105-P07910:C46	38.0295	0	0	0	1	0	0
inter	A0A2R8Y619	K105	P27635	C105	H2BK1	RPL10	0	-	-	-	-	12.5404	28.31	-	-	H	T	A0A2R8Y619:K105-P27635:C105	12.5404	0	0	0	2	0	0
inter	A0A2R8Y619	K105	Q14103	C226	H2BK1	HNRNPD	0	-	-	-	-	54.3127	28.485	-	-	H	E	A0A2R8Y619:K105-Q14103:C226	54.3127	0	0	0	1	0	0
inter	A0A2R8Y619	K117	P46777	C100	H2BK1	RPL5	0	-	-	-	-	47.6519	26.075	-	-	H	H	A0A2R8Y619:K117-P46777:C100	47.6519	0	0	0	1	0	0
inter	A0A2R8Y619	K105	O14979	C177	H2BK1	HNRNPDL	0	-	-	-	-	43.3655	26.495	-	-	H	E	A0A2R8Y619:K105-O14979:C177	43.3655	0	0	0	2	0	0
inter	A0A2R8Y619	K105	Q99729	C98	H2BK1	HNRNPAB	0	-	-	-	-	41.0331	22.51	-	-	H	E	A0A2R8Y619:K105-Q99729:C98	41.0331	0	0	0	2	0	0
inter	A0A2R8Y619	K105	P62316	C63	H2BK1	SNRPD2	0	-	-	-	-	19.7822	22.98	-	-	H	XX	A0A2R8Y619:K105-P62316:C63	19.7822	0	0	0	1	0	0
inter	A0A2R8Y619	K105	P05388	C27	H2BK1	RPLP0	0	-	-	-	-	32.4898	23.9	-	-	H	E	A0A2R8Y619:K105-P05388:C27	32.4898	0	0	0	1	0	0
inter	A0A2R8Y619	K105	Q8NHW5	C27	H2BK1	RPLP0P6	0.561	-	-	-	-	31.2936	24.75	-	-	H	E	A0A2R8Y619:K105-Q8NHW5:C27	31.2936	0	0	0	1	0	0
inter	A0A2R8Y619	K113	P04406	C152	H2BK1	GAPDH	0.435	-	-	-	-	42.585	27.61	-	-	H	H	A0A2R8Y619:K113-P04406:C152	42.585	0	0	0	2	0	0
inter	A0A2R8Y619	K105	P17844	C170	H2BK1	DDX5	0	-	-	-	-	48.0195	27.665	-	-	H	E	A0A2R8Y619:K105-P17844:C170	48.0195	0	0	0	1	0	0
inter	A0A2R8Y619	K105	Q92841	C247	H2BK1	DDX17	0	-	-	-	-	45.8778	28.045	-	-	H	E	A0A2R8Y619:K105-Q92841:C247	45.8778	0	0	0	1	0	0
inter	A0A2R8Y619	K117	P18124	C186	H2BK1	RPL7	0	-	-	-	-	39.4251	27.68	-	-	H	S	A0A2R8Y619:K117-P18124:C186	39.4251	0	0	0	1	0	0
inter	A0A2R8Y619	K105	P14866	C404	H2BK1	HNRNPL	0	-	-	-	-	32.4249	27.375	-	-	H	G	A0A2R8Y619:K105-P14866:C404	32.4249	0	0	0	1	0	0
inter	A0A2R8Y619	K105	Q08211	C1099	H2BK1	DHX9	0	-	-	-	-	61.9037	27.5	-	-	H	H	A0A2R8Y619:K105-Q08211:C1099	61.9037	0	0	0	1	0	0
inter	A0A2R8Y619	K105	P26583	C106	H2BK1	HMGB2	0	-	-	-	-	60.1835	26.765	-	-	H	H	A0A2R8Y619:K105-P26583:C106	60.1835	0	0	0	2	0	0
inter	A0A2R8Y619	K105	P09429	C106	H2BK1	HMGB1	0	-	-	-	-	61.6975	26.625	-	-	H	H	A0A2R8Y619:K105-P09429:C106	61.6975	0	0	0	2	0	0
intra	A0AVT1	K796	A0AVT1	C721	UBA6	UBA6		7PVN|7PYV|7SOL	7SOL|7PYV|7PVN	12.6664	-	10.7965	2.465	77.1995	30.4	XX	H	A0AVT1:K796-A0AVT1:C721	10.7965	1	0	0	2	0	0
intra	A0AVT1	K800	A0AVT1	C721	UBA6	UBA6		7PVN|7PYV|7SOL	7SOL|7PYV|7PVN	8.48121	-	9.87383	3.95	70.2929	29.325	XX	H	A0AVT1:K800-A0AVT1:C721	8.48121	1	1	0	1	0	1
intra	A0AVT1	K810	A0AVT1	C682	UBA6	UBA6		7PVN|7PYV|7SOL	7SOL|7PYV|7PVN	20.2062	-	21.2968	8.975	36.7399	28.395	XX	H	A0AVT1:K810-A0AVT1:C682	20.2062	0	0	1	0	1	0
intra	A0AVT1	K810	A0AVT1	C721	UBA6	UBA6		7PVN|7PYV|7SOL	7SOL|7PYV|7PVN	18.7343	-	23.4415	8.95	50.3616	28.67	XX	H	A0AVT1:K810-A0AVT1:C721	18.7343	0	2	3	0	3	2
intra	A0AVT1	K168	A0AVT1	C156	UBA6	UBA6		7PVN|7PYV|7SOL	7SOL|7PYV|7PVN	15.2618	-	16.5747	1.405	90.3897	30.705	H	E	A0AVT1:K168-A0AVT1:C156	15.2618	0	0	0	0	0	1
intra	A0AVT1	K810	A0AVT1	C546	UBA6	UBA6		7PVN|7PYV|7SOL	7SOL|7PYV|7PVN	30.4447	-	30.9333	15.24	22.9481	28.555	XX	S	A0AVT1:K810-A0AVT1:C546	22.9481	0	0	0	0	1	0
intra	A0FGR8	K845	A0FGR8	C810	ESYT2	ESYT2		2DMG|4NPJ|4NPK|4P42	4NPJ|4NPK	-	-	10.5056	2.885	93.1129	31.055	T	E	A0FGR8:K845-A0FGR8:C810	10.5056	1	0	0	0	0	1
intra	A0FGR8	K553	A0FGR8	C611	ESYT2	ESYT2		2DMG|4NPJ|4NPK|4P42	4NPJ|4NPK	-	-	13.8966	10.265	71.209	29.685	S	E	A0FGR8:K553-A0FGR8:C611	13.8966	0	2	0	0	0	0
intra	A1L0T0	K369	A1L0T0	C608	ILVBL	ILVBL		-	-	-	-	51.6293	4.475	68.3257	6.12	E	H	A1L0T0:K369-A1L0T0:C608	51.6293	0	0	1	0	0	1
intra	A1L0T0	K342	A1L0T0	C315	ILVBL	ILVBL		-	-	-	-	11.272	2.045	78.4001	8.02	H	E	A1L0T0:K342-A1L0T0:C315	11.272	0	0	0	2	0	0
intra	A1L0T0	K303	A1L0T0	C315	ILVBL	ILVBL		-	-	-	-	17.585	2.225	75.0045	7.215	H	E	A1L0T0:K303-A1L0T0:C315	17.585	0	0	0	2	0	3
intra	A1L0T0	K284	A1L0T0	C315	ILVBL	ILVBL		-	-	-	-	12.2141	2.07	88.4972	9.39	S	E	A1L0T0:K284-A1L0T0:C315	12.2141	0	0	0	1	0	0
intra	A1X283	K669	A1X283	C664	SH3PXD2B	SH3PXD2B		-	-	-	-	11.2629	8.665	122.265	31.405	XX	G	A1X283:K669-A1X283:C664	11.2629	0	2	0	0	0	0
inter	A2A3N6	K559	P55036	C37	PIPSL	PSMD4	0.991	-	-	-	-	26.9637	28.525	-	-	H	H	A2A3N6:K559-P55036:C37	26.9637	1	1	0	2	1	3
inter	A2A3N6	K566	P55036	C87	PIPSL	PSMD4	0.74	-	-	-	-	33.0725	29.43	-	-	XX	H	A2A3N6:K566-P55036:C87	33.0725	0	0	0	2	0	3
inter	A2A3N6	K559	P55036	C87	PIPSL	PSMD4	0.74	-	-	-	-	24.5351	28.83	-	-	H	H	A2A3N6:K559-P55036:C87	24.5351	0	0	0	2	0	2
inter	A2A3N6	K566	P55036	C37	PIPSL	PSMD4	0.74	-	-	-	-	37.2144	29.32	-	-	XX	H	A2A3N6:K566-P55036:C37	37.2144	0	0	0	2	0	3
inter	A2A3N6	K559	P55036	C58	PIPSL	PSMD4	0.74	-	-	-	-	15.0766	27.98	-	-	H	XX	A2A3N6:K559-P55036:C58	15.0766	0	0	0	1	2	1
intra	A3KMH1	K509	A3KMH1	C416	VWA8	VWA8		-	-	-	-	-	-	-	-	-	-	A3KMH1:K509-A3KMH1:C416	0	0	0	0	0	1	0
intra	A5YKK6	K1567	A5YKK6	C1541	CNOT1	CNOT1		4C0D|4CQO|4CRU|4CRV|4CRW|4CT4|4CT6|4CT7|4GMJ|4GML|4J8S|5ANR|5FU6|5FU7|5ONA|7VOI|8BFI|8FY3	4CT7|4CRV|4GMJ|5FU7|4C0D|5ONA|8BFI|4CRU|4CT6|8FY3|4CRW|7VOI|4GML	20.9152	-	-	-	-	-	-	-	A5YKK6:K1567-A5YKK6:C1541	20.9152	0	0	0	0	0	1
intra	A6NDG6	K72	A6NDG6	C104	PGP	PGP		-	-	-	-	10.4195	1.315	40.2019	3.195	S	H	A6NDG6:K72-A6NDG6:C104	10.4195	1	0	1	0	0	1
intra	A6NDG6	K183	A6NDG6	C193	PGP	PGP		-	-	-	-	17.853	1.26	32.9547	2.505	H	XX	A6NDG6:K183-A6NDG6:C193	17.853	0	2	0	0	0	0
intra	A6NDG6	K235	A6NDG6	C243	PGP	PGP		-	-	-	-	10.6673	1.41	44.0381	4.435	T	H	A6NDG6:K235-A6NDG6:C243	10.6673	0	1	0	0	0	0
inter	A6NI61	K138	P78417	C192	MYMK	GSTO1	0	-	-	-	-	67.1006	25.93	-	-	H	G	A6NI61:K138-P78417:C192	67.1006	0	1	0	0	0	0
intra	A8CG34	K430	A8CG34	C438	POM121C	POM121C		-	-	-	-	28.2968	15.43	59.2882	30.9	XX	XX	A8CG34:K430-A8CG34:C438	28.2968	2	0	0	0	0	0
inter	B2RPK0	K114	P09429	C23	HMGB1P1	HMGB1	0.435	-	-	-	-	54.489	27.805	-	-	H	H	B2RPK0:K114-P09429:C23	54.489	0	0	1	0	0	2
inter	B2RPK0	K114	P26583	C23	HMGB1P1	HMGB2	0.753	-	-	-	-	57.3647	27.93	-	-	H	H	B2RPK0:K114-P26583:C23	57.3647	0	0	1	0	0	2
inter	B2RPK0	K127	P09429	C106	HMGB1P1	HMGB1	0.435	-	-	-	-	45.7979	23.65	-	-	H	H	B2RPK0:K127-P09429:C106	45.7979	0	0	1	2	0	3
inter	B2RPK0	K28	P09429	C106	HMGB1P1	HMGB1	0.403	-	-	-	-	61.4549	26.455	-	-	H	H	B2RPK0:K28-P09429:C106	61.4549	0	0	1	3	0	1
inter	B2RPK0	K28	P26583	C106	HMGB1P1	HMGB2	0.522	-	-	-	-	59.2118	27.265	-	-	H	H	B2RPK0:K28-P26583:C106	59.2118	0	0	1	2	0	0
inter	B2RPK0	K55	P09429	C106	HMGB1P1	HMGB1	0.403	-	-	-	-	57.488	26.02	-	-	H	H	B2RPK0:K55-P09429:C106	57.488	1	0	0	1	0	0
inter	B2RPK0	K55	P26583	C106	HMGB1P1	HMGB2	0.753	-	-	-	-	57.1437	27.36	-	-	H	H	B2RPK0:K55-P26583:C106	57.1437	3	0	2	1	0	1
inter	B2RPK0	K59	P09429	C106	HMGB1P1	HMGB1	0.403	-	-	-	-	54.2097	25.51	-	-	H	H	B2RPK0:K59-P09429:C106	54.2097	2	0	2	2	0	3
inter	B2RPK0	K59	P09429	C23	HMGB1P1	HMGB1	0.435	-	-	-	-	64.629	29.85	-	-	H	H	B2RPK0:K59-P09429:C23	64.629	0	1	0	0	0	2
inter	B2RPK0	K65	P09429	C106	HMGB1P1	HMGB1	0.403	-	-	-	-	45.8333	24.985	-	-	H	H	B2RPK0:K65-P09429:C106	45.8333	3	0	1	1	0	2
inter	B2RPK0	K147	P09429	C106	HMGB1P1	HMGB1	0.435	-	-	-	-	49.1088	24.025	-	-	H	H	B2RPK0:K147-P09429:C106	49.1088	0	0	0	1	0	1
inter	B2RPK0	K177	P09429	C106	HMGB1P1	HMGB1	0.435	-	-	-	-	23.2078	27.41	-	-	XX	H	B2RPK0:K177-P09429:C106	23.2078	0	0	0	3	0	2
inter	B2RPK0	K90	P09429	C106	HMGB1P1	HMGB1	0.435	-	-	-	-	31.8121	22.875	-	-	XX	H	B2RPK0:K90-P09429:C106	31.8121	0	0	0	4	0	3
inter	B2RPK0	K82	P09429	C106	HMGB1P1	HMGB1	0.435	-	-	-	-	25.4094	26.29	-	-	T	H	B2RPK0:K82-P09429:C106	25.4094	0	0	0	3	0	2
inter	B2RPK0	K114	P09429	C106	HMGB1P1	HMGB1	0.435	-	-	-	-	54.9409	24.57	-	-	H	H	B2RPK0:K114-P09429:C106	54.9409	0	0	0	3	3	3
inter	B2RPK0	K28	P09429	C23	HMGB1P1	HMGB1	0.435	-	-	-	-	57.7432	30.25	-	-	H	H	B2RPK0:K28-P09429:C23	57.7432	0	0	0	1	0	0
inter	B2RPK0	K152	P09429	C106	HMGB1P1	HMGB1	0.435	-	-	-	-	45.3545	23.695	-	-	H	H	B2RPK0:K152-P09429:C106	45.3545	0	0	0	1	0	0
inter	B2RPK0	K154	P09429	C106	HMGB1P1	HMGB1	0.435	-	-	-	-	43.5854	24.465	-	-	H	H	B2RPK0:K154-P09429:C106	43.5854	0	0	0	2	0	0
inter	B2RPK0	K7	P09429	C106	HMGB1P1	HMGB1	0.435	-	-	-	-	34.2818	26.455	-	-	T	H	B2RPK0:K7-P09429:C106	34.2818	0	0	0	1	0	0
inter	B2RPK0	K59	P26583	C23	HMGB1P1	HMGB2	0.522	-	-	-	-	74.5341	29.555	-	-	H	H	B2RPK0:K59-P26583:C23	74.5341	0	1	0	0	0	0
intra	B2RPK0	K59	B2RPK0	C23	HMGB1P1	HMGB1P1		-	-	-	-	13.7966	2.53	55.539	29.22	H	H	B2RPK0:K59-B2RPK0:C23	13.7966	0	0	0	0	0	1
intra	B2RPK0	K114	B2RPK0	C23	HMGB1P1	HMGB1P1		-	-	-	-	30.8927	19.2	43.1707	28.705	H	H	B2RPK0:K114-B2RPK0:C23	30.8927	0	0	0	0	0	2
intra	B2RPK0	K28	B2RPK0	C23	HMGB1P1	HMGB1P1		-	-	-	-	8.43248	1.625	42.601	29.415	H	H	B2RPK0:K28-B2RPK0:C23	8.43248	0	0	0	1	0	0
inter	B7ZW38	K176	Q86SE5	C51	HNRNPCL3	RALYL	0.439	-	-	-	-	43.0831	29.025	-	-	XX	E	B7ZW38:K176-Q86SE5:C51	43.0831	0	0	0	2	0	3
inter	B7ZW38	K176	P07910	C46	HNRNPCL3	HNRNPC	0	-	-	-	-	35.0287	28.215	-	-	XX	E	B7ZW38:K176-P07910:C46	35.0287	0	0	0	2	0	3
inter	B7ZW38	K29	P07910	C46	HNRNPCL3	HNRNPC	0	-	-	-	-	32.3682	19.495	-	-	XX	E	B7ZW38:K29-P07910:C46	32.3682	0	0	0	3	0	2
inter	B7ZW38	K29	Q86SE5	C51	HNRNPCL3	RALYL	0.439	-	-	-	-	32.1111	23.36	-	-	XX	E	B7ZW38:K29-Q86SE5:C51	32.1111	0	0	0	3	0	2
inter	B7ZW38	K39	P07910	C46	HNRNPCL3	HNRNPC	0	-	-	-	-	41.2926	20.625	-	-	G	E	B7ZW38:K39-P07910:C46	41.2926	0	0	0	2	1	1
inter	B7ZW38	K39	Q86SE5	C51	HNRNPCL3	RALYL	0.439	-	-	-	-	42.8292	24.275	-	-	G	E	B7ZW38:K39-Q86SE5:C51	42.8292	0	0	0	2	1	1
inter	B7ZW38	K30	P07910	C46	HNRNPCL3	HNRNPC	0	-	-	-	-	34.5035	19.39	-	-	H	E	B7ZW38:K30-P07910:C46	34.5035	0	0	0	2	0	0
inter	B7ZW38	K30	Q86SE5	C51	HNRNPCL3	RALYL	0.439	-	-	-	-	34.6645	22.75	-	-	H	E	B7ZW38:K30-Q86SE5:C51	34.6645	0	0	0	2	0	0
inter	B7ZW38	K193	P07910	C46	HNRNPCL3	HNRNPC	0	-	-	-	-	39.0522	26.815	-	-	H	E	B7ZW38:K193-P07910:C46	39.0522	0	0	0	2	0	0
inter	B7ZW38	K193	Q86SE5	C51	HNRNPCL3	RALYL	0.439	-	-	-	-	38.3929	28.225	-	-	H	E	B7ZW38:K193-Q86SE5:C51	38.3929	0	0	0	2	0	0
inter	B7ZW38	K203	Q86SE5	C51	HNRNPCL3	RALYL	0.439	-	-	-	-	37.363	28.875	-	-	H	E	B7ZW38:K203-Q86SE5:C51	37.363	0	0	0	1	0	0
inter	B7ZW38	K203	P07910	C46	HNRNPCL3	HNRNPC	0	-	-	-	-	43.1795	27.865	-	-	H	E	B7ZW38:K203-P07910:C46	43.1795	0	0	0	1	0	0
inter	C9JLW8	K76	Q3MHD2	C20	MCRIP1	LSM12	0.443	-	-	-	-	10.2101	5.64	-	-	H	T	C9JLW8:K76-Q3MHD2:C20	10.2101	0	2	0	1	0	2
inter	C9JLW8	K79	Q3MHD2	C20	MCRIP1	LSM12	0.72	-	-	-	-	9.60011	3.225	-	-	XX	T	C9JLW8:K79-Q3MHD2:C20	9.60011	0	0	0	0	0	2
intra	O00116	K476	O00116	C413	AGPS	AGPS		-	-	-	-	18.3214	1.785	15.4313	2.69	H	XX	O00116:K476-O00116:C413	15.4313	0	0	0	2	0	0
intra	O00116	K108	O00116	C190	AGPS	AGPS		-	-	-	-	29.4016	5.15	80.6283	11.32	T	XX	O00116:K108-O00116:C190	29.4016	0	0	0	0	0	1
inter	O00148	K155	Q13838	C165	DDX39A	DDX39B	0.99	-	-	-	-	62.0572	29.72	-	-	H	XX	O00148:K155-Q13838:C165	62.0572	0	2	0	0	0	2
inter	O00148	K161	Q13838	C165	DDX39A	DDX39B	0.99	-	-	-	-	62.1731	29.705	-	-	H	XX	O00148:K161-Q13838:C165	62.1731	3	3	1	1	0	3
inter	O00148	K267	Q13838	C239	DDX39A	DDX39B	0.99	-	-	-	-	55.7443	29.775	-	-	E	H	O00148:K267-Q13838:C239	55.7443	3	0	1	3	0	2
inter	O00148	K155	Q13838	C198	DDX39A	DDX39B	0.967	-	-	-	-	49.3535	29.12	-	-	H	H	O00148:K155-Q13838:C198	49.3535	0	0	0	0	0	1
inter	O00148	K267	Q13838	C198	DDX39A	DDX39B	0.967	-	-	-	-	44.0291	29.5	-	-	E	H	O00148:K267-Q13838:C198	44.0291	0	0	0	0	0	1
intra	O00148	K161	O00148	C164	DDX39A	DDX39A		-	-	-	-	5.66853	1.47	70.3784	28.935	H	XX	O00148:K161-O00148:C164	5.66853	3	1	0	1	0	0
intra	O00148	K187	O00148	C164	DDX39A	DDX39A		-	-	-	-	15.8096	2.325	71.553	29.06	T	XX	O00148:K187-O00148:C164	15.8096	0	2	0	0	0	2
intra	O00148	K187	O00148	C197	DDX39A	DDX39A		-	-	-	-	21.1297	2.955	53.8823	27.41	T	H	O00148:K187-O00148:C197	21.1297	1	0	0	0	0	0
intra	O00148	K35	O00148	C238	DDX39A	DDX39A		-	-	-	-	19.6349	25.515	32.2011	27.8	XX	H	O00148:K35-O00148:C238	19.6349	1	0	0	0	0	0
intra	O00148	K52	O00148	C197	DDX39A	DDX39A		-	-	-	-	24.9953	4.38	32.139	26.77	XX	H	O00148:K52-O00148:C197	24.9953	1	0	0	0	0	0
intra	O00148	K155	O00148	C164	DDX39A	DDX39A		-	-	-	-	13.4868	1.87	73.1834	28.715	H	XX	O00148:K155-O00148:C164	13.4868	1	0	0	0	0	0
intra	O00151	K246	O00151	C263	PDLIM1	PDLIM1		-	-	-	-	41.6023	25.2	74.0923	30.985	XX	T	O00151:K246-O00151:C263	41.6023	0	0	0	0	0	1
intra	O00170	K177	O00170	C208	AIP	AIP		2LKN|4AIF|4APO|7ZUB	2LKN|4AIF|4APO|7ZUB	9.81614	-	10.9771	2.045	30.0498	28.215	H	H	O00170:K177-O00170:C208	9.81614	0	0	0	0	0	1
intra	O00178	K537	O00178	C515	GTPBP1	GTPBP1		-	-	-	-	19.0058	3.7	45.1623	25.725	E	E	O00178:K537-O00178:C515	19.0058	2	0	0	0	0	1
intra	O00178	K565	O00178	C515	GTPBP1	GTPBP1		-	-	-	-	12.9521	4.65	54.055	24.93	E	E	O00178:K565-O00178:C515	12.9521	0	0	0	0	0	1
inter	O00203	K386	P14618	C49	AP3B1	PKM	0	-	-	-	-	48.0629	29.25	-	-	H	E	O00203:K386-P14618:C49	48.0629	0	0	0	0	0	1
intra	O00231	K355	O00231	C289	PSMD11	PSMD11		5GJQ|5GJR|5L4K|5LN3|5M32|5T0C|5T0G|5T0H|5T0I|5T0J|5VFP|5VFQ|5VFR|5VFS|5VFT|5VFU|5VGZ|5VHF|5VHH|5VHI|5VHS|6MSB|6MSD|6MSE|6MSG|6MSH|6MSJ|6MSK|6WJD|6WJN|7QXN|7QXP|7QXU|7QXW|7QXX|7QY7|7QYA|7QYB|7W37|7W38|7W39|7W3A|7W3B|7W3C|7W3F|7W3G|7W3H|7W3I|7W3J|7W3K|7W3M|8CVT	5VFU|7W39|5M32|7W37|7W3C|5VFQ|7QYB|6MSH|6WJN|7W3B|7W3A|7W3K|5VHS|5VHH|5T0J|7W3M|5VGZ|6MSG|5LN3|5T0G|7QXW|5L4K|5GJQ|6MSB|7W3I|7W3G|7W3H|5VFP|7QXU|6MSK|6MSE|6MSD|5VFS|7QXN|5VHI|6WJD|5GJR|7QY7|5VFR|5T0C|5T0I|7QYA|7W38|6MSJ|7QXP|5VHF|7W3J|7W3F|8CVT	18.6387	269.998	22.1256	7.67	56.509	30.055	T	H	O00231:K355-O00231:C289	18.6387	0	0	2	0	0	1
intra	O00231	K325	O00231	C289	PSMD11	PSMD11		5GJQ|5GJR|5L4K|5LN3|5M32|5T0C|5T0G|5T0H|5T0I|5T0J|5VFP|5VFQ|5VFR|5VFS|5VFT|5VFU|5VGZ|5VHF|5VHH|5VHI|5VHS|6MSB|6MSD|6MSE|6MSG|6MSH|6MSJ|6MSK|6WJD|6WJN|7QXN|7QXP|7QXU|7QXW|7QXX|7QY7|7QYA|7QYB|7W37|7W38|7W39|7W3A|7W3B|7W3C|7W3F|7W3G|7W3H|7W3I|7W3J|7W3K|7W3M|8CVT	5VFU|7W39|5M32|7W37|7W3C|5VFQ|7QYB|6MSH|6WJN|7W3B|7W3A|7W3K|5VHS|5VHH|5T0J|7W3M|5VGZ|6MSG|5LN3|5T0G|7QXW|5L4K|5GJQ|6MSB|7W3I|7W3G|7W3H|5VFP|7QXU|6MSK|6MSE|6MSD|5VFS|7QXN|5VHI|6WJD|5GJR|7QY7|5VFR|5T0C|5T0I|7QYA|7W38|6MSJ|7QXP|5VHF|7W3J|7W3F|8CVT	14.066	256.207	16.4355	3.17	45.3592	29.22	H	H	O00231:K325-O00231:C289	14.066	0	0	0	1	0	1
intra	O00231	K304	O00231	C289	PSMD11	PSMD11		5GJQ|5GJR|5L4K|5LN3|5M32|5T0C|5T0G|5T0H|5T0I|5T0J|5VFP|5VFQ|5VFR|5VFS|5VFT|5VFU|5VGZ|5VHF|5VHH|5VHI|5VHS|6MSB|6MSD|6MSE|6MSG|6MSH|6MSJ|6MSK|6WJD|6WJN|7QXN|7QXP|7QXU|7QXW|7QXX|7QY7|7QYA|7QYB|7W37|7W38|7W39|7W3A|7W3B|7W3C|7W3F|7W3G|7W3H|7W3I|7W3J|7W3K|7W3M|8CVT	5VFU|7W39|5M32|7W37|7W3C|5VFQ|7QYB|6MSH|6WJN|7W3B|7W3A|7W3K|5VHS|5VHH|5T0J|7W3M|5VGZ|6MSG|5LN3|5T0G|7QXW|5L4K|5GJQ|6MSB|7W3I|7W3G|7W3H|5VFP|7QXU|6MSK|6MSE|6MSD|5VFS|7QXN|5VHI|6WJD|5GJR|7QY7|5VFR|5T0C|5T0I|7QYA|7W38|6MSJ|7QXP|5VHF|7W3J|7W3F|8CVT	7.84568	256.883	13.3782	1.695	53.0873	30.085	H	H	O00231:K304-O00231:C289	7.84568	0	0	0	2	0	0
intra	O00231	K246	O00231	C202	PSMD11	PSMD11		5GJQ|5GJR|5L4K|5LN3|5M32|5T0C|5T0G|5T0H|5T0I|5T0J|5VFP|5VFQ|5VFR|5VFS|5VFT|5VFU|5VGZ|5VHF|5VHH|5VHI|5VHS|6MSB|6MSD|6MSE|6MSG|6MSH|6MSJ|6MSK|6WJD|6WJN|7QXN|7QXP|7QXU|7QXW|7QXX|7QY7|7QYA|7QYB|7W37|7W38|7W39|7W3A|7W3B|7W3C|7W3F|7W3G|7W3H|7W3I|7W3J|7W3K|7W3M|8CVT	5VFU|7W39|5M32|7W37|7W3C|5VFQ|7QYB|6MSH|6WJN|7W3B|7W3A|7W3K|5VHS|5VHH|5T0J|7W3M|5VGZ|6MSG|5LN3|5T0G|7QXW|5L4K|5GJQ|6MSB|7W3I|7W3G|7W3H|5VFP|7QXU|6MSK|6MSE|6MSD|5VFS|7QXN|5VHI|6WJD|5GJR|7QY7|5VFR|5T0C|5T0I|7QYA|7W38|6MSJ|7QXP|5VHF|7W3J|7W3F|8CVT	17.2436	204.805	22.0635	3.685	48.0248	29.99	H	XX	O00231:K246-O00231:C202	17.2436	0	0	0	1	0	0
intra	O00231	K274	O00231	C257	PSMD11	PSMD11		5GJQ|5GJR|5L4K|5LN3|5M32|5T0C|5T0G|5T0H|5T0I|5T0J|5VFP|5VFQ|5VFR|5VFS|5VFT|5VFU|5VGZ|5VHF|5VHH|5VHI|5VHS|6MSB|6MSD|6MSE|6MSG|6MSH|6MSJ|6MSK|6WJD|6WJN|7QXN|7QXP|7QXU|7QXW|7QXX|7QY7|7QYA|7QYB|7W37|7W38|7W39|7W3A|7W3B|7W3C|7W3F|7W3G|7W3H|7W3I|7W3J|7W3K|7W3M|8CVT	5VFU|7W39|5M32|7W37|7W3C|5VFQ|7QYB|6MSH|6WJN|7W3B|7W3A|7W3K|5VHS|5VHH|5T0J|7W3M|5VGZ|6MSG|5LN3|5T0G|7QXW|5L4K|5GJQ|6MSB|7W3I|7W3G|7W3H|5VFP|7QXU|6MSK|6MSE|6MSD|5VFS|7QXN|5VHI|6WJD|5GJR|7QY7|5VFR|5T0C|5T0I|7QYA|7W38|6MSJ|7QXP|5VHF|7W3J|7W3F|8CVT	17.4948	232.868	16.1909	5.18	38.8413	29.305	H	H	O00231:K274-O00231:C257	16.1909	1	0	0	0	0	0
intra	O00231	K185	O00231	C202	PSMD11	PSMD11		5GJQ|5GJR|5L4K|5LN3|5M32|5T0C|5T0G|5T0H|5T0I|5T0J|5VFP|5VFQ|5VFR|5VFS|5VFT|5VFU|5VGZ|5VHF|5VHH|5VHI|5VHS|6MSB|6MSD|6MSE|6MSG|6MSH|6MSJ|6MSK|6WJD|6WJN|7QXN|7QXP|7QXU|7QXW|7QXX|7QY7|7QYA|7QYB|7W37|7W38|7W39|7W3A|7W3B|7W3C|7W3F|7W3G|7W3H|7W3I|7W3J|7W3K|7W3M|8CVT	5VFU|7W39|5M32|7W37|7W3C|5VFQ|7QYB|6MSH|6WJN|7W3B|7W3A|7W3K|5VHS|5VHH|5T0J|7W3M|5VGZ|6MSG|5LN3|5T0G|7QXW|5L4K|5GJQ|6MSB|7W3I|7W3G|7W3H|5VFP|7QXU|6MSK|6MSE|6MSD|5VFS|7QXN|5VHI|6WJD|5GJR|7QY7|5VFR|5T0C|5T0I|7QYA|7W38|6MSJ|7QXP|5VHF|7W3J|7W3F|8CVT	22.3461	211.301	26.8955	4.8	33.4686	29.175	H	XX	O00231:K185-O00231:C202	22.3461	0	0	0	0	0	3
intra	O00231	K175	O00231	C202	PSMD11	PSMD11		5GJQ|5GJR|5L4K|5LN3|5M32|5T0C|5T0G|5T0H|5T0I|5T0J|5VFP|5VFQ|5VFR|5VFS|5VFT|5VFU|5VGZ|5VHF|5VHH|5VHI|5VHS|6MSB|6MSD|6MSE|6MSG|6MSH|6MSJ|6MSK|6WJD|6WJN|7QXN|7QXP|7QXU|7QXW|7QXX|7QY7|7QYA|7QYB|7W37|7W38|7W39|7W3A|7W3B|7W3C|7W3F|7W3G|7W3H|7W3I|7W3J|7W3K|7W3M|8CVT	5VFU|7W39|5M32|7W37|7W3C|5VFQ|7QYB|6MSH|6WJN|7W3B|7W3A|7W3K|5VHS|5VHH|5T0J|7W3M|5VGZ|6MSG|5LN3|5T0G|7QXW|5L4K|5GJQ|6MSB|7W3I|7W3G|7W3H|5VFP|7QXU|6MSK|6MSE|6MSD|5VFS|7QXN|5VHI|6WJD|5GJR|7QY7|5VFR|5T0C|5T0I|7QYA|7W38|6MSJ|7QXP|5VHF|7W3J|7W3F|8CVT	18.0999	207.325	20.5161	4.34	40.1865	29.25	H	XX	O00231:K175-O00231:C202	18.0999	0	0	0	2	0	0
intra	O00231	K59	O00231	C202	PSMD11	PSMD11		5GJQ|5GJR|5L4K|5LN3|5M32|5T0C|5T0G|5T0H|5T0I|5T0J|5VFP|5VFQ|5VFR|5VFS|5VFT|5VFU|5VGZ|5VHF|5VHH|5VHI|5VHS|6MSB|6MSD|6MSE|6MSG|6MSH|6MSJ|6MSK|6WJD|6WJN|7QXN|7QXP|7QXU|7QXW|7QXX|7QY7|7QYA|7QYB|7W37|7W38|7W39|7W3A|7W3B|7W3C|7W3F|7W3G|7W3H|7W3I|7W3J|7W3K|7W3M|8CVT	5VFU|7W39|5M32|7W37|7W3C|5VFQ|7QYB|6MSH|6WJN|7W3B|7W3A|7W3K|5VHS|5VHH|5T0J|7W3M|5VGZ|6MSG|5LN3|5T0G|7QXW|5L4K|5GJQ|6MSB|7W3I|7W3G|7W3H|5VFP|7QXU|6MSK|6MSE|6MSD|5VFS|7QXN|5VHI|6WJD|5GJR|7QY7|5VFR|5T0C|5T0I|7QYA|7W38|6MSJ|7QXP|5VHF|7W3J|7W3F|8CVT	27.6772	193.728	29.6732	9.79	61.8602	30.565	H	XX	O00231:K59-O00231:C202	27.6772	0	0	0	1	0	0
intra	O00232	K221	O00232	C255	PSMD12	PSMD12		5GJQ|5GJR|5L4K|5LN3|5M32|5T0C|5T0G|5T0H|5T0I|5T0J|5VFP|5VFQ|5VFR|5VFS|5VFT|5VFU|5VGZ|5VHF|5VHH|5VHI|5VHS|6MSB|6MSD|6MSE|6MSG|6MSH|6MSJ|6MSK|6WJD|6WJN|7QXN|7QXP|7QXU|7QXW|7QXX|7QY7|7QYA|7QYB|7W37|7W38|7W39|7W3A|7W3B|7W3C|7W3F|7W3G|7W3H|7W3I|7W3J|7W3K|7W3M|8CVT	7QXU|5GJQ|5T0C|6WJN|5VFT|7W3B|6MSE|5VHS|5VGZ|7QXN|7W3A|5M32|7QYB|5GJR|7W38|6MSH|7W3G|5VFS|8CVT|5VFP|7W3C|6MSD|5LN3|7W3J|6MSK|7W37|7W39|5VFR|6MSB|7W3H|5VHH|5L4K|7QXP|5T0H|7W3I|7W3M|5T0G|7QY7|7QXX|7W3K|6MSG|6MSJ|5VHI|5T0J|7QXW|5VHF|7W3F|5VFU|6WJD|7QYA|5T0I|5VFQ	7.92702	252.584	7.69942	2.655	81.9414	30.515	H	H	O00232:K221-O00232:C255	7.69942	1	6	0	2	0	3
intra	O00232	K52	O00232	C31	PSMD12	PSMD12		5GJQ|5GJR|5L4K|5LN3|5M32|5T0C|5T0G|5T0H|5T0I|5T0J|5VFP|5VFQ|5VFR|5VFS|5VFT|5VFU|5VGZ|5VHF|5VHH|5VHI|5VHS|6MSB|6MSD|6MSE|6MSG|6MSH|6MSJ|6MSK|6WJD|6WJN|7QXN|7QXP|7QXU|7QXW|7QXX|7QY7|7QYA|7QYB|7W37|7W38|7W39|7W3A|7W3B|7W3C|7W3F|7W3G|7W3H|7W3I|7W3J|7W3K|7W3M|8CVT	7QXU|5GJQ|5T0C|6WJN|5VFT|7W3B|6MSE|5VHS|5VGZ|7QXN|7W3A|5M32|7QYB|5GJR|7W38|6MSH|7W3G|5VFS|8CVT|5VFP|7W3C|6MSD|5LN3|7W3J|6MSK|7W37|7W39|5VFR|6MSB|7W3H|5VHH|5L4K|7QXP|5T0H|7W3I|7W3M|5T0G|7QY7|7QXX|7W3K|6MSG|6MSJ|5VHI|5T0J|7QXW|5VHF|7W3F|5VFU|6WJD|7QYA|5T0I|5VFQ	8.35823	165.195	15.4242	3.18	163.022	30.86	H	H	O00232:K52-O00232:C31	8.35823	0	0	1	0	0	1
intra	O00232	K330	O00232	C255	PSMD12	PSMD12		5GJQ|5GJR|5L4K|5LN3|5M32|5T0C|5T0G|5T0H|5T0I|5T0J|5VFP|5VFQ|5VFR|5VFS|5VFT|5VFU|5VGZ|5VHF|5VHH|5VHI|5VHS|6MSB|6MSD|6MSE|6MSG|6MSH|6MSJ|6MSK|6WJD|6WJN|7QXN|7QXP|7QXU|7QXW|7QXX|7QY7|7QYA|7QYB|7W37|7W38|7W39|7W3A|7W3B|7W3C|7W3F|7W3G|7W3H|7W3I|7W3J|7W3K|7W3M|8CVT	7QXU|5GJQ|5T0C|6WJN|5VFT|7W3B|6MSE|5VHS|5VGZ|7QXN|7W3A|5M32|7QYB|5GJR|7W38|6MSH|7W3G|5VFS|8CVT|5VFP|7W3C|6MSD|5LN3|7W3J|6MSK|7W37|7W39|5VFR|6MSB|7W3H|5VHH|5L4K|7QXP|5T0H|7W3I|7W3M|5T0G|7QY7|7QXX|7W3K|6MSG|6MSJ|5VHI|5T0J|7QXW|5VHF|7W3F|5VFU|6WJD|7QYA|5T0I|5VFQ	20.8094	269.282	27.7619	7.305	83.4404	30.47	T	H	O00232:K330-O00232:C255	20.8094	0	0	0	2	0	0
intra	O00232	K15	O00232	C31	PSMD12	PSMD12		5GJQ|5GJR|5L4K|5LN3|5M32|5T0C|5T0G|5T0H|5T0I|5T0J|5VFP|5VFQ|5VFR|5VFS|5VFT|5VFU|5VGZ|5VHF|5VHH|5VHI|5VHS|6MSB|6MSD|6MSE|6MSG|6MSH|6MSJ|6MSK|6WJD|6WJN|7QXN|7QXP|7QXU|7QXW|7QXX|7QY7|7QYA|7QYB|7W37|7W38|7W39|7W3A|7W3B|7W3C|7W3F|7W3G|7W3H|7W3I|7W3J|7W3K|7W3M|8CVT	7QXU|5GJQ|5T0C|6WJN|5VFT|7W3B|6MSE|5VHS|5VGZ|7QXN|7W3A|5M32|7QYB|5GJR|7W38|6MSH|7W3G|5VFS|8CVT|5VFP|7W3C|6MSD|5LN3|7W3J|6MSK|7W37|7W39|5VFR|6MSB|7W3H|5VHH|5L4K|7QXP|5T0H|7W3I|7W3M|5T0G|7QY7|7QXX|7W3K|6MSG|6MSJ|5VHI|5T0J|7QXW|5VHF|7W3F|5VFU|6WJD|7QYA|5T0I|5VFQ	13.8767	154.08	29.4209	9.56	151.44	30.755	XX	H	O00232:K15-O00232:C31	13.8767	0	0	0	0	0	1
intra	O00233	K91	O00233	C81	PSMD9	PSMD9		-	-	-	-	15.1004	2.045	19.6337	22.925	H	H	O00233:K91-O00233:C81	15.1004	0	0	0	0	0	2
intra	O00233	K123	O00233	C81	PSMD9	PSMD9		-	-	-	-	59.4326	24.985	40.7605	29.35	H	H	O00233:K123-O00233:C81	40.7605	0	0	0	1	0	0
intra	O00233	K198	O00233	C216	PSMD9	PSMD9		-	-	-	-	23.0109	3.545	102.237	30.95	E	E	O00233:K198-O00233:C216	23.0109	0	0	0	2	0	0
intra	O00233	K123	O00233	C216	PSMD9	PSMD9		-	-	-	-	30.0015	23.04	90.4686	30.9	H	E	O00233:K123-O00233:C216	30.0015	0	0	0	2	0	0
intra	O00244	K30	O00244	C41	ATOX1	ATOX1		1FE0|1FE4|1FEE|1TL4|1TL5|2K1R|2LQ9|3CJK|3IWL|3IWX|4QOT|4YDX|4YEA|5F0W|5T7L|7DC1|7ZC3	2LQ9|1FE0|4YDX|1FE4|4QOT|5T7L|1TL5|5F0W|3IWX|7ZC3|7DC1|3IWL|4YEA|1TL4|3CJK|1FEE	8.21262	35.1304	11.7331	0.915	31.1261	3.005	E	E	O00244:K30-O00244:C41	8.21262	0	4	0	0	2	2
intra	O00244	K25	O00244	C41	ATOX1	ATOX1		1FE0|1FE4|1FEE|1TL4|1TL5|2K1R|2LQ9|3CJK|3IWL|3IWX|4QOT|4YDX|4YEA|5F0W|5T7L|7DC1|7ZC3	2LQ9|1FE0|4YDX|1FE4|4QOT|5T7L|1TL5|5F0W|3IWX|7ZC3|7DC1|3IWL|4YEA|1TL4|3CJK|1FEE	16.1909	25.6343	13.3016	1.36	24.7496	2.43	H	E	O00244:K25-O00244:C41	13.3016	0	0	0	0	0	2
inter	O00264	K105	O15173	C159	PGRMC1	PGRMC2	0.636	-	-	-	-	21.0984	6.955	-	-	H	XX	O00264:K105-O15173:C159	21.0984	0	0	0	0	0	2
intra	O00264	K169	O00264	C129	PGRMC1	PGRMC1		4X8Y	4X8Y	22.7648	-	23.7987	2.94	28.5958	3.715	E	XX	O00264:K169-O00264:C129	22.7648	0	0	0	1	0	0
intra	O00264	K172	O00264	C129	PGRMC1	PGRMC1		4X8Y	4X8Y	21.5739	-	23.2868	3.9	27.8055	4.93	XX	XX	O00264:K172-O00264:C129	21.5739	0	0	0	1	0	0
intra	O00264	K105	O00264	C129	PGRMC1	PGRMC1		4X8Y	4X8Y	18.8837	-	19.5402	2.26	20.6178	2.875	H	XX	O00264:K105-O00264:C129	18.8837	0	0	0	0	0	3
intra	O00264	K102	O00264	C129	PGRMC1	PGRMC1		4X8Y	4X8Y	22.6657	-	21.3227	2.78	23.612	3.63	G	XX	O00264:K102-O00264:C129	21.3227	0	0	0	1	0	0
intra	O00267	K1037	O00267	C1012	SUPT5H	SUPT5H		5OHO|5OHQ|5OIK|6EQY|6ER0|6GMH|6GML|6TED|7OKX|7OKY|7OL0|7PKS|7UNC|7UND|7YCX|8P4C|8P4D|8P4E|8P4F	7OKY|6GML|6GMH|5OHQ|5OIK|5OHO|7UNC|7YCX|6TED|8P4D|8P4C|7PKS|8P4F|7UND	26.3399	-	26.8067	4.96	52.7291	28.875	T	E	O00267:K1037-O00267:C1012	26.3399	1	0	0	1	0	1
intra	O00267	K650	O00267	C626	SUPT5H	SUPT5H		5OHO|5OHQ|5OIK|6EQY|6ER0|6GMH|6GML|6TED|7OKX|7OKY|7OL0|7PKS|7UNC|7UND|7YCX	7OKY|6GML|6GMH|5OHQ|5OIK|5OHO|7UNC|7YCX|6TED|7PKS|7UND	-	-	20.8983	18.36	49.0407	29.98	XX	XX	O00267:K650-O00267:C626	20.8983	0	3	0	0	0	0
intra	O00273	K313	O00273	C289	DFFA	DFFA		1IYR	-	-	-	37.3585	18.16	29.0868	27.85	G	H	O00273:K313-O00273:C289	29.0868	1	1	1	2	0	3
intra	O00273	K248	O00273	C289	DFFA	DFFA		1IYR	-	-	-	15.7208	4.325	37.0252	26.8	XX	H	O00273:K248-O00273:C289	15.7208	0	0	0	1	0	1
intra	O00299	K119	O00299	C191	CLIC1	CLIC1		1K0M|1K0N|1K0O|1RK4|3O3T|3P8W|3P90|3QR6|3SWL|3TGZ|3UVH|4IQA|4JZQ|4K0G|4K0N|7F8R|7FBQ	3QR6|1RK4|1K0N|3UVH|3TGZ|3P90|3P8W|7F8R|4IQA|3SWL|4JZQ|1K0O|4K0G|1K0M|7FBQ|4K0N|3O3T	10.7799	57.4924	7.96164	1.41	51.729	29.11	H	H	O00299:K119-O00299:C191	7.96164	4	0	2	4	0	3
intra	O00299	K135	O00299	C178	CLIC1	CLIC1		1K0M|1K0N|1K0O|1RK4|3O3T|3P8W|3P90|3QR6|3SWL|3TGZ|3UVH|4IQA|4JZQ|4K0G|4K0N|7F8R|7FBQ	3QR6|1RK4|1K0N|3UVH|3TGZ|3P90|3P8W|7F8R|4IQA|3SWL|4JZQ|1K0O|4K0G|1K0M|7FBQ|4K0N|3O3T	21.7341	50.0814	19.5352	1.775	47.5689	28.025	H	H	O00299:K135-O00299:C178	19.5352	1	0	0	3	0	2
intra	O00299	K135	O00299	C191	CLIC1	CLIC1		1K0M|1K0N|1K0O|1RK4|3O3T|3P8W|3P90|3QR6|3SWL|3TGZ|3UVH|4IQA|4JZQ|4K0G|4K0N|7F8R|7FBQ	3QR6|1RK4|1K0N|3UVH|3TGZ|3P90|3P8W|7F8R|4IQA|3SWL|4JZQ|1K0O|4K0G|1K0M|7FBQ|4K0N|3O3T	15.0152	62.0335	14.7697	1.55	53.45	29.53	H	H	O00299:K135-O00299:C191	14.7697	1	0	1	2	0	2
intra	O00299	K238	O00299	C191	CLIC1	CLIC1		1K0M|1K0N|1K0O|1RK4|3O3T|3P8W|3P90|3QR6|3SWL|3TGZ|3UVH|4IQA|4JZQ|4K0G|4K0N|7F8R|7FBQ	3QR6|1RK4|1K0N|3UVH|3TGZ|3P90|3P8W|7F8R|4IQA|3SWL|4JZQ|1K0O|4K0G|1K0M|7FBQ|4K0N|3O3T	10.5062	-	8.20179	3.44	51.0788	29.765	XX	H	O00299:K238-O00299:C191	8.20179	0	0	0	0	0	1
intra	O00299	K49	O00299	C59	CLIC1	CLIC1		1K0M|1K0N|1K0O|1RK4|3O3T|3P8W|3P90|3QR6|3SWL|3TGZ|3UVH|4IQA|4JZQ|4K0G|4K0N|7F8R|7FBQ	3QR6|1RK4|1K0N|3UVH|3TGZ|3P90|3P8W|7F8R|4IQA|3SWL|4JZQ|1K0O|4K0G|1K0M|7FBQ|4K0N|3O3T	13.7727	31.0111	13.9407	4.32	12.3214	27.67	T	S	O00299:K49-O00299:C59	12.3214	0	0	0	0	0	1
intra	O00299	K138	O00299	C191	CLIC1	CLIC1		1K0M|1K0N|1K0O|1RK4|3O3T|3P8W|3P90|3QR6|3SWL|3TGZ|3UVH|4IQA|4JZQ|4K0G|4K0N|7F8R|7FBQ	3QR6|1RK4|1K0N|3UVH|3TGZ|3P90|3P8W|7F8R|4IQA|3SWL|4JZQ|1K0O|4K0G|1K0M|7FBQ|4K0N|3O3T	15.9868	61.549	15.1244	1.54	49.8428	29.405	H	H	O00299:K138-O00299:C191	15.1244	0	0	0	1	0	3
intra	O00299	K13	O00299	C59	CLIC1	CLIC1		1K0M|1K0N|1K0O|1RK4|3O3T|3P8W|3P90|3QR6|3SWL|3TGZ|3UVH|4IQA|4JZQ|4K0G|4K0N|7F8R|7FBQ	3QR6|1RK4|1K0N|3UVH|3TGZ|3P90|3P8W|7F8R|4IQA|3SWL|4JZQ|1K0O|4K0G|1K0M|7FBQ|4K0N|3O3T	12.6964	-	13.2119	4.105	14.2591	27.39	E	S	O00299:K13-O00299:C59	12.6964	0	0	0	0	1	3
intra	O00299	K119	O00299	C223	CLIC1	CLIC1		1K0M|1K0N|1K0O|1RK4|3O3T|3P8W|3P90|3QR6|3SWL|3TGZ|3UVH|4IQA|4JZQ|4K0G|4K0N|7F8R|7FBQ	3QR6|1RK4|1K0N|3UVH|3TGZ|3P90|3P8W|7F8R|4IQA|3SWL|4JZQ|1K0O|4K0G|1K0M|7FBQ|4K0N|3O3T	22.002	49.1092	23.5022	3.08	35.0899	28.39	H	S	O00299:K119-O00299:C223	22.002	0	0	0	2	0	2
intra	O00299	K138	O00299	C178	CLIC1	CLIC1		1K0M|1K0N|1K0O|1RK4|3O3T|3P8W|3P90|3QR6|3SWL|3TGZ|3UVH|4IQA|4JZQ|4K0G|4K0N|7F8R|7FBQ	3QR6|1RK4|1K0N|3UVH|3TGZ|3P90|3P8W|7F8R|4IQA|3SWL|4JZQ|1K0O|4K0G|1K0M|7FBQ|4K0N|3O3T	19.6642	48.9382	14.8377	1.62	45.8815	28.255	H	H	O00299:K138-O00299:C178	14.8377	0	0	0	1	0	0
intra	O00299	K119	O00299	C178	CLIC1	CLIC1		1K0M|1K0N|1K0O|1RK4|3O3T|3P8W|3P90|3QR6|3SWL|3TGZ|3UVH|4IQA|4JZQ|4K0G|4K0N|7F8R|7FBQ	3QR6|1RK4|1K0N|3UVH|3TGZ|3P90|3P8W|7F8R|4IQA|3SWL|4JZQ|1K0O|4K0G|1K0M|7FBQ|4K0N|3O3T	24.2778	44.4373	22.7475	2.345	42.9009	28.08	H	H	O00299:K119-O00299:C178	22.7475	1	0	0	0	0	0
intra	O00303	K238	O00303	C256	EIF3F	EIF3F		3J8B|3J8C|6YBD|6ZMW|6ZON|6ZP4|6ZVJ|7A09|7QP6|7QP7	6ZVJ|6ZP4|6ZON|3J8C|3J8B|6ZMW|7QP7|6YBD|7QP6|7A09	19.4484	-	23.8015	15.51	25.9429	25.17	E	H	O00303:K238-O00303:C256	19.4484	0	0	2	0	0	0
intra	O00399	K38	O00399	C18	DCTN6	DCTN6		3TV0	3TV0	8.56479	-	7.99243	1.36	19.0787	15.66	T	B	O00399:K38-O00399:C18	7.99243	0	0	1	0	0	0
intra	O00410	K705	O00410	C733	IPO5	IPO5		6XTE|6XU2	-	-	-	12.3093	1.87	45.6176	28.94	H	H	O00410:K705-O00410:C733	12.3093	1	0	1	2	0	2
intra	O00410	K712	O00410	C733	IPO5	IPO5		6XTE|6XU2	-	-	-	18.9397	2.865	46.1253	28.33	G	H	O00410:K712-O00410:C733	18.9397	2	0	0	1	0	0
intra	O00410	K961	O00410	C972	IPO5	IPO5		6XTE|6XU2	-	-	-	11.24	2.1	113.456	30.85	T	H	O00410:K961-O00410:C972	11.24	1	0	0	2	0	0
intra	O00410	K806	O00410	C733	IPO5	IPO5		6XTE|6XU2	-	-	-	36.1086	4.36	69.5041	29.825	H	H	O00410:K806-O00410:C733	36.1086	1	0	0	0	0	0
intra	O00410	K27	O00410	C110	IPO5	IPO5		6XTE|6XU2	-	-	-	22.688	5.035	60.4431	30.145	H	H	O00410:K27-O00410:C110	22.688	0	0	0	1	0	0
intra	O00411	K106	O00411	C94	POLRMT	POLRMT		3SPA|4BOC|5OLA|6ERP|6ERQ|7A8P|7PZP|7PZR|7ZC4	7PZP|3SPA|7A8P|7ZC4|5OLA|6ERQ|4BOC|6ERP|7PZR	-	-	31.7275	23.775	116.155	31.315	XX	XX	O00411:K106-O00411:C94	31.7275	0	2	0	0	0	0
intra	O00422	K14	O00422	C26	SAP18	SAP18		2HDE	2HDE	-	-	25.1999	20.145	32.4916	25.74	XX	XX	O00422:K14-O00422:C26	25.1999	2	0	0	3	0	3
intra	O00422	K18	O00422	C26	SAP18	SAP18		2HDE	2HDE	-	-	14.6995	8.97	22.5586	20.355	XX	XX	O00422:K18-O00422:C26	14.6995	0	1	0	2	0	0
intra	O00422	K74	O00422	C26	SAP18	SAP18		2HDE	2HDE	-	-	22.0236	4.28	19.6969	16.585	H	XX	O00422:K74-O00422:C26	19.6969	0	0	0	2	0	3
intra	O00422	K13	O00422	C26	SAP18	SAP18		2HDE	2HDE	-	-	26.9744	21.375	35.1369	26.635	XX	XX	O00422:K13-O00422:C26	26.9744	0	0	0	1	0	3
inter	O00425	K223	Q9NZI8	C257	IGF2BP3	IGF2BP1	0.996	-	-	-	-	38.6452	27.71	-	-	H	H	O00425:K223-Q9NZI8:C257	38.6452	2	5	0	0	0	0
inter	O00425	K223	Q9NZI8	C253	IGF2BP3	IGF2BP1	0.996	-	-	-	-	42.122	27.515	-	-	H	H	O00425:K223-Q9NZI8:C253	42.122	2	6	1	2	0	1
intra	O00425	K213	O00425	C257	IGF2BP3	IGF2BP3		6FQ1|6FQR|6GQE|6GX6	6GQE|6FQ1|6FQR|6GX6	19.3616	-	14.7537	3.115	37.7745	28.655	G	H	O00425:K213-O00425:C257	14.7537	1	0	0	0	0	2
intra	O00425	K223	O00425	C257	IGF2BP3	IGF2BP3		6FQ1|6FQR|6GQE|6GX6	6GQE|6FQ1|6FQR|6GX6	13.6686	-	7.51353	2.05	51.5575	28.52	H	H	O00425:K223-O00425:C257	7.51353	0	2	0	1	0	0
intra	O00425	K234	O00425	C257	IGF2BP3	IGF2BP3		6FQ1|6FQR|6GQE|6GX6	6GQE|6FQ1|6FQR|6GX6	18.6588	-	17.8557	5.895	26.5332	28.14	S	H	O00425:K234-O00425:C257	17.8557	0	1	0	1	0	1
intra	O00425	K450	O00425	C546	IGF2BP3	IGF2BP3		6FQ1|6FQR|6GQE|6GX6	6GQE|6FQ1|6FQR|6GX6	-	-	24.8486	4.43	34.798	26.41	S	H	O00425:K450-O00425:C546	24.8486	1	0	1	1	0	1
intra	O00425	K567	O00425	C194	IGF2BP3	IGF2BP3		6FQ1|6FQR|6GQE|6GX6	6GQE|6FQ1|6FQR|6GX6	-	-	51.0931	29.28	24.9232	29.005	H	XX	O00425:K567-O00425:C194	24.9232	0	0	1	0	0	2
intra	O00425	K567	O00425	C546	IGF2BP3	IGF2BP3		6FQ1|6FQR|6GQE|6GX6	6GQE|6FQ1|6FQR|6GX6	-	-	31.7422	12.16	31.7251	28.305	H	H	O00425:K567-O00425:C546	31.7251	0	3	2	2	0	3
intra	O00425	K552	O00425	C546	IGF2BP3	IGF2BP3		6FQ1|6FQR|6GQE|6GX6	6GQE|6FQ1|6FQR|6GX6	-	-	10.1169	1.4	12.6915	25.005	H	H	O00425:K552-O00425:C546	10.1169	0	0	0	1	0	3
intra	O00425	K567	O00425	C257	IGF2BP3	IGF2BP3		6FQ1|6FQR|6GQE|6GX6	6GQE|6FQ1|6FQR|6GX6	-	-	65.1105	29.655	72.3622	30.045	H	H	O00425:K567-O00425:C257	65.1105	0	0	0	0	0	1
intra	O00425	K228	O00425	C194	IGF2BP3	IGF2BP3		6FQ1|6FQR|6GQE|6GX6	6GQE|6FQ1|6FQR|6GX6	14.872	-	14.8549	11.13	44.4151	28.705	E	XX	O00425:K228-O00425:C194	14.8549	0	5	0	0	0	0
intra	O00425	K440	O00425	C546	IGF2BP3	IGF2BP3		6FQ1|6FQR|6GQE|6GX6	6GQE|6FQ1|6FQR|6GX6	-	-	20.4291	3.275	26.8642	25.64	E	H	O00425:K440-O00425:C546	20.4291	0	0	0	0	0	2
intra	O00425	K505	O00425	C546	IGF2BP3	IGF2BP3		6FQ1|6FQR|6GQE|6GX6	6GQE|6FQ1|6FQR|6GX6	-	-	19.6277	5.01	22.8323	26.73	G	H	O00425:K505-O00425:C546	19.6277	0	0	0	1	0	0
intra	O00425	K475	O00425	C546	IGF2BP3	IGF2BP3		6FQ1|6FQR|6GQE|6GX6	6GQE|6FQ1|6FQR|6GX6	-	-	16.0528	2.66	14.8331	16.655	H	H	O00425:K475-O00425:C546	14.8331	0	2	0	0	0	0
intra	O00425	K429	O00425	C546	IGF2BP3	IGF2BP3		6FQ1|6FQR|6GQE|6GX6	6GQE|6FQ1|6FQR|6GX6	-	-	22.9718	3.845	24.7463	18.115	H	H	O00425:K429-O00425:C546	22.9718	0	0	1	0	0	0
intra	O00429	K283	O00429	C446	DNM1L	DNM1L		3W6N|3W6O|3W6P|4BEJ|4H1U|4H1V|5WP9	3W6O|3W6P|5WP9|3W6N|4H1U|4BEJ|4H1V	68.4353	36.767	91.9709	27.905	91.2013	28.93	H	H	O00429:K283-O00429:C446	36.767	0	1	0	0	0	1
intra	O00429	K652	O00429	C644	DNM1L	DNM1L		3W6N|3W6O|3W6P|4BEJ|4H1U|4H1V|5WP9	3W6O|3W6P|5WP9|3W6N|4H1U|4BEJ|4H1V	-	-	11.5346	1.985	45.3482	12.925	H	H	O00429:K652-O00429:C644	11.5346	0	0	1	0	0	2
intra	O00429	K160	O00429	C644	DNM1L	DNM1L		3W6N|3W6O|3W6P|4BEJ|4H1U|4H1V|5WP9	3W6O|3W6P|5WP9|3W6N|4H1U|4BEJ|4H1V	-	-	37.9618	30.31	48.7414	29.835	T	H	O00429:K160-O00429:C644	37.9618	0	0	0	0	0	2
intra	O00429	K238	O00429	C361	DNM1L	DNM1L		3W6N|3W6O|3W6P|4BEJ|4H1U|4H1V|5WP9	3W6O|3W6P|5WP9|3W6N|4H1U|4BEJ|4H1V	64.1026	29.5095	70.2728	28.445	66.0295	29.005	T	XX	O00429:K238-O00429:C361	29.5095	0	0	0	0	0	1
intra	O00429	K238	O00429	C446	DNM1L	DNM1L		3W6N|3W6O|3W6P|4BEJ|4H1U|4H1V|5WP9	3W6O|3W6P|5WP9|3W6N|4H1U|4BEJ|4H1V	59.3392	24.5079	81.7307	28.025	76.7285	28.83	T	H	O00429:K238-O00429:C446	24.5079	0	0	0	0	0	1
intra	O00429	K123	O00429	C446	DNM1L	DNM1L		3W6N|3W6O|3W6P|4BEJ|4H1U|4H1V|5WP9	3W6O|3W6P|5WP9|3W6N|4H1U|4BEJ|4H1V	85.9326	56.7144	79.3789	30.585	77.0746	30.71	S	H	O00429:K123-O00429:C446	56.7144	0	0	0	0	0	1
intra	O00442	K163	O00442	C153	RTCA	RTCA		-	-	-	-	26.3739	3.4	28.4429	25.645	T	E	O00442:K163-O00442:C153	26.3739	1	0	0	0	0	0
intra	O00471	K259	O00471	C254	EXOC5	EXOC5		-	-	-	-	8.34798	1.31	110.931	31.115	H	H	O00471:K259-O00471:C254	8.34798	0	0	0	3	2	2
intra	O00560	K223	O00560	C239	SDCBP	SDCBP		1N99|1OBZ|1V1T|1W9E|1W9O|1W9Q|1YBO|4Z33|6R9H|6RLC|7FSG|7FSH|7FSI|7FSJ|7FSK|7FSL|7FSM|7FSN|7FSO|7FSP|7FSQ|7FSR|7FSS|7FST|7FSU|7FSV|7FSW|7FSX|7FSY|7FSZ|7FT0|7FT1|7FT2|7FT3|7FT4|7FT5|7FT6|7FT7|7FT8|7FT9|7FTA|7FTB|7FTC|7FTD|8BLU|8BLV	7FSU|7FSH|7FT9|7FSV|7FT3|7FTB|7FSG|7FSJ|7FSY|7FSM|8BLU|4Z33|7FSP|7FSX|7FSK|7FTA|7FSS|1W9E|7FSI|6RLC|1W9Q|7FSQ|7FST|1W9O|7FT7|7FSN|7FT6|7FSO|7FT0|7FT2|7FT4|1V1T|8BLV|7FT8|1OBZ|7FSW|7FT1|7FSZ|7FTC|7FT5|7FSL|7FTD|6R9H|7FSR|1YBO|1N99	22.8355	31.0711	16.5113	2.24	33.629	3.775	T	E	O00560:K223-O00560:C239	16.5113	1	0	0	1	0	0
intra	O00567	K240	O00567	C211	NOP56	NOP56		7MQ8|7MQ9|7MQA	7MQ8|7MQ9|7MQA	16.5251	-	15.5107	2.14	76.2053	30.775	H	H	O00567:K240-O00567:C211	15.5107	4	0	0	0	0	0
intra	O00567	K333	O00567	C384	NOP56	NOP56		7MQ8|7MQ9|7MQA	7MQ8|7MQ9|7MQA	24.1405	-	25.0046	7.32	40.1748	28.895	H	H	O00567:K333-O00567:C384	24.1405	1	0	0	0	0	0
inter	O00571	K208	Q9NQI0	C331	DDX3X	DDX4	0	-	-	-	-	61.4914	29.63	-	-	H	E	O00571:K208-Q9NQI0:C331	61.4914	2	0	0	3	0	2
inter	O00571	K215	O15523	C221	DDX3X	DDX3Y	0.581	-	-	-	-	46.1762	29.315	-	-	H	E	O00571:K215-O15523:C221	46.1762	1	0	0	2	0	1
inter	O00571	K208	O15523	C221	DDX3X	DDX3Y	0.528	-	-	-	-	48.6786	29.14	-	-	H	E	O00571:K208-O15523:C221	48.6786	0	0	0	4	0	3
inter	O00571	K491	O15523	C296	DDX3X	DDX3Y	0.528	-	-	-	-	50.6375	29.29	-	-	S	E	O00571:K491-O15523:C296	50.6375	0	0	0	0	0	2
inter	O00571	K264	O15523	C296	DDX3X	DDX3Y	0.528	-	-	-	-	59.1498	29.15	-	-	XX	E	O00571:K264-O15523:C296	59.1498	0	0	0	1	0	2
inter	O00571	K511	O15523	C339	DDX3X	DDX3Y	0.528	-	-	-	-	49.0262	29.125	-	-	E	XX	O00571:K511-O15523:C339	49.0262	0	0	0	2	0	1
inter	O00571	K451	O15523	C466	DDX3X	DDX3Y	0.528	-	-	-	-	23.9037	27.56	-	-	H	E	O00571:K451-O15523:C466	23.9037	0	0	0	0	0	2
inter	O00571	K491	O15523	C466	DDX3X	DDX3Y	0.528	-	-	-	-	37.5615	28.985	-	-	S	E	O00571:K491-O15523:C466	37.5615	0	0	0	4	0	3
inter	O00571	K511	O15523	C315	DDX3X	DDX3Y	0.528	-	-	-	-	46.4356	29.37	-	-	E	XX	O00571:K511-O15523:C315	46.4356	0	0	0	0	0	1
inter	O00571	K511	O15523	C296	DDX3X	DDX3Y	0.528	-	-	-	-	45.5242	29.005	-	-	E	E	O00571:K511-O15523:C296	45.5242	0	0	0	1	0	2
inter	O00571	K511	O15523	C466	DDX3X	DDX3Y	0.528	-	-	-	-	40.6384	28.77	-	-	E	E	O00571:K511-O15523:C466	40.6384	0	0	0	1	0	2
inter	O00571	K81	O15523	C315	DDX3X	DDX3Y	0.528	-	-	-	-	94.8226	31.095	-	-	XX	XX	O00571:K81-O15523:C315	94.8226	0	0	0	1	0	0
inter	O00571	K50	O15523	C315	DDX3X	DDX3Y	0.528	-	-	-	-	75.572	30.19	-	-	XX	XX	O00571:K50-O15523:C315	75.572	0	0	0	1	0	0
inter	O00571	K50	O15523	C221	DDX3X	DDX3Y	0.528	-	-	-	-	64.2233	30.195	-	-	XX	E	O00571:K50-O15523:C221	64.2233	0	0	0	1	0	0
inter	O00571	K264	O15523	C315	DDX3X	DDX3Y	0.528	-	-	-	-	64.6129	29.575	-	-	XX	XX	O00571:K264-O15523:C315	64.6129	0	0	0	1	0	0
inter	O00571	K66	O15523	C296	DDX3X	DDX3Y	0.528	-	-	-	-	77.1452	30.6	-	-	XX	E	O00571:K66-O15523:C296	77.1452	0	0	0	1	0	0
intra	O00571	K208	O00571	C223	DDX3X	DDX3X		2I4I|2JGN|4PX9|4PXA|5E7I|5E7J|5E7M|6CZ5|6O5F|7LIU	6CZ5|4PX9|5E7J|2I4I|5E7M|4PXA|7LIU|6O5F	13.1427	48.9325	10.3818	2.03	56.7659	29.765	H	E	O00571:K208-O00571:C223	10.3818	4	3	2	4	0	3
intra	O00571	K215	O00571	C223	DDX3X	DDX3X		2I4I|2JGN|4PX9|4PXA|5E7I|5E7J|5E7M|6CZ5|6O5F|7LIU	6CZ5|4PX9|5E7J|2I4I|5E7M|4PXA|7LIU|6O5F	17.9169	47.5212	11.3268	2.255	57.567	29.85	H	E	O00571:K215-O00571:C223	11.3268	4	4	3	2	0	2
intra	O00571	K451	O00571	C468	DDX3X	DDX3X		2I4I|2JGN|4PX9|4PXA|5E7I|5E7J|5E7M|6CZ5|6O5F|7LIU	6CZ5|4PX9|5E7J|2I4I|5E7M|4PXA|7LIU|6O5F	15.4604	24.7055	20.4734	2.515	40.79	28.255	H	E	O00571:K451-O00571:C468	15.4604	0	0	1	0	0	2
intra	O00571	K491	O00571	C298	DDX3X	DDX3X		2I4I|2JGN|4PX9|4PXA|5E7I|5E7J|5E7M|6CZ5|6O5F|7LIU	6CZ5|4PX9|5E7J|2I4I|5E7M|4PXA|7LIU|6O5F	28.2274	30.2951	31.1063	21.79	35.2951	29.045	S	E	O00571:K491-O00571:C298	28.2274	0	0	1	0	0	2
intra	O00571	K491	O00571	C468	DDX3X	DDX3X		2I4I|2JGN|4PX9|4PXA|5E7I|5E7J|5E7M|6CZ5|6O5F|7LIU	6CZ5|4PX9|5E7J|2I4I|5E7M|4PXA|7LIU|6O5F	7.97004	16.9615	9.05484	1.755	49.6667	29.43	S	E	O00571:K491-O00571:C468	7.97004	3	3	3	4	0	3
intra	O00571	K511	O00571	C317	DDX3X	DDX3X		2I4I|2JGN|4PX9|4PXA|5E7I|5E7J|5E7M|6CZ5|6O5F|7LIU	6CZ5|4PX9|5E7J|2I4I|5E7M|4PXA|7LIU|6O5F	35.678	41.2699	37.3606	21.18	37.3944	29.125	S	XX	O00571:K511-O00571:C317	35.678	1	0	1	0	0	1
intra	O00571	K511	O00571	C341	DDX3X	DDX3X		2I4I|2JGN|4PX9|4PXA|5E7I|5E7J|5E7M|6CZ5|6O5F|7LIU	6CZ5|4PX9|5E7J|2I4I|5E7M|4PXA|7LIU|6O5F	37.1643	51.152	40.902	21.075	38.1618	29.35	S	XX	O00571:K511-O00571:C341	37.1643	2	0	0	2	0	1
intra	O00571	K511	O00571	C468	DDX3X	DDX3X		2I4I|2JGN|4PX9|4PXA|5E7I|5E7J|5E7M|6CZ5|6O5F|7LIU	6CZ5|4PX9|5E7J|2I4I|5E7M|4PXA|7LIU|6O5F	14.9501	30.8262	15.2348	3.12	49.386	28.905	S	E	O00571:K511-O00571:C468	14.9501	1	0	0	1	0	2
intra	O00571	K511	O00571	C298	DDX3X	DDX3X		2I4I|2JGN|4PX9|4PXA|5E7I|5E7J|5E7M|6CZ5|6O5F|7LIU	6CZ5|4PX9|5E7J|2I4I|5E7M|4PXA|7LIU|6O5F	30.4544	37.8186	29.5599	21.015	39.429	28.97	S	E	O00571:K511-O00571:C298	29.5599	0	0	0	1	0	2
intra	O00571	K335	O00571	C317	DDX3X	DDX3X		2I4I|2JGN|4PX9|4PXA|5E7I|5E7J|5E7M|6CZ5|6O5F|7LIU	6CZ5|4PX9|5E7J|2I4I|5E7M|4PXA|7LIU|6O5F	10.6354	50.1846	14.4501	1.675	46.7386	29.435	S	XX	O00571:K335-O00571:C317	10.6354	0	0	0	2	0	0
intra	O00571	K264	O00571	C298	DDX3X	DDX3X		2I4I|2JGN|4PX9|4PXA|5E7I|5E7J|5E7M|6CZ5|6O5F|7LIU	6CZ5|4PX9|5E7J|2I4I|5E7M|4PXA|7LIU|6O5F	13.3605	50.6562	16.4523	2.575	45.3539	29.24	XX	E	O00571:K264-O00571:C298	13.3605	0	0	0	1	0	2
intra	O00571	K81	O00571	C317	DDX3X	DDX3X		2I4I|2JGN|4PX9|4PXA|5E7I|5E7J|5E7M|6CZ5|6O5F|7LIU	6CZ5|4PX9|5E7J|2I4I|5E7M|4PXA|7LIU|6O5F	-	-	74.5783	29.77	94.658	31.25	XX	XX	O00571:K81-O00571:C317	74.5783	0	0	0	1	0	0
intra	O00571	K50	O00571	C317	DDX3X	DDX3X		2I4I|2JGN|4PX9|4PXA|5E7I|5E7J|5E7M|6CZ5|6O5F|7LIU	6CZ5|4PX9|5E7J|2I4I|5E7M|4PXA|7LIU|6O5F	-	-	49.4093	29.625	50.5572	30.585	XX	XX	O00571:K50-O00571:C317	49.4093	0	0	0	1	0	0
intra	O00571	K50	O00571	C223	DDX3X	DDX3X		2I4I|2JGN|4PX9|4PXA|5E7I|5E7J|5E7M|6CZ5|6O5F|7LIU	6CZ5|4PX9|5E7J|2I4I|5E7M|4PXA|7LIU|6O5F	-	-	61.8548	29.965	74.8833	30.855	XX	E	O00571:K50-O00571:C223	61.8548	0	0	0	1	0	0
intra	O00571	K264	O00571	C317	DDX3X	DDX3X		2I4I|2JGN|4PX9|4PXA|5E7I|5E7J|5E7M|6CZ5|6O5F|7LIU	6CZ5|4PX9|5E7J|2I4I|5E7M|4PXA|7LIU|6O5F	9.33822	46.5163	9.11524	2.13	49.2477	29.455	XX	XX	O00571:K264-O00571:C317	9.11524	0	0	0	1	0	0
intra	O00571	K66	O00571	C298	DDX3X	DDX3X		2I4I|2JGN|4PX9|4PXA|5E7I|5E7J|5E7M|6CZ5|6O5F|7LIU	6CZ5|4PX9|5E7J|2I4I|5E7M|4PXA|7LIU|6O5F	-	-	59.2834	30.145	87.3129	31.06	XX	E	O00571:K66-O00571:C298	59.2834	0	0	0	2	0	0
intra	O00571	K255	O00571	C298	DDX3X	DDX3X		2I4I|2JGN|4PX9|4PXA|5E7I|5E7J|5E7M|6CZ5|6O5F|7LIU	6CZ5|4PX9|5E7J|2I4I|5E7M|4PXA|7LIU|6O5F	16.5333	69.995	16.0014	6.21	51.6417	29.5	H	E	O00571:K255-O00571:C298	16.0014	1	4	0	0	0	0
intra	O00571	K208	O00571	C468	DDX3X	DDX3X		2I4I|2JGN|4PX9|4PXA|5E7I|5E7J|5E7M|6CZ5|6O5F|7LIU	6CZ5|4PX9|5E7J|2I4I|5E7M|4PXA|7LIU|6O5F	31.5851	44.961	37.5732	21.755	46.3517	29.345	H	E	O00571:K208-O00571:C468	31.5851	1	0	0	0	0	0
intra	O00571	K208	O00571	C341	DDX3X	DDX3X		2I4I|2JGN|4PX9|4PXA|5E7I|5E7J|5E7M|6CZ5|6O5F|7LIU	6CZ5|4PX9|5E7J|2I4I|5E7M|4PXA|7LIU|6O5F	24.7601	45.3817	26.0783	2.465	57.3247	29.975	H	XX	O00571:K208-O00571:C341	24.7601	1	0	0	0	0	0
intra	O00629	K97	O00629	C57	KPNA4	KPNA4		4UAE|5TBK|5XZX|6BVV|6BVZ|6BW9|6BWA|6BWB|6WX8|7JJL|7LF4|7LFC|7RFY|7RG5|8FUB|8FZM|8HKW	7RFY|8FUB|6BW9|6BVV|4UAE|8FZM|5TBK|8HKW|7LF4|7JJL|6BVZ|6BWA|6WX8|5XZX|7RG5|7LFC|6BWB	-	-	24.1769	25.295	50.0904	30.96	H	XX	O00629:K97-O00629:C57	24.1769	0	5	0	4	0	0
intra	O14530	K141	O14530	C135	TXNDC9	TXNDC9		-	-	-	-	8.29817	1.485	103.633	22	XX	H	O14530:K141-O14530:C135	8.29817	0	0	1	2	0	2
intra	O14530	K208	O14530	C135	TXNDC9	TXNDC9		-	-	-	-	54.3089	27.175	99.3162	29.015	XX	H	O14530:K208-O14530:C135	54.3089	0	0	0	1	0	0
inter	O14561	K88	Q6ZMR3	C163	NDUFAB1	LDHAL6A	0.516	-	-	-	-	35.7511	26.665	-	-	H	T	O14561:K88-Q6ZMR3:C163	35.7511	0	0	0	0	0	1
inter	O14561	K88	P00338	C163	NDUFAB1	LDHA	0.618	-	-	-	-	30.9509	25.31	-	-	H	T	O14561:K88-P00338:C163	30.9509	0	0	0	0	0	1
inter	O14561	K88	P07864	C163	NDUFAB1	LDHC	0.516	-	-	-	-	37.3281	24.985	-	-	H	T	O14561:K88-P07864:C163	37.3281	0	0	0	0	0	1
inter	O14561	K88	P07195	C164	NDUFAB1	LDHB	0	-	-	-	-	36.1044	24.195	-	-	H	T	O14561:K88-P07195:C164	36.1044	0	0	0	0	0	1
intra	O14579	Nterm	O14579	C34	COPE	COPE		6TZT|6U3V	6U3V|6TZT	-	-	-	-	-	-	XX	H	O14579:Nterm-O14579:C34	0	0	0	0	1	0	3
intra	O14579	K42	O14579	C34	COPE	COPE		6TZT|6U3V	6U3V|6TZT	14.6435	-	12.0385	2.345	35.2553	6.545	XX	H	O14579:K42-O14579:C34	12.0385	0	5	0	2	0	3
intra	O14579	K65	O14579	C34	COPE	COPE		6TZT|6U3V	6U3V|6TZT	14.2056	-	15.3474	1.475	25.3177	3.965	XX	H	O14579:K65-O14579:C34	14.2056	1	3	3	2	0	3
intra	O14579	K278	O14579	C34	COPE	COPE		6TZT|6U3V	6U3V|6TZT	28.781	-	25.8518	4.41	18.6149	4.07	H	H	O14579:K278-O14579:C34	18.6149	0	0	0	2	0	1
intra	O14579	K74	O14579	C34	COPE	COPE		6TZT|6U3V	6U3V|6TZT	21.9051	-	20.9202	2.465	39.297	5.905	XX	H	O14579:K74-O14579:C34	20.9202	0	0	0	2	0	0
inter	O14602	K88	P47813	C59	EIF1AY	EIF1AX	0.952	-	-	-	-	17.0298	9.805	-	-	E	E	O14602:K88-P47813:C59	17.0298	0	0	0	2	0	3
inter	O14602	K104	P47813	C59	EIF1AY	EIF1AX	0.952	-	-	-	-	33.0275	13.145	-	-	H	E	O14602:K104-P47813:C59	33.0275	0	0	0	2	1	3
inter	O14602	K94	P47813	C59	EIF1AY	EIF1AX	0.952	-	-	-	-	23.5914	11.05	-	-	E	E	O14602:K94-P47813:C59	23.5914	0	0	0	0	0	1
inter	O14602	K88	P47813	C51	EIF1AY	EIF1AX	0.952	-	-	-	-	25.1883	10.92	-	-	E	E	O14602:K88-P47813:C51	25.1883	0	0	0	0	0	2
inter	O14602	K104	P47813	C51	EIF1AY	EIF1AX	0.952	-	-	-	-	38.2078	14.085	-	-	H	E	O14602:K104-P47813:C51	38.2078	0	0	0	2	0	2
inter	O14602	K40	P47813	C51	EIF1AY	EIF1AX	0.952	-	-	-	-	34.8851	11.81	-	-	E	E	O14602:K40-P47813:C51	34.8851	0	0	0	0	0	1
intra	O14602	K104	O14602	C59	EIF1AY	EIF1AY		-	-	-	-	22.6204	2.425	28.5106	15.88	H	E	O14602:K104-O14602:C59	22.6204	4	3	2	2	1	3
intra	O14602	K88	O14602	C59	EIF1AY	EIF1AY		-	-	-	-	6.07925	1.05	22.64	12.17	E	E	O14602:K88-O14602:C59	6.07925	1	0	0	2	2	3
intra	O14602	K94	O14602	C59	EIF1AY	EIF1AY		-	-	-	-	15.147	1.475	17.5256	13.79	E	E	O14602:K94-O14602:C59	15.147	0	0	0	0	0	1
intra	O14602	K40	O14602	C59	EIF1AY	EIF1AY		-	-	-	-	10.0809	1.415	28.8939	13.935	E	E	O14602:K40-O14602:C59	10.0809	0	0	0	0	0	1
intra	O14617	K176	O14617	C208	AP3D1	AP3D1		-	-	-	-	12.4607	2.35	64.8847	28.615	H	H	O14617:K176-O14617:C208	12.4607	2	0	0	1	0	0
intra	O14617	K584	O14617	C574	AP3D1	AP3D1		-	-	-	-	15.1125	1.935	85.5978	30.53	H	H	O14617:K584-O14617:C574	15.1125	2	0	0	1	0	1
intra	O14617	K1122	O14617	C1117	AP3D1	AP3D1		-	-	-	-	16.4921	2.64	79.2995	31.305	E	E	O14617:K1122-O14617:C1117	16.4921	0	0	0	0	0	3
intra	O14617	K1121	O14617	C1103	AP3D1	AP3D1		-	-	-	-	8.19661	1.505	90.2366	31.415	E	E	O14617:K1121-O14617:C1103	8.19661	0	0	0	0	0	1
intra	O14617	K176	O14617	C137	AP3D1	AP3D1		-	-	-	-	11.5273	2.235	46.8689	29	H	H	O14617:K176-O14617:C137	11.5273	0	0	0	1	0	2
intra	O14617	K48	O14617	C39	AP3D1	AP3D1		-	-	-	-	14.7574	2.035	87.6691	30.225	T	H	O14617:K48-O14617:C39	14.7574	0	0	0	1	0	0
intra	O14618	K216	O14618	C227	CCS	CCS		1DO5|6FN8|6FOL|6FON|6FP6	6FON|1DO5|6FN8|6FOL|6FP6	21.325	37.3495	20.2629	2.63	39.8788	4.205	H	E	O14618:K216-O14618:C227	20.2629	1	1	0	0	0	0
intra	O14646	K1181	O14646	C1176	CHD1	CHD1		2B2T|2B2U|2B2V|2B2W|2B2Y|2N39|4B4C|4NW2|4O42|5AFW	4B4C|4O42|4NW2|5AFW	8.42598	-	-	-	-	-	-	-	O14646:K1181-O14646:C1176	8.42598	1	0	0	0	0	0
intra	O14654	K248	O14654	C257	IRS4	IRS4		-	-	-	-	16.9272	4.33	41.2513	20.49	T	E	O14654:K248-O14654:C257	16.9272	0	2	0	0	0	1
intra	O14654	K904	O14654	C381	IRS4	IRS4		-	-	-	-	96.3961	30.96	86.5667	30.995	XX	XX	O14654:K904-O14654:C381	86.5667	0	0	0	0	0	2
inter	O14727	K680	Q02543	C109	APAF1	RPL18A	0	-	-	-	-	21.5069	25.26	-	-	XX	H	O14727:K680-Q02543:C109	21.5069	0	0	0	0	0	1
intra	O14733	K149	O14733	C260	MAP2K7	MAP2K7		2DYL|3WZU|5B2K|5B2L|5B2M|5Y8U|5Y90|5Z1D|5Z1E|6IB0|6IB2|6QFL|6QFR|6QFT|6QG4|6QG7|6QHO|6QHR|6YFZ|6YG0|6YG1|6YG2|6YG3|6YG4|6YG5|6YG6|6YG7|6YZ4|7CBX|7OVI|7OVJ|7OVK|7OVL|7OVM|7OVN	-	-	-	15.3503	2.285	38.4002	9.835	E	XX	O14733:K149-O14733:C260	15.3503	0	4	0	0	0	0
intra	O14733	K245	O14733	C260	MAP2K7	MAP2K7		2DYL|3WZU|5B2K|5B2L|5B2M|5Y8U|5Y90|5Z1D|5Z1E|6IB0|6IB2|6QFL|6QFR|6QFT|6QG4|6QG7|6QHO|6QHR|6YFZ|6YG0|6YG1|6YG2|6YG3|6YG4|6YG5|6YG6|6YG7|6YZ4|7CBX|7OVI|7OVJ|7OVK|7OVL|7OVM|7OVN	-	-	-	8.24659	2.005	39.6631	9.415	S	XX	O14733:K245-O14733:C260	8.24659	0	4	0	0	0	0
inter	O14737	K66	P78371	C535	PDCD5	CCT2	0.479	-	-	-	-	22.5262	29.49	-	-	H	XX	O14737:K66-P78371:C535	22.5262	0	1	0	0	0	0
inter	O14737	K33	P07437	C12	PDCD5	TUBB	0	-	-	-	-	46.332	17.51	-	-	H	H	O14737:K33-P07437:C12	46.332	0	1	0	0	0	0
intra	O14744	K380	O14744	C518	PRMT5	PRMT5		4GQB|4X60|4X61|4X63|5C9Z|5EMJ|5EMK|5EML|5EMM|5FA5|6CKC|6K1S|6RLL|6RLQ|6UGH|6UXX|6UXY|6V0N|6V0O|6V0P|7BO7|7BOC|7KIB|7KIC|7KID|7L1G|7M05|7MX7|7MXA|7MXC|7MXG|7MXN|7S0U|7S1P|7S1Q|7S1R|7S1S|7SER|7SES|7U30|7UOH|7UY1|7UYF|7ZUP|7ZUQ|7ZUU|7ZUY|7ZV2|7ZVL|7ZVU|8CSG|8CTB|8CYI|8G1U	6CKC|7KIB|7L1G|7ZUY|7BOC|8G1U|6K1S|7ZVL|6V0N|7ZUQ|7MX7|6RLL|5FA5|7S0U|4X60|8CSG|7ZV2|5EML|7UYF|8CYI|7MXG|7ZVU|7SER|7U30|7KID|7S1R|7UOH|5EMK|4GQB|6V0P|7SES|7MXN|7UY1|6RLQ|7KIC|7S1S|7ZUU|6UGH|6V0O|5EMJ|5EMM|7M05|7S1P|6UXY|7BO7|7ZUP|4X63|8CTB|5C9Z|7S1Q|7MXA|6UXX|7MXC|4X61	37.4301	61.2515	33.8294	3.925	83.8077	8.22	H	E	O14744:K380-O14744:C518	33.8294	0	0	1	0	0	2
intra	O14744	K380	O14744	C344	PRMT5	PRMT5		4GQB|4X60|4X61|4X63|5C9Z|5EMJ|5EMK|5EML|5EMM|5FA5|6CKC|6K1S|6RLL|6RLQ|6UGH|6UXX|6UXY|6V0N|6V0O|6V0P|7BO7|7BOC|7KIB|7KIC|7KID|7L1G|7M05|7MX7|7MXA|7MXC|7MXG|7MXN|7S0U|7S1P|7S1Q|7S1R|7S1S|7SER|7SES|7U30|7UOH|7UY1|7UYF|7ZUP|7ZUQ|7ZUU|7ZUY|7ZV2|7ZVL|7ZVU|8CSG|8CTB|8CYI|8G1U	6CKC|7KIB|7L1G|7ZUY|7BOC|8G1U|6K1S|7ZVL|6V0N|7ZUQ|7MX7|6RLL|5FA5|7S0U|4X60|8CSG|7ZV2|5EML|7UYF|8CYI|7MXG|7ZVU|7SER|7U30|7KID|7S1R|7UOH|5EMK|4GQB|6V0P|7SES|7MXN|7UY1|6RLQ|7KIC|7S1S|7ZUU|6UGH|6V0O|5EMJ|5EMM|7M05|7S1P|6UXY|7BO7|7ZUP|4X63|8CTB|5C9Z|7S1Q|7MXA|6UXX|7MXC|4X61	12.991	67.7606	9.60165	1.315	108.689	9.62	H	H	O14744:K380-O14744:C344	9.60165	0	0	0	1	0	0
intra	O14745	K159	O14745	C155	NHERF1	NHERF1		2KJD|2KRG|2M0T|2M0U|2M0V|6RQR	2M0V|2M0T|6RQR|2M0U|2KRG	12.5346	39.9181	13.378	1.905	44.2978	27.875	XX	E	O14745:K159-O14745:C155	12.5346	0	0	0	1	0	1
intra	O14776	K1016	O14776	C1062	TCERG1	TCERG1		3HFH|4FQG|7ABF|7ABG	7ABF|7ABG|3HFH	12.3088	-	11.0132	3.465	107.457	31.35	H	G	O14776:K1016-O14776:C1062	11.0132	1	3	0	1	0	0
intra	O14776	K1011	O14776	C1062	TCERG1	TCERG1		3HFH|4FQG|7ABF|7ABG	7ABF|7ABG|3HFH	12.4573	-	17.0049	3.445	106.924	31.225	H	G	O14776:K1011-O14776:C1062	12.4573	0	3	0	0	0	0
intra	O14776	K1055	O14776	C1062	TCERG1	TCERG1		3HFH|4FQG|7ABF|7ABG	7ABF|7ABG|3HFH	12.0235	-	11.6412	3.005	111.257	31.485	H	G	O14776:K1055-O14776:C1062	11.6412	0	2	0	0	0	0
inter	O14787	K71	Q92973	C103	TNPO2	TNPO1	0	-	-	-	-	81.7896	30.44	-	-	H	H	O14787:K71-Q92973:C103	81.7896	0	0	0	0	0	2
intra	O14818	K174	O14818	C91	PSMA7	PSMA7		4R3O|4R67|5A0Q|5GJQ|5GJR|5L4G|5LE5|5LEX|5LEY|5LEZ|5LF0|5LF1|5LF3|5LF4|5LF6|5LF7|5LN3|5M32|5T0C|5T0G|5T0H|5T0I|5T0J|5VFO|5VFP|5VFQ|5VFR|5VFS|5VFT|5VFU|6AVO|6E5B|6KWY|6MSB|6MSD|6MSE|6MSG|6MSH|6MSJ|6MSK|6R70|6REY|6RGQ|6WJD|6WJN|6XMJ|7AWE|7B12|7LXV|7NAN|7NAO|7NAP|7NAQ|7NHT|7PG9|7QXN|7QXP|7QXU|7QXW|7QXX|7QY7|7QYA|7QYB|7V5G|7V5M|7W37|7W38|7W39|7W3A|7W3B|7W3C|7W3F|7W3G|7W3H|7W3I|7W3J|7W3K|7W3M|8CVR|8CVS…	7W3G|7PG9|7B12|6MSK|5T0H|5LF1|5LF4|7W3F|7QXW|6AVO|5LE5|5LEY|7QXU|7NAQ|6MSH|7W39|5T0I|5LF6|7W3I|5GJR|7QYB|6WJN|4R3O|5LEX|5VFQ|5GJQ|6REY|7V5M|5VFU|4R67|7QXN|7QXX|7W3M|7V5G|7QY7|6MSB|5T0C|7W3C|5M32|7W3H|8CVT|5T0G|5VFR|6MSG|6KWY|6MSE|6WJD|7W3K|6E5B|7W3A|5LF3|5A0Q|6R70|7QXP|7NAO|5VFT|7W38|7W3J|6XMJ|5LN3|7NAN|8CXB|5VFP|5LEZ|7NAP|6RGQ|7W3B|6MSD|5VFS|8CVS|7W37|6MSJ|5L4G|5LF7|5VFO|5LF0|7NHT|7LXV|5T0J|8CVR…	33.4427	109.458	33.1905	3.895	44.8368	27.29	H	H	O14818:K174-O14818:C91	33.1905	0	0	1	2	0	3
intra	O14818	K218	O14818	C91	PSMA7	PSMA7		4R3O|4R67|5A0Q|5GJQ|5GJR|5L4G|5LE5|5LEX|5LEY|5LEZ|5LF0|5LF1|5LF3|5LF4|5LF6|5LF7|5LN3|5M32|5T0C|5T0G|5T0H|5T0I|5T0J|5VFO|5VFP|5VFQ|5VFR|5VFS|5VFT|5VFU|6AVO|6E5B|6KWY|6MSB|6MSD|6MSE|6MSG|6MSH|6MSJ|6MSK|6R70|6REY|6RGQ|6WJD|6WJN|6XMJ|7AWE|7B12|7LXV|7NAN|7NAO|7NAP|7NAQ|7NHT|7PG9|7QXN|7QXP|7QXU|7QXW|7QXX|7QY7|7QYA|7QYB|7V5G|7V5M|7W37|7W38|7W39|7W3A|7W3B|7W3C|7W3F|7W3G|7W3H|7W3I|7W3J|7W3K|7W3M|8CVR|8CVS…	7W3G|7PG9|7B12|6MSK|5T0H|5LF1|5LF4|7W3F|7QXW|6AVO|5LE5|5LEY|7QXU|7NAQ|6MSH|7W39|5T0I|5LF6|7W3I|5GJR|7QYB|6WJN|4R3O|5LEX|5VFQ|5GJQ|6REY|7V5M|5VFU|4R67|7QXN|7QXX|7W3M|7V5G|7QY7|6MSB|5T0C|7W3C|5M32|7W3H|8CVT|5T0G|5VFR|6MSG|6KWY|6MSE|6WJD|7W3K|6E5B|7W3A|5LF3|5A0Q|6R70|7QXP|7NAO|5VFT|7W38|7W3J|6XMJ|5LN3|7NAN|8CXB|5VFP|5LEZ|7NAP|6RGQ|7W3B|6MSD|5VFS|8CVS|7W37|6MSJ|5L4G|5LF7|5VFO|5LF0|7NHT|7LXV|5T0J|8CVR…	18.8301	88.338	18.7406	2.675	50.6832	27.9	E	H	O14818:K218-O14818:C91	18.7406	4	0	0	2	0	1
intra	O14818	K234	O14818	C91	PSMA7	PSMA7		4R3O|4R67|5A0Q|5GJQ|5GJR|5L4G|5LE5|5LEX|5LEY|5LEZ|5LF0|5LF1|5LF3|5LF4|5LF6|5LF7|5LN3|5M32|5T0C|5T0G|5T0H|5T0I|5T0J|5VFO|5VFP|5VFQ|5VFR|5VFS|5VFT|5VFU|6AVO|6E5B|6KWY|6MSB|6MSD|6MSE|6MSG|6MSH|6MSJ|6MSK|6R70|6REY|6RGQ|6WJD|6WJN|6XMJ|7AWE|7B12|7LXV|7NAN|7NAO|7NAP|7NAQ|7NHT|7PG9|7QXN|7QXP|7QXU|7QXW|7QXX|7QY7|7QYA|7QYB|7V5G|7V5M|7W37|7W38|7W39|7W3A|7W3B|7W3C|7W3F|7W3G|7W3H|7W3I|7W3J|7W3K|7W3M|8CVR|8CVS…	7W3G|7PG9|7B12|6MSK|5T0H|5LF1|5LF4|7W3F|7QXW|6AVO|5LE5|5LEY|7QXU|7NAQ|6MSH|7W39|5T0I|5LF6|7W3I|5GJR|7QYB|6WJN|4R3O|5LEX|5VFQ|5GJQ|6REY|7V5M|5VFU|4R67|7QXN|7QXX|7W3M|7V5G|7QY7|6MSB|5T0C|7W3C|5M32|7W3H|8CVT|5T0G|5VFR|6MSG|6KWY|6MSE|6WJD|7W3K|6E5B|7W3A|5LF3|5A0Q|6R70|7QXP|7NAO|5VFT|7W38|7W3J|6XMJ|5LN3|7NAN|8CXB|5VFP|5LEZ|7NAP|6RGQ|7W3B|6MSD|5VFS|8CVS|7W37|6MSJ|5L4G|5LF7|5VFO|5LF0|7NHT|7LXV|5T0J|8CVR…	41.3238	109.334	42.1342	6.24	60.1935	28.03	H	H	O14818:K234-O14818:C91	41.3238	3	0	2	1	0	0
intra	O14818	K193	O14818	C91	PSMA7	PSMA7		4R3O|4R67|5A0Q|5GJQ|5GJR|5L4G|5LE5|5LEX|5LEY|5LEZ|5LF0|5LF1|5LF3|5LF4|5LF6|5LF7|5LN3|5M32|5T0C|5T0G|5T0H|5T0I|5T0J|5VFO|5VFP|5VFQ|5VFR|5VFS|5VFT|5VFU|6AVO|6E5B|6KWY|6MSB|6MSD|6MSE|6MSG|6MSH|6MSJ|6MSK|6R70|6REY|6RGQ|6WJD|6WJN|6XMJ|7AWE|7B12|7LXV|7NAN|7NAO|7NAP|7NAQ|7NHT|7PG9|7QXN|7QXP|7QXU|7QXW|7QXX|7QY7|7QYA|7QYB|7V5G|7V5M|7W37|7W38|7W39|7W3A|7W3B|7W3C|7W3F|7W3G|7W3H|7W3I|7W3J|7W3K|7W3M|8CVR|8CVS…	7W3G|7PG9|7B12|6MSK|5T0H|5LF1|5LF4|7W3F|7QXW|6AVO|5LE5|5LEY|7QXU|7NAQ|6MSH|7W39|5T0I|5LF6|7W3I|5GJR|7QYB|6WJN|4R3O|5LEX|5VFQ|5GJQ|6REY|7V5M|5VFU|4R67|7QXN|7QXX|7W3M|7V5G|7QY7|6MSB|5T0C|7W3C|5M32|7W3H|8CVT|5T0G|5VFR|6MSG|6KWY|6MSE|6WJD|7W3K|6E5B|7W3A|5LF3|5A0Q|6R70|7QXP|7NAO|5VFT|7W38|7W3J|6XMJ|5LN3|7NAN|8CXB|5VFP|5LEZ|7NAP|6RGQ|7W3B|6MSD|5VFS|8CVS|7W37|6MSJ|5L4G|5LF7|5VFO|5LF0|7NHT|7LXV|5T0J|8CVR…	31.7575	106.337	31.2948	3	51.1339	27.665	H	H	O14818:K193-O14818:C91	31.2948	0	0	0	0	0	1
intra	O14818	K227	O14818	C91	PSMA7	PSMA7		4R3O|4R67|5A0Q|5GJQ|5GJR|5L4G|5LE5|5LEX|5LEY|5LEZ|5LF0|5LF1|5LF3|5LF4|5LF6|5LF7|5LN3|5M32|5T0C|5T0G|5T0H|5T0I|5T0J|5VFO|5VFP|5VFQ|5VFR|5VFS|5VFT|5VFU|6AVO|6E5B|6KWY|6MSB|6MSD|6MSE|6MSG|6MSH|6MSJ|6MSK|6R70|6REY|6RGQ|6WJD|6WJN|6XMJ|7AWE|7B12|7LXV|7NAN|7NAO|7NAP|7NAQ|7NHT|7PG9|7QXN|7QXP|7QXU|7QXW|7QXX|7QY7|7QYA|7QYB|7V5G|7V5M|7W37|7W38|7W39|7W3A|7W3B|7W3C|7W3F|7W3G|7W3H|7W3I|7W3J|7W3K|7W3M|8CVR|8CVS…	7W3G|7PG9|7B12|6MSK|5T0H|5LF1|5LF4|7W3F|7QXW|6AVO|5LE5|5LEY|7QXU|7NAQ|6MSH|7W39|5T0I|5LF6|7W3I|5GJR|7QYB|6WJN|4R3O|5LEX|5VFQ|5GJQ|6REY|7V5M|5VFU|4R67|7QXN|7QXX|7W3M|7V5G|7QY7|6MSB|5T0C|7W3C|5M32|7W3H|8CVT|5T0G|5VFR|6MSG|6KWY|6MSE|6WJD|7W3K|6E5B|7W3A|5LF3|5A0Q|6R70|7QXP|7NAO|5VFT|7W38|7W3J|6XMJ|5LN3|7NAN|8CXB|5VFP|5LEZ|7NAP|6RGQ|7W3B|6MSD|5VFS|8CVS|7W37|6MSJ|5L4G|5LF7|5VFO|5LF0|7NHT|7LXV|5T0J|8CVR…	33.7777	101.029	35.853	3.985	57.0968	28.17	H	H	O14818:K227-O14818:C91	33.7777	0	0	0	1	0	2
intra	O14818	K236	O14818	C91	PSMA7	PSMA7		4R3O|4R67|5A0Q|5GJQ|5GJR|5L4G|5LE5|5LEX|5LEY|5LEZ|5LF0|5LF1|5LF3|5LF4|5LF6|5LF7|5LN3|5M32|5T0C|5T0G|5T0H|5T0I|5T0J|5VFO|5VFP|5VFQ|5VFR|5VFS|5VFT|5VFU|6AVO|6E5B|6KWY|6MSB|6MSD|6MSE|6MSG|6MSH|6MSJ|6MSK|6R70|6REY|6RGQ|6WJD|6WJN|6XMJ|7AWE|7B12|7LXV|7NAN|7NAO|7NAP|7NAQ|7NHT|7PG9|7QXN|7QXP|7QXU|7QXW|7QXX|7QY7|7QYA|7QYB|7V5G|7V5M|7W37|7W38|7W39|7W3A|7W3B|7W3C|7W3F|7W3G|7W3H|7W3I|7W3J|7W3K|7W3M|8CVR|8CVS…	7W3G|7PG9|7B12|6MSK|5T0H|5LF1|5LF4|7W3F|7QXW|6AVO|5LE5|5LEY|7QXU|7NAQ|6MSH|7W39|5T0I|5LF6|7W3I|5GJR|7QYB|6WJN|4R3O|5LEX|5VFQ|5GJQ|6REY|7V5M|5VFU|4R67|7QXN|7QXX|7W3M|7V5G|7QY7|6MSB|5T0C|7W3C|5M32|7W3H|8CVT|5T0G|5VFR|6MSG|6KWY|6MSE|6WJD|7W3K|6E5B|7W3A|5LF3|5A0Q|6R70|7QXP|7NAO|5VFT|7W38|7W3J|6XMJ|5LN3|7NAN|8CXB|5VFP|5LEZ|7NAP|6RGQ|7W3B|6MSD|5VFS|8CVS|7W37|6MSJ|5L4G|5LF7|5VFO|5LF0|7NHT|7LXV|5T0J|8CVR…	41.4643	112.497	43.5313	7.33	63.1955	28.52	H	H	O14818:K236-O14818:C91	41.4643	2	0	1	1	0	0
intra	O14818	K204	O14818	C91	PSMA7	PSMA7		4R3O|4R67|5A0Q|5GJQ|5GJR|5L4G|5LE5|5LEX|5LEY|5LEZ|5LF0|5LF1|5LF3|5LF4|5LF6|5LF7|5LN3|5M32|5T0C|5T0G|5T0H|5T0I|5T0J|5VFO|5VFP|5VFQ|5VFR|5VFS|5VFT|5VFU|6AVO|6E5B|6KWY|6MSB|6MSD|6MSE|6MSG|6MSH|6MSJ|6MSK|6R70|6REY|6RGQ|6WJD|6WJN|6XMJ|7AWE|7B12|7LXV|7NAN|7NAO|7NAP|7NAQ|7NHT|7PG9|7QXN|7QXP|7QXU|7QXW|7QXX|7QY7|7QYA|7QYB|7V5G|7V5M|7W37|7W38|7W39|7W3A|7W3B|7W3C|7W3F|7W3G|7W3H|7W3I|7W3J|7W3K|7W3M|8CVR|8CVS…	7W3G|7PG9|7B12|6MSK|5T0H|5LF1|5LF4|7W3F|7QXW|6AVO|5LE5|5LEY|7QXU|7NAQ|6MSH|7W39|5T0I|5LF6|7W3I|5GJR|7QYB|6WJN|4R3O|5LEX|5VFQ|5GJQ|6REY|7V5M|5VFU|4R67|7QXN|7QXX|7W3M|7V5G|7QY7|6MSB|5T0C|7W3C|5M32|7W3H|8CVT|5T0G|5VFR|6MSG|6KWY|6MSE|6WJD|7W3K|6E5B|7W3A|5LF3|5A0Q|6R70|7QXP|7NAO|5VFT|7W38|7W3J|6XMJ|5LN3|7NAN|8CXB|5VFP|5LEZ|7NAP|6RGQ|7W3B|6MSD|5VFS|8CVS|7W37|6MSJ|5L4G|5LF7|5VFO|5LF0|7NHT|7LXV|5T0J|8CVR…	31.305	104.504	34.2338	7.34	53.1832	28.4	G	H	O14818:K204-O14818:C91	31.305	3	0	1	0	0	0
intra	O14818	K27	O14818	C91	PSMA7	PSMA7		4R3O|4R67|5A0Q|5GJQ|5GJR|5L4G|5LE5|5LEX|5LEY|5LEZ|5LF0|5LF1|5LF3|5LF4|5LF6|5LF7|5LN3|5M32|5T0C|5T0G|5T0H|5T0I|5T0J|5VFO|5VFP|5VFQ|5VFR|5VFS|5VFT|5VFU|6AVO|6E5B|6KWY|6MSB|6MSD|6MSE|6MSG|6MSH|6MSJ|6MSK|6R70|6REY|6RGQ|6WJD|6WJN|6XMJ|7AWE|7B12|7LXV|7NAN|7NAO|7NAP|7NAQ|7NHT|7PG9|7QXN|7QXP|7QXU|7QXW|7QXX|7QY7|7QYA|7QYB|7V5G|7V5M|7W37|7W38|7W39|7W3A|7W3B|7W3C|7W3F|7W3G|7W3H|7W3I|7W3J|7W3K|7W3M|8CVR|8CVS…	7W3G|7PG9|7B12|6MSK|5T0H|5LF1|5LF4|7W3F|7QXW|6AVO|5LE5|5LEY|7QXU|7NAQ|6MSH|7W39|5T0I|5LF6|7W3I|5GJR|7QYB|6WJN|4R3O|5LEX|5VFQ|5GJQ|6REY|7V5M|5VFU|4R67|7QXN|7QXX|7W3M|7V5G|7QY7|6MSB|5T0C|7W3C|5M32|7W3H|8CVT|5T0G|5VFR|6MSG|6KWY|6MSE|6WJD|7W3K|6E5B|7W3A|5LF3|5A0Q|6R70|7QXP|7NAO|5VFT|7W38|7W3J|6XMJ|5LN3|7NAN|8CXB|5VFP|5LEZ|7NAP|6RGQ|7W3B|6MSD|5VFS|8CVS|7W37|6MSJ|5L4G|5LF7|5VFO|5LF0|7NHT|7LXV|5T0J|8CVR…	27.5579	108.897	23.4915	5.105	30.445	25.13	H	H	O14818:K27-O14818:C91	23.4915	0	0	0	1	0	3
intra	O14908	K80	O14908	C100	GIPC1	GIPC1		-	-	-	-	10.1203	1.83	34.2707	15.1	H	E	O14908:K80-O14908:C100	10.1203	1	0	0	0	0	2
intra	O14920	K531	O14920	C524	IKBKB	IKBKB		4E3C|4KIK	4KIK|4E3C	14.4972	29.3833	14.2744	3.32	31.0445	8.88	H	H	O14920:K531-O14920:C524	14.2744	0	1	0	0	0	0
intra	O14929	K15	O14929	C101	HAT1	HAT1		2P0W|6VO5	6VO5|2P0W	-	-	14.4132	11.225	6.19581	23.47	H	T	O14929:K15-O14929:C101	6.19581	0	5	3	0	0	3
intra	O14929	K21	O14929	C101	HAT1	HAT1		2P0W|6VO5	6VO5|2P0W	-	-	16.5664	10.005	9.73712	24.805	H	T	O14929:K21-O14929:C101	9.73712	0	6	2	2	0	2
intra	O14929	K70	O14929	C27	HAT1	HAT1		2P0W|6VO5	6VO5|2P0W	7.60113	-	6.54218	1.98	27.1609	24.69	E	E	O14929:K70-O14929:C27	6.54218	0	0	0	1	0	0
intra	O14929	K26	O14929	C101	HAT1	HAT1		2P0W|6VO5	6VO5|2P0W	15.5279	-	13.8404	6.4	15.827	25.87	E	T	O14929:K26-O14929:C101	13.8404	0	1	0	0	0	0
intra	O14950	K151	O14950	C109	MYL12B	MYL12B		-	-	-	-	20.2617	13.24	48.0589	28.085	T	T	O14950:K151-O14950:C109	20.2617	0	0	1	4	0	3
intra	O14950	K164	O14950	C109	MYL12B	MYL12B		-	-	-	-	15.7115	7.105	35.8721	26.64	H	T	O14950:K164-O14950:C109	15.7115	0	0	0	0	0	2
intra	O14950	K150	O14950	C109	MYL12B	MYL12B		-	-	-	-	17.3834	6.855	48.8908	28.245	T	T	O14950:K150-O14950:C109	17.3834	0	0	0	0	0	2
intra	O14950	K9	O14950	C109	MYL12B	MYL12B		-	-	-	-	39.9148	28.69	53.7267	29.985	XX	T	O14950:K9-O14950:C109	39.9148	0	0	0	0	0	1
inter	O14979	K142	Q99729	C98	HNRNPDL	HNRNPAB	0	-	-	-	-	38.4342	15.565	-	-	T	E	O14979:K142-Q99729:C98	38.4342	1	0	0	1	0	0
inter	O14979	K162	Q99729	C98	HNRNPDL	HNRNPAB	0	-	-	-	-	34.1864	14.45	-	-	H	E	O14979:K162-Q99729:C98	34.1864	3	0	0	1	0	0
inter	O14979	K197	Q99729	C98	HNRNPDL	HNRNPAB	0	-	-	-	-	41.4753	14.71	-	-	S	E	O14979:K197-Q99729:C98	41.4753	4	0	1	2	1	3
inter	O14979	K204	Q99729	C98	HNRNPDL	HNRNPAB	0.548	-	-	-	-	40.6314	16.22	-	-	H	E	O14979:K204-Q99729:C98	40.6314	3	0	2	2	0	2
inter	O14979	K209	Q99729	C98	HNRNPDL	HNRNPAB	0.548	-	-	-	-	37.3229	15.645	-	-	S	E	O14979:K209-Q99729:C98	37.3229	0	3	2	2	0	2
inter	O14979	K212	Q99729	C98	HNRNPDL	HNRNPAB	0	-	-	-	-	32.4662	14.96	-	-	E	E	O14979:K212-Q99729:C98	32.4662	1	0	1	1	0	2
inter	O14979	K229	Q99729	C98	HNRNPDL	HNRNPAB	0	-	-	-	-	34.487	21.48	-	-	XX	E	O14979:K229-Q99729:C98	34.487	2	0	0	1	0	0
inter	O14979	K234	Q99729	C98	HNRNPDL	HNRNPAB	0.548	-	-	-	-	44.351	21.945	-	-	E	E	O14979:K234-Q99729:C98	44.351	0	0	0	1	0	1
inter	O14979	K216	Q99729	C98	HNRNPDL	HNRNPAB	0.548	-	-	-	-	29.4985	14.065	-	-	E	E	O14979:K216-Q99729:C98	29.4985	0	0	0	2	0	0
inter	O14979	K204	Q14103	C126	HNRNPDL	HNRNPD	0.831	-	-	-	-	37.9	21.145	-	-	H	E	O14979:K204-Q14103:C126	37.9	4	0	2	0	0	0
inter	O14979	K197	Q14103	C126	HNRNPDL	HNRNPD	0.831	-	-	-	-	38.7159	19.605	-	-	S	E	O14979:K197-Q14103:C126	38.7159	4	2	0	0	0	0
inter	O14979	K162	Q14103	C126	HNRNPDL	HNRNPD	0.831	-	-	-	-	32.9881	19.52	-	-	H	E	O14979:K162-Q14103:C126	32.9881	3	0	0	0	0	0
inter	O14979	K212	Q14103	C126	HNRNPDL	HNRNPD	0.831	-	-	-	-	31.3159	20.58	-	-	E	E	O14979:K212-Q14103:C126	31.3159	2	0	1	0	0	0
inter	O14979	K142	Q14103	C126	HNRNPDL	HNRNPD	0.831	-	-	-	-	34.2878	21.495	-	-	T	E	O14979:K142-Q14103:C126	34.2878	2	0	0	0	0	0
inter	O14979	K229	Q14103	C126	HNRNPDL	HNRNPD	0.831	-	-	-	-	28.9104	24.475	-	-	S	E	O14979:K229-Q14103:C126	28.9104	2	0	0	0	0	0
inter	O14979	K227	Q99729	C98	HNRNPDL	HNRNPAB	0	-	-	-	-	31.2289	19.175	-	-	T	E	O14979:K227-Q99729:C98	31.2289	1	0	0	0	0	0
inter	O14979	K227	Q14103	C126	HNRNPDL	HNRNPD	0.831	-	-	-	-	26.8156	22.475	-	-	T	E	O14979:K227-Q14103:C126	26.8156	1	0	0	0	0	0
inter	O14979	K209	Q14103	C126	HNRNPDL	HNRNPD	0.831	-	-	-	-	35.6602	20.975	-	-	S	E	O14979:K209-Q14103:C126	35.6602	1	2	2	0	0	0
inter	O14979	K149	Q14103	C126	HNRNPDL	HNRNPD	0.831	-	-	-	-	37.2758	19.64	-	-	E	E	O14979:K149-Q14103:C126	37.2758	1	0	0	0	0	0
inter	O14979	K161	Q99729	C98	HNRNPDL	HNRNPAB	0	-	-	-	-	32.1864	13.68	-	-	H	E	O14979:K161-Q99729:C98	32.1864	1	0	0	0	0	0
inter	O14979	K161	Q14103	C126	HNRNPDL	HNRNPD	0.831	-	-	-	-	31.4727	18.89	-	-	H	E	O14979:K161-Q14103:C126	31.4727	1	0	0	0	0	0
intra	O14979	K142	O14979	C177	HNRNPDL	HNRNPDL		7ZIR	-	-	-	11.3845	4.045	37.5553	18.84	T	E	O14979:K142-O14979:C177	11.3845	2	0	0	1	0	0
intra	O14979	K149	O14979	C177	HNRNPDL	HNRNPDL		7ZIR	-	-	-	10.2622	1.44	39.5204	18.59	E	E	O14979:K149-O14979:C177	10.2622	1	0	0	1	0	0
intra	O14979	K162	O14979	C177	HNRNPDL	HNRNPDL		7ZIR	-	-	-	9.92004	1.625	33.2438	18.225	H	E	O14979:K162-O14979:C177	9.92004	3	0	0	1	0	0
intra	O14979	K180	O14979	C277	HNRNPDL	HNRNPDL		7ZIR	-	-	-	29.1932	16.58	40.6906	23.12	E	E	O14979:K180-O14979:C277	29.1932	0	4	0	0	0	1
intra	O14979	K197	O14979	C177	HNRNPDL	HNRNPDL		7ZIR	-	-	-	7.0212	1.445	40.4162	17.235	S	E	O14979:K197-O14979:C177	7.0212	4	2	1	2	2	3
intra	O14979	K204	O14979	C177	HNRNPDL	HNRNPDL		7ZIR	-	-	-	17.1169	1.975	39.7479	19.42	H	E	O14979:K204-O14979:C177	17.1169	4	0	2	2	0	2
intra	O14979	K209	O14979	C177	HNRNPDL	HNRNPDL		7ZIR	-	-	-	21.0474	4.435	36.6748	20.345	S	E	O14979:K209-O14979:C177	21.0474	1	3	2	2	0	2
intra	O14979	K212	O14979	C177	HNRNPDL	HNRNPDL		7ZIR	-	-	-	19.1953	2.405	31.7644	19.64	E	E	O14979:K212-O14979:C177	19.1953	2	0	1	2	0	2
intra	O14979	K229	O14979	C177	HNRNPDL	HNRNPDL		7ZIR	-	-	-	23.8908	14.17	33.3879	23.28	S	E	O14979:K229-O14979:C177	23.8908	3	0	0	1	0	0
intra	O14979	K229	O14979	C277	HNRNPDL	HNRNPDL		7ZIR	-	-	-	27.3766	11.81	35.3861	26.375	S	E	O14979:K229-O14979:C277	27.3766	2	1	1	2	0	2
intra	O14979	K234	O14979	C277	HNRNPDL	HNRNPDL		7ZIR	-	-	-	16.9394	1.26	44.9223	25.55	E	E	O14979:K234-O14979:C277	16.9394	1	3	0	1	1	3
intra	O14979	K269	O14979	C277	HNRNPDL	HNRNPDL		7ZIR	-	-	-	14.1832	3.355	41.4039	27.775	T	E	O14979:K269-O14979:C277	14.1832	1	0	3	0	0	3
intra	O14979	K289	O14979	C277	HNRNPDL	HNRNPDL		7ZIR	-	-	-	19.4142	2.115	46.5694	25.805	H	E	O14979:K289-O14979:C277	19.4142	0	1	0	2	0	3
intra	O14979	K311	O14979	C277	HNRNPDL	HNRNPDL		7ZIR	-	-	-	15.2842	4.075	32.7691	26.03	H	E	O14979:K311-O14979:C277	15.2842	0	1	0	2	0	0
intra	O14979	K234	O14979	C177	HNRNPDL	HNRNPDL		7ZIR	-	-	-	22.3966	14.155	45.027	23.115	E	E	O14979:K234-O14979:C177	22.3966	0	0	0	3	1	1
intra	O14979	K216	O14979	C177	HNRNPDL	HNRNPDL		7ZIR	-	-	-	23.0454	2.845	28.5949	18.89	E	E	O14979:K216-O14979:C177	23.0454	0	0	0	2	0	0
intra	O14979	K227	O14979	C177	HNRNPDL	HNRNPDL		7ZIR	-	-	-	18.082	7.275	30.7369	21.535	S	E	O14979:K227-O14979:C177	18.082	2	0	0	0	0	0
intra	O14979	K227	O14979	C277	HNRNPDL	HNRNPDL		7ZIR	-	-	-	27.5285	14.415	36.9126	26.215	S	E	O14979:K227-O14979:C277	27.5285	0	0	0	1	0	0
intra	O14979	K212	O14979	C277	HNRNPDL	HNRNPDL		7ZIR	-	-	-	44.5618	17.895	51.6124	24.335	E	E	O14979:K212-O14979:C277	44.5618	0	0	0	1	0	0
intra	O14979	K204	O14979	C277	HNRNPDL	HNRNPDL		7ZIR	-	-	-	40.8612	16.865	55.8912	25.295	H	E	O14979:K204-O14979:C277	40.8612	0	2	0	0	0	0
intra	O14979	K161	O14979	C177	HNRNPDL	HNRNPDL		7ZIR	-	-	-	13.6456	1.485	31.3848	18.505	H	E	O14979:K161-O14979:C177	13.6456	1	0	0	0	0	0
intra	O14981	K1599	O14981	C1579	BTAF1	BTAF1		-	-	-	-	-	-	-	-	-	-	O14981:K1599-O14981:C1579	0	0	0	0	1	0	0
intra	O15020	K1357	O15020	C1287	SPTBN2	SPTBN2		1WJM|1WYQ|6ANU	-	-	-	-	-	-	-	-	-	O15020:K1357-O15020:C1287	0	0	0	0	1	0	0
intra	O15067	K25	O15067	C108	PFAS	PFAS		-	-	-	-	34.1418	5.4	46.0598	30.255	H	H	O15067:K25-O15067:C108	34.1418	0	0	0	1	0	0
intra	O15067	K279	O15067	C318	PFAS	PFAS		-	-	-	-	39.8221	4.975	64.7943	30.7	E	S	O15067:K279-O15067:C318	39.8221	0	0	0	1	0	0
intra	O15084	K205	O15084	C201	ANKRD28	ANKRD28		-	-	-	-	13.2753	2.01	121.545	31.585	T	XX	O15084:K205-O15084:C201	13.2753	1	0	1	1	0	1
intra	O15144	K65	O15144	C120	ARPC2	ARPC2		6UHC|6YW6|6YW7	6YW7|6YW6|6UHC	10.6963	-	11.6247	1.66	69.9355	11.18	H	H	O15144:K65-O15144:C120	10.6963	0	0	1	0	0	3
intra	O15144	K77	O15144	C120	ARPC2	ARPC2		6UHC|6YW6|6YW7	6YW7|6YW6|6UHC	11.104	-	6.87108	1.42	75.5817	12.325	H	H	O15144:K77-O15144:C120	6.87108	1	0	1	0	0	3
intra	O15144	K136	O15144	C120	ARPC2	ARPC2		6UHC|6YW6|6YW7	6YW7|6YW6|6UHC	22.9762	-	24.1966	6.525	75.735	16.9	XX	H	O15144:K136-O15144:C120	22.9762	0	0	0	1	0	0
intra	O15144	K117	O15144	C120	ARPC2	ARPC2		6UHC|6YW6|6YW7	6YW7|6YW6|6UHC	4.95382	-	5.17882	0.865	68.6182	11.045	H	H	O15144:K117-O15144:C120	4.95382	0	1	0	0	0	0
intra	O15226	K524	O15226	C453	NKRF	NKRF		-	-	-	-	16.5669	11.125	51.3012	29.95	T	H	O15226:K524-O15226:C453	16.5669	1	0	0	0	0	0
intra	O15226	K500	O15226	C453	NKRF	NKRF		-	-	-	-	11.0748	2.115	49.055	28.535	H	H	O15226:K500-O15226:C453	11.0748	0	1	0	0	0	0
intra	O15226	K411	O15226	C424	NKRF	NKRF		-	-	-	-	27.916	26.04	57.3875	31.13	H	XX	O15226:K411-O15226:C424	27.916	2	0	0	0	0	0
intra	O15260	K22	O15260	C32	SURF4	SURF4		-	-	-	-	14.3731	7.23	28.7446	27.82	T	H	O15260:K22-O15260:C32	14.3731	4	6	1	3	3	3
intra	O15269	K118	O15269	C133	SPTLC1	SPTLC1		6M4N|6M4O|7CQI|7CQK|7K0I|7K0J|7K0K|7K0L|7K0M|7K0N|7K0O|7K0P|7K0Q	7K0O|7K0J|6M4N|7K0P|7K0L|7K0I|7K0M|7CQK|7CQI|7K0K|7K0Q|6M4O|7K0N	22.4837	102.503	19.9686	4.445	13.7309	4.04	H	S	O15269:K118-O15269:C133	13.7309	0	4	0	0	0	0
intra	O15269	K210	O15269	C438	SPTLC1	SPTLC1		6M4N|6M4O|7CQI|7CQK|7K0I|7K0J|7K0K|7K0L|7K0M|7K0N|7K0O|7K0P|7K0Q	7K0O|7K0J|6M4N|7K0P|7K0L|7K0I|7K0M|7CQK|7CQI|7K0K|7K0Q|6M4O|7K0N	10.3489	72.8045	12.3371	1.825	33.3995	5.88	XX	S	O15269:K210-O15269:C438	10.3489	0	3	0	0	0	0
intra	O15294	K540	O15294	C531	OGT	OGT		1W3B|3PE3|3PE4|3TAX|4AY5|4AY6|4CDR|4GYW|4GYY|4GZ3|4GZ5|4GZ6|4N39|4N3A|4N3B|4N3C|4XI9|4XIF|5BNW|5C1D|5HGV|5LVV|5LWV|5NPR|5NPS|5VIE|5VIF|6E37|6EOU|6IBO|6MA1|6MA2|6MA3|6MA4|6MA5|6Q4M|6TKA|7NTF	6IBO|6Q4M|6EOU	13.4358	-	15.3167	2.58	68.387	16.75	XX	H	O15294:K540-O15294:C531	13.4358	0	1	0	0	0	0
inter	O15347	K28	P09429	C106	HMGB3	HMGB1	0	-	-	-	-	59.4972	27.245	-	-	H	H	O15347:K28-P09429:C106	59.4972	0	0	1	2	0	0
inter	O15347	K28	P26583	C106	HMGB3	HMGB2	0	-	-	-	-	56.4389	27.61	-	-	H	H	O15347:K28-P26583:C106	56.4389	1	0	1	2	0	0
inter	O15347	K88	P26583	C106	HMGB3	HMGB2	0	-	-	-	-	32.2676	22.54	-	-	XX	H	O15347:K88-P26583:C106	32.2676	3	0	1	1	0	2
inter	O15347	K30	B2RPK0	C23	HMGB3	HMGB1P1	0.418	-	-	-	-	76.6931	28.6	-	-	H	H	O15347:K30-B2RPK0:C23	76.6931	0	0	0	0	0	3
inter	O15347	K30	P26583	C23	HMGB3	HMGB2	0	-	-	-	-	75.0908	29.445	-	-	H	H	O15347:K30-P26583:C23	75.0908	0	0	0	0	0	3
inter	O15347	K30	P09429	C23	HMGB3	HMGB1	0	-	-	-	-	78.5049	29.085	-	-	H	H	O15347:K30-P09429:C23	78.5049	0	0	0	0	0	3
inter	O15347	K44	P26583	C106	HMGB3	HMGB2	0	-	-	-	-	53.3303	27.32	-	-	H	H	O15347:K44-P26583:C106	53.3303	0	0	0	1	0	0
inter	O15347	K87	P26583	C106	HMGB3	HMGB2	0	-	-	-	-	28.82	23.555	-	-	XX	H	O15347:K87-P26583:C106	28.82	3	0	1	0	0	0
inter	O15347	K59	P26583	C106	HMGB3	HMGB2	0	-	-	-	-	57.516	26.61	-	-	H	H	O15347:K59-P26583:C106	57.516	1	0	1	0	0	0
intra	O15347	K112	O15347	C104	HMGB3	HMGB3		-	-	-	-	12.0267	2.015	57.7667	24.45	H	H	O15347:K112-O15347:C104	12.0267	3	2	3	2	2	3
intra	O15347	K161	O15347	C104	HMGB3	HMGB3		-	-	-	-	27.9222	5.92	38.2031	24.165	H	H	O15347:K161-O15347:C104	27.9222	0	0	1	2	0	2
intra	O15347	K30	O15347	C23	HMGB3	HMGB3		-	-	-	-	10.3969	2.52	35.4392	20.52	H	H	O15347:K30-O15347:C23	10.3969	0	5	0	0	1	3
intra	O15347	K174	O15347	C104	HMGB3	HMGB3		-	-	-	-	40.2447	24.635	39.9234	27.96	XX	H	O15347:K174-O15347:C104	39.9234	0	0	0	1	0	0
intra	O15347	K170	O15347	C104	HMGB3	HMGB3		-	-	-	-	42.5798	22.23	34.522	27.335	S	H	O15347:K170-O15347:C104	34.522	0	0	0	1	0	0
intra	O15347	K145	O15347	C104	HMGB3	HMGB3		-	-	-	-	11.7693	1.985	49.625	23.74	H	H	O15347:K145-O15347:C104	11.7693	0	0	0	1	0	0
intra	O15347	K125	O15347	C104	HMGB3	HMGB3		-	-	-	-	11.2435	1.73	48.5339	23.43	H	H	O15347:K125-O15347:C104	11.2435	0	0	0	2	0	0
intra	O15347	K82	O15347	C104	HMGB3	HMGB3		-	-	-	-	38.2725	21.07	28.8551	22.585	T	H	O15347:K82-O15347:C104	28.8551	0	0	0	2	0	1
intra	O15347	K76	O15347	C104	HMGB3	HMGB3		-	-	-	-	36.6301	19.515	38.2298	22.4	H	H	O15347:K76-O15347:C104	36.6301	0	0	0	1	0	2
intra	O15347	K88	O15347	C104	HMGB3	HMGB3		-	-	-	-	29.4157	10.955	32.0768	22.34	XX	H	O15347:K88-O15347:C104	29.4157	0	0	0	1	0	0
intra	O15347	K30	O15347	C104	HMGB3	HMGB3		-	-	-	-	53.7408	24.115	60.207	25.445	H	H	O15347:K30-O15347:C104	53.7408	0	0	0	1	0	0
intra	O15347	K28	O15347	C104	HMGB3	HMGB3		-	-	-	-	49.7949	23.22	58.2412	24.875	H	H	O15347:K28-O15347:C104	49.7949	0	0	0	2	0	0
intra	O15347	K65	O15347	C104	HMGB3	HMGB3		-	-	-	-	34.0506	21.36	49.9729	23.81	H	H	O15347:K65-O15347:C104	34.0506	2	0	0	0	0	0
intra	O15355	K128	O15355	C241	PPM1G	PPM1G		-	-	-	-	71.2047	31.295	101.669	31.34	XX	XX	O15355:K128-O15355:C241	71.2047	1	0	0	1	0	0
intra	O15355	K172	O15355	C164	PPM1G	PPM1G		-	-	-	-	24.458	16.145	101.09	31.32	XX	XX	O15355:K172-O15355:C164	24.458	3	6	2	0	1	3
intra	O15355	K209	O15355	C241	PPM1G	PPM1G		-	-	-	-	93.202	30.92	56.1808	30.875	XX	XX	O15355:K209-O15355:C241	56.1808	3	3	0	2	1	2
intra	O15355	K172	O15355	C13	PPM1G	PPM1G		-	-	-	-	58.7491	30.41	71.4503	30.4	XX	E	O15355:K172-O15355:C13	58.7491	0	0	0	1	1	0
intra	O15355	K253	O15355	C241	PPM1G	PPM1G		-	-	-	-	40.3576	22.155	132.933	31.515	XX	XX	O15355:K253-O15355:C241	40.3576	0	0	0	1	0	0
intra	O15355	K209	O15355	C164	PPM1G	PPM1G		-	-	-	-	105.001	31.085	93.7113	31.39	XX	XX	O15355:K209-O15355:C164	93.7113	1	0	0	0	0	0
intra	O15355	K339	O15355	C351	PPM1G	PPM1G		-	-	-	-	21.7334	1.935	43.7513	22.165	T	E	O15355:K339-O15355:C351	21.7334	0	0	0	1	0	2
intra	O15355	K172	O15355	C241	PPM1G	PPM1G		-	-	-	-	132.646	31.47	57.695	31.155	XX	XX	O15355:K172-O15355:C241	57.695	0	0	0	1	0	3
intra	O15355	K128	O15355	C164	PPM1G	PPM1G		-	-	-	-	63.5497	30.94	21.9665	29.075	XX	XX	O15355:K128-O15355:C164	21.9665	1	0	0	0	0	0
intra	O15371	K275	O15371	C258	EIF3D	EIF3D		6YBD|6YBS|6ZMW|6ZON|6ZP4|6ZVJ|7A09|7QP6|7QP7|8PPL	7QP6|7QP7|6ZMW|7A09|6ZVJ|6ZON|6ZP4	22.8452	-	25.597	2.365	50.6332	27.715	E	G	O15371:K275-O15371:C258	22.8452	2	0	3	2	2	2
intra	O15371	K350	O15371	C327	EIF3D	EIF3D		6YBD|6YBS|6ZMW|6ZON|6ZP4|6ZVJ|7A09|7QP6|7QP7|8PPL	7QP6|7QP7|6ZMW|7A09|6ZVJ|6ZON|6ZP4	19.7794	-	18.007	5.08	21.6702	27.91	G	T	O15371:K350-O15371:C327	18.007	0	2	0	1	2	1
intra	O15371	K215	O15371	C195	EIF3D	EIF3D		6YBD|6YBS|6ZMW|6ZON|6ZP4|6ZVJ|7A09|7QP6|7QP7|8PPL	7QP6|7QP7|6ZMW|7A09|6ZVJ|6ZON|6ZP4	32.6455	-	39.2762	3.535	41.1202	28.685	E	E	O15371:K215-O15371:C195	32.6455	0	0	0	1	0	0
intra	O15371	K514	O15371	C258	EIF3D	EIF3D		6YBD|6YBS|6ZMW|6ZON|6ZP4|6ZVJ|7A09|7QP6|7QP7	7QP6|7QP7|6ZMW|7A09|6ZVJ|6ZON|6ZP4	11.3726	-	17.178	1.605	38.9312	27.07	S	G	O15371:K514-O15371:C258	11.3726	2	0	1	0	0	0
intra	O15371	K275	O15371	C327	EIF3D	EIF3D		6YBD|6YBS|6ZMW|6ZON|6ZP4|6ZVJ|7A09|7QP6|7QP7|8PPL	7QP6|7QP7|6ZMW|7A09|6ZVJ|6ZON|6ZP4	38.3946	-	43.0953	4.15	50.8673	28.2	E	T	O15371:K275-O15371:C327	38.3946	0	0	0	0	0	2
intra	O15371	K215	O15371	C258	EIF3D	EIF3D		6YBD|6YBS|6ZMW|6ZON|6ZP4|6ZVJ|7A09|7QP6|7QP7	7QP6|7QP7|6ZMW|7A09|6ZVJ|6ZON|6ZP4	35.5703	-	32.7237	3.555	52.0493	27.95	E	G	O15371:K215-O15371:C258	32.7237	1	0	1	0	0	0
intra	O15371	K215	O15371	C327	EIF3D	EIF3D		6YBD|6YBS|6ZMW|6ZON|6ZP4|6ZVJ|7A09|7QP6|7QP7	7QP6|7QP7|6ZMW|7A09|6ZVJ|6ZON|6ZP4	10.1336	-	13.8373	1.655	38.1108	28.58	E	T	O15371:K215-O15371:C327	10.1336	0	0	1	0	0	0
inter	O15372	K241	Q14152	C478	EIF3H	EIF3A	0.999	3J8B|3J8C|6YBD|6ZMW|6ZON|6ZP4|6ZVJ|7A09|7QP6|7QP7	7QP7|6ZMW|7QP6|3J8B|6YBD|3J8C|7A09|6ZP4|6ZON|6ZVJ	16.4955	-	15.2438	8.33	-	-	H	T	O15372:K241-Q14152:C478	15.2438	0	2	0	0	0	0
intra	O15372	K269	O15372	C327	EIF3H	EIF3H		3J8B|3J8C|6YBD|6ZMW|6ZON|6ZP4|6ZVJ|7A09|7QP6|7QP7|8PPL	6ZVJ|3J8C|6YBD|6ZP4|7QP7|6ZON|7QP6|3J8B|7A09|6ZMW	21.1765	-	33.7788	17.685	47.0365	28.165	H	H	O15372:K269-O15372:C327	21.1765	1	0	1	1	0	1
intra	O15372	K274	O15372	C327	EIF3H	EIF3H		3J8B|3J8C|6YBD|6ZMW|6ZON|6ZP4|6ZVJ|7A09|7QP6|7QP7|8PPL	6ZVJ|3J8C|6YBD|6ZP4|7QP7|6ZON|7QP6|3J8B|7A09|6ZMW	26.7117	-	41.0654	19.885	54.2593	28.53	H	H	O15372:K274-O15372:C327	26.7117	3	0	3	3	0	3
intra	O15372	K303	O15372	C327	EIF3H	EIF3H		3J8B|3J8C|6YBD|6ZMW|6ZON|6ZP4|6ZVJ|7A09|7QP6|7QP7|8PPL	6ZVJ|3J8C|6YBD|6ZP4|7QP7|6ZON|7QP6|3J8B|7A09|6ZMW	46.7364	-	41.2644	21.28	55.5411	29.42	H	H	O15372:K303-O15372:C327	41.2644	0	0	1	1	0	3
intra	O15372	K306	O15372	C327	EIF3H	EIF3H		3J8B|3J8C|6YBD|6ZMW|6ZON|6ZP4|6ZVJ|7A09|7QP6|7QP7|8PPL	6ZVJ|3J8C|6YBD|6ZP4|7QP7|6ZON|7QP6|3J8B|7A09|6ZMW	37.9227	-	39.3783	18.74	53.2454	29.07	XX	H	O15372:K306-O15372:C327	37.9227	2	1	3	4	0	3
intra	O15372	K241	O15372	C177	EIF3H	EIF3H		3J8B|3J8C|6YBD|6ZMW|6ZON|6ZP4|6ZVJ|7A09|7QP6|7QP7|8PPL	6ZVJ|3J8C|6YBD|6ZP4|7QP7|6ZON|7QP6|3J8B|7A09|6ZMW	32.8322	-	43.4991	25.97	53.6435	27.76	H	H	O15372:K241-O15372:C177	32.8322	0	0	0	1	0	2
intra	O15372	K221	O15372	C177	EIF3H	EIF3H		3J8B|3J8C|6YBD|6ZMW|6ZON|6ZP4|6ZVJ|7A09|7QP6|7QP7|8PPL	6ZVJ|3J8C|6YBD|6ZP4|7QP7|6ZON|7QP6|3J8B|7A09|6ZMW	49.1647	-	43.2314	21.72	45.6469	25.835	H	H	O15372:K221-O15372:C177	43.2314	0	0	0	1	0	0
intra	O15372	K24	O15372	C177	EIF3H	EIF3H		3J8B|3J8C|6YBD|6ZMW|6ZON|6ZP4|6ZVJ|7A09|7QP6|7QP7	6ZVJ|3J8C|6YBD|6ZP4|7QP7|6ZON|7QP6|3J8B|7A09|6ZMW	-	-	37.049	25.995	85.1808	30.27	XX	H	O15372:K24-O15372:C177	37.049	1	2	0	0	0	0
intra	O15382	K377	O15382	C147	BCAT2	BCAT2		1EKF|1EKP|1EKV|1KT8|1KTA|2A1H|2HDK|2HG8|2HGW|2HGX|2HHF|5BWR|5BWT|5BWU|5BWV|5BWW|5BWX|5CR5|5HNE|5I5S|5I5T|5I5U|5I5V|5I5W|5I5X|5I5Y|5I60|5MPR|6PRX	-	-	-	23.6256	2.08	56.8783	4.175	H	H	O15382:K377-O15382:C147	23.6256	1	0	0	0	0	0
intra	O15400	K55	O15400	C28	STX7	STX7		-	-	-	-	14.394	1.375	42.0506	23.61	H	H	O15400:K55-O15400:C28	14.394	3	4	3	2	0	3
inter	O15446	K76	P12277	C254	POLR1G	CKB	0	-	-	-	-	66.2783	29.03	-	-	E	H	O15446:K76-P12277:C254	66.2783	0	0	0	1	0	1
intra	O15511	K13	O15511	C45	ARPC5	ARPC5		6UHC|6YW7	6YW7|6UHC	55.6066	-	65.7941	29.5	73.9148	30.18	XX	H	O15511:K13-O15511:C45	55.6066	0	1	1	0	0	2
intra	O15511	K67	O15511	C45	ARPC5	ARPC5		6UHC|6YW7	6YW7|6UHC	28.7279	-	25.7348	4.88	52.6862	12.8	XX	H	O15511:K67-O15511:C45	25.7348	4	3	2	3	0	1
intra	O15511	K93	O15511	C45	ARPC5	ARPC5		6UHC|6YW7	6YW7|6UHC	15.8449	-	22.4405	2.06	41.2916	7.41	H	H	O15511:K93-O15511:C45	15.8449	0	2	1	0	0	1
intra	O15511	K60	O15511	C45	ARPC5	ARPC5		6UHC|6YW7	6YW7|6UHC	13.6888	-	14.8092	1.85	49.4305	9.34	S	H	O15511:K60-O15511:C45	13.6888	1	2	0	0	0	0
inter	O15523	K206	O00571	C223	DDX3Y	DDX3X	0.528	-	-	-	-	48.6223	29.155	-	-	H	E	O15523:K206-O00571:C223	48.6223	0	0	0	4	0	3
inter	O15523	K489	O00571	C298	DDX3Y	DDX3X	0.528	-	-	-	-	50.991	29.21	-	-	S	E	O15523:K489-O00571:C298	50.991	0	0	0	0	0	2
inter	O15523	K262	O00571	C298	DDX3Y	DDX3X	0.528	-	-	-	-	58.6882	29.14	-	-	XX	E	O15523:K262-O00571:C298	58.6882	0	0	0	1	0	2
inter	O15523	K489	O00571	C468	DDX3Y	DDX3X	0.528	-	-	-	-	37.4343	28.98	-	-	S	E	O15523:K489-O00571:C468	37.4343	0	0	0	4	0	3
inter	O15523	K262	O00571	C317	DDX3Y	DDX3X	0.528	-	-	-	-	64.3395	29.53	-	-	XX	XX	O15523:K262-O00571:C317	64.3395	0	0	0	1	0	0
inter	O15523	K66	O00571	C298	DDX3Y	DDX3X	0.528	-	-	-	-	84.0349	30.93	-	-	XX	E	O15523:K66-O00571:C298	84.0349	0	0	0	1	0	0
inter	O15523	K206	Q9NQI0	C331	DDX3Y	DDX4	0	-	-	-	-	61.3126	29.665	-	-	H	E	O15523:K206-Q9NQI0:C331	61.3126	0	0	0	3	0	2
intra	O15523	K206	O15523	C221	DDX3Y	DDX3Y		-	-	-	-	10.4035	2.065	59.3881	29.81	H	E	O15523:K206-O15523:C221	10.4035	1	0	0	4	0	3
intra	O15523	K489	O15523	C296	DDX3Y	DDX3Y		-	-	-	-	31.4198	21.63	33.5033	28.325	S	E	O15523:K489-O15523:C296	31.4198	0	0	0	0	0	2
intra	O15523	K489	O15523	C466	DDX3Y	DDX3Y		-	-	-	-	9.13247	1.76	49.9058	29.265	S	E	O15523:K489-O15523:C466	9.13247	0	0	0	4	0	3
intra	O15523	K333	O15523	C315	DDX3Y	DDX3Y		-	-	-	-	14.3783	1.62	44.9569	29.265	S	XX	O15523:K333-O15523:C315	14.3783	0	0	0	2	0	0
intra	O15523	K262	O15523	C296	DDX3Y	DDX3Y		-	-	-	-	16.3897	2.4	42.2766	28.925	XX	E	O15523:K262-O15523:C296	16.3897	0	0	0	1	0	2
intra	O15523	K262	O15523	C315	DDX3Y	DDX3Y		-	-	-	-	9.1152	1.95	46.0099	29.23	XX	XX	O15523:K262-O15523:C315	9.1152	0	0	0	1	0	0
intra	O15523	K66	O15523	C296	DDX3Y	DDX3Y		-	-	-	-	60.4767	30.215	76.6195	30.785	XX	E	O15523:K66-O15523:C296	60.4767	0	0	0	2	0	0
intra	O43143	K786	O43143	C774	DHX15	DHX15		5XDR|6ID1|6SH6|6SH7|8EJM	6SH7|6ID1|5XDR|8EJM|6SH6	18.7147	-	16.5226	3.365	58.794	29.465	H	S	O43143:K786-O43143:C774	16.5226	0	3	0	0	0	2
intra	O43148	K190	O43148	C206	RNMT	RNMT		3BGV|3EPP|5E8J|5E9J|5E9W	5E9W|5E9J|5E8J	21.9679	-	21.925	2.075	52.4081	24.435	H	XX	O43148:K190-O43148:C206	21.925	0	0	1	0	0	0
intra	O43172	K284	O43172	C342	PRPF4	PRPF4		3JCR|5O9Z|6AH0|6QW6|6QX9	6QX9|6QW6|3JCR|6AH0	23.6258	-	18.5339	2.235	47.1288	27.61	T	E	O43172:K284-O43172:C342	18.5339	0	0	0	1	0	0
intra	O43172	K284	O43172	C299	PRPF4	PRPF4		3JCR|5O9Z|6AH0|6QW6|6QX9	6QX9|6QW6|3JCR|6AH0	19.2095	-	14.0764	1.755	57.134	28.47	T	E	O43172:K284-O43172:C299	14.0764	1	0	0	0	0	0
intra	O43175	K289	O43175	C19	PHGDH	PHGDH		2G76|5N53|5N6C|5NZO|5NZP|5NZQ|5OFM|5OFV|5OFW|6CWA|6PLF|6PLG|6RIH|6RJ2|6RJ3|6RJ5|6RJ6|7CVP|7DKM|7EWH|7VA1	6PLF|7CVP|6PLG|5NZP|5NZQ|5OFW|5N53|5NZO|7DKM|5OFM|5N6C|5OFV	12.6967	48.8869	15.512	2.875	45.33	7.705	H	H	O43175:K289-O43175:C19	12.6967	0	1	0	0	0	0
intra	O43175	K33	O43175	C48	PHGDH	PHGDH		2G76|5N53|5N6C|5NZO|5NZP|5NZQ|5OFM|5OFV|5OFW|6CWA|6PLF|6PLG|6RIH|6RJ2|6RJ3|6RJ5|6RJ6|7CVP|7DKM|7EWH|7VA1	6PLF|7CVP|6PLG|5NZP|5NZQ|5OFW|5N53|5NZO|7DKM|5OFM|5N6C|5OFV	12.4601	76.6995	13.055	2.165	81.9537	15.74	XX	XX	O43175:K33-O43175:C48	12.4601	0	5	0	1	1	1
intra	O43175	K384	O43175	C281	PHGDH	PHGDH		2G76|5N53|5N6C|5NZO|5NZP|5NZQ|5OFM|5OFV|5OFW|6CWA|6PLF|6PLG|6RIH|6RJ2|6RJ3|6RJ5|6RJ6|7CVP|7DKM|7EWH|7VA1	6PLF|7CVP|6PLG|5NZP|5NZQ|5OFW|5N53|5NZO|7DKM|5OFM|5N6C|5OFV	-	-	50.4714	19.66	66.1408	21.72	S	XX	O43175:K384-O43175:C281	50.4714	4	0	2	3	2	3
intra	O43175	K384	O43175	C369	PHGDH	PHGDH		2G76|5N53|5N6C|5NZO|5NZP|5NZQ|5OFM|5OFV|5OFW|6CWA|6PLF|6PLG|6RIH|6RJ2|6RJ3|6RJ5|6RJ6|7CVP|7DKM|7EWH|7VA1	6PLF|7CVP|6PLG|5NZP|5NZQ|5OFW|5N53|5NZO|7DKM|5OFM|5N6C|5OFV	-	-	22.1825	14.05	98.5027	26.905	S	H	O43175:K384-O43175:C369	22.1825	2	0	0	2	0	2
intra	O43175	K394	O43175	C281	PHGDH	PHGDH		2G76|5N53|5N6C|5NZO|5NZP|5NZQ|5OFM|5OFV|5OFW|6CWA|6PLF|6PLG|6RIH|6RJ2|6RJ3|6RJ5|6RJ6|7CVP|7DKM|7EWH|7VA1	6PLF|7CVP|6PLG|5NZP|5NZQ|5OFW|5N53|5NZO|7DKM|5OFM|5N6C|5OFV	-	-	42.8048	9.17	58.1476	11.46	H	XX	O43175:K394-O43175:C281	42.8048	4	0	3	2	0	3
intra	O43175	K394	O43175	C369	PHGDH	PHGDH		2G76|5N53|5N6C|5NZO|5NZP|5NZQ|5OFM|5OFV|5OFW|6CWA|6PLF|6PLG|6RIH|6RJ2|6RJ3|6RJ5|6RJ6|7CVP|7DKM|7EWH|7VA1	6PLF|7CVP|6PLG|5NZP|5NZQ|5OFW|5N53|5NZO|7DKM|5OFM|5N6C|5OFV	-	-	11.7302	2.98	88.1104	22.04	H	H	O43175:K394-O43175:C369	11.7302	4	4	3	3	3	3
intra	O43175	K58	O43175	C19	PHGDH	PHGDH		2G76|5N53|5N6C|5NZO|5NZP|5NZQ|5OFM|5OFV|5OFW|6CWA|6PLF|6PLG|6RIH|6RJ2|6RJ3|6RJ5|6RJ6|7CVP|7DKM|7EWH|7VA1	6PLF|7CVP|6PLG|5NZP|5NZQ|5OFW|5N53|5NZO|7DKM|5OFM|5N6C|5OFV	19.4329	60.5602	19.4662	2.67	59.6539	12.06	XX	H	O43175:K58-O43175:C19	19.4329	1	0	0	0	0	2
intra	O43175	K58	O43175	C281	PHGDH	PHGDH		2G76|5N53|5N6C|5NZO|5NZP|5NZQ|5OFM|5OFV|5OFW|6CWA|6PLF|6PLG|6RIH|6RJ2|6RJ3|6RJ5|6RJ6|7CVP|7DKM|7EWH|7VA1	6PLF|7CVP|6PLG|5NZP|5NZQ|5OFW|5N53|5NZO|7DKM|5OFM|5N6C|5OFV	20.7905	40.1583	24.4405	5.245	37.1029	7.13	XX	XX	O43175:K58-O43175:C281	20.7905	0	0	2	1	0	3
intra	O43175	K58	O43175	C48	PHGDH	PHGDH		2G76|5N53|5N6C|5NZO|5NZP|5NZQ|5OFM|5OFV|5OFW|6CWA|6PLF|6PLG|6RIH|6RJ2|6RJ3|6RJ5|6RJ6|7CVP|7DKM|7EWH|7VA1	6PLF|7CVP|6PLG|5NZP|5NZQ|5OFW|5N53|5NZO|7DKM|5OFM|5N6C|5OFV	16.6707	73.3228	17.5967	2.265	76.3758	14.415	XX	XX	O43175:K58-O43175:C48	16.6707	1	4	3	2	3	3
intra	O43175	K21	O43175	C19	PHGDH	PHGDH		2G76|5N53|5N6C|5NZO|5NZP|5NZQ|5OFM|5OFV|5OFW|6CWA|6PLF|6PLG|6RIH|6RJ2|6RJ3|6RJ5|6RJ6|7CVP|7DKM|7EWH|7VA1	6PLF|7CVP|6PLG|5NZP|5NZQ|5OFW|5N53|5NZO|7DKM|5OFM|5N6C|5OFV	5.34303	65.2292	5.51189	0.88	63.9074	11.6	H	H	O43175:K21-O43175:C19	5.34303	4	4	3	1	0	0
intra	O43175	K384	O43175	C254	PHGDH	PHGDH		2G76|5N53|5N6C|5NZO|5NZP|5NZQ|5OFM|5OFV|5OFW|6CWA|6PLF|6PLG|6RIH|6RJ2|6RJ3|6RJ5|6RJ6|7CVP|7DKM|7EWH|7VA1	6PLF|7CVP|6PLG|5NZP|5NZQ|5OFW|5N53|5NZO|7DKM|5OFM|5N6C|5OFV	-	-	58.6929	21.105	64.359	20.045	S	E	O43175:K384-O43175:C254	58.6929	0	0	0	0	0	3
intra	O43175	K364	O43175	C254	PHGDH	PHGDH		2G76|5N53|5N6C|5NZO|5NZP|5NZQ|5OFM|5OFV|5OFW|6CWA|6PLF|6PLG|6RIH|6RJ2|6RJ3|6RJ5|6RJ6|7CVP|7DKM|7EWH|7VA1	6PLF|7CVP|6PLG|5NZP|5NZQ|5OFW|5N53|5NZO|7DKM|5OFM|5N6C|5OFV	-	-	53.2367	14.24	60.2619	13.965	T	E	O43175:K364-O43175:C254	53.2367	0	0	0	0	0	2
intra	O43175	K394	O43175	C234	PHGDH	PHGDH		2G76|5N53|5N6C|5NZO|5NZP|5NZQ|5OFM|5OFV|5OFW|6CWA|6PLF|6PLG|6RIH|6RJ2|6RJ3|6RJ5|6RJ6|7CVP|7DKM|7EWH|7VA1	6PLF|7CVP|6PLG|5NZP|5NZQ|5OFW|5N53|5NZO|7DKM|5OFM|5N6C|5OFV	-	-	36.9972	8.85	60.4858	11.385	H	XX	O43175:K394-O43175:C234	36.9972	0	0	0	1	0	0
intra	O43175	K364	O43175	C281	PHGDH	PHGDH		2G76|5N53|5N6C|5NZO|5NZP|5NZQ|5OFM|5OFV|5OFW|6CWA|6PLF|6PLG|6RIH|6RJ2|6RJ3|6RJ5|6RJ6|7CVP|7DKM|7EWH|7VA1	6PLF|7CVP|6PLG|5NZP|5NZQ|5OFW|5N53|5NZO|7DKM|5OFM|5N6C|5OFV	-	-	49.0964	12.6	61.502	14.505	T	XX	O43175:K364-O43175:C281	49.0964	0	0	0	1	0	0
intra	O43175	K394	O43175	C19	PHGDH	PHGDH		2G76|5N53|5N6C|5NZO|5NZP|5NZQ|5OFM|5OFV|5OFW|6CWA|6PLF|6PLG|6RIH|6RJ2|6RJ3|6RJ5|6RJ6|7CVP|7DKM|7EWH|7VA1	6PLF|7CVP|6PLG|5NZP|5NZQ|5OFW|5N53|5NZO|7DKM|5OFM|5N6C|5OFV	-	-	34.4732	5.705	71.1946	16.045	H	H	O43175:K394-O43175:C19	34.4732	1	0	0	0	0	0
intra	O43175	K21	O43175	C18	PHGDH	PHGDH		2G76|5N53|5N6C|5NZO|5NZP|5NZQ|5OFM|5OFV|5OFW|6CWA|6PLF|6PLG|6RIH|6RJ2|6RJ3|6RJ5|6RJ6|7CVP|7DKM|7EWH|7VA1	6PLF|7CVP|6PLG|5NZP|5NZQ|5OFW|5N53|5NZO|7DKM|5OFM|5N6C|5OFV	4.84401	64.1396	5.5318	1.055	64.3548	12.61	H	H	O43175:K21-O43175:C18	4.84401	4	4	3	0	0	0
intra	O43175	K58	O43175	C254	PHGDH	PHGDH		2G76|5N53|5N6C|5NZO|5NZP|5NZQ|5OFM|5OFV|5OFW|6CWA|6PLF|6PLG|6RIH|6RJ2|6RJ3|6RJ5|6RJ6|7CVP|7DKM|7EWH|7VA1	6PLF|7CVP|6PLG|5NZP|5NZQ|5OFW|5N53|5NZO|7DKM|5OFM|5N6C|5OFV	34.6083	36.6707	40.272	7.015	34.806	6.2	XX	E	O43175:K58-O43175:C254	34.6083	0	0	0	0	0	2
intra	O43175	K58	O43175	C234	PHGDH	PHGDH		2G76|5N53|5N6C|5NZO|5NZP|5NZQ|5OFM|5OFV|5OFW|6CWA|6PLF|6PLG|6RIH|6RJ2|6RJ3|6RJ5|6RJ6|7CVP|7DKM|7EWH|7VA1	6PLF|7CVP|6PLG|5NZP|5NZQ|5OFW|5N53|5NZO|7DKM|5OFM|5N6C|5OFV	21.0744	44.0329	25.0003	5.4	41.3055	7.265	XX	XX	O43175:K58-O43175:C234	21.0744	0	0	0	1	0	0
intra	O43175	K21	O43175	C48	PHGDH	PHGDH		2G76|5N53|5N6C|5NZO|5NZP|5NZQ|5OFM|5OFV|5OFW|6CWA|6PLF|6PLG|6RIH|6RJ2|6RJ3|6RJ5|6RJ6|7CVP|7DKM|7EWH|7VA1	6PLF|7CVP|6PLG|5NZP|5NZQ|5OFW|5N53|5NZO|7DKM|5OFM|5N6C|5OFV	17.1877	76.809	17.4375	2.28	80.4417	14.03	H	XX	O43175:K21-O43175:C48	17.1877	0	1	0	0	0	0
inter	O43237	K176	Q04760	C139	DYNC1LI2	GLO1	0	-	-	-	-	57.9536	29.935	-	-	H	H	O43237:K176-Q04760:C139	57.9536	1	0	0	0	0	0
inter	O43242	K315	P15880	C182	PSMD3	RPS2	0	-	-	-	-	39.5328	27.555	-	-	H	S	O43242:K315-P15880:C182	39.5328	1	0	0	1	0	0
inter	O43242	K315	Q15008	C188	PSMD3	PSMD6	0.999	5GJQ|5GJR|5L4K|5LN3|5M32|5T0C|5T0G|5T0H|5T0I|5T0J|5VFP|5VFQ|5VFR|5VFS|5VFT|5VFU|5VGZ|5VHF|5VHH|5VHI|5VHS|6MSB|6MSD|6MSG|6MSH|6MSJ|6MSK|6WJD|6WJN|7QXN|7QXP|7QXU|7QXW|7QXX|7QY7|7QYA|7QYB|7W37|7W38|7W39|7W3A|7W3B|7W3C|7W3F|7W3G|7W3H|7W3I|7W3J|7W3K|7W3M|8CVT	5VGZ|5LN3|5VFR|6WJD|5VFP|5GJQ|5T0I|5VHI|7W37|5VHS|7W38|8CVT|7QXX|7QYA|6MSK|7QXN|5T0G|6MSB|7W3C|7W3J|7W3F|7QXP|7W3B|5L4K|7W3G|5VFT|7QYB|5VFS|5VFU|7W3M|5VFQ|7W3A|7W3H|7W3I|7QXU|5T0H|7QXW|6MSD|5T0J|5GJR|5VHF|6MSJ|7W39|6WJN|5VHH|6MSG|5T0C|6MSH|7W3K|7QY7	32.4838	-	36.3687	8.86	-	-	H	H	O43242:K315-Q15008:C188	32.4838	0	0	0	0	0	1
inter	O43242	K315	P62244	C30	PSMD3	RPS15A	0.486	-	-	-	-	48.8823	28.68	-	-	H	XX	O43242:K315-P62244:C30	48.8823	0	0	0	1	0	0
inter	O43242	K315	P00338	C163	PSMD3	LDHA	0	-	-	-	-	53.7481	30.085	-	-	H	T	O43242:K315-P00338:C163	53.7481	0	0	0	2	0	0
inter	O43242	K315	P07195	C164	PSMD3	LDHB	0	-	-	-	-	56.3935	30.565	-	-	H	T	O43242:K315-P07195:C164	56.3935	0	0	0	2	0	0
inter	O43242	K315	P07864	C163	PSMD3	LDHC	0	-	-	-	-	55.9768	30.305	-	-	H	T	O43242:K315-P07864:C163	55.9768	0	0	0	2	0	0
inter	O43242	K315	Q6ZMR3	C163	PSMD3	LDHAL6A	0	-	-	-	-	56.695	30.4	-	-	H	T	O43242:K315-Q6ZMR3:C163	56.695	0	0	0	2	0	0
intra	O43242	K315	O43242	C210	PSMD3	PSMD3		5GJQ|5GJR|5L4K|5LN3|5M32|5T0C|5T0G|5T0H|5T0I|5T0J|5VFP|5VFQ|5VFR|5VFS|5VFT|5VFU|5VGZ|5VHF|5VHH|5VHI|5VHS|6MSB|6MSD|6MSE|6MSG|6MSH|6MSJ|6MSK|6WJD|6WJN|7QXN|7QXP|7QXU|7QXW|7QXX|7QY7|7QYA|7QYB|7W37|7W38|7W39|7W3A|7W3B|7W3C|7W3F|7W3G|7W3H|7W3I|7W3J|7W3K|7W3M|8CVT	7W3I|5GJR|6MSG|7W3G|6MSB|5GJQ|7QY7|5T0C|5T0H|5L4K|8CVT|5VHI|7W3C|5VHF|7W3B|7W3M|6WJN|7W39|5T0J|7QYB|6MSJ|7W3A|7W37|7W3H|5VHH|5VHS|6MSD|5T0I|5VFT|6WJD|7W38|5T0G|7QXN|7QYA|7QXX|5VGZ|7QXW|5VFS|5VFU|5VFP|6MSH|7QXP|5LN3|7QXU|6MSK|7W3J|7W3K|7W3F|5VFQ|5VFR	22.7345	354.456	23.1074	3.54	62.0656	28.845	H	H	O43242:K315-O43242:C210	22.7345	0	0	0	2	0	0
intra	O43242	K315	O43242	C483	PSMD3	PSMD3		5GJQ|5GJR|5L4K|5LN3|5M32|5T0C|5T0G|5T0H|5T0I|5T0J|5VFP|5VFQ|5VFR|5VFS|5VFT|5VFU|5VGZ|5VHF|5VHH|5VHI|5VHS|6MSB|6MSD|6MSE|6MSG|6MSH|6MSJ|6MSK|6WJD|6WJN|7QXN|7QXP|7QXU|7QXW|7QXX|7QY7|7QYA|7QYB|7W37|7W38|7W39|7W3A|7W3B|7W3C|7W3F|7W3G|7W3H|7W3I|7W3J|7W3K|7W3M|8CVT	7W3I|5GJR|6MSG|7W3G|6MSB|5GJQ|7QY7|5T0C|5T0H|5L4K|8CVT|5VHI|7W3C|5VHF|7W3B|7W3M|6WJN|7W39|5T0J|7QYB|6MSJ|7W3A|7W37|7W3H|5VHH|5VHS|6MSD|5T0I|5VFT|6WJD|7W38|5T0G|7QXN|7QYA|7QXX|5VGZ|7QXW|5VFS|5VFU|5VFP|6MSH|7QXP|5LN3|7QXU|6MSK|7W3J|7W3K|7W3F|5VFQ|5VFR	16.0825	336.653	24.7988	27.15	26.275	28	H	H	O43242:K315-O43242:C483	16.0825	0	0	0	0	0	2
intra	O43264	K597	O43264	C588	ZW10	ZW10		7QPG	7QPG	15.0314	33.9061	14.16	1.495	39.6811	15.94	H	H	O43264:K597-O43264:C588	14.16	0	0	0	1	0	0
intra	O43264	K528	O43264	C588	ZW10	ZW10		7QPG	7QPG	10.1803	28.9076	14.4474	1.845	22.193	13.085	H	H	O43264:K528-O43264:C588	10.1803	0	2	0	0	0	0
intra	O43324	K138	O43324	C147	EEF1E1	EEF1E1		2UZ8|4BL7|4BVX|4BVY|5BMU|5Y6L	5BMU|4BVX|2UZ8|4BVY|5Y6L|4BL7	14.582	-	12.4913	1.71	16.9278	18.855	H	H	O43324:K138-O43324:C147	12.4913	0	0	0	0	0	2
intra	O43347	K183	O43347	C167	MSI1	MSI1		-	-	-	-	8.27458	1.49	34.2757	27.55	E	H	O43347:K183-O43347:C167	8.27458	0	0	0	1	0	0
intra	O43347	K103	O43347	C167	MSI1	MSI1		-	-	-	-	21.206	14.38	37.545	28.425	XX	H	O43347:K103-O43347:C167	21.206	0	0	0	1	0	0
inter	O43390	K128	O60506	C96	HNRNPR	SYNCRIP	0.956	-	-	-	-	76.1278	28.545	-	-	H	H	O43390:K128-O60506:C96	76.1278	0	0	0	1	0	1
inter	O43390	K313	O60506	C289	HNRNPR	SYNCRIP	0.956	-	-	-	-	16.7831	24.71	-	-	XX	E	O43390:K313-O60506:C289	16.7831	0	0	0	2	0	1
inter	O43390	K285	O60506	C289	HNRNPR	SYNCRIP	0.956	-	-	-	-	36.866	26.19	-	-	T	E	O43390:K285-O60506:C289	36.866	0	0	0	0	1	0
inter	O43390	K120	O60506	C289	HNRNPR	SYNCRIP	0.956	-	-	-	-	35.5967	28.33	-	-	XX	E	O43390:K120-O60506:C289	35.5967	0	0	0	1	0	0
intra	O43390	K120	O43390	C226	HNRNPR	HNRNPR		-	-	-	-	29.1981	13.23	55.8264	30.105	XX	H	O43390:K120-O43390:C226	29.1981	4	0	0	2	0	0
intra	O43390	K128	O43390	C226	HNRNPR	HNRNPR		-	-	-	-	23.1719	3.22	60.7615	29.385	H	H	O43390:K128-O43390:C226	23.1719	1	0	0	2	0	1
intra	O43390	K171	O43390	C240	HNRNPR	HNRNPR		-	-	-	-	6.30566	1.5	32.956	27.665	XX	E	O43390:K171-O43390:C240	6.30566	0	2	0	0	1	2
intra	O43390	K313	O43390	C292	HNRNPR	HNRNPR		-	-	-	-	17.2778	4.32	30.6889	27.47	XX	E	O43390:K313-O43390:C292	17.2778	1	2	0	2	0	1
intra	O43390	K128	O43390	C99	HNRNPR	HNRNPR		-	-	-	-	21.9227	10.455	65.1683	29.435	H	H	O43390:K128-O43390:C99	21.9227	0	0	0	1	0	1
intra	O43390	K313	O43390	C226	HNRNPR	HNRNPR		-	-	-	-	45.1675	13.32	47.1969	28.79	XX	H	O43390:K313-O43390:C226	45.1675	0	0	0	1	0	0
intra	O43390	K255	O43390	C226	HNRNPR	HNRNPR		-	-	-	-	48.2882	13.135	44.5508	29.205	T	H	O43390:K255-O43390:C226	44.5508	0	0	0	1	0	0
intra	O43390	K359	O43390	C226	HNRNPR	HNRNPR		-	-	-	-	44.0096	17.855	40.1128	29.555	H	H	O43390:K359-O43390:C226	40.1128	0	0	0	1	0	0
intra	O43390	K285	O43390	C292	HNRNPR	HNRNPR		-	-	-	-	14.7998	3.475	52.3234	28.03	T	E	O43390:K285-O43390:C292	14.7998	0	0	0	0	3	1
intra	O43390	K126	O43390	C226	HNRNPR	HNRNPR		-	-	-	-	27.16	2.87	66.3936	29.835	H	H	O43390:K126-O43390:C226	27.16	0	0	0	1	0	0
intra	O43390	K120	O43390	C292	HNRNPR	HNRNPR		-	-	-	-	47.3258	21.775	22.4544	28.745	XX	E	O43390:K120-O43390:C292	22.4544	0	0	0	1	0	0
intra	O43390	K120	O43390	C214	HNRNPR	HNRNPR		-	-	-	-	30.1609	10.78	51.9403	29.81	XX	S	O43390:K120-O43390:C214	30.1609	1	0	0	0	0	0
intra	O43395	K46	O43395	C37	PRPF3	PRPF3		3JCR|5O9Z|6AH0|6AHD|6QW6|6QX9	6AH0|3JCR|5O9Z|6QX9|6AHD|6QW6	-	-	14.5792	2.23	57.073	29.465	H	H	O43395:K46-O43395:C37	14.5792	1	0	0	0	0	0
intra	O43399	K90	O43399	C74	TPD52L2	TPD52L2		-	-	-	-	15.9347	9.445	31.5632	14.27	H	H	O43399:K90-O43399:C74	15.9347	0	4	1	2	0	2
intra	O43402	K100	O43402	C136	EMC8	EMC8		6WW7|7ADO|7ADP|8EOI|8S9S	8S9S|7ADO|7ADP|6WW7|8EOI	17.5356	-	18.0162	13.04	62.6092	27.555	T	XX	O43402:K100-O43402:C136	17.5356	0	0	0	0	0	1
intra	O43414	K321	O43414	C313	ERI3	ERI3		2XRI|7K05|7K06|7K07|7LPY|7LPZ|7LQ0	7K05|7LPZ|7LPY|7K07|7LQ0|7K06|2XRI	12.277	-	12.3618	1.01	31.0499	13.515	H	H	O43414:K321-O43414:C313	12.277	1	2	2	0	0	3
inter	O43432	K835	Q04637	C662	EIF4G3	EIF4G1	0.986	-	-	-	-	-	-	-	-	-	-	O43432:K835-Q04637:C662	0	0	2	0	0	0	0
intra	O43432	K1419	O43432	C1411	EIF4G3	EIF4G3		1HU3	1HU3	-	-	-	-	-	-	-	-	O43432:K1419-O43432:C1411	0	0	1	0	0	0	0
intra	O43447	K28	O43447	C47	PPIH	PPIH		1MZW|1QOI|5O9Z|6AHD	1MZW|5O9Z|6AHD|1QOI	11.3043	-	15.3451	1.195	46.1423	16.67	E	H	O43447:K28-O43447:C47	11.3043	0	1	0	1	0	0
intra	O43447	K153	O43447	C128	PPIH	PPIH		1MZW|1QOI|5O9Z|6AHD	1MZW|5O9Z|6AHD|1QOI	10.4624	-	10.1494	1.34	24.9889	15.045	H	S	O43447:K153-O43447:C128	10.1494	1	2	1	0	0	0
intra	O43447	K153	O43447	C122	PPIH	PPIH		1MZW|1QOI|5O9Z|6AHD	1MZW|5O9Z|6AHD|1QOI	22.5667	-	24.5258	1.75	27.4367	17.63	H	S	O43447:K153-O43447:C122	22.5667	1	0	0	0	0	0
intra	O43447	K153	O43447	C174	PPIH	PPIH		1MZW|1QOI|5O9Z|6AHD	1MZW|5O9Z|6AHD|1QOI	17.4888	-	18.3739	1.63	38.3499	16.95	H	E	O43447:K153-O43447:C174	17.4888	0	0	0	2	0	3
intra	O43447	K38	O43447	C47	PPIH	PPIH		1MZW|1QOI|5O9Z|6AHD	1MZW|5O9Z|6AHD|1QOI	13.6552	-	14.384	1.175	52.8415	18.21	H	H	O43447:K38-O43447:C47	13.6552	0	0	0	0	0	1
intra	O43488	K245	O43488	C214	AKR7A2	AKR7A2		2BP1	-	-	-	42.6461	12.99	39.5863	14.66	XX	H	O43488:K245-O43488:C214	39.5863	0	0	0	1	0	0
intra	O43488	K128	O43488	C132	AKR7A2	AKR7A2		2BP1	-	-	-	5.85387	1.015	66.382	5.98	H	XX	O43488:K128-O43488:C132	5.85387	0	0	0	0	0	1
inter	O43491	K514	P07237	C343	EPB41L2	P4HB	0	-	-	-	-	52.8958	29.485	-	-	XX	H	O43491:K514-P07237:C343	52.8958	0	0	0	1	0	1
intra	O43491	K601	O43491	C488	EPB41L2	EPB41L2		-	-	-	-	57.1662	30.465	73.9952	30.89	XX	H	O43491:K601-O43491:C488	57.1662	1	0	0	0	0	1
intra	O43491	K725	O43491	C488	EPB41L2	EPB41L2		-	-	-	-	93.2687	30.91	110.158	31.14	XX	H	O43491:K725-O43491:C488	93.2687	0	0	0	0	0	3
intra	O43491	K507	O43491	C488	EPB41L2	EPB41L2		-	-	-	-	26.9151	17.57	40.4172	28.14	G	H	O43491:K507-O43491:C488	26.9151	0	0	0	2	0	3
intra	O43491	K505	O43491	C488	EPB41L2	EPB41L2		-	-	-	-	27.3655	17.575	36.8389	27.87	S	H	O43491:K505-O43491:C488	27.3655	0	0	0	0	0	1
intra	O43491	K447	O43491	C488	EPB41L2	EPB41L2		-	-	-	-	13.2825	3.26	27.8864	22.75	E	H	O43491:K447-O43491:C488	13.2825	0	0	0	0	0	2
intra	O43491	K239	O43491	C248	EPB41L2	EPB41L2		-	-	-	-	13.7136	2.035	94.7139	31.005	B	H	O43491:K239-O43491:C248	13.7136	0	0	0	0	0	1
intra	O43491	K206	O43491	C232	EPB41L2	EPB41L2		-	-	-	-	45.4671	25.7	125.635	31.35	XX	E	O43491:K206-O43491:C232	45.4671	0	0	0	2	0	0
intra	O43491	K155	O43491	C232	EPB41L2	EPB41L2		-	-	-	-	39.1321	30.72	128.141	31.125	XX	E	O43491:K155-O43491:C232	39.1321	0	0	0	1	0	0
intra	O43491	K147	O43491	C232	EPB41L2	EPB41L2		-	-	-	-	48.3239	30.86	121.383	31.25	XX	E	O43491:K147-O43491:C232	48.3239	0	0	0	1	0	0
intra	O43491	K399	O43491	C424	EPB41L2	EPB41L2		-	-	-	-	13.162	13.305	25.806	27.745	H	E	O43491:K399-O43491:C424	13.162	0	4	0	0	0	0
intra	O43505	K60	O43505	C159	B4GAT1	B4GAT1		-	-	-	-	18.9009	3.83	59.1785	29.46	H	E	O43505:K60-O43505:C159	18.9009	0	0	0	0	0	1
intra	O43583	K109	O43583	C132	DENR	DENR		5VYC|6VPQ|6VPR	-	-	-	21.9255	12.835	47.6932	29.385	XX	E	O43583:K109-O43583:C132	21.9255	0	0	0	0	0	1
intra	O43583	K105	O43583	C132	DENR	DENR		5VYC|6VPQ|6VPR	-	-	-	25.5377	20.515	43.5431	29.315	XX	E	O43583:K105-O43583:C132	25.5377	0	0	0	0	0	1
intra	O43592	K634	O43592	C650	XPOT	XPOT		-	-	-	-	14.0842	1.64	41.321	30.35	H	H	O43592:K634-O43592:C650	14.0842	0	5	1	0	2	1
intra	O43592	K627	O43592	C650	XPOT	XPOT		-	-	-	-	16.3745	1.525	46.4078	30.505	H	H	O43592:K627-O43592:C650	16.3745	0	0	0	3	0	3
intra	O43617	K46	O43617	C31	TRAPPC3	TRAPPC3		1SZ7|2C0J|2CFH|3KXC	1SZ7|3KXC|2C0J|2CFH	15.0067	-	11.8969	1.485	16.6324	2.1	H	H	O43617:K46-O43617:C31	11.8969	0	0	1	0	0	0
inter	O43670	K31	O43684	C129	ZNF207	BUB3	0.998	-	-	-	-	53.8784	29.215	-	-	H	E	O43670:K31-O43684:C129	53.8784	1	0	0	0	0	0
intra	O43670	K100	O43670	C54	ZNF207	ZNF207		-	-	-	-	40.4998	5.985	46.4305	29.285	H	H	O43670:K100-O43670:C54	40.4998	0	0	0	0	0	1
intra	O43678	K13	O43678	C24	NDUFA2	NDUFA2		1S3A|5XTB|5XTD|5XTH|5XTI	5XTH|5XTD|5XTI|1S3A|5XTB	-	-	24.8708	17.05	22.6745	15.915	H	XX	O43678:K13-O43678:C24	22.6745	0	0	1	1	0	3
intra	O43678	K46	O43678	C24	NDUFA2	NDUFA2		1S3A|5XTB|5XTD|5XTH|5XTI	5XTH|5XTD|5XTI|1S3A|5XTB	22.7848	136.076	18.6038	2.54	13.6208	2.195	H	XX	O43678:K46-O43678:C24	13.6208	0	0	0	2	0	3
intra	O43678	K46	O43678	C58	NDUFA2	NDUFA2		1S3A|5XTB|5XTD|5XTH|5XTI	5XTH|5XTD|5XTI|1S3A|5XTB	23.9795	139.331	18.8021	2.76	11.2197	2.555	H	XX	O43678:K46-O43678:C58	11.2197	0	0	0	2	0	0
intra	O43684	K322	O43684	C270	BUB3	BUB3		-	-	-	-	6.79152	2.315	57.1987	27.315	S	E	O43684:K322-O43684:C270	6.79152	0	0	0	1	0	0
inter	O43707	K108	P00338	C163	ACTN4	LDHA	0	-	-	-	-	81.2545	30.82	-	-	H	T	O43707:K108-P00338:C163	81.2545	1	0	0	1	0	0
inter	O43707	K108	P07195	C164	ACTN4	LDHB	0	-	-	-	-	88.6563	30.775	-	-	H	T	O43707:K108-P07195:C164	88.6563	1	0	0	1	0	0
inter	O43707	K108	P12814	C41	ACTN4	ACTN1	0.995	-	-	-	-	87.6723	30.795	-	-	H	H	O43707:K108-P12814:C41	87.6723	3	0	3	2	0	3
inter	O43707	K853	P12814	C860	ACTN4	ACTN1	0.995	-	-	-	-	95.4686	30.04	-	-	H	H	O43707:K853-P12814:C860	95.4686	0	0	1	0	0	3
inter	O43707	K417	P12814	C332	ACTN4	ACTN1	0.998	-	-	-	-	116.554	25	-	-	H	H	O43707:K417-P12814:C332	116.554	0	0	0	0	0	2
inter	O43707	K323	P12814	C332	ACTN4	ACTN1	0.998	-	-	-	-	125.159	27.75	-	-	S	H	O43707:K323-P12814:C332	125.159	0	0	0	0	0	2
inter	O43707	K899	P12814	C860	ACTN4	ACTN1	0.998	-	-	-	-	102.278	30.025	-	-	H	H	O43707:K899-P12814:C860	102.278	0	0	0	2	0	3
inter	O43707	K701	P12814	C860	ACTN4	ACTN1	0.998	-	-	-	-	59.0819	17.86	-	-	T	H	O43707:K701-P12814:C860	59.0819	0	0	0	0	0	1
inter	O43707	K108	P07864	C163	ACTN4	LDHC	0	-	-	-	-	97.157	30.94	-	-	H	T	O43707:K108-P07864:C163	97.157	0	0	0	1	0	0
inter	O43707	K108	Q6ZMR3	C163	ACTN4	LDHAL6A	0	-	-	-	-	96.8339	30.825	-	-	H	T	O43707:K108-Q6ZMR3:C163	96.8339	0	0	0	1	0	0
inter	O43707	K217	P12814	C154	ACTN4	ACTN1	0.998	-	-	-	-	95.1364	30.455	-	-	T	H	O43707:K217-P12814:C154	95.1364	0	0	0	1	0	0
intra	O43707	K108	O43707	C60	ACTN4	ACTN4		1WLX|2R0O|6O31|6OA6	6O31|2R0O|6OA6	19.1422	-	26.4168	3.675	343.931	30.485	H	H	O43707:K108-O43707:C60	19.1422	4	0	3	2	0	3
intra	O43707	K760	O43707	C793	ACTN4	ACTN4		1WLX|2R0O|6O31|6OA6	6O31|2R0O|6OA6	-	-	29.7585	15.21	235.766	31.105	H	H	O43707:K760-O43707:C793	29.7585	1	0	3	3	0	2
intra	O43707	K853	O43707	C879	ACTN4	ACTN4		1WLX|2R0O|6O31|6OA6	6O31|2R0O|6OA6	-	-	13.8404	5.435	259.854	31.22	H	H	O43707:K853-O43707:C879	13.8404	0	0	3	0	0	3
intra	O43707	K417	O43707	C351	ACTN4	ACTN4		1WLX|2R0O|6O31|6OA6	6O31|2R0O|6OA6	-	-	49.4688	7.395	148.581	19.665	H	H	O43707:K417-O43707:C351	49.4688	0	0	0	0	0	2
intra	O43707	K899	O43707	C879	ACTN4	ACTN4		1WLX|2R0O|6O31|6OA6	6O31|2R0O|6OA6	-	-	12.244	4.525	256.837	31.245	H	H	O43707:K899-O43707:C879	12.244	0	0	0	2	0	3
intra	O43707	K217	O43707	C173	ACTN4	ACTN4		1WLX|2R0O|6O31|6OA6	6O31|2R0O|6OA6	18.2083	-	23.6893	4.72	326.574	30.775	T	H	O43707:K217-O43707:C173	18.2083	0	0	0	2	0	0
intra	O43707	K108	O43707	C351	ACTN4	ACTN4		1WLX|2R0O|6O31|6OA6	6O31|2R0O|6OA6	-	-	86.026	25.59	274.133	30.215	H	H	O43707:K108-O43707:C351	86.026	0	0	0	0	0	1
intra	O43707	K779	O43707	C793	ACTN4	ACTN4		1WLX|2R0O|6O31|6OA6	6O31|2R0O|6OA6	-	-	9.98697	5.13	214.635	31.08	T	H	O43707:K779-O43707:C793	9.98697	0	0	0	2	2	3
intra	O43707	K323	O43707	C351	ACTN4	ACTN4		1WLX|2R0O|6O31|6OA6	6O31|2R0O|6OA6	-	-	33.8622	7.64	165.866	24.105	S	H	O43707:K323-O43707:C351	33.8622	0	0	0	0	0	2
intra	O43707	K701	O43707	C879	ACTN4	ACTN4		1WLX|2R0O|6O31|6OA6	6O31|2R0O|6OA6	-	-	215.353	30.535	49.6267	24.47	H	H	O43707:K701-O43707:C879	49.6267	0	0	0	0	0	1
intra	O43707	K859	O43707	C879	ACTN4	ACTN4		1WLX|2R0O|6O31|6OA6	6O31|2R0O|6OA6	-	-	20.7441	5.71	267.745	30.7	XX	H	O43707:K859-O43707:C879	20.7441	0	0	0	0	1	0
intra	O43707	K604	O43707	C879	ACTN4	ACTN4		1WLX|2R0O|6O31|6OA6	6O31|2R0O|6OA6	-	-	121.725	29.42	129.617	29.5	XX	H	O43707:K604-O43707:C879	121.725	0	0	0	1	0	0
intra	O43708	K191	O43708	C205	GSTZ1	GSTZ1		1FW1|8E8P	8E8P|1FW1	15.8888	48.0588	15.0945	2.03	40.3929	4.255	H	G	O43708:K191-O43708:C205	15.0945	0	0	0	0	0	2
intra	O43708	K177	O43708	C205	GSTZ1	GSTZ1		1FW1|8E8P	8E8P|1FW1	18.1308	44.5134	15.9727	2.435	38.1585	4.765	T	G	O43708:K177-O43708:C205	15.9727	0	0	0	0	1	1
intra	O43716	K59	O43716	C99	GATC	GATC		-	-	-	-	42.5764	28.57	45.5409	29.24	H	H	O43716:K59-O43716:C99	42.5764	0	0	0	1	0	0
intra	O43747	K214	O43747	C202	AP1G1	AP1G1		1IU1	1IU1	-	-	12.0473	2.045	91.8715	30.9	G	H	O43747:K214-O43747:C202	12.0473	0	0	0	1	0	3
intra	O43747	K571	O43747	C160	AP1G1	AP1G1		1IU1	1IU1	-	-	88.0483	19.805	44.0186	30.25	H	H	O43747:K571-O43747:C160	44.0186	0	0	0	1	0	0
intra	O43765	K137	O43765	C129	SGTA	SGTA		2VYI	2VYI	12.7474	-	12.1598	1.195	35.2092	23.75	H	H	O43765:K137-O43765:C129	12.1598	0	5	0	1	0	0
intra	O43765	K174	O43765	C148	SGTA	SGTA		2VYI	2VYI	14.9962	-	18.0198	1.655	40.8083	23.97	XX	H	O43765:K174-O43765:C148	14.9962	3	1	2	1	0	3
intra	O43765	K183	O43765	C148	SGTA	SGTA		2VYI	2VYI	15.3258	-	16.2773	1.54	32.7006	23.36	H	H	O43765:K183-O43765:C148	15.3258	1	2	0	1	0	3
intra	O43765	K184	O43765	C148	SGTA	SGTA		2VYI	2VYI	13.3384	-	18.9301	1.435	32.1159	22.925	H	H	O43765:K184-O43765:C148	13.3384	0	1	0	2	0	0
intra	O43765	K200	O43765	C129	SGTA	SGTA		2VYI	2VYI	22.3103	-	22.2898	2.32	36.0423	24.465	H	H	O43765:K200-O43765:C129	22.2898	1	4	0	2	0	1
intra	O43765	K200	O43765	C148	SGTA	SGTA		2VYI	2VYI	20.7989	-	20.3918	2.065	38.3365	24.525	H	H	O43765:K200-O43765:C148	20.3918	0	1	2	2	0	1
intra	O43765	K205	O43765	C129	SGTA	SGTA		2VYI	2VYI	24.7942	-	28.8407	3.21	43.6239	24.565	H	H	O43765:K205-O43765:C129	24.7942	2	3	1	1	0	0
intra	O43765	K205	O43765	C148	SGTA	SGTA		2VYI	2VYI	22.1275	-	26.0158	2.77	45.4172	24.6	H	H	O43765:K205-O43765:C148	22.1275	0	1	3	0	0	3
intra	O43765	K95	O43765	C148	SGTA	SGTA		2VYI	2VYI	16.2477	-	17.0427	1.73	31.8255	22.65	H	H	O43765:K95-O43765:C148	16.2477	1	0	0	1	0	2
intra	O43765	K184	O43765	C153	SGTA	SGTA		2VYI	2VYI	13.9503	-	14.4752	1.72	31.179	22.445	H	H	O43765:K184-O43765:C153	13.9503	0	0	0	2	1	0
intra	O43765	K205	O43765	C153	SGTA	SGTA		2VYI	2VYI	27.9303	-	25.7918	3.415	43.4894	23.39	H	H	O43765:K205-O43765:C153	25.7918	0	0	0	1	0	0
intra	O43765	K160	O43765	C148	SGTA	SGTA		2VYI	2VYI	9.02816	-	13.8143	1.175	26.5453	22.61	H	H	O43765:K160-O43765:C148	9.02816	0	0	0	2	0	0
intra	O43765	K160	O43765	C129	SGTA	SGTA		2VYI	2VYI	7.42871	-	13.0886	1.26	23.5119	22.765	H	H	O43765:K160-O43765:C129	7.42871	0	0	0	2	0	0
intra	O43765	K184	O43765	C129	SGTA	SGTA		2VYI	2VYI	15.6895	-	20.6169	1.86	30.1795	22.96	H	H	O43765:K184-O43765:C129	15.6895	0	1	0	0	0	0
intra	O43765	K95	O43765	C129	SGTA	SGTA		2VYI	2VYI	11.2583	-	12.5875	1.39	29.519	22.485	H	H	O43765:K95-O43765:C129	11.2583	0	1	0	0	0	0
intra	O43776	K367	O43776	C359	NARS1	NARS1		5XIX|8H53	5XIX	12.2126	31.2645	12.3058	1.125	32.3218	2.57	H	H	O43776:K367-O43776:C359	12.2126	0	2	0	1	1	1
intra	O43776	K385	O43776	C359	NARS1	NARS1		5XIX|8H53	5XIX	7.28694	44.155	8.13125	1.6	40.8247	5.445	XX	H	O43776:K385-O43776:C359	7.28694	0	0	1	0	0	2
intra	O43776	K490	O43776	C537	NARS1	NARS1		5XIX|8H53	5XIX	38.6746	31.0426	36.6343	4.025	31.6339	2.865	H	S	O43776:K490-O43776:C537	31.0426	0	0	2	1	0	2
intra	O43776	K445	O43776	C438	NARS1	NARS1		5XIX	5XIX	11.6797	56.5922	14.2292	1.815	57.0645	6.075	S	E	O43776:K445-O43776:C438	11.6797	0	5	0	0	0	0
intra	O43776	K490	O43776	C438	NARS1	NARS1		5XIX	5XIX	25.036	58.8443	25.2157	2.61	53.5019	5.19	H	E	O43776:K490-O43776:C438	25.036	0	1	0	0	0	0
intra	O43776	K490	O43776	C511	NARS1	NARS1		5XIX|8H53	5XIX	21.9716	59.8021	17.5418	2.44	55.5697	6.06	H	XX	O43776:K490-O43776:C511	17.5418	0	0	0	0	0	1
intra	O43776	K367	O43776	C511	NARS1	NARS1		5XIX|8H53	5XIX	36.4577	34.5769	39.2821	3.44	34.9082	3.67	H	XX	O43776:K367-O43776:C511	34.5769	0	0	0	1	0	2
intra	O43776	K385	O43776	C438	NARS1	NARS1		5XIX	5XIX	18.6325	56.5688	15.8139	2.665	52.8908	6.915	XX	E	O43776:K385-O43776:C438	15.8139	0	1	0	0	0	0
intra	O43837	K135	O43837	C185	IDH3B	IDH3B		6KDE|6KDF|6KDY|6KE3|7CE3	-	-	-	22.1966	3.08	18.6786	3.305	H	E	O43837:K135-O43837:C185	18.6786	2	1	1	2	0	2
intra	O43847	K703	O43847	C674	NRDC	NRDC		-	-	-	-	15.9276	4.12	110.616	31.29	E	S	O43847:K703-O43847:C674	15.9276	0	0	0	1	0	0
intra	O43847	K814	O43847	C966	NRDC	NRDC		-	-	-	-	14.4259	2.22	45.0222	29.9	H	E	O43847:K814-O43847:C966	14.4259	0	0	0	0	0	1
inter	O43865	K246	Q96HN2	C353	AHCYL1	AHCYL2	0.995	-	-	-	-	45.8012	15.215	-	-	T	XX	O43865:K246-Q96HN2:C353	45.8012	2	0	0	2	0	0
inter	O43865	K267	Q96HN2	C353	AHCYL1	AHCYL2	0.964	-	-	-	-	35.2475	13.38	-	-	H	XX	O43865:K267-Q96HN2:C353	35.2475	0	0	0	2	0	1
inter	O43865	K478	Q96HN2	C353	AHCYL1	AHCYL2	0.964	-	-	-	-	31.2399	14.32	-	-	XX	XX	O43865:K478-Q96HN2:C353	31.2399	0	0	0	0	0	1
intra	O43865	K246	O43865	C272	AHCYL1	AHCYL1		3MTG	3MTG	6.03242	38.5859	9.34706	2.13	46.1159	16.425	H	XX	O43865:K246-O43865:C272	6.03242	3	0	0	2	0	0
intra	O43865	K478	O43865	C272	AHCYL1	AHCYL1		3MTG	3MTG	8.23287	26.1759	12.4339	2.23	31.7217	16.135	XX	XX	O43865:K478-O43865:C272	8.23287	0	0	0	0	0	2
intra	O43865	K267	O43865	C272	AHCYL1	AHCYL1		3MTG	3MTG	10.5131	29.269	4.63628	2.405	35.082	16.27	H	XX	O43865:K267-O43865:C272	4.63628	0	0	0	2	0	1
intra	O60216	K387	O60216	C392	RAD21	RAD21		4PJU|4PJW|4PK7|6QNX|6WG3|6WGE	6WG3|6WGE	8.84472	-	8.30907	2.36	19.1366	19.525	H	H	O60216:K387-O60216:C392	8.30907	3	0	0	1	0	0
intra	O60231	K1019	O60231	C714	DHX16	DHX16		5Z56|5Z57|5Z58|6FF7|7DVQ	5Z57|5Z58|7DVQ|5Z56	-	-	46.8956	15.085	45.4148	29.395	G	XX	O60231:K1019-O60231:C714	45.4148	1	0	0	0	0	0
intra	O60271	K1080	O60271	C1052	SPAG9	SPAG9		-	-	-	-	18.9845	3.335	29.6547	28.805	E	E	O60271:K1080-O60271:C1052	18.9845	0	0	0	1	0	0
inter	O60282	K241	P33176	C65	KIF5C	KIF5B	0.928	-	-	-	-	78.1561	29.975	-	-	H	H	O60282:K241-P33176:C65	78.1561	1	0	0	3	0	0
inter	O60282	K241	Q12840	C296	KIF5C	KIF5A	0.965	-	-	-	-	52.9622	28.73	-	-	H	XX	O60282:K241-Q12840:C296	52.9622	0	0	0	2	0	1
inter	O60282	K241	P33176	C294	KIF5C	KIF5B	0.959	-	-	-	-	73.1244	28.29	-	-	H	XX	O60282:K241-P33176:C294	73.1244	0	0	0	2	0	1
inter	O60282	K238	P33176	C294	KIF5C	KIF5B	0.959	-	-	-	-	65.2545	28.085	-	-	XX	XX	O60282:K238-P33176:C294	65.2545	0	0	0	0	0	2
inter	O60282	K238	Q12840	C296	KIF5C	KIF5A	0.965	-	-	-	-	49.6551	29.02	-	-	XX	XX	O60282:K238-Q12840:C296	49.6551	0	0	0	0	0	2
intra	O60282	K227	O60282	C296	KIF5C	KIF5C		-	-	-	-	10.7651	1.775	51.3114	25.255	E	XX	O60282:K227-O60282:C296	10.7651	0	0	0	0	0	1
intra	O60282	K241	O60282	C296	KIF5C	KIF5C		-	-	-	-	38.1056	10.365	50.8344	27.06	H	XX	O60282:K241-O60282:C296	38.1056	0	0	0	2	0	1
intra	O60282	K238	O60282	C296	KIF5C	KIF5C		-	-	-	-	30.8525	8.58	49.6632	26.765	XX	XX	O60282:K238-O60282:C296	30.8525	0	0	0	0	0	2
intra	O60282	K253	O60282	C296	KIF5C	KIF5C		-	-	-	-	31.6729	6.55	44.7378	24.52	H	XX	O60282:K253-O60282:C296	31.6729	1	0	0	0	0	0
inter	O60287	K58	P13639	C290	URB1	EEF2	0	-	-	-	-	-	-	-	-	-	-	O60287:K58-P13639:C290	0	0	0	0	2	0	0
intra	O60313	K926	O60313	C375	OPA1	OPA1		6JTG	-	-	-	31.3788	18.06	61.0743	22.41	H	XX	O60313:K926-O60313:C375	31.3788	0	1	0	0	0	0
intra	O60313	K328	O60313	C375	OPA1	OPA1		6JTG|8CT1|8CT9|8EEW|8EF7|8EFF|8EFR|8EFS|8EFT	8EFF|8CT1|8EF7|8EFT|8CT9|8EFR|8EFS|8EEW	20.468	39.1658	20.6693	5.215	61.2727	26.625	E	XX	O60313:K328-O60313:C375	20.468	0	0	0	0	0	2
intra	O60333	K1431	O60333	C1607	KIF1B	KIF1B		2EH0	-	-	-	-	-	-	-	-	-	O60333:K1431-O60333:C1607	0	0	1	0	0	0	0
intra	O60343	K353	O60343	C207	TBC1D4	TBC1D4		3QYB	-	-	-	12.4222	5.29	99.2947	29.21	S	E	O60343:K353-O60343:C207	12.4222	0	0	1	0	0	1
intra	O60343	K501	O60343	C74	TBC1D4	TBC1D4		3QYB	-	-	-	15.8531	15.695	129.867	31.61	H	S	O60343:K501-O60343:C74	15.8531	0	1	0	0	0	0
intra	O60343	K215	O60343	C402	TBC1D4	TBC1D4		3QYB	-	-	-	9.4297	5.265	137.261	30.65	S	E	O60343:K215-O60343:C402	9.4297	0	0	0	1	0	0
inter	O60361	K109	P15531	C109	NME2P1	NME1	0.987	-	-	-	-	34.8904	7.465	-	-	H	XX	O60361:K109-P15531:C109	34.8904	1	1	2	2	2	3
inter	O60361	K109	P22392	C109	NME2P1	NME2	0.41	-	-	-	-	34.9777	7.98	-	-	H	XX	O60361:K109-P22392:C109	34.9777	2	0	2	2	1	3
inter	O60361	K120	P15531	C109	NME2P1	NME1	0.987	-	-	-	-	30.6006	6.785	-	-	XX	XX	O60361:K120-P15531:C109	30.6006	0	0	2	0	0	3
inter	O60361	K120	P22392	C109	NME2P1	NME2	0.41	-	-	-	-	30.6559	7.45	-	-	XX	XX	O60361:K120-P22392:C109	30.6559	0	0	2	0	0	3
inter	O60361	K85	P22392	C109	NME2P1	NME2	0.939	-	-	-	-	32.8752	7.305	-	-	XX	XX	O60361:K85-P22392:C109	32.8752	0	0	0	3	1	3
inter	O60361	K85	P15531	C109	NME2P1	NME1	0.982	-	-	-	-	32.7311	7.005	-	-	XX	XX	O60361:K85-P15531:C109	32.7311	0	0	0	3	1	3
inter	O60361	K41	P22392	C109	NME2P1	NME2	0.939	-	-	-	-	43.8447	10.12	-	-	T	XX	O60361:K41-P22392:C109	43.8447	0	0	0	4	3	3
inter	O60361	K41	P15531	C109	NME2P1	NME1	0.982	-	-	-	-	43.8948	9.635	-	-	T	XX	O60361:K41-P15531:C109	43.8948	0	0	0	4	3	3
intra	O60361	K109	O60361	C94	NME2P1	NME2P1		-	-	-	-	25.3884	3.29	34.6693	5.14	H	XX	O60361:K109-O60361:C94	25.3884	2	5	2	2	2	3
intra	O60361	K120	O60361	C94	NME2P1	NME2P1		-	-	-	-	27.0004	3.63	30.6415	4.72	XX	XX	O60361:K120-O60361:C94	27.0004	0	0	2	0	0	3
intra	O60361	K41	O60361	C94	NME2P1	NME2P1		-	-	-	-	24.0531	4.985	42.9676	8.115	T	XX	O60361:K41-O60361:C94	24.0531	4	5	3	4	3	3
intra	O60361	K85	O60361	C94	NME2P1	NME2P1		-	-	-	-	10.1626	1.735	32.5214	4.47	XX	XX	O60361:K85-O60361:C94	10.1626	0	0	0	3	1	3
intra	O60361	K109	O60361	C130	NME2P1	NME2P1		-	-	-	-	21.9383	6.67	33.5986	9.455	H	T	O60361:K109-O60361:C130	21.9383	0	0	0	1	0	0
intra	O60488	K49	O60488	C303	ACSL4	ACSL4		-	-	-	-	15.3634	2.905	60.9852	29.845	E	H	O60488:K49-O60488:C303	15.3634	4	0	1	0	0	0
intra	O60488	K231	O60488	C303	ACSL4	ACSL4		-	-	-	-	35.0529	7.45	81.7554	30.585	S	H	O60488:K231-O60488:C303	35.0529	1	0	1	0	0	0
inter	O60506	K125	O43390	C99	SYNCRIP	HNRNPR	0.956	-	-	-	-	76.0813	28.56	-	-	H	H	O60506:K125-O43390:C99	76.0813	0	0	0	1	0	1
inter	O60506	K125	O43390	C226	SYNCRIP	HNRNPR	0.956	-	-	-	-	64.4851	28.435	-	-	H	H	O60506:K125-O43390:C226	64.4851	0	0	0	2	0	1
inter	O60506	K310	O43390	C292	SYNCRIP	HNRNPR	0.956	-	-	-	-	17.0961	24.765	-	-	XX	E	O60506:K310-O43390:C292	17.0961	0	0	0	2	0	1
inter	O60506	K282	O43390	C292	SYNCRIP	HNRNPR	0.956	-	-	-	-	36.962	26.115	-	-	T	E	O60506:K282-O43390:C292	36.962	0	0	0	0	2	2
inter	O60506	K123	O43390	C226	SYNCRIP	HNRNPR	0.956	-	-	-	-	68.1709	28.71	-	-	H	H	O60506:K123-O43390:C226	68.1709	0	0	0	1	0	0
intra	O60506	K168	O60506	C237	SYNCRIP	SYNCRIP		2NBB|6KOR	-	-	-	6.42285	1.56	32.2672	27.33	XX	E	O60506:K168-O60506:C237	6.42285	0	3	0	0	0	1
intra	O60506	K221	O60506	C211	SYNCRIP	SYNCRIP		2NBB|6KOR	-	-	-	11.5644	1.725	45.6672	28.905	H	S	O60506:K221-O60506:C211	11.5644	0	0	0	2	0	3
intra	O60506	K125	O60506	C96	SYNCRIP	SYNCRIP		2NBB|6KOR	-	-	-	21.8371	10.23	61.9131	29.29	H	H	O60506:K125-O60506:C96	21.8371	0	0	0	1	0	1
intra	O60506	K310	O60506	C289	SYNCRIP	SYNCRIP		2NBB|6KOR	-	-	-	17.7952	4.69	35.9504	27.455	S	E	O60506:K310-O60506:C289	17.7952	0	0	0	2	0	1
intra	O60506	K363	O60506	C289	SYNCRIP	SYNCRIP		2NBB|6KOR	-	-	-	36.648	12.815	61.5154	28.71	XX	E	O60506:K363-O60506:C289	36.648	0	0	0	1	0	0
intra	O60506	K282	O60506	C289	SYNCRIP	SYNCRIP		2NBB|6KOR	-	-	-	14.8667	3.425	55.5397	28	T	E	O60506:K282-O60506:C289	14.8667	0	0	0	0	2	3
inter	O60518	K713	O00410	C733	RANBP6	IPO5	0	-	-	-	-	44.1338	25.45	-	-	H	H	O60518:K713-O00410:C733	44.1338	0	0	0	1	0	1
intra	O60547	K70	O60547	C92	GMDS	GMDS		1T2A|5IN4|5IN5|6GPJ|6GPK|6GPL|6Q94	6Q94|6GPL|6GPK|6GPJ|1T2A|5IN5|5IN4	25.1111	38.1599	27.094	13.23	43.0369	17.005	H	H	O60547:K70-O60547:C92	25.1111	3	0	2	2	0	2
intra	O60547	K161	O60547	C142	GMDS	GMDS		1T2A|5IN4|5IN5|6GPJ|6GPK|6GPL|6Q94	6Q94|6GPL|6GPK|6GPJ|1T2A|5IN5|5IN4	38.5719	28.6778	33.7752	3.11	25.2572	2.81	S	T	O60547:K161-O60547:C142	25.2572	0	0	0	0	0	2
intra	O60547	K70	O60547	C8	GMDS	GMDS		1T2A|5IN4|5IN5|6GPJ|6GPK|6GPL|6Q94	6Q94|6GPL|6GPK|6GPJ|1T2A|5IN5|5IN4	-	-	57.6199	29.585	80.656	30.24	H	XX	O60547:K70-O60547:C8	57.6199	0	0	0	1	0	0
intra	O60551	K116	O60551	C104	NMT2	NMT2		4C2X|6PAU	-	-	-	14.0146	14.885	28.3199	27.575	T	S	O60551:K116-O60551:C104	14.0146	0	3	0	0	0	0
intra	O60568	K500	O60568	C494	PLOD3	PLOD3		6FXK|6FXM|6FXR|6FXT|6FXX|6FXY|6TE3|6TEC|6TES|6TEU|6TEX|6TEZ|6WFV|8ONE	8ONE|6FXK|6TEX|6TE3|6FXM|6FXY|6FXT|6WFV|6TEU|6TEZ|6FXX|6FXR|6TEC|6TES	10.1286	-	10.0819	1.2	123.582	19.15	T	H	O60568:K500-O60568:C494	10.0819	0	0	0	0	1	0
intra	O60610	K476	O60610	C437	DIAPH1	DIAPH1		8FG1	8FG1	-	-	22.5934	23.99	21.626	24.25	H	H	O60610:K476-O60610:C437	21.626	0	0	0	0	0	1
intra	O60610	K116	O60610	C164	DIAPH1	DIAPH1		8FG1	8FG1	-	-	43.2903	23.925	115.345	30.92	S	H	O60610:K116-O60610:C164	43.2903	0	0	0	2	0	1
intra	O60610	K377	O60610	C1227	DIAPH1	DIAPH1		-	-	-	-	15.5835	23.385	44.2606	27.975	H	T	O60610:K377-O60610:C1227	15.5835	0	1	0	0	0	0
inter	O60645	K28	Q8TAG9	C28	EXOC3	EXOC6	0.999	-	-	-	-	21.7918	28.175	-	-	G	G	O60645:K28-Q8TAG9:C28	21.7918	0	1	0	0	0	0
intra	O60664	K314	O60664	C341	PLIN3	PLIN3		-	-	-	-	28.131	17.05	72.9361	29.975	XX	H	O60664:K314-O60664:C341	28.131	0	0	0	2	0	1
intra	O60664	K318	O60664	C341	PLIN3	PLIN3		-	-	-	-	30.5328	10.58	78.3524	29.265	XX	H	O60664:K318-O60664:C341	30.5328	0	0	0	1	0	0
intra	O60684	K457	O60684	C467	KPNA6	KPNA6		4UAD|7RHT	4UAD|7RHT	13.9851	-	9.84842	2.665	83.1937	30.285	H	H	O60684:K457-O60684:C467	9.84842	0	4	0	0	0	0
intra	O60716	K710	O60716	C692	CTNND1	CTNND1		3L6X|3L6Y	3L6Y|3L6X	-	-	15.681	2.49	78.6058	30.29	T	T	O60716:K710-O60716:C692	15.681	0	0	2	0	2	3
intra	O60716	K749	O60716	C692	CTNND1	CTNND1		3L6X|3L6Y	3L6Y|3L6X	-	-	20.743	2.615	84.703	30.495	H	T	O60716:K749-O60716:C692	20.743	0	0	0	0	0	1
intra	O60716	K633	O60716	C618	CTNND1	CTNND1		3L6X|3L6Y	3L6Y|3L6X	-	-	29.2105	26.41	157.117	31.445	XX	XX	O60716:K633-O60716:C618	29.2105	0	0	0	1	0	1
intra	O60716	K634	O60716	C618	CTNND1	CTNND1		3L6X|3L6Y	3L6Y|3L6X	-	-	30.5347	27.1	155.154	31.41	XX	XX	O60716:K634-O60716:C618	30.5347	0	0	0	1	1	0
intra	O60716	K408	O60716	C394	CTNND1	CTNND1		3L6X|3L6Y	3L6Y|3L6X	14.4955	-	14.2721	2.32	32.5091	27.68	T	T	O60716:K408-O60716:C394	14.2721	0	0	0	2	0	0
intra	O60716	K728	O60716	C692	CTNND1	CTNND1		3L6X|3L6Y	3L6Y|3L6X	-	-	17.7079	1.635	69.7931	30.05	H	T	O60716:K728-O60716:C692	17.7079	1	0	0	0	0	0
intra	O60716	K408	O60716	C450	CTNND1	CTNND1		3L6X|3L6Y	3L6Y|3L6X	10.6471	-	15.1804	2.26	44.7453	29.59	T	T	O60716:K408-O60716:C450	10.6471	0	0	0	0	0	3
inter	O60739	K42	P41567	C69	EIF1B	EIF1	0.924	-	-	-	-	12.854	9.36	-	-	E	XX	O60739:K42-P41567:C69	12.854	0	0	0	0	3	3
intra	O60739	K42	O60739	C69	EIF1B	EIF1B		-	-	-	-	18.1124	2.995	12.2855	19.04	XX	XX	O60739:K42-O60739:C69	12.2855	0	5	3	0	3	3
intra	O60739	K61	O60739	C69	EIF1B	EIF1B		-	-	-	-	11.0713	1.605	15.5642	18.415	H	XX	O60739:K61-O60739:C69	11.0713	0	0	0	0	0	1
inter	O60749	K487	Q9UNH7	C264	SNX2	SNX6	0.997	-	-	-	-	8.40404	2.16	-	-	H	H	O60749:K487-Q9UNH7:C264	8.40404	1	0	0	0	0	0
intra	O60749	K223	O60749	C332	SNX2	SNX2		-	-	-	-	26.2406	14.98	37.3974	19.635	XX	H	O60749:K223-O60749:C332	26.2406	0	2	3	0	1	2
intra	O60749	K234	O60749	C332	SNX2	SNX2		-	-	-	-	16.5089	5.855	32.5434	10.71	H	H	O60749:K234-O60749:C332	16.5089	0	4	1	0	0	2
intra	O60749	K335	O60749	C332	SNX2	SNX2		-	-	-	-	5.23757	1.06	13.3674	6.535	H	H	O60749:K335-O60749:C332	5.23757	0	0	0	0	0	2
intra	O60749	K218	O60749	C332	SNX2	SNX2		-	-	-	-	24.24	9.23	37.1896	13.445	H	H	O60749:K218-O60749:C332	24.24	0	0	0	0	0	1
intra	O60749	K220	O60749	C332	SNX2	SNX2		-	-	-	-	23.0058	9.005	36.0856	13.735	H	H	O60749:K220-O60749:C332	23.0058	0	0	0	0	0	3
inter	O60814	Nterm	P50914	C42	H2BC12	RPL14	0	-	-	-	-	-	-	-	-	ERROR_IN_DSSP	T	O60814:Nterm-P50914:C42	0	0	0	0	0	0	1
inter	O60814	Nterm	P39023	C114	H2BC12	RPL3	0	-	-	-	-	-	-	-	-	ERROR_IN_DSSP	H	O60814:Nterm-P39023:C114	0	0	0	0	2	0	1
inter	O60814	Nterm	P62910	C96	H2BC12	RPL32	0	-	-	-	-	-	-	-	-	ERROR_IN_DSSP	E	O60814:Nterm-P62910:C96	0	0	0	0	0	0	1
inter	O60814	Nterm	P32969	C134	H2BC12	RPL9	0	-	-	-	-	-	-	-	-	ERROR_IN_DSSP	E	O60814:Nterm-P32969:C134	0	0	0	0	1	0	1
inter	O60814	Nterm	P62280	C131	H2BC12	RPS11	0	-	-	-	-	-	-	-	-	ERROR_IN_DSSP	E	O60814:Nterm-P62280:C131	0	0	0	0	0	0	2
inter	O60814	Nterm	P62888	C85	H2BC12	RPL30	0	-	-	-	-	-	-	-	-	ERROR_IN_DSSP	H	O60814:Nterm-P62888:C85	0	0	0	0	0	0	3
inter	O60814	Nterm	P15880	C229	H2BC12	RPS2	0	-	-	-	-	-	-	-	-	ERROR_IN_DSSP	S	O60814:Nterm-P15880:C229	0	0	0	0	1	0	0
inter	O60814	Nterm	P39023	C253	H2BC12	RPL3	0	-	-	-	-	-	-	-	-	ERROR_IN_DSSP	T	O60814:Nterm-P39023:C253	0	0	0	0	2	0	0
inter	O60814	Nterm	Q92901	C253	H2BC12	RPL3L	0	-	-	-	-	-	-	-	-	ERROR_IN_DSSP	XX	O60814:Nterm-Q92901:C253	0	0	0	0	1	0	0
inter	O60814	Nterm	P62280	C60	H2BC12	RPS11	0	-	-	-	-	-	-	-	-	ERROR_IN_DSSP	T	O60814:Nterm-P62280:C60	0	0	0	0	1	0	0
inter	O60814	Nterm	P32969	C74	H2BC12	RPL9	0	-	-	-	-	-	-	-	-	ERROR_IN_DSSP	H	O60814:Nterm-P32969:C74	0	0	0	0	1	0	0
inter	O60814	Nterm	P46776	C70	H2BC12	RPL27A	0	-	-	-	-	-	-	-	-	ERROR_IN_DSSP	XX	O60814:Nterm-P46776:C70	0	0	0	0	2	0	0
inter	O60814	Nterm	P61247	C96	H2BC12	RPS3A	0	-	-	-	-	-	-	-	-	ERROR_IN_DSSP	E	O60814:Nterm-P61247:C96	0	0	0	0	1	0	0
inter	O60814	Nterm	P61247	C201	H2BC12	RPS3A	0	-	-	-	-	-	-	-	-	ERROR_IN_DSSP	H	O60814:Nterm-P61247:C201	0	0	0	0	2	0	0
inter	O60814	K109	P00338	C163	H2BC12	LDHA	0	-	-	-	-	32.6465	27.1	-	-	H	T	O60814:K109-P00338:C163	32.6465	1	0	0	4	0	3
inter	O60814	K109	P04075	C73	H2BC12	ALDOA	0	-	-	-	-	45.4441	29.425	-	-	H	T	O60814:K109-P04075:C73	45.4441	0	0	1	0	0	3
inter	O60814	K109	P04350	C239	H2BC12	TUBB4A	0	-	-	-	-	42.8175	26.415	-	-	H	H	O60814:K109-P04350:C239	42.8175	0	0	1	1	0	2
inter	O60814	K109	P04406	C247	H2BC12	GAPDH	0	-	-	-	-	38.3584	28.53	-	-	H	E	O60814:K109-P04406:C247	38.3584	2	0	2	3	1	3
inter	O60814	K109	P06733	C357	H2BC12	ENO1	0.607	-	-	-	-	52.193	28.055	-	-	H	H	O60814:K109-P06733:C357	52.193	3	0	2	4	0	3
inter	O60814	K109	P06733	C389	H2BC12	ENO1	0.607	-	-	-	-	51.7688	27.85	-	-	H	T	O60814:K109-P06733:C389	51.7688	1	0	3	0	0	3
inter	O60814	K109	P07195	C164	H2BC12	LDHB	0	-	-	-	-	29.7751	27.705	-	-	H	T	O60814:K109-P07195:C164	29.7751	2	0	3	4	0	3
inter	O60814	K109	P07195	C36	H2BC12	LDHB	0	-	-	-	-	20.5169	27.005	-	-	H	H	O60814:K109-P07195:C36	20.5169	1	0	0	0	0	2
inter	O60814	K109	P07437	C239	H2BC12	TUBB	0	-	-	-	-	29.7474	25.6	-	-	H	H	O60814:K109-P07437:C239	29.7474	0	0	3	1	0	2
inter	O60814	K109	P07910	C46	H2BC12	HNRNPC	0	-	-	-	-	20.97	26.03	-	-	H	E	O60814:K109-P07910:C46	20.97	4	0	1	1	0	0
inter	O60814	K109	P08708	C35	H2BC12	RPS17	0	-	-	-	-	27.6361	26.875	-	-	H	H	O60814:K109-P08708:C35	27.6361	2	2	1	2	0	3
inter	O60814	K109	P09104	C389	H2BC12	ENO2	0	-	-	-	-	52.2436	27.265	-	-	H	T	O60814:K109-P09104:C389	52.2436	0	0	1	0	0	3
inter	O60814	K109	P09429	C106	H2BC12	HMGB1	0	-	-	-	-	59.0561	26.95	-	-	H	H	O60814:K109-P09429:C106	59.0561	4	0	0	2	0	0
inter	O60814	K109	P0DMV8	C17	H2BC12	HSPA1A	0	-	-	-	-	23.1057	26.825	-	-	H	E	O60814:K109-P0DMV8:C17	23.1057	2	0	2	1	0	3
inter	O60814	K109	P0DMV8	C306	H2BC12	HSPA1A	0	-	-	-	-	39.4798	27.3	-	-	H	T	O60814:K109-P0DMV8:C306	39.4798	1	2	1	4	0	1
inter	O60814	K109	P11142	C17	H2BC12	HSPA8	0	-	-	-	-	22.9515	25.145	-	-	H	E	O60814:K109-P11142:C17	22.9515	2	0	0	0	0	2
inter	O60814	K109	P12277	C254	H2BC12	CKB	0	-	-	-	-	36.9738	25.12	-	-	H	H	O60814:K109-P12277:C254	36.9738	1	0	0	1	0	3
inter	O60814	K109	P13639	C466	H2BC12	EEF2	0	-	-	-	-	45.1423	27.065	-	-	H	T	O60814:K109-P13639:C466	45.1423	1	0	0	0	0	2
inter	O60814	K109	P13639	C591	H2BC12	EEF2	0	-	-	-	-	43.1072	28.355	-	-	H	E	O60814:K109-P13639:C591	43.1072	0	0	1	0	0	3
inter	O60814	K109	P14174	C81	H2BC12	MIF	0	-	-	-	-	26.9284	27.18	-	-	H	H	O60814:K109-P14174:C81	26.9284	1	0	0	3	0	3
inter	O60814	K109	P14618	C358	H2BC12	PKM	0	-	-	-	-	30.2492	26.445	-	-	H	E	O60814:K109-P14618:C358	30.2492	1	0	2	0	0	2
inter	O60814	K109	P14618	C474	H2BC12	PKM	0	-	-	-	-	36.1757	26.705	-	-	H	XX	O60814:K109-P14618:C474	36.1757	1	0	0	4	0	3
inter	O60814	K109	P14618	C49	H2BC12	PKM	0	-	-	-	-	40.2025	26.555	-	-	H	E	O60814:K109-P14618:C49	40.2025	2	0	2	3	0	3
inter	O60814	K109	P15880	C182	H2BC12	RPS2	0	-	-	-	-	26.7798	29.04	-	-	H	S	O60814:K109-P15880:C182	26.7798	4	2	2	3	0	3
inter	O60814	K109	P15880	C188	H2BC12	RPS2	0	-	-	-	-	16.138	28	-	-	H	E	O60814:K109-P15880:C188	16.138	2	0	0	1	0	2
inter	O60814	K109	P15880	C229	H2BC12	RPS2	0	-	-	-	-	24.4896	28.665	-	-	H	XX	O60814:K109-P15880:C229	24.4896	3	0	2	3	0	3
inter	O60814	K109	P17844	C170	H2BC12	DDX5	0	-	-	-	-	39.2981	28.125	-	-	H	E	O60814:K109-P17844:C170	39.2981	2	0	0	1	0	0
inter	O60814	K109	P18124	C186	H2BC12	RPL7	0	-	-	-	-	51.2279	24	-	-	H	S	O60814:K109-P18124:C186	51.2279	1	0	0	2	0	2
inter	O60814	K109	P18621	C57	H2BC12	RPL17	0	-	-	-	-	40.4464	27.98	-	-	H	XX	O60814:K109-P18621:C57	40.4464	1	0	1	1	0	3
inter	O60814	K109	P23396	C119	H2BC12	RPS3	0	-	-	-	-	41.4924	29.545	-	-	H	H	O60814:K109-P23396:C119	41.4924	1	0	1	1	0	3
inter	O60814	K109	P23396	C134	H2BC12	RPS3	0	-	-	-	-	33.1031	29.745	-	-	H	E	O60814:K109-P23396:C134	33.1031	2	0	1	2	0	3
inter	O60814	K109	P23396	C97	H2BC12	RPS3	0	-	-	-	-	42.8792	29.68	-	-	H	XX	O60814:K109-P23396:C97	42.8792	1	0	0	1	0	2
inter	O60814	K109	P27635	C105	H2BC12	RPL10	0	-	-	-	-	17.8432	28.855	-	-	H	S	O60814:K109-P27635:C105	17.8432	1	0	0	2	0	0
inter	O60814	K109	P30050	C141	H2BC12	RPL12	0	-	-	-	-	43.2465	24.025	-	-	H	XX	O60814:K109-P30050:C141	43.2465	2	0	2	2	0	3
inter	O60814	K109	P32969	C134	H2BC12	RPL9	0	-	-	-	-	31.3724	26.025	-	-	H	E	O60814:K109-P32969:C134	31.3724	4	3	3	3	1	3
inter	O60814	K109	P32969	C74	H2BC12	RPL9	0	-	-	-	-	44.2405	27.455	-	-	H	H	O60814:K109-P32969:C74	44.2405	4	0	2	2	0	3
inter	O60814	K109	P36578	C208	H2BC12	RPL4	0	-	-	-	-	52.2048	29.05	-	-	H	E	O60814:K109-P36578:C208	52.2048	0	0	1	2	0	3
inter	O60814	K109	P36578	C96	H2BC12	RPL4	0	-	-	-	-	18.107	27.925	-	-	H	H	O60814:K109-P36578:C96	18.107	3	3	3	3	1	3
inter	O60814	K109	P39023	C114	H2BC12	RPL3	0	-	-	-	-	66.0536	28.7	-	-	H	H	O60814:K109-P39023:C114	66.0536	2	0	2	4	1	3
inter	O60814	K109	P39023	C157	H2BC12	RPL3	0	-	-	-	-	48.6565	28.61	-	-	H	XX	O60814:K109-P39023:C157	48.6565	1	3	2	3	0	3
inter	O60814	K109	P39023	C336	H2BC12	RPL3	0	-	-	-	-	52.2428	29.565	-	-	H	XX	O60814:K109-P39023:C336	52.2428	4	1	3	3	1	3
inter	O60814	K109	P42677	C77	H2BC12	RPS27	0	-	-	-	-	31.9154	21.7	-	-	H	XX	O60814:K109-P42677:C77	31.9154	0	0	1	2	0	2
inter	O60814	K109	P46776	C70	H2BC12	RPL27A	0	-	-	-	-	32.6206	29.075	-	-	H	XX	O60814:K109-P46776:C70	32.6206	1	0	1	3	0	3
inter	O60814	K109	P46777	C100	H2BC12	RPL5	0	-	-	-	-	52.7364	27.11	-	-	H	H	O60814:K109-P46777:C100	52.7364	2	4	3	2	1	3
inter	O60814	K109	P46779	C13	H2BC12	RPL28	0	-	-	-	-	8.0525	22.92	-	-	H	T	O60814:K109-P46779:C13	8.0525	4	1	1	3	0	3
inter	O60814	K109	P46782	C172	H2BC12	RPS5	0	-	-	-	-	28.3787	23.95	-	-	H	H	O60814:K109-P46782:C172	28.3787	3	1	2	1	0	2
inter	O60814	K109	P50914	C42	H2BC12	RPL14	0	-	-	-	-	54.0047	28.885	-	-	H	T	O60814:K109-P50914:C42	54.0047	0	2	3	2	0	3
inter	O60814	K109	P50914	C54	H2BC12	RPL14	0	-	-	-	-	42.8769	27.58	-	-	H	G	O60814:K109-P50914:C54	42.8769	0	1	0	1	0	1
inter	O60814	K109	P60174	C127	H2BC12	TPI1	0	-	-	-	-	34.2003	27.57	-	-	H	E	O60814:K109-P60174:C127	34.2003	1	0	0	0	0	3
inter	O60814	K109	P60174	C218	H2BC12	TPI1	0	-	-	-	-	52.5209	28.64	-	-	H	H	O60814:K109-P60174:C218	52.5209	1	0	0	2	0	3
inter	O60814	K109	P60174	C42	H2BC12	TPI1	0	-	-	-	-	47.2469	29.1	-	-	H	E	O60814:K109-P60174:C42	47.2469	2	0	0	2	0	3
inter	O60814	K109	P61247	C139	H2BC12	RPS3A	0	-	-	-	-	23.738	28.24	-	-	H	E	O60814:K109-P61247:C139	23.738	2	0	1	2	0	3
inter	O60814	K109	P61247	C201	H2BC12	RPS3A	0	-	-	-	-	35.9712	28.46	-	-	H	G	O60814:K109-P61247:C201	35.9712	4	5	3	4	1	3
inter	O60814	K109	P61247	C96	H2BC12	RPS3A	0	-	-	-	-	31.9362	27.805	-	-	H	E	O60814:K109-P61247:C96	31.9362	4	2	3	4	0	3
inter	O60814	K109	P61313	C110	H2BC12	RPL15	0	-	-	-	-	33.7168	24.53	-	-	H	T	O60814:K109-P61313:C110	33.7168	2	1	2	2	0	3
inter	O60814	K109	P61927	C19	H2BC12	RPL37	0	-	-	-	-	35.3601	26.99	-	-	H	XX	O60814:K109-P61927:C19	35.3601	1	1	2	0	0	3
inter	O60814	K109	P62241	C100	H2BC12	RPS8	0	-	-	-	-	54.8731	29.215	-	-	H	XX	O60814:K109-P62241:C100	54.8731	1	0	1	4	0	3
inter	O60814	K109	P62244	C30	H2BC12	RPS15A	0	-	-	-	-	37.3121	23.015	-	-	H	XX	O60814:K109-P62244:C30	37.3121	1	0	1	0	0	3
inter	O60814	K109	P62244	C72	H2BC12	RPS15A	0	-	-	-	-	19.5212	20.54	-	-	H	E	O60814:K109-P62244:C72	19.5212	1	0	1	2	0	3
inter	O60814	K109	P62249	C25	H2BC12	RPS16	0	-	-	-	-	28.8403	21.48	-	-	H	E	O60814:K109-P62249:C25	28.8403	4	2	3	3	0	3
inter	O60814	K109	P62266	C90	H2BC12	RPS23	0	-	-	-	-	64.4382	28.46	-	-	H	G	O60814:K109-P62266:C90	64.4382	0	0	2	2	1	3
inter	O60814	K109	P62273	C39	H2BC12	RPS29	0	-	-	-	-	18.794	19.225	-	-	H	E	O60814:K109-P62273:C39	18.794	2	0	3	0	0	1
inter	O60814	K109	P62280	C116	H2BC12	RPS11	0	-	-	-	-	51.543	27.43	-	-	H	T	O60814:K109-P62280:C116	51.543	4	4	3	4	0	3
inter	O60814	K109	P62280	C131	H2BC12	RPS11	0	-	-	-	-	45.0477	26.645	-	-	H	E	O60814:K109-P62280:C131	45.0477	4	3	1	2	0	3
inter	O60814	K109	P62280	C60	H2BC12	RPS11	0	-	-	-	-	53.3722	27.73	-	-	H	XX	O60814:K109-P62280:C60	53.3722	2	0	1	1	0	3
inter	O60814	K109	P62316	C46	H2BC12	SNRPD2	0	-	-	-	-	28.1612	23.935	-	-	H	E	O60814:K109-P62316:C46	28.1612	3	0	2	2	0	2
inter	O60814	K109	P62316	C63	H2BC12	SNRPD2	0	-	-	-	-	14.5495	18.095	-	-	H	XX	O60814:K109-P62316:C63	14.5495	1	0	1	1	0	0
inter	O60814	K109	P62318	C20	H2BC12	SNRPD3	0	-	-	-	-	10.6722	20.945	-	-	H	E	O60814:K109-P62318:C20	10.6722	2	0	1	1	0	3
inter	O60814	K109	P62424	C182	H2BC12	RPL7A	0	-	-	-	-	55.7813	29.815	-	-	H	E	O60814:K109-P62424:C182	55.7813	3	0	0	3	0	2
inter	O60814	K109	P62424	C199	H2BC12	RPL7A	0	-	-	-	-	39.7374	29.665	-	-	H	XX	O60814:K109-P62424:C199	39.7374	0	0	2	2	0	2
inter	O60814	K109	P62701	C181	H2BC12	RPS4X	0	-	-	-	-	35.0343	25.71	-	-	H	E	O60814:K109-P62701:C181	35.0343	3	3	2	4	0	3
inter	O60814	K109	P62701	C41	H2BC12	RPS4X	0	-	-	-	-	28.4939	23.97	-	-	H	E	O60814:K109-P62701:C41	28.4939	2	0	2	3	0	3
inter	O60814	K109	P62701	C65	H2BC12	RPS4X	0	-	-	-	-	14.263	23.095	-	-	H	H	O60814:K109-P62701:C65	14.263	0	1	2	3	0	0
inter	O60814	K109	P62753	C12	H2BC12	RPS6	0	-	-	-	-	60.1903	29.485	-	-	H	E	O60814:K109-P62753:C12	60.1903	3	3	1	3	2	3
inter	O60814	K109	P62753	C83	H2BC12	RPS6	0	-	-	-	-	38.2179	28.64	-	-	H	T	O60814:K109-P62753:C83	38.2179	3	0	3	1	0	3
inter	O60814	K109	P62829	C28	H2BC12	RPL23	0	-	-	-	-	23.3593	27.9	-	-	H	E	O60814:K109-P62829:C28	23.3593	3	3	3	2	0	3
inter	O60814	K109	P62857	C27	H2BC12	RPS28	0	-	-	-	-	25.6791	21.31	-	-	H	E	O60814:K109-P62857:C27	25.6791	2	0	3	0	0	3
inter	O60814	K109	P62888	C85	H2BC12	RPL30	0	-	-	-	-	31.9512	25.365	-	-	H	T	O60814:K109-P62888:C85	31.9512	4	3	3	2	0	3
inter	O60814	K109	P62888	C92	H2BC12	RPL30	0	-	-	-	-	27.4882	23.995	-	-	H	S	O60814:K109-P62888:C92	27.4882	0	0	1	2	0	3
inter	O60814	K109	P62910	C91	H2BC12	RPL32	0	-	-	-	-	19.2273	22.685	-	-	H	T	O60814:K109-P62910:C91	19.2273	0	0	3	2	0	3
inter	O60814	K109	P62910	C96	H2BC12	RPL32	0	-	-	-	-	26.8772	23.46	-	-	H	E	O60814:K109-P62910:C96	26.8772	4	2	3	4	1	3
inter	O60814	K109	P62913	C72	H2BC12	RPL11	0	-	-	-	-	23.9326	25.41	-	-	H	E	O60814:K109-P62913:C72	23.9326	4	2	2	4	1	3
inter	O60814	K109	P62917	C90	H2BC12	RPL8	0	-	-	-	-	77.1955	30.84	-	-	H	E	O60814:K109-P62917:C90	77.1955	1	0	2	0	0	3
inter	O60814	K109	P62937	C52	H2BC12	PPIA	0	-	-	-	-	26.8585	21.295	-	-	H	B	O60814:K109-P62937:C52	26.8585	2	0	0	1	0	2
inter	O60814	K109	P62987	C115	H2BC12	UBA52	0.963	-	-	-	-	20.4722	25.06	-	-	H	T	O60814:K109-P62987:C115	20.4722	1	0	2	0	0	3
inter	O60814	K109	P63244	C207	H2BC12	RACK1	0	-	-	-	-	8.40416	27.53	-	-	H	E	O60814:K109-P63244:C207	8.40416	0	0	1	1	0	3
inter	O60814	K109	P63244	C240	H2BC12	RACK1	0	-	-	-	-	19.4509	27.055	-	-	H	E	O60814:K109-P63244:C240	19.4509	1	0	1	0	0	3
inter	O60814	K109	P68371	C12	H2BC12	TUBB4B	0	-	-	-	-	38.6752	25.535	-	-	H	H	O60814:K109-P68371:C12	38.6752	0	0	2	2	0	3
inter	O60814	K109	P68371	C239	H2BC12	TUBB4B	0	-	-	-	-	41.3125	25.54	-	-	H	H	O60814:K109-P68371:C239	41.3125	0	0	3	1	0	2
inter	O60814	K109	P83731	C6	H2BC12	RPL24	0	-	-	-	-	25.895	28.095	-	-	H	XX	O60814:K109-P83731:C6	25.895	1	1	1	3	0	3
inter	O60814	K109	Q02543	C109	H2BC12	RPL18A	0	-	-	-	-	20.1188	24.955	-	-	H	H	O60814:K109-Q02543:C109	20.1188	1	0	0	4	0	3
inter	O60814	K109	Q02543	C64	H2BC12	RPL18A	0	-	-	-	-	42.5574	27.145	-	-	H	E	O60814:K109-Q02543:C64	42.5574	0	0	3	4	0	3
inter	O60814	K109	Q02878	C44	H2BC12	RPL6	0	-	-	-	-	57.5703	30.305	-	-	H	XX	O60814:K109-Q02878:C44	57.5703	4	1	2	3	0	3
inter	O60814	K109	Q08211	C1099	H2BC12	DHX9	0	-	-	-	-	54.984	27.19	-	-	H	H	O60814:K109-Q08211:C1099	54.984	1	0	0	1	0	0
inter	O60814	K109	Q08211	C469	H2BC12	DHX9	0	-	-	-	-	19.9135	24.725	-	-	H	E	O60814:K109-Q08211:C469	19.9135	1	0	0	2	0	0
inter	O60814	K109	Q13885	C239	H2BC12	TUBB2A	0	-	-	-	-	44.2125	26.315	-	-	B	H	O60814:K109-Q13885:C239	44.2125	0	0	1	1	0	2
inter	O60814	K109	Q9BVA1	C239	H2BC12	TUBB2B	0	-	-	-	-	35.3993	26.03	-	-	H	H	O60814:K109-Q9BVA1:C239	35.3993	0	0	1	1	0	2
inter	O60814	K109	Q9UQ80	C179	H2BC12	PA2G4	0	-	-	-	-	55.4866	28.325	-	-	H	XX	O60814:K109-Q9UQ80:C179	55.4866	1	0	1	0	0	3
inter	O60814	K109	Q9UQ80	C296	H2BC12	PA2G4	0	-	-	-	-	50.3988	27.92	-	-	H	H	O60814:K109-Q9UQ80:C296	50.3988	0	1	2	0	0	2
inter	O60814	K109	Q9Y3U8	C48	H2BC12	RPL36	0	-	-	-	-	18.022	18.215	-	-	H	H	O60814:K109-Q9Y3U8:C48	18.022	0	3	2	4	0	3
inter	O60814	K117	P04075	C339	H2BC12	ALDOA	0	-	-	-	-	51.7375	29.525	-	-	H	T	O60814:K117-P04075:C339	51.7375	2	0	2	1	0	0
inter	O60814	K117	P04406	C247	H2BC12	GAPDH	0	-	-	-	-	49.5677	28.96	-	-	H	E	O60814:K117-P04406:C247	49.5677	1	0	0	1	0	2
inter	O60814	K117	P06733	C357	H2BC12	ENO1	0	-	-	-	-	46.5132	27.645	-	-	H	H	O60814:K117-P06733:C357	46.5132	1	0	1	1	0	3
inter	O60814	K117	P14618	C49	H2BC12	PKM	0	-	-	-	-	37.6773	27.355	-	-	H	E	O60814:K117-P14618:C49	37.6773	1	0	2	2	0	3
inter	O60814	K117	P15880	C229	H2BC12	RPS2	0	-	-	-	-	23.8027	29.03	-	-	H	S	O60814:K117-P15880:C229	23.8027	1	0	2	2	0	1
inter	O60814	K117	P27635	C195	H2BC12	RPL10	0	-	-	-	-	66.4874	29.545	-	-	H	T	O60814:K117-P27635:C195	66.4874	1	0	0	0	0	3
inter	O60814	K117	P30050	C141	H2BC12	RPL12	0	-	-	-	-	43.299	25.135	-	-	H	XX	O60814:K117-P30050:C141	43.299	1	0	0	0	0	1
inter	O60814	K117	P32969	C134	H2BC12	RPL9	0	-	-	-	-	36.5879	25.88	-	-	H	E	O60814:K117-P32969:C134	36.5879	3	2	3	2	0	3
inter	O60814	K117	P32969	C74	H2BC12	RPL9	0	-	-	-	-	53.8644	28.29	-	-	H	H	O60814:K117-P32969:C74	53.8644	1	2	2	2	0	2
inter	O60814	K117	P36578	C96	H2BC12	RPL4	0	-	-	-	-	28.8	28.26	-	-	H	H	O60814:K117-P36578:C96	28.8	2	1	1	1	0	1
inter	O60814	K117	P39023	C114	H2BC12	RPL3	0	-	-	-	-	58.6741	28.535	-	-	H	H	O60814:K117-P39023:C114	58.6741	3	0	2	2	0	2
inter	O60814	K117	P39023	C253	H2BC12	RPL3	0	-	-	-	-	26.3633	29.54	-	-	H	S	O60814:K117-P39023:C253	26.3633	1	0	0	2	0	0
inter	O60814	K117	P39023	C336	H2BC12	RPL3	0	-	-	-	-	52.2178	29.505	-	-	H	XX	O60814:K117-P39023:C336	52.2178	2	0	0	1	0	0
inter	O60814	K117	P42677	C77	H2BC12	RPS27	0	-	-	-	-	38.3186	22.885	-	-	H	XX	O60814:K117-P42677:C77	38.3186	1	0	1	1	0	0
inter	O60814	K117	P46776	C70	H2BC12	RPL27A	0	-	-	-	-	43.5731	29.235	-	-	H	XX	O60814:K117-P46776:C70	43.5731	1	0	0	0	0	2
inter	O60814	K117	P46779	C13	H2BC12	RPL28	0	-	-	-	-	18.452	24.19	-	-	H	T	O60814:K117-P46779:C13	18.452	1	0	2	1	0	1
inter	O60814	K117	P50914	C42	H2BC12	RPL14	0	-	-	-	-	48.4609	29.18	-	-	H	T	O60814:K117-P50914:C42	48.4609	3	1	1	1	0	1
inter	O60814	K117	P60174	C218	H2BC12	TPI1	0	-	-	-	-	52.8024	28.585	-	-	H	H	O60814:K117-P60174:C218	52.8024	2	0	0	1	0	0
inter	O60814	K117	P61247	C139	H2BC12	RPS3A	0	-	-	-	-	33.8431	28.02	-	-	H	E	O60814:K117-P61247:C139	33.8431	2	0	1	2	0	1
inter	O60814	K117	P61247	C201	H2BC12	RPS3A	0	-	-	-	-	46.2033	28.53	-	-	H	G	O60814:K117-P61247:C201	46.2033	3	0	1	2	0	3
inter	O60814	K117	P61247	C96	H2BC12	RPS3A	0	-	-	-	-	30.5459	28.205	-	-	H	E	O60814:K117-P61247:C96	30.5459	2	0	2	2	0	3
inter	O60814	K117	P62280	C116	H2BC12	RPS11	0	-	-	-	-	42.48	27.675	-	-	H	T	O60814:K117-P62280:C116	42.48	1	2	1	2	0	1
inter	O60814	K117	P62280	C60	H2BC12	RPS11	0	-	-	-	-	45.1342	27.75	-	-	H	XX	O60814:K117-P62280:C60	45.1342	4	0	0	2	0	2
inter	O60814	K117	P62316	C63	H2BC12	SNRPD2	0	-	-	-	-	25.0935	20.095	-	-	H	XX	O60814:K117-P62316:C63	25.0935	1	0	1	1	0	0
inter	O60814	K117	P62318	C20	H2BC12	SNRPD3	0	-	-	-	-	20.9107	22.435	-	-	H	E	O60814:K117-P62318:C20	20.9107	2	0	2	1	0	1
inter	O60814	K117	P62701	C181	H2BC12	RPS4X	0	-	-	-	-	39.9682	26.785	-	-	H	E	O60814:K117-P62701:C181	39.9682	3	0	2	2	0	3
inter	O60814	K117	P62753	C12	H2BC12	RPS6	0	-	-	-	-	54.0374	29.355	-	-	H	E	O60814:K117-P62753:C12	54.0374	4	0	3	2	0	2
inter	O60814	K117	P62753	C83	H2BC12	RPS6	0	-	-	-	-	32.0551	28.39	-	-	H	T	O60814:K117-P62753:C83	32.0551	0	1	0	0	0	1
inter	O60814	K117	P62888	C85	H2BC12	RPL30	0	-	-	-	-	38.8618	26.515	-	-	H	T	O60814:K117-P62888:C85	38.8618	3	2	2	3	0	3
inter	O60814	K117	P62910	C96	H2BC12	RPL32	0	-	-	-	-	19.2971	23.59	-	-	H	E	O60814:K117-P62910:C96	19.2971	2	0	0	2	0	3
inter	O60814	K117	P62913	C72	H2BC12	RPL11	0	-	-	-	-	25.1706	25.54	-	-	H	E	O60814:K117-P62913:C72	25.1706	2	2	2	2	0	2
inter	O60814	K117	P63244	C207	H2BC12	RACK1	0	-	-	-	-	14.431	27.27	-	-	H	E	O60814:K117-P63244:C207	14.431	1	0	1	0	0	1
inter	O60814	K117	Q02878	C44	H2BC12	RPL6	0	-	-	-	-	49.2873	30.055	-	-	H	XX	O60814:K117-Q02878:C44	49.2873	1	0	0	1	0	1
inter	O60814	K117	Q07020	C134	H2BC12	RPL18	0	-	-	-	-	29.9912	27.29	-	-	H	T	O60814:K117-Q07020:C134	29.9912	0	0	1	2	0	1
inter	O60814	K121	P04406	C247	H2BC12	GAPDH	0	-	-	-	-	55.7815	29.5	-	-	H	E	O60814:K121-P04406:C247	55.7815	3	0	2	1	0	2
inter	O60814	K121	P06733	C357	H2BC12	ENO1	0	-	-	-	-	42.6238	28.025	-	-	H	H	O60814:K121-P06733:C357	42.6238	0	0	1	2	0	2
inter	O60814	K121	P15880	C182	H2BC12	RPS2	0	-	-	-	-	16.7936	28.83	-	-	H	S	O60814:K121-P15880:C182	16.7936	1	0	0	2	0	0
inter	O60814	K121	P32969	C134	H2BC12	RPL9	0	-	-	-	-	40.5854	26.14	-	-	H	E	O60814:K121-P32969:C134	40.5854	4	2	3	2	0	3
inter	O60814	K121	P32969	C74	H2BC12	RPL9	0	-	-	-	-	59.4867	28.905	-	-	H	H	O60814:K121-P32969:C74	59.4867	0	0	1	1	0	1
inter	O60814	K121	P39023	C114	H2BC12	RPL3	0	-	-	-	-	55.448	29.195	-	-	H	H	O60814:K121-P39023:C114	55.448	0	0	2	2	0	2
inter	O60814	K121	P60174	C218	H2BC12	TPI1	0	-	-	-	-	53.4014	28.93	-	-	H	H	O60814:K121-P60174:C218	53.4014	1	0	0	1	0	0
inter	O60814	K121	P61247	C96	H2BC12	RPS3A	0	-	-	-	-	32.9034	28.49	-	-	H	E	O60814:K121-P61247:C96	32.9034	1	0	0	2	0	3
inter	O60814	K121	P62280	C116	H2BC12	RPS11	0	-	-	-	-	39.2977	27.99	-	-	H	T	O60814:K121-P62280:C116	39.2977	1	0	0	1	0	2
inter	O60814	K121	P62318	C20	H2BC12	SNRPD3	0	-	-	-	-	24.8742	24.055	-	-	H	E	O60814:K121-P62318:C20	24.8742	0	0	1	1	0	0
inter	O60814	K121	P62701	C181	H2BC12	RPS4X	0	-	-	-	-	44.3603	27.22	-	-	H	E	O60814:K121-P62701:C181	44.3603	3	0	0	2	0	2
inter	O60814	K121	P62829	C28	H2BC12	RPL23	0	-	-	-	-	39.2105	27.965	-	-	H	E	O60814:K121-P62829:C28	39.2105	0	0	1	0	0	1
inter	O60814	K121	P62888	C85	H2BC12	RPL30	0	-	-	-	-	43.9005	27.075	-	-	H	T	O60814:K121-P62888:C85	43.9005	0	1	3	2	0	3
inter	O60814	K121	P62910	C96	H2BC12	RPL32	0	-	-	-	-	16.7774	24.285	-	-	H	E	O60814:K121-P62910:C96	16.7774	0	0	1	1	0	3
inter	O60814	K121	P68371	C12	H2BC12	TUBB4B	0	-	-	-	-	43.2497	26.09	-	-	H	H	O60814:K121-P68371:C12	43.2497	1	0	0	1	0	1
inter	O60814	K12	P61247	C201	H2BC12	RPS3A	0	-	-	-	-	82.7197	30.255	-	-	XX	G	O60814:K12-P61247:C201	82.7197	0	0	1	2	0	3
inter	O60814	K17	P61247	C201	H2BC12	RPS3A	0	-	-	-	-	72.1306	29.715	-	-	XX	G	O60814:K17-P61247:C201	72.1306	0	1	0	2	0	3
inter	O60814	K17	P62888	C85	H2BC12	RPL30	0	-	-	-	-	57.0739	30.415	-	-	XX	T	O60814:K17-P62888:C85	57.0739	0	1	0	1	0	0
inter	O60814	K21	P39023	C114	H2BC12	RPL3	0	-	-	-	-	75.967	29.36	-	-	XX	H	O60814:K21-P39023:C114	75.967	0	1	0	1	0	2
inter	O60814	K21	P61247	C201	H2BC12	RPS3A	0	-	-	-	-	64.2197	29.44	-	-	XX	G	O60814:K21-P61247:C201	64.2197	2	0	3	0	0	2
inter	O60814	K21	P62249	C25	H2BC12	RPS16	0	-	-	-	-	65.7684	29.11	-	-	XX	E	O60814:K21-P62249:C25	65.7684	1	0	0	0	0	0
inter	O60814	K21	P62888	C85	H2BC12	RPL30	0	-	-	-	-	46.1886	30.01	-	-	XX	T	O60814:K21-P62888:C85	46.1886	0	3	0	1	0	0
inter	O60814	K35	P15880	C182	H2BC12	RPS2	0	-	-	-	-	34.4576	28.5	-	-	XX	S	O60814:K35-P15880:C182	34.4576	0	1	1	2	0	0
inter	O60814	K47	P15880	C182	H2BC12	RPS2	0	-	-	-	-	30.7434	28.375	-	-	H	S	O60814:K47-P15880:C182	30.7434	3	0	1	2	0	1
inter	O60814	K47	P23396	C119	H2BC12	RPS3	0	-	-	-	-	59.0115	30.09	-	-	H	H	O60814:K47-P23396:C119	59.0115	0	1	0	1	0	0
inter	O60814	K47	P32969	C134	H2BC12	RPL9	0	-	-	-	-	48.2711	27.2	-	-	H	E	O60814:K47-P32969:C134	48.2711	1	2	1	0	0	1
inter	O60814	K47	P36578	C96	H2BC12	RPL4	0	-	-	-	-	23.4957	27.96	-	-	H	H	O60814:K47-P36578:C96	23.4957	3	2	3	2	0	3
inter	O60814	K47	P39023	C114	H2BC12	RPL3	0	-	-	-	-	57.4644	27.985	-	-	H	H	O60814:K47-P39023:C114	57.4644	0	3	1	0	0	2
inter	O60814	K47	P39023	C157	H2BC12	RPL3	0	-	-	-	-	36.8642	26.625	-	-	H	XX	O60814:K47-P39023:C157	36.8642	0	0	2	2	0	3
inter	O60814	K47	P62244	C30	H2BC12	RPS15A	0	-	-	-	-	40.5697	16.97	-	-	H	XX	O60814:K47-P62244:C30	40.5697	0	0	1	0	0	1
inter	O60814	K47	P62249	C25	H2BC12	RPS16	0	-	-	-	-	45.4485	17.81	-	-	H	E	O60814:K47-P62249:C25	45.4485	3	3	0	0	0	2
inter	O60814	K47	P62280	C116	H2BC12	RPS11	0	-	-	-	-	54.2216	26.815	-	-	H	T	O60814:K47-P62280:C116	54.2216	3	1	2	0	0	2
inter	O60814	K47	P62701	C65	H2BC12	RPS4X	0	-	-	-	-	27.9593	25.155	-	-	H	H	O60814:K47-P62701:C65	27.9593	0	1	0	2	0	0
inter	O60814	K47	P62829	C28	H2BC12	RPL23	0	-	-	-	-	39.8183	27.28	-	-	H	E	O60814:K47-P62829:C28	39.8183	0	2	0	0	0	2
inter	O60814	K47	P62888	C85	H2BC12	RPL30	0	-	-	-	-	41.7256	26.92	-	-	H	T	O60814:K47-P62888:C85	41.7256	2	4	2	2	0	3
inter	O60814	K47	P62913	C72	H2BC12	RPL11	0	-	-	-	-	32.1273	24.94	-	-	H	E	O60814:K47-P62913:C72	32.1273	2	1	0	2	0	2
inter	O60814	K6	P15880	C182	H2BC12	RPS2	0	-	-	-	-	108.199	30.995	-	-	XX	S	O60814:K6-P15880:C182	108.199	4	1	1	2	0	0
inter	O60814	K6	P32969	C134	H2BC12	RPL9	0	-	-	-	-	103.323	30.915	-	-	XX	E	O60814:K6-P32969:C134	103.323	4	2	2	1	0	3
inter	O60814	K6	P32969	C74	H2BC12	RPL9	0	-	-	-	-	88.9099	30.92	-	-	XX	H	O60814:K6-P32969:C74	88.9099	4	3	0	2	0	1
inter	O60814	K6	P36578	C208	H2BC12	RPL4	0	-	-	-	-	95.4784	30.61	-	-	XX	E	O60814:K6-P36578:C208	95.4784	2	0	2	1	0	0
inter	O60814	K6	P39023	C114	H2BC12	RPL3	0	-	-	-	-	115.555	30.515	-	-	XX	H	O60814:K6-P39023:C114	115.555	4	0	2	2	0	3
inter	O60814	K6	P61247	C201	H2BC12	RPS3A	0	-	-	-	-	97.0721	30.725	-	-	XX	G	O60814:K6-P61247:C201	97.0721	2	0	2	2	0	3
inter	O60814	K6	P61247	C96	H2BC12	RPS3A	0	-	-	-	-	112.875	30.87	-	-	XX	E	O60814:K6-P61247:C96	112.875	3	0	1	1	0	3
inter	O60814	K6	P62280	C116	H2BC12	RPS11	0	-	-	-	-	107.897	30.755	-	-	XX	T	O60814:K6-P62280:C116	107.897	3	2	3	1	0	0
inter	O60814	K6	P62701	C181	H2BC12	RPS4X	0	-	-	-	-	115.69	31.085	-	-	XX	E	O60814:K6-P62701:C181	115.69	3	1	0	2	0	0
inter	O60814	K6	P62854	C77	H2BC12	RPS26	0	-	-	-	-	91.5876	31.075	-	-	XX	H	O60814:K6-P62854:C77	91.5876	2	0	1	0	0	0
inter	O60814	K6	P62888	C85	H2BC12	RPL30	0	-	-	-	-	88.1011	31.165	-	-	XX	T	O60814:K6-P62888:C85	88.1011	4	0	2	4	0	3
inter	O60814	K6	P62910	C96	H2BC12	RPL32	0	-	-	-	-	96.9428	30.885	-	-	XX	E	O60814:K6-P62910:C96	96.9428	1	1	1	2	0	3
inter	O60814	K86	P04406	C247	H2BC12	GAPDH	0	-	-	-	-	47.187	29.805	-	-	T	E	O60814:K86-P04406:C247	47.187	1	0	0	2	0	0
inter	O60814	K86	P06733	C357	H2BC12	ENO1	0	-	-	-	-	63.8927	29.16	-	-	T	H	O60814:K86-P06733:C357	63.8927	0	0	1	1	0	2
inter	O60814	K86	P08708	C35	H2BC12	RPS17	0	-	-	-	-	26.9575	26.835	-	-	T	H	O60814:K86-P08708:C35	26.9575	2	0	0	2	0	0
inter	O60814	K86	P32969	C134	H2BC12	RPL9	0	-	-	-	-	28.5202	27.25	-	-	T	E	O60814:K86-P32969:C134	28.5202	2	0	2	2	0	1
inter	O60814	K86	P32969	C74	H2BC12	RPL9	0	-	-	-	-	41.0911	28.96	-	-	T	H	O60814:K86-P32969:C74	41.0911	0	1	3	2	0	2
inter	O60814	K86	P61247	C201	H2BC12	RPS3A	0	-	-	-	-	51.2607	29.68	-	-	T	G	O60814:K86-P61247:C201	51.2607	1	0	0	2	0	3
inter	O60814	K86	P61247	C96	H2BC12	RPS3A	0	-	-	-	-	38.8772	29.33	-	-	T	E	O60814:K86-P61247:C96	38.8772	0	0	1	2	0	1
inter	O60814	K86	P62280	C116	H2BC12	RPS11	0	-	-	-	-	42.753	29.05	-	-	T	T	O60814:K86-P62280:C116	42.753	1	0	1	2	0	1
inter	O60814	K86	P62701	C181	H2BC12	RPS4X	0	-	-	-	-	39.6813	27.065	-	-	T	E	O60814:K86-P62701:C181	39.6813	2	0	0	1	0	0
inter	O60814	K86	P62854	C74	H2BC12	RPS26	0	-	-	-	-	21.3623	25.925	-	-	T	XX	O60814:K86-P62854:C74	21.3623	1	0	0	1	0	0
inter	O60814	K86	P62888	C85	H2BC12	RPL30	0	-	-	-	-	27.383	27.335	-	-	T	T	O60814:K86-P62888:C85	27.383	3	1	3	3	0	3
inter	O60814	K86	P62910	C96	H2BC12	RPL32	0	-	-	-	-	33.864	27.21	-	-	T	E	O60814:K86-P62910:C96	33.864	0	1	0	2	0	2
inter	O60814	K109	P04406	C152	H2BC12	GAPDH	0	-	-	-	-	26.7353	28.385	-	-	H	H	O60814:K109-P04406:C152	26.7353	2	0	0	1	0	2
inter	O60814	K109	P62854	C74	H2BC12	RPS26	0	-	-	-	-	27.3297	24.785	-	-	H	XX	O60814:K109-P62854:C74	27.3297	1	0	1	0	0	1
inter	O60814	K109	O14602	C59	H2BC12	EIF1AY	0	-	-	-	-	22.1948	21.58	-	-	H	E	O60814:K109-O14602:C59	22.1948	0	0	0	0	0	2
inter	O60814	K109	O15381	C448	H2BC12	NVL	0	-	-	-	-	48.6686	28.825	-	-	H	G	O60814:K109-O15381:C448	48.6686	0	0	0	0	0	1
inter	O60814	K109	O60361	C94	H2BC12	NME2P1	0.989	-	-	-	-	29.0969	25	-	-	H	XX	O60814:K109-O60361:C94	29.0969	0	0	0	1	0	1
inter	O60814	K109	O15523	C315	H2BC12	DDX3Y	0	-	-	-	-	39.9859	26.77	-	-	H	XX	O60814:K109-O15523:C315	39.9859	0	0	0	2	0	2
inter	O60814	K109	O00571	C317	H2BC12	DDX3X	0	-	-	-	-	41.4634	27.125	-	-	H	XX	O60814:K109-O00571:C317	41.4634	0	0	0	2	0	2
inter	O60814	K109	O15523	C296	H2BC12	DDX3Y	0	-	-	-	-	36.4584	26.26	-	-	H	E	O60814:K109-O15523:C296	36.4584	0	0	0	1	0	2
inter	O60814	K109	O00571	C298	H2BC12	DDX3X	0	-	-	-	-	37.3865	26.545	-	-	H	E	O60814:K109-O00571:C298	37.3865	0	0	0	1	0	2
inter	O60814	K109	O14979	C177	H2BC12	HNRNPDL	0	-	-	-	-	47.2762	24.935	-	-	H	E	O60814:K109-O14979:C177	47.2762	0	0	0	2	0	0
inter	O60814	K109	O00567	C384	H2BC12	NOP56	0	-	-	-	-	52.4272	28.15	-	-	H	H	O60814:K109-O00567:C384	52.4272	1	0	0	0	0	0
inter	O60814	K117	O14979	C177	H2BC12	HNRNPDL	0	-	-	-	-	42.7029	25.9	-	-	H	E	O60814:K117-O14979:C177	42.7029	1	0	0	0	0	0
inter	O60814	K6	O15355	C241	H2BC12	PPM1G	0	-	-	-	-	90.5162	31.34	-	-	XX	XX	O60814:K6-O15355:C241	90.5162	0	1	1	0	0	0
inter	O60814	K6	O14979	C177	H2BC12	HNRNPDL	0	-	-	-	-	95.9729	30.305	-	-	XX	E	O60814:K6-O14979:C177	95.9729	1	0	0	0	0	0
inter	O60814	K17	P62888	C52	H2BC12	RPL30	0	-	-	-	-	62.5311	30.275	-	-	XX	S	O60814:K17-P62888:C52	62.5311	0	0	0	0	0	1
inter	O60814	K17	P08708	C35	H2BC12	RPS17	0	-	-	-	-	70.8705	30.39	-	-	XX	H	O60814:K17-P08708:C35	70.8705	0	0	0	1	0	1
inter	O60814	K17	P39023	C114	H2BC12	RPL3	0	-	-	-	-	84.567	29.78	-	-	XX	H	O60814:K17-P39023:C114	84.567	0	0	0	1	0	2
inter	O60814	K12	P62888	C52	H2BC12	RPL30	0	-	-	-	-	76.5992	30.725	-	-	XX	S	O60814:K12-P62888:C52	76.5992	0	0	0	1	0	1
inter	O60814	K12	P62280	C116	H2BC12	RPS11	0	-	-	-	-	100.664	30.805	-	-	XX	T	O60814:K12-P62280:C116	100.664	0	0	0	0	0	3
inter	O60814	K117	P23396	C119	H2BC12	RPS3	0.439	-	-	-	-	49.1652	30	-	-	H	H	O60814:K117-P23396:C119	49.1652	0	0	0	1	0	1
inter	O60814	K117	P39023	C157	H2BC12	RPL3	0	-	-	-	-	39.9785	28.85	-	-	H	XX	O60814:K117-P39023:C157	39.9785	0	0	0	1	0	1
inter	O60814	K21	P32969	C74	H2BC12	RPL9	0	-	-	-	-	60.8898	29.44	-	-	XX	H	O60814:K21-P32969:C74	60.8898	0	0	0	1	0	1
inter	O60814	K21	P62888	C52	H2BC12	RPL30	0	-	-	-	-	51.6152	29.73	-	-	XX	S	O60814:K21-P62888:C52	51.6152	0	0	0	0	0	2
inter	O60814	K21	P62280	C116	H2BC12	RPS11	0	-	-	-	-	77.5742	30.08	-	-	XX	T	O60814:K21-P62280:C116	77.5742	0	0	0	1	0	1
inter	O60814	K12	P08708	C35	H2BC12	RPS17	0	-	-	-	-	83.8681	30.94	-	-	XX	H	O60814:K12-P08708:C35	83.8681	0	0	0	2	0	1
inter	O60814	K47	Q07020	C101	H2BC12	RPL18	0	-	-	-	-	44.9588	26.805	-	-	H	E	O60814:K47-Q07020:C101	44.9588	0	0	0	1	0	1
inter	O60814	K12	P39023	C114	H2BC12	RPL3	0	-	-	-	-	97.8081	30.165	-	-	XX	H	O60814:K12-P39023:C114	97.8081	0	0	0	2	0	2
inter	O60814	K17	P61247	C96	H2BC12	RPS3A	0	-	-	-	-	85.7811	30.235	-	-	XX	E	O60814:K17-P61247:C96	85.7811	0	0	0	2	0	1
inter	O60814	K16	P61247	C96	H2BC12	RPS3A	0	-	-	-	-	86.9684	30.16	-	-	XX	E	O60814:K16-P61247:C96	86.9684	0	0	0	0	0	2
inter	O60814	K25	P61247	C201	H2BC12	RPS3A	0	-	-	-	-	69.642	29.595	-	-	XX	G	O60814:K25-P61247:C201	69.642	0	0	0	0	0	1
inter	O60814	K117	P14618	C474	H2BC12	PKM	0	-	-	-	-	34.1973	27.71	-	-	H	XX	O60814:K117-P14618:C474	34.1973	0	0	0	1	0	3
inter	O60814	K12	P62910	C96	H2BC12	RPL32	0	-	-	-	-	80.4444	30.445	-	-	XX	E	O60814:K12-P62910:C96	80.4444	0	0	0	0	0	1
inter	O60814	K21	P62910	C96	H2BC12	RPL32	0	-	-	-	-	57.433	29.115	-	-	XX	E	O60814:K21-P62910:C96	57.433	0	0	0	0	0	1
inter	O60814	K12	P04406	C247	H2BC12	GAPDH	0.446	-	-	-	-	98.4168	30.805	-	-	XX	E	O60814:K12-P04406:C247	98.4168	0	0	0	0	0	1
inter	O60814	K47	P39023	C336	H2BC12	RPL3	0	-	-	-	-	51.0254	27.91	-	-	H	XX	O60814:K47-P39023:C336	51.0254	0	0	0	2	0	1
inter	O60814	K109	P61927	C34	H2BC12	RPL37	0	-	-	-	-	36.5844	29.105	-	-	H	E	O60814:K109-P61927:C34	36.5844	0	0	0	0	0	3
inter	O60814	K121	P62888	C52	H2BC12	RPL30	0	-	-	-	-	42.3181	26.47	-	-	H	S	O60814:K121-P62888:C52	42.3181	0	0	0	0	0	2
inter	O60814	K86	P39023	C114	H2BC12	RPL3	0	-	-	-	-	67.3339	28.765	-	-	T	H	O60814:K86-P39023:C114	67.3339	0	0	0	0	0	3
inter	O60814	K21	P61247	C96	H2BC12	RPS3A	0	-	-	-	-	80.4077	29.95	-	-	XX	E	O60814:K21-P61247:C96	80.4077	0	0	0	2	0	2
inter	O60814	K109	P27635	C71	H2BC12	RPL10	0	-	-	-	-	45.2572	28.71	-	-	H	H	O60814:K109-P27635:C71	45.2572	0	0	0	2	0	2
inter	O60814	K109	P62273	C42	H2BC12	RPS29	0	-	-	-	-	22.374	20.915	-	-	H	H	O60814:K109-P62273:C42	22.374	0	0	0	0	0	1
inter	O60814	K109	Q07020	C101	H2BC12	RPL18	0	-	-	-	-	27.3487	26.075	-	-	H	E	O60814:K109-Q07020:C101	27.3487	0	0	0	2	0	3
inter	O60814	K109	P26373	C61	H2BC12	RPL13	0	-	-	-	-	40.8346	27.43	-	-	H	XX	O60814:K109-P26373:C61	40.8346	0	0	0	0	0	1
inter	O60814	K109	P62273	C24	H2BC12	RPS29	0	-	-	-	-	23.2484	22.165	-	-	H	T	O60814:K109-P62273:C24	23.2484	0	0	0	0	0	1
inter	O60814	K109	P0DMV8	C267	H2BC12	HSPA1A	0	-	-	-	-	27.0433	26.445	-	-	H	H	O60814:K109-P0DMV8:C267	27.0433	0	0	0	1	0	1
inter	O60814	K109	P0DMV9	C267	H2BC12	HSPA1B	0	-	-	-	-	27.0202	26.22	-	-	H	H	O60814:K109-P0DMV9:C267	27.0202	0	0	0	0	0	1
inter	O60814	K109	P11142	C267	H2BC12	HSPA8	0	-	-	-	-	45.549	28.86	-	-	H	H	O60814:K109-P11142:C267	45.549	0	0	0	0	0	1
inter	O60814	K109	P17066	C269	H2BC12	HSPA6	0	-	-	-	-	37.5103	28.43	-	-	H	H	O60814:K109-P17066:C269	37.5103	0	0	0	0	0	1
inter	O60814	K109	P34931	C269	H2BC12	HSPA1L	0	-	-	-	-	25.8805	26.35	-	-	H	H	O60814:K109-P34931:C269	25.8805	0	0	0	0	0	1
inter	O60814	K109	P54652	C270	H2BC12	HSPA2	0.527	-	-	-	-	26.0253	26.65	-	-	H	H	O60814:K109-P54652:C270	26.0253	0	0	0	0	0	1
inter	O60814	K109	P48741	C269	H2BC12	HSPA7	0	-	-	-	-	15.6832	24.915	-	-	H	H	O60814:K109-P48741:C269	15.6832	0	0	0	0	0	1
inter	O60814	K109	P06733	C399	H2BC12	ENO1	0.607	-	-	-	-	32.0642	28.465	-	-	H	XX	O60814:K109-P06733:C399	32.0642	0	0	0	2	0	2
inter	O60814	K109	P09104	C399	H2BC12	ENO2	0	-	-	-	-	36.8034	28.59	-	-	H	XX	O60814:K109-P09104:C399	36.8034	0	0	0	1	0	2
inter	O60814	K109	P13929	C399	H2BC12	ENO3	0	-	-	-	-	28.219	28.855	-	-	H	XX	O60814:K109-P13929:C399	28.219	0	0	0	2	0	2
inter	O60814	K121	P62854	C74	H2BC12	RPS26	0	-	-	-	-	43.1808	27.225	-	-	H	XX	O60814:K121-P62854:C74	43.1808	0	0	0	0	0	1
inter	O60814	K121	Q5JNZ5	C74	H2BC12	RPS26P11	0.989	-	-	-	-	41.1437	26.375	-	-	H	XX	O60814:K121-Q5JNZ5:C74	41.1437	0	0	0	0	0	1
inter	O60814	K12	P36578	C208	H2BC12	RPL4	0	-	-	-	-	80.8783	30.355	-	-	XX	E	O60814:K12-P36578:C208	80.8783	0	0	0	2	0	2
inter	O60814	K109	P47813	C59	H2BC12	EIF1AX	0	-	-	-	-	29.6471	21.96	-	-	H	E	O60814:K109-P47813:C59	29.6471	0	0	0	0	0	2
inter	O60814	K109	P62987	C91	H2BC12	UBA52	0.963	-	-	-	-	14.4876	22.67	-	-	H	S	O60814:K109-P62987:C91	14.4876	0	0	0	0	0	1
inter	O60814	K109	P62913	C150	H2BC12	RPL11	0	-	-	-	-	48.4993	27.75	-	-	H	XX	O60814:K109-P62913:C150	48.4993	0	0	0	2	0	2
inter	O60814	K86	P36578	C208	H2BC12	RPL4	0	-	-	-	-	48.2506	29.29	-	-	T	E	O60814:K86-P36578:C208	48.2506	0	0	0	0	0	1
inter	O60814	K109	Q9Y536	C52	H2BC12	PPIAL4A	0	-	-	-	-	25.15	21.875	-	-	H	B	O60814:K109-Q9Y536:C52	25.15	0	0	0	1	0	2
inter	O60814	K109	P60709	C285	H2BC12	ACTB	0.412	-	-	-	-	24.3492	21.305	-	-	H	S	O60814:K109-P60709:C285	24.3492	0	0	0	0	0	1
inter	O60814	K109	P63261	C285	H2BC12	ACTG1	0	-	-	-	-	25.5319	21.905	-	-	H	S	O60814:K109-P63261:C285	25.5319	0	0	0	0	0	1
inter	O60814	K109	Q562R1	C286	H2BC12	ACTBL2	0	-	-	-	-	24.4981	20.76	-	-	H	S	O60814:K109-Q562R1:C286	24.4981	0	0	0	0	0	1
inter	O60814	K109	P49753	C183	H2BC12	ACOT2	0	-	-	-	-	51.312	26.75	-	-	H	E	O60814:K109-P49753:C183	51.312	0	0	0	0	0	1
inter	O60814	K109	P18077	C47	H2BC12	RPL35A	0	-	-	-	-	24.4166	22.71	-	-	H	E	O60814:K109-P18077:C47	24.4166	0	0	0	1	0	2
inter	O60814	K109	P08238	C564	H2BC12	HSP90AB1	0	-	-	-	-	80.7448	27.315	-	-	H	H	O60814:K109-P08238:C564	80.7448	0	0	0	0	0	1
inter	O60814	K109	P07900	C572	H2BC12	HSP90AA1	0	-	-	-	-	81.4624	27.475	-	-	H	H	O60814:K109-P07900:C572	81.4624	0	0	0	0	0	1
inter	O60814	K109	Q58FG0	C257	H2BC12	HSP90AA5P	0.989	-	-	-	-	42.4648	28.55	-	-	H	H	O60814:K109-Q58FG0:C257	42.4648	0	0	0	0	0	1
inter	O60814	K109	Q58FF8	C337	H2BC12	HSP90AB2P	0.989	-	-	-	-	60.4349	27.585	-	-	H	H	O60814:K109-Q58FF8:C337	60.4349	0	0	0	0	0	1
inter	O60814	K109	Q58FF7	C437	H2BC12	HSP90AB3P	0.989	-	-	-	-	52.5071	26.73	-	-	H	H	O60814:K109-Q58FF7:C437	52.5071	0	0	0	0	0	1
inter	O60814	K117	P62888	C52	H2BC12	RPL30	0	-	-	-	-	37.9455	25.935	-	-	H	S	O60814:K117-P62888:C52	37.9455	0	0	0	0	0	1
inter	O60814	K109	P60866	C70	H2BC12	RPS20	0	-	-	-	-	27.7824	26.24	-	-	H	S	O60814:K109-P60866:C70	27.7824	0	0	0	2	0	3
inter	O60814	K109	P60866	C36	H2BC12	RPS20	0	-	-	-	-	26.912	23.93	-	-	H	H	O60814:K109-P60866:C36	26.912	0	0	0	1	0	3
inter	O60814	K121	P30050	C141	H2BC12	RPL12	0	-	-	-	-	45.7678	26.11	-	-	H	XX	O60814:K121-P30050:C141	45.7678	0	0	0	0	0	1
inter	O60814	K47	P15880	C229	H2BC12	RPS2	0	-	-	-	-	40.0504	28.96	-	-	H	XX	O60814:K47-P15880:C229	40.0504	0	0	0	1	0	1
inter	O60814	K121	P61247	C201	H2BC12	RPS3A	0	-	-	-	-	58.6778	29.02	-	-	H	G	O60814:K121-P61247:C201	58.6778	0	0	0	2	0	3
inter	O60814	K109	Q99832	C370	H2BC12	CCT7	0	-	-	-	-	56.5839	30.16	-	-	H	E	O60814:K109-Q99832:C370	56.5839	0	0	0	0	0	1
inter	O60814	K117	P62241	C100	H2BC12	RPS8	0	-	-	-	-	52.9251	29.57	-	-	H	XX	O60814:K117-P62241:C100	52.9251	0	0	0	0	0	3
inter	O60814	K117	Q02543	C109	H2BC12	RPL18A	0	-	-	-	-	32.9946	25.855	-	-	H	H	O60814:K117-Q02543:C109	32.9946	0	0	0	0	0	1
inter	O60814	K109	P46776	C144	H2BC12	RPL27A	0	-	-	-	-	51.3625	30.11	-	-	H	E	O60814:K109-P46776:C144	51.3625	0	0	0	1	0	2
inter	O60814	K109	P83731	C36	H2BC12	RPL24	0	-	-	-	-	38.5794	28.085	-	-	H	H	O60814:K109-P83731:C36	38.5794	0	0	0	2	0	3
inter	O60814	K12	P62888	C85	H2BC12	RPL30	0	-	-	-	-	70.9785	30.915	-	-	XX	T	O60814:K12-P62888:C85	70.9785	0	0	0	2	0	1
inter	O60814	K109	P27635	C195	H2BC12	RPL10	0	-	-	-	-	59.6834	29.465	-	-	H	T	O60814:K109-P27635:C195	59.6834	0	0	0	4	0	3
inter	O60814	K109	P49207	C83	H2BC12	RPL34	0	-	-	-	-	25.804	22.21	-	-	H	XX	O60814:K109-P49207:C83	25.804	0	0	0	0	0	1
inter	O60814	K35	P62910	C96	H2BC12	RPL32	0	-	-	-	-	25.7641	23.495	-	-	XX	E	O60814:K35-P62910:C96	25.7641	0	0	0	0	0	1
inter	O60814	K21	P62280	C131	H2BC12	RPS11	0	-	-	-	-	62.1955	29.98	-	-	XX	E	O60814:K21-P62280:C131	62.1955	0	0	0	0	0	1
inter	O60814	K109	Q71UM5	C77	H2BC12	RPS27L	0	-	-	-	-	30.0611	24.345	-	-	H	XX	O60814:K109-Q71UM5:C77	30.0611	0	0	0	2	0	2
inter	O60814	K109	P46782	C66	H2BC12	RPS5	0	-	-	-	-	52.579	26.28	-	-	H	S	O60814:K109-P46782:C66	52.579	0	0	0	2	0	3
inter	O60814	K109	P22626	C50	H2BC12	HNRNPA2B1	0	-	-	-	-	23.7269	22.455	-	-	H	E	O60814:K109-P22626:C50	23.7269	0	0	0	0	0	1
inter	O60814	K47	P62280	C60	H2BC12	RPS11	0	-	-	-	-	53.4461	26.72	-	-	H	XX	O60814:K47-P62280:C60	53.4461	0	0	0	0	0	1
inter	O60814	K109	P63220	C56	H2BC12	RPS21	0	-	-	-	-	17.598	22.18	-	-	H	XX	O60814:K109-P63220:C56	17.598	0	0	0	0	0	3
inter	O60814	K121	P04350	C12	H2BC12	TUBB4A	0	-	-	-	-	42.8282	25.495	-	-	H	H	O60814:K121-P04350:C12	42.8282	0	0	0	1	0	1
inter	O60814	K35	P32969	C134	H2BC12	RPL9	0	-	-	-	-	50.2127	27.925	-	-	XX	E	O60814:K35-P32969:C134	50.2127	0	0	0	1	0	1
inter	O60814	K109	P15531	C109	H2BC12	NME1	0	-	-	-	-	11.5762	23.88	-	-	H	XX	O60814:K109-P15531:C109	11.5762	0	0	0	1	0	1
inter	O60814	K109	P22392	C109	H2BC12	NME2	0	-	-	-	-	28.7223	24.12	-	-	H	XX	O60814:K109-P22392:C109	28.7223	0	0	0	1	0	1
inter	O60814	K117	Q02543	C64	H2BC12	RPL18A	0	-	-	-	-	52.8359	28.09	-	-	H	E	O60814:K117-Q02543:C64	52.8359	0	0	0	0	0	1
inter	O60814	K47	P62753	C12	H2BC12	RPS6	0	-	-	-	-	63.2404	29.385	-	-	H	E	O60814:K47-P62753:C12	63.2404	0	0	0	0	0	2
inter	O60814	K109	P61586	C16	H2BC12	RHOA	0	-	-	-	-	32.2493	22.545	-	-	H	S	O60814:K109-P61586:C16	32.2493	0	0	0	0	0	2
inter	O60814	K109	P08134	C16	H2BC12	RHOC	0	-	-	-	-	31.6151	22.65	-	-	H	S	O60814:K109-P08134:C16	31.6151	0	0	0	0	0	2
inter	O60814	K109	Q07020	C134	H2BC12	RPL18	0	-	-	-	-	23.262	26.9	-	-	H	T	O60814:K109-Q07020:C134	23.262	0	0	0	4	0	3
inter	O60814	K86	P62280	C131	H2BC12	RPS11	0	-	-	-	-	37.0181	28.6	-	-	T	E	O60814:K86-P62280:C131	37.0181	0	0	0	1	0	1
inter	O60814	K121	P04406	C152	H2BC12	GAPDH	0.446	-	-	-	-	53.0677	29.525	-	-	H	H	O60814:K121-P04406:C152	53.0677	0	0	0	1	0	2
inter	O60814	K109	P04075	C339	H2BC12	ALDOA	0	-	-	-	-	41.3772	29.25	-	-	H	T	O60814:K109-P04075:C339	41.3772	0	0	0	1	0	3
inter	O60814	K109	P60174	C67	H2BC12	TPI1	0	-	-	-	-	35.5199	28.585	-	-	H	XX	O60814:K109-P60174:C67	35.5199	0	0	0	0	0	3
inter	O60814	K109	P36542	C103	H2BC12	ATP5F1C	0	-	-	-	-	52.3983	26.46	-	-	H	XX	O60814:K109-P36542:C103	52.3983	0	0	0	0	0	1
inter	O60814	K109	P46777	C62	H2BC12	RPL5	0	-	-	-	-	46.22	24.41	-	-	H	E	O60814:K109-P46777:C62	46.22	0	0	0	3	0	2
inter	O60814	K109	P14618	C424	H2BC12	PKM	0	-	-	-	-	20.998	25.85	-	-	H	T	O60814:K109-P14618:C424	20.998	0	0	0	0	0	1
inter	O60814	K109	Q6ZMR3	C163	H2BC12	LDHAL6A	0	-	-	-	-	30.598	28.655	-	-	H	T	O60814:K109-Q6ZMR3:C163	30.598	0	0	0	4	0	3
inter	O60814	K109	P07864	C163	H2BC12	LDHC	0	-	-	-	-	30.6832	29.02	-	-	H	T	O60814:K109-P07864:C163	30.6832	0	0	0	4	0	3
inter	O60814	K109	P0DMV9	C306	H2BC12	HSPA1B	0	-	-	-	-	40.514	26.865	-	-	H	T	O60814:K109-P0DMV9:C306	40.514	0	0	0	4	0	1
inter	O60814	K109	P17066	C308	H2BC12	HSPA6	0	-	-	-	-	44.2144	28.755	-	-	H	T	O60814:K109-P17066:C308	44.2144	0	0	0	4	0	1
inter	O60814	K109	P48741	C308	H2BC12	HSPA7	0	-	-	-	-	32.3462	25.64	-	-	H	T	O60814:K109-P48741:C308	32.3462	0	0	0	4	0	1
inter	O60814	K47	P61247	C96	H2BC12	RPS3A	0	-	-	-	-	55.6195	28.695	-	-	H	E	O60814:K47-P61247:C96	55.6195	0	0	0	1	0	2
inter	O60814	K109	P62888	C52	H2BC12	RPL30	0	-	-	-	-	29.4572	25.58	-	-	H	S	O60814:K109-P62888:C52	29.4572	0	0	0	0	0	3
inter	O60814	K109	P13639	C728	H2BC12	EEF2	0	-	-	-	-	44.8112	28.44	-	-	H	H	O60814:K109-P13639:C728	44.8112	0	0	0	0	0	1
inter	O60814	K109	P60891	C91	H2BC12	PRPS1	0	-	-	-	-	29.2395	25.25	-	-	H	S	O60814:K109-P60891:C91	29.2395	0	0	0	0	0	3
inter	O60814	K109	P30050	C17	H2BC12	RPL12	0	-	-	-	-	36.9541	24.025	-	-	H	E	O60814:K109-P30050:C17	36.9541	0	0	0	2	0	3
inter	O60814	K109	P40429	C38	H2BC12	RPL13A	0	-	-	-	-	44.6685	27.48	-	-	H	G	O60814:K109-P40429:C38	44.6685	0	0	0	3	0	3
inter	O60814	K47	P61247	C201	H2BC12	RPS3A	0	-	-	-	-	48.2481	28.775	-	-	H	G	O60814:K47-P61247:C201	48.2481	0	0	0	1	0	1
inter	O60814	K117	P62280	C131	H2BC12	RPS11	0	-	-	-	-	38.6532	26.73	-	-	H	E	O60814:K117-P62280:C131	38.6532	0	0	0	0	0	2
inter	O60814	K109	P09651	C175	H2BC12	HNRNPA1	0	-	-	-	-	46.1907	26.14	-	-	H	E	O60814:K109-P09651:C175	46.1907	0	0	0	2	0	2
inter	O60814	K109	Q5JNZ5	C74	H2BC12	RPS26P11	0.989	-	-	-	-	29.8518	24.365	-	-	H	XX	O60814:K109-Q5JNZ5:C74	29.8518	0	0	0	0	0	1
inter	O60814	K35	P62888	C85	H2BC12	RPL30	0	-	-	-	-	37.0875	25.46	-	-	XX	T	O60814:K35-P62888:C85	37.0875	0	0	0	0	0	1
inter	O60814	K109	P06733	C119	H2BC12	ENO1	0.607	-	-	-	-	57.3404	28.32	-	-	H	H	O60814:K109-P06733:C119	57.3404	0	0	0	0	0	2
inter	O60814	K109	P13929	C119	H2BC12	ENO3	0	-	-	-	-	52.9484	28.59	-	-	H	H	O60814:K109-P13929:C119	52.9484	0	0	0	0	0	2
inter	O60814	K109	P09104	C119	H2BC12	ENO2	0	-	-	-	-	63.222	27.895	-	-	H	H	O60814:K109-P09104:C119	63.222	0	0	0	0	0	2
inter	O60814	K109	P61586	C107	H2BC12	RHOA	0	-	-	-	-	28.0846	22.64	-	-	H	XX	O60814:K109-P61586:C107	28.0846	0	0	0	0	0	2
inter	O60814	K109	P08134	C107	H2BC12	RHOC	0	-	-	-	-	28.9893	22.42	-	-	H	XX	O60814:K109-P08134:C107	28.9893	0	0	0	0	0	1
inter	O60814	K109	P62937	C62	H2BC12	PPIA	0	-	-	-	-	15.5303	20.025	-	-	H	E	O60814:K109-P62937:C62	15.5303	0	0	0	1	0	2
inter	O60814	K109	Q9Y536	C62	H2BC12	PPIAL4A	0	-	-	-	-	15.2307	20.735	-	-	H	E	O60814:K109-Q9Y536:C62	15.2307	0	0	0	1	0	2
inter	O60814	K109	Q13310	C339	H2BC12	PABPC4	0	-	-	-	-	81.9388	30.81	-	-	H	E	O60814:K109-Q13310:C339	81.9388	0	0	0	1	0	2
inter	O60814	K109	P11940	C339	H2BC12	PABPC1	0	-	-	-	-	72.2953	30.845	-	-	H	E	O60814:K109-P11940:C339	72.2953	0	0	0	1	0	2
inter	O60814	K109	Q4VXU2	C339	H2BC12	PABPC1L	0	-	-	-	-	87.6116	30.545	-	-	H	E	O60814:K109-Q4VXU2:C339	87.6116	0	0	0	1	0	2
inter	O60814	K109	Q9H361	C339	H2BC12	PABPC3	0	-	-	-	-	54.2659	29.935	-	-	H	E	O60814:K109-Q9H361:C339	54.2659	0	0	0	1	0	2
inter	O60814	K109	P51970	C36	H2BC12	NDUFA8	0	-	-	-	-	20.6534	21.695	-	-	H	T	O60814:K109-P51970:C36	20.6534	0	0	0	0	0	1
inter	O60814	K47	P46777	C100	H2BC12	RPL5	0	-	-	-	-	57.7874	26.3	-	-	H	H	O60814:K47-P46777:C100	57.7874	0	0	0	0	0	1
inter	O60814	K109	P25398	C69	H2BC12	RPS12	0	-	-	-	-	20.962	15.63	-	-	H	H	O60814:K109-P25398:C69	20.962	0	0	0	0	0	2
inter	O60814	K109	P40925	C137	H2BC12	MDH1	0.989	-	-	-	-	34.6546	27.525	-	-	H	H	O60814:K109-P40925:C137	34.6546	0	0	0	1	0	2
inter	O60814	K109	P11940	C128	H2BC12	PABPC1	0	-	-	-	-	34.0689	28.665	-	-	H	E	O60814:K109-P11940:C128	34.0689	0	0	0	2	0	1
inter	O60814	K109	Q13310	C128	H2BC12	PABPC4	0	-	-	-	-	30.5628	27.865	-	-	H	E	O60814:K109-Q13310:C128	30.5628	0	0	0	2	0	1
inter	O60814	K109	Q9P258	C209	H2BC12	RCC2	0	-	-	-	-	41.5945	27.285	-	-	H	E	O60814:K109-Q9P258:C209	41.5945	0	0	0	0	0	2
inter	O60814	K109	P04350	C12	H2BC12	TUBB4A	0	-	-	-	-	47.7405	24.61	-	-	H	H	O60814:K109-P04350:C12	47.7405	0	0	0	2	0	3
inter	O60814	K109	P62753	C100	H2BC12	RPS6	0	-	-	-	-	40.1524	29.055	-	-	H	S	O60814:K109-P62753:C100	40.1524	0	0	0	1	0	3
inter	O60814	K109	P18754	C352	H2BC12	RCC1	0.423	-	-	-	-	23.5754	21.455	-	-	H	E	O60814:K109-P18754:C352	23.5754	0	0	0	0	0	2
inter	O60814	K109	Q9UQ80	C49	H2BC12	PA2G4	0	-	-	-	-	49.2689	28.04	-	-	H	H	O60814:K109-Q9UQ80:C49	49.2689	0	0	0	0	0	2
inter	O60814	K109	P46777	C76	H2BC12	RPL5	0	-	-	-	-	39.0894	23.79	-	-	H	E	O60814:K109-P46777:C76	39.0894	0	0	0	2	0	3
inter	O60814	K109	P36578	C125	H2BC12	RPL4	0	-	-	-	-	50.9341	29.31	-	-	H	H	O60814:K109-P36578:C125	50.9341	0	0	0	2	0	3
inter	O60814	K109	Q92688	C123	H2BC12	ANP32B	0	-	-	-	-	29.1467	19.42	-	-	H	S	O60814:K109-Q92688:C123	29.1467	0	0	0	2	0	3
inter	O60814	K109	P39687	C123	H2BC12	ANP32A	0	-	-	-	-	16.734	20.195	-	-	G	S	O60814:K109-P39687:C123	16.734	0	0	0	2	0	3
inter	O60814	K109	P30050	C162	H2BC12	RPL12	0	-	-	-	-	43.285	25.8	-	-	H	XX	O60814:K109-P30050:C162	43.285	0	0	0	1	0	3
inter	O60814	K109	P27695	C296	H2BC12	APEX1	0	-	-	-	-	50.8963	24.93	-	-	H	E	O60814:K109-P27695:C296	50.8963	0	0	0	0	0	1
inter	O60814	K109	P55072	C209	H2BC12	VCP	0	-	-	-	-	47.3929	29.045	-	-	H	XX	O60814:K109-P55072:C209	47.3929	0	0	0	0	0	1
inter	O60814	K109	P0DMV9	C17	H2BC12	HSPA1B	0	-	-	-	-	23.8517	26.47	-	-	H	E	O60814:K109-P0DMV9:C17	23.8517	0	0	0	1	0	3
inter	O60814	K109	P13929	C389	H2BC12	ENO3	0	-	-	-	-	49.2012	28.43	-	-	H	T	O60814:K109-P13929:C389	49.2012	0	0	0	0	0	3
inter	O60814	K109	Q6S8J3	C917	H2BC12	POTEE	0	-	-	-	-	42.9262	26.785	-	-	H	XX	O60814:K109-Q6S8J3:C917	42.9262	0	0	0	0	0	1
inter	O60814	K109	P63261	C217	H2BC12	ACTG1	0	-	-	-	-	35.6387	22.115	-	-	H	XX	O60814:K109-P63261:C217	35.6387	0	0	0	0	0	1
inter	O60814	K109	P60709	C217	H2BC12	ACTB	0.412	-	-	-	-	38.0515	21.82	-	-	H	XX	O60814:K109-P60709:C217	38.0515	0	0	0	0	0	1
inter	O60814	K109	P12235	C129	H2BC12	SLC25A4	0	-	-	-	-	36.2847	27.235	-	-	H	H	O60814:K109-P12235:C129	36.2847	0	0	0	0	0	1
inter	O60814	K109	P12236	C129	H2BC12	SLC25A6	0	-	-	-	-	23.5912	24.015	-	-	T	H	O60814:K109-P12236:C129	23.5912	0	0	0	0	0	1
inter	O60814	K109	P62937	C115	H2BC12	PPIA	0	-	-	-	-	20.6622	20.65	-	-	H	E	O60814:K109-P62937:C115	20.6622	0	0	0	0	0	1
inter	O60814	K109	P04075	C178	H2BC12	ALDOA	0	-	-	-	-	22.8901	28.895	-	-	H	H	O60814:K109-P04075:C178	22.8901	0	0	0	0	0	1
inter	O60814	K109	P09972	C178	H2BC12	ALDOC	0	-	-	-	-	23.6793	28.86	-	-	H	H	O60814:K109-P09972:C178	23.6793	0	0	0	0	0	1
inter	O60814	K109	P27635	C49	H2BC12	RPL10	0	-	-	-	-	60.0599	29.155	-	-	H	E	O60814:K109-P27635:C49	60.0599	0	0	0	1	0	3
inter	O60814	K109	P46777	C144	H2BC12	RPL5	0	-	-	-	-	41.4176	24.195	-	-	H	E	O60814:K109-P46777:C144	41.4176	0	0	0	1	0	3
inter	O60814	K121	P27635	C195	H2BC12	RPL10	0	-	-	-	-	72.1927	29.875	-	-	H	T	O60814:K121-P27635:C195	72.1927	0	0	0	1	0	0
inter	O60814	K117	P05455	C232	H2BC12	SSB	0	-	-	-	-	29.888	26.465	-	-	H	XX	O60814:K117-P05455:C232	29.888	0	0	0	1	0	0
inter	O60814	K12	P62910	C91	H2BC12	RPL32	0	-	-	-	-	71.8063	30.415	-	-	XX	T	O60814:K12-P62910:C91	71.8063	0	0	0	1	0	0
inter	O60814	K21	P39023	C253	H2BC12	RPL3	0	-	-	-	-	33.4697	29.515	-	-	XX	S	O60814:K21-P39023:C253	33.4697	0	0	0	1	0	0
inter	O60814	K21	Q92901	C253	H2BC12	RPL3L	0	-	-	-	-	81.9878	30.945	-	-	XX	XX	O60814:K21-Q92901:C253	81.9878	0	0	0	1	0	0
inter	O60814	K86	Q07020	C134	H2BC12	RPL18	0	-	-	-	-	27.327	27.315	-	-	T	T	O60814:K86-Q07020:C134	27.327	0	0	0	1	0	0
inter	O60814	K117	P15880	C188	H2BC12	RPS2	0	-	-	-	-	22.3203	27.9	-	-	H	E	O60814:K117-P15880:C188	22.3203	0	0	0	1	0	0
inter	O60814	K21	P62701	C41	H2BC12	RPS4X	0	-	-	-	-	67.374	29.57	-	-	XX	E	O60814:K21-P62701:C41	67.374	0	0	0	2	0	0
inter	O60814	K86	P15880	C229	H2BC12	RPS2	0	-	-	-	-	14.1836	29.08	-	-	T	XX	O60814:K86-P15880:C229	14.1836	0	0	0	1	0	0
inter	O60814	K12	P32969	C74	H2BC12	RPL9	0	-	-	-	-	77.7185	30.58	-	-	XX	H	O60814:K12-P32969:C74	77.7185	0	0	0	1	0	0
inter	O60814	K117	P60866	C36	H2BC12	RPS20	0	-	-	-	-	36.0369	25.065	-	-	H	H	O60814:K117-P60866:C36	36.0369	0	0	0	1	0	0
inter	O60814	K17	P04406	C247	H2BC12	GAPDH	0.446	-	-	-	-	86.4407	30.615	-	-	XX	E	O60814:K17-P04406:C247	86.4407	0	0	0	1	0	0
inter	O60814	K86	P39023	C253	H2BC12	RPL3	0	-	-	-	-	37.4486	28.97	-	-	T	S	O60814:K86-P39023:C253	37.4486	0	0	0	2	0	0
inter	O60814	K86	Q92901	C253	H2BC12	RPL3L	0	-	-	-	-	63.2507	29.83	-	-	T	XX	O60814:K86-Q92901:C253	63.2507	0	0	0	2	0	0
inter	O60814	K21	P08708	C35	H2BC12	RPS17	0	-	-	-	-	60.5322	29.715	-	-	XX	H	O60814:K21-P08708:C35	60.5322	0	0	0	1	0	0
inter	O60814	K117	P23396	C134	H2BC12	RPS3	0.439	-	-	-	-	44.0736	29.9	-	-	H	E	O60814:K117-P23396:C134	44.0736	0	0	0	1	0	0
inter	O60814	K86	P62701	C41	H2BC12	RPS4X	0	-	-	-	-	26.9283	23.785	-	-	T	E	O60814:K86-P62701:C41	26.9283	0	0	0	1	0	0
inter	O60814	K117	Q71UM5	C77	H2BC12	RPS27L	0	-	-	-	-	36.404	25.29	-	-	H	XX	O60814:K117-Q71UM5:C77	36.404	0	0	0	1	0	0
inter	O60814	K121	P39023	C253	H2BC12	RPL3	0	-	-	-	-	45.1741	28.79	-	-	H	S	O60814:K121-P39023:C253	45.1741	0	0	0	1	0	0
inter	O60814	K109	P27635	C80	H2BC12	RPL10	0	-	-	-	-	58.8898	29.235	-	-	H	H	O60814:K109-P27635:C80	58.8898	0	0	0	1	0	0
inter	O60814	K12	P62701	C41	H2BC12	RPS4X	0	-	-	-	-	91.2732	30.07	-	-	XX	E	O60814:K12-P62701:C41	91.2732	0	0	0	2	0	0
inter	O60814	K16	P61247	C201	H2BC12	RPS3A	0	-	-	-	-	73.5708	29.945	-	-	XX	G	O60814:K16-P61247:C201	73.5708	0	0	0	1	0	0
inter	O60814	K86	P62888	C52	H2BC12	RPL30	0	-	-	-	-	43.739	28.1	-	-	T	S	O60814:K86-P62888:C52	43.739	0	0	0	2	0	0
inter	O60814	K117	Q02543	C22	H2BC12	RPL18A	0	-	-	-	-	63.3004	29.385	-	-	H	XX	O60814:K117-Q02543:C22	63.3004	0	0	0	1	0	0
inter	O60814	K21	P04406	C247	H2BC12	GAPDH	0.446	-	-	-	-	79.8004	30.49	-	-	XX	E	O60814:K21-P04406:C247	79.8004	0	0	0	1	0	0
inter	O60814	K12	P46776	C70	H2BC12	RPL27A	0	-	-	-	-	83.856	31.06	-	-	XX	XX	O60814:K12-P46776:C70	83.856	0	0	0	1	0	0
inter	O60814	K12	P61247	C96	H2BC12	RPS3A	0	-	-	-	-	96.8474	30.62	-	-	XX	E	O60814:K12-P61247:C96	96.8474	0	0	0	2	0	0
inter	O60814	K21	P46776	C70	H2BC12	RPL27A	0	-	-	-	-	60.2125	30.48	-	-	XX	XX	O60814:K21-P46776:C70	60.2125	0	0	0	1	0	0
inter	O60814	K86	Q02543	C109	H2BC12	RPL18A	0	-	-	-	-	26.4216	27.68	-	-	T	H	O60814:K86-Q02543:C109	26.4216	0	0	0	1	0	0
inter	O60814	K6	P62280	C60	H2BC12	RPS11	0	-	-	-	-	112.572	31.085	-	-	XX	XX	O60814:K6-P62280:C60	112.572	0	0	0	1	0	0
inter	O60814	K121	P08708	C35	H2BC12	RPS17	0	-	-	-	-	45.1564	26.73	-	-	H	H	O60814:K121-P08708:C35	45.1564	0	0	0	2	0	0
inter	O60814	K12	P62888	C92	H2BC12	RPL30	0	-	-	-	-	67.6738	30.91	-	-	XX	XX	O60814:K12-P62888:C92	67.6738	0	0	0	1	0	0
inter	O60814	K117	Q92901	C253	H2BC12	RPL3L	0	-	-	-	-	43.4746	30.14	-	-	H	XX	O60814:K117-Q92901:C253	43.4746	0	0	0	2	0	0
inter	O60814	K47	P46782	C66	H2BC12	RPS5	0	-	-	-	-	39.4827	24.11	-	-	H	S	O60814:K47-P46782:C66	39.4827	0	0	0	2	0	0
inter	O60814	K109	P22090	C65	H2BC12	RPS4Y1	0	-	-	-	-	15.7722	22.605	-	-	H	H	O60814:K109-P22090:C65	15.7722	0	0	0	1	0	0
inter	O60814	K35	P62701	C41	H2BC12	RPS4X	0	-	-	-	-	48.3064	27.24	-	-	XX	E	O60814:K35-P62701:C41	48.3064	0	0	0	1	0	0
inter	O60814	K21	P04406	C152	H2BC12	GAPDH	0.446	-	-	-	-	76.5622	30.43	-	-	XX	H	O60814:K21-P04406:C152	76.5622	0	0	0	1	0	0
inter	O60814	K35	P32969	C74	H2BC12	RPL9	0	-	-	-	-	56.032	28.5	-	-	XX	H	O60814:K35-P32969:C74	56.032	0	0	0	1	0	0
inter	O60814	K12	P46777	C100	H2BC12	RPL5	0	-	-	-	-	91.4156	30.54	-	-	XX	H	O60814:K12-P46777:C100	91.4156	0	0	0	1	0	0
inter	O60814	K117	P30050	C17	H2BC12	RPL12	0	-	-	-	-	31.7999	24.9	-	-	H	E	O60814:K117-P30050:C17	31.7999	0	0	0	1	0	0
inter	O60814	K109	Q86SE5	C51	H2BC12	RALYL	0	-	-	-	-	52.4504	29.345	-	-	H	E	O60814:K109-Q86SE5:C51	52.4504	0	0	0	1	0	0
inter	O60814	K6	P46776	C70	H2BC12	RPL27A	0	-	-	-	-	99.1534	31.155	-	-	XX	XX	O60814:K6-P46776:C70	99.1534	0	0	0	1	0	0
inter	O60814	K21	P46777	C100	H2BC12	RPL5	0	-	-	-	-	72.1458	29.955	-	-	XX	H	O60814:K21-P46777:C100	72.1458	0	0	0	1	0	0
inter	O60814	K86	P04350	C12	H2BC12	TUBB4A	0	-	-	-	-	54.2081	27.64	-	-	T	H	O60814:K86-P04350:C12	54.2081	0	0	0	1	0	0
inter	O60814	K86	P68371	C12	H2BC12	TUBB4B	0	-	-	-	-	55.1204	27.91	-	-	T	H	O60814:K86-P68371:C12	55.1204	0	0	0	1	0	0
inter	O60814	K86	P04406	C152	H2BC12	GAPDH	0.446	-	-	-	-	53.8138	29.945	-	-	T	H	O60814:K86-P04406:C152	53.8138	0	0	0	1	0	0
inter	O60814	K109	Q14103	C226	H2BC12	HNRNPD	0	-	-	-	-	54.0676	28.825	-	-	H	E	O60814:K109-Q14103:C226	54.0676	0	0	0	1	0	0
inter	O60814	K86	P46777	C100	H2BC12	RPL5	0	-	-	-	-	42.0603	25.85	-	-	T	H	O60814:K86-P46777:C100	42.0603	0	0	0	1	0	0
inter	O60814	K86	P62829	C28	H2BC12	RPL23	0	-	-	-	-	25.9308	26.71	-	-	T	E	O60814:K86-P62829:C28	25.9308	0	0	0	1	0	0
inter	O60814	K109	Q99729	C98	H2BC12	HNRNPAB	0	-	-	-	-	43.3734	25.35	-	-	H	E	O60814:K109-Q99729:C98	43.3734	0	0	0	2	0	0
inter	O60814	K47	P40429	C38	H2BC12	RPL13A	0	-	-	-	-	56.7286	27.795	-	-	H	G	O60814:K47-P40429:C38	56.7286	0	0	0	1	0	0
inter	O60814	K35	P36578	C208	H2BC12	RPL4	0	-	-	-	-	58.2202	29.73	-	-	XX	E	O60814:K35-P36578:C208	58.2202	0	0	0	1	0	0
inter	O60814	K109	P05388	C27	H2BC12	RPLP0	0	-	-	-	-	33.1894	24.13	-	-	H	E	O60814:K109-P05388:C27	33.1894	0	0	0	1	0	0
inter	O60814	K109	Q8NHW5	C27	H2BC12	RPLP0P6	0.989	-	-	-	-	18.2525	25.045	-	-	H	E	O60814:K109-Q8NHW5:C27	18.2525	0	0	0	1	0	0
inter	O60814	K47	P62701	C41	H2BC12	RPS4X	0	-	-	-	-	46.5874	25.785	-	-	H	E	O60814:K47-P62701:C41	46.5874	0	0	0	1	0	0
inter	O60814	K117	P04406	C152	H2BC12	GAPDH	0.446	-	-	-	-	49.2876	29.32	-	-	H	H	O60814:K117-P04406:C152	49.2876	0	0	0	2	0	0
inter	O60814	K12	P62318	C20	H2BC12	SNRPD3	0	-	-	-	-	66.8558	30.525	-	-	XX	E	O60814:K12-P62318:C20	66.8558	0	0	0	1	0	0
inter	O60814	K109	Q92841	C247	H2BC12	DDX17	0	-	-	-	-	37.6449	28.125	-	-	H	E	O60814:K109-Q92841:C247	37.6449	0	0	0	1	0	0
inter	O60814	K6	P18124	C186	H2BC12	RPL7	0	-	-	-	-	118.886	30.63	-	-	XX	S	O60814:K6-P18124:C186	118.886	0	0	0	1	0	0
inter	O60814	K109	P14866	C404	H2BC12	HNRNPL	0	-	-	-	-	20.9472	26.01	-	-	H	G	O60814:K109-P14866:C404	20.9472	0	0	0	1	0	0
inter	O60814	K109	P26583	C106	H2BC12	HMGB2	0	-	-	-	-	60.1594	27.025	-	-	H	H	O60814:K109-P26583:C106	60.1594	0	0	0	2	0	0
inter	O60814	K58	P62753	C12	H2BC12	RPS6	0	-	-	-	-	64.444	29.695	-	-	H	E	O60814:K58-P62753:C12	64.444	0	0	0	2	0	0
inter	O60814	K58	P40429	C38	H2BC12	RPL13A	0	-	-	-	-	64.3914	27.78	-	-	H	G	O60814:K58-P40429:C38	64.3914	0	0	0	2	0	0
inter	O60814	K6	P62753	C12	H2BC12	RPS6	0	-	-	-	-	107.632	31.035	-	-	XX	E	O60814:K6-P62753:C12	107.632	4	0	0	0	0	0
inter	O60814	K47	P62753	C83	H2BC12	RPS6	0	-	-	-	-	47.2114	28.78	-	-	H	T	O60814:K47-P62753:C83	47.2114	3	2	2	0	0	0
inter	O60814	K6	Q02878	C44	H2BC12	RPL6	0	-	-	-	-	108.488	31.285	-	-	XX	XX	O60814:K6-Q02878:C44	108.488	2	0	0	0	0	0
inter	O60814	K117	Q9UQ80	C179	H2BC12	PA2G4	0	-	-	-	-	48.3572	28.125	-	-	H	XX	O60814:K117-Q9UQ80:C179	48.3572	2	0	1	0	0	0
inter	O60814	K6	P15880	C229	H2BC12	RPS2	0	-	-	-	-	98.0493	30.72	-	-	XX	S	O60814:K6-P15880:C229	98.0493	3	0	2	0	0	0
inter	O60814	K6	P62249	C25	H2BC12	RPS16	0	-	-	-	-	106.928	30.815	-	-	XX	E	O60814:K6-P62249:C25	106.928	3	1	1	0	0	0
inter	O60814	K6	P04406	C247	H2BC12	GAPDH	0	-	-	-	-	88.5998	30.9	-	-	XX	E	O60814:K6-P04406:C247	88.5998	3	0	1	0	0	0
inter	O60814	K6	P07910	C46	H2BC12	HNRNPC	0	-	-	-	-	113.177	31.025	-	-	XX	E	O60814:K6-P07910:C46	113.177	3	0	0	0	0	0
inter	O60814	K6	P62913	C72	H2BC12	RPL11	0	-	-	-	-	93.2937	31.025	-	-	XX	E	O60814:K6-P62913:C72	93.2937	3	3	1	0	0	0
inter	O60814	K117	P22626	C50	H2BC12	HNRNPA2B1	0	-	-	-	-	29.6493	24.88	-	-	H	E	O60814:K117-P22626:C50	29.6493	2	0	0	0	0	0
inter	O60814	K6	P46782	C172	H2BC12	RPS5	0	-	-	-	-	109.534	31.01	-	-	XX	H	O60814:K6-P46782:C172	109.534	3	0	0	0	0	0
inter	O60814	K117	P62244	C30	H2BC12	RPS15A	0	-	-	-	-	45.6745	23.485	-	-	H	XX	O60814:K117-P62244:C30	45.6745	4	0	3	0	0	0
inter	O60814	K6	P09651	C175	H2BC12	HNRNPA1	0	-	-	-	-	112.854	30.89	-	-	XX	E	O60814:K6-P09651:C175	112.854	3	0	0	0	0	0
inter	O60814	K6	P50914	C42	H2BC12	RPL14	0	-	-	-	-	117.251	30.82	-	-	XX	T	O60814:K6-P50914:C42	117.251	3	0	1	0	0	0
inter	O60814	K6	P62318	C20	H2BC12	SNRPD3	0	-	-	-	-	93.8136	30.675	-	-	XX	E	O60814:K6-P62318:C20	93.8136	3	0	1	0	0	0
inter	O60814	K6	P62244	C30	H2BC12	RPS15A	0	-	-	-	-	81.9842	30.615	-	-	XX	XX	O60814:K6-P62244:C30	81.9842	3	0	2	0	0	0
inter	O60814	K6	P61247	C139	H2BC12	RPS3A	0	-	-	-	-	92.6091	30.745	-	-	XX	E	O60814:K6-P61247:C139	92.6091	3	0	2	0	0	0
inter	O60814	K6	P15880	C222	H2BC12	RPS2	0	-	-	-	-	115.723	30.835	-	-	XX	E	O60814:K6-P15880:C222	115.723	2	0	0	0	0	0
inter	O60814	K6	P36578	C96	H2BC12	RPL4	0	-	-	-	-	94.8507	30.63	-	-	XX	H	O60814:K6-P36578:C96	94.8507	3	0	1	0	0	0
inter	O60814	K117	P07195	C164	H2BC12	LDHB	0	-	-	-	-	36.9593	28.085	-	-	H	T	O60814:K117-P07195:C164	36.9593	2	0	1	0	0	0
inter	O60814	K117	P15880	C182	H2BC12	RPS2	0	-	-	-	-	22.8991	28.71	-	-	H	S	O60814:K117-P15880:C182	22.8991	0	2	1	0	0	0
inter	O60814	K109	Q9NR30	C682	H2BC12	DDX21	0.902	-	-	-	-	49.2704	28.13	-	-	H	E	O60814:K109-Q9NR30:C682	49.2704	1	0	0	0	0	0
inter	O60814	K6	P62829	C28	H2BC12	RPL23	0	-	-	-	-	94.5588	30.775	-	-	XX	E	O60814:K6-P62829:C28	94.5588	4	0	0	0	0	0
inter	O60814	K6	P83731	C36	H2BC12	RPL24	0	-	-	-	-	73.0395	30.845	-	-	XX	H	O60814:K6-P83731:C36	73.0395	3	0	0	0	0	0
inter	O60814	K6	P62987	C115	H2BC12	UBA52	0.634	-	-	-	-	91.3866	31.395	-	-	XX	G	O60814:K6-P62987:C115	91.3866	1	0	0	0	0	0
inter	O60814	K117	P00338	C163	H2BC12	LDHA	0	-	-	-	-	35.3153	26.8	-	-	H	T	O60814:K117-P00338:C163	35.3153	1	0	0	0	0	0
inter	O60814	K117	P07910	C46	H2BC12	HNRNPC	0	-	-	-	-	15.0759	26.55	-	-	H	E	O60814:K117-P07910:C46	15.0759	2	0	0	0	0	0
inter	O60814	K117	P62854	C77	H2BC12	RPS26	0	-	-	-	-	42.868	26.735	-	-	H	H	O60814:K117-P62854:C77	42.868	0	0	2	0	0	0
inter	O60814	K109	P07437	C12	H2BC12	TUBB	0	-	-	-	-	32.4299	25.605	-	-	H	H	O60814:K109-P07437:C12	32.4299	1	0	1	0	0	0
inter	O60814	K109	Q13885	C12	H2BC12	TUBB2A	0	-	-	-	-	37.2466	26.015	-	-	B	H	O60814:K109-Q13885:C12	37.2466	1	0	0	0	0	0
inter	O60814	K109	Q9BVA1	C12	H2BC12	TUBB2B	0	-	-	-	-	36.7237	25.975	-	-	H	H	O60814:K109-Q9BVA1:C12	36.7237	1	0	0	0	0	0
inter	O60814	K121	P07437	C12	H2BC12	TUBB	0	-	-	-	-	48.7141	27.44	-	-	H	H	O60814:K121-P07437:C12	48.7141	2	0	1	0	0	0
inter	O60814	K117	P62829	C28	H2BC12	RPL23	0	-	-	-	-	33.2937	27.85	-	-	H	E	O60814:K117-P62829:C28	33.2937	2	0	1	0	0	0
inter	O60814	K109	O76021	C197	H2BC12	RSL1D1	0	-	-	-	-	38.984	22.96	-	-	H	H	O60814:K109-O76021:C197	38.984	1	0	0	0	0	0
inter	O60814	K6	P08708	C35	H2BC12	RPS17	0	-	-	-	-	98.6348	31.175	-	-	XX	H	O60814:K6-P08708:C35	98.6348	1	0	1	0	0	0
inter	O60814	K21	P32969	C134	H2BC12	RPL9	0	-	-	-	-	72.5745	29.705	-	-	XX	E	O60814:K21-P32969:C134	72.5745	0	2	1	0	0	0
inter	O60814	K58	P46777	C100	H2BC12	RPL5	0	-	-	-	-	64.2097	28.215	-	-	H	H	O60814:K58-P46777:C100	64.2097	2	0	1	0	0	0
inter	O60814	K109	P18621	C144	H2BC12	RPL17	0	-	-	-	-	19.6158	26.835	-	-	H	E	O60814:K109-P18621:C144	19.6158	1	0	0	0	0	0
inter	O60814	K109	P62854	C77	H2BC12	RPS26	0	-	-	-	-	33.614	25.195	-	-	H	H	O60814:K109-P62854:C77	33.614	1	0	0	0	0	0
inter	O60814	K47	P61313	C110	H2BC12	RPL15	0	-	-	-	-	33.9453	25.155	-	-	H	T	O60814:K47-P61313:C110	33.9453	1	0	2	0	0	0
inter	O60814	K117	P62191	C58	H2BC12	PSMC1	0	-	-	-	-	43.6534	28.19	-	-	H	H	O60814:K117-P62191:C58	43.6534	2	0	0	0	0	0
inter	O60814	K6	P39023	C253	H2BC12	RPL3	0	-	-	-	-	84.1433	30.5	-	-	XX	S	O60814:K6-P39023:C253	84.1433	2	0	0	0	0	0
inter	O60814	K6	P46777	C100	H2BC12	RPL5	0	-	-	-	-	108.745	30.76	-	-	XX	H	O60814:K6-P46777:C100	108.745	1	0	0	0	0	0
inter	O60814	K109	P31943	C290	H2BC12	HNRNPH1	0	-	-	-	-	41.3321	26.85	-	-	H	E	O60814:K109-P31943:C290	41.3321	1	0	0	0	0	0
inter	O60814	K47	P50914	C42	H2BC12	RPL14	0	-	-	-	-	40.1109	28.495	-	-	H	T	O60814:K47-P50914:C42	40.1109	1	0	0	0	0	0
inter	O60814	K109	P17844	C200	H2BC12	DDX5	0	-	-	-	-	29.3236	27.445	-	-	H	E	O60814:K109-P17844:C200	29.3236	1	0	0	0	0	0
inter	O60814	K6	P14866	C404	H2BC12	HNRNPL	0	-	-	-	-	90.0121	30.71	-	-	XX	G	O60814:K6-P14866:C404	90.0121	2	0	0	0	0	0
inter	O60814	K117	P62318	C41	H2BC12	SNRPD3	0	-	-	-	-	14.9098	23.43	-	-	H	E	O60814:K117-P62318:C41	14.9098	2	0	0	0	0	0
inter	O60814	K117	P04350	C12	H2BC12	TUBB4A	0	-	-	-	-	41.1247	26.8	-	-	H	H	O60814:K117-P04350:C12	41.1247	1	0	0	0	0	0
inter	O60814	K117	P05388	C119	H2BC12	RPLP0	0	-	-	-	-	38.3128	26.45	-	-	H	S	O60814:K117-P05388:C119	38.3128	1	0	0	0	0	0
inter	O60814	K117	P14618	C326	H2BC12	PKM	0	-	-	-	-	34.8057	26.54	-	-	H	E	O60814:K117-P14618:C326	34.8057	1	0	0	0	0	0
inter	O60814	K117	P13929	C357	H2BC12	ENO3	0	-	-	-	-	53.8207	28.235	-	-	H	H	O60814:K117-P13929:C357	53.8207	1	0	0	0	0	0
inter	O60814	K121	P62753	C12	H2BC12	RPS6	0	-	-	-	-	55.5761	29.59	-	-	H	E	O60814:K121-P62753:C12	55.5761	2	0	0	0	0	0
inter	O60814	K117	Q00839	C562	H2BC12	HNRNPU	0	-	-	-	-	19.6951	25.07	-	-	H	H	O60814:K117-Q00839:C562	19.6951	1	0	0	0	0	0
inter	O60814	K117	Q00839	C335	H2BC12	HNRNPU	0	-	-	-	-	49.5063	27.03	-	-	H	E	O60814:K117-Q00839:C335	49.5063	1	0	0	0	0	0
inter	O60814	K117	P17844	C200	H2BC12	DDX5	0	-	-	-	-	19.7851	27.445	-	-	H	E	O60814:K117-P17844:C200	19.7851	2	0	0	0	0	0
inter	O60814	K117	Q99729	C98	H2BC12	HNRNPAB	0	-	-	-	-	32.6642	24.005	-	-	H	E	O60814:K117-Q99729:C98	32.6642	1	0	0	0	0	0
inter	O60814	K117	Q14103	C126	H2BC12	HNRNPD	0	-	-	-	-	38.1032	26.485	-	-	H	E	O60814:K117-Q14103:C126	38.1032	1	0	0	0	0	0
inter	O60814	K121	P15880	C222	H2BC12	RPS2	0	-	-	-	-	23.9171	28.82	-	-	H	E	O60814:K121-P15880:C222	23.9171	1	0	0	0	0	0
inter	O60814	K117	P62249	C25	H2BC12	RPS16	0	-	-	-	-	38.4749	15.51	-	-	H	E	O60814:K117-P62249:C25	38.4749	2	1	0	0	0	0
inter	O60814	K117	P62424	C182	H2BC12	RPL7A	0	-	-	-	-	60.1722	30.2	-	-	H	E	O60814:K117-P62424:C182	60.1722	1	1	0	0	0	0
inter	O60814	K6	Q07020	C134	H2BC12	RPL18	0	-	-	-	-	102.345	30.975	-	-	XX	T	O60814:K6-Q07020:C134	102.345	1	0	0	0	0	0
inter	O60814	K6	P62424	C182	H2BC12	RPL7A	0	-	-	-	-	114.58	30.845	-	-	XX	E	O60814:K6-P62424:C182	114.58	1	0	0	0	0	0
inter	O60814	K109	P15880	C222	H2BC12	RPS2	0	-	-	-	-	40.9357	28.54	-	-	H	E	O60814:K109-P15880:C222	40.9357	1	0	2	0	0	0
inter	O60814	K109	P14618	C326	H2BC12	PKM	0	-	-	-	-	35.4137	26.295	-	-	H	E	O60814:K109-P14618:C326	35.4137	0	0	2	0	0	0
inter	O60814	K117	P09651	C175	H2BC12	HNRNPA1	0	-	-	-	-	36.3677	26.47	-	-	H	E	O60814:K117-P09651:C175	36.3677	0	0	1	0	0	0
inter	O60814	K6	P62316	C63	H2BC12	SNRPD2	0	-	-	-	-	95.9477	30.495	-	-	XX	XX	O60814:K6-P62316:C63	95.9477	0	0	2	0	0	0
inter	O60814	K6	Q02543	C64	H2BC12	RPL18A	0	-	-	-	-	124.333	30.765	-	-	XX	E	O60814:K6-Q02543:C64	124.333	0	0	1	0	0	0
inter	O60814	K6	P27635	C195	H2BC12	RPL10	0	-	-	-	-	85.809	30.665	-	-	XX	T	O60814:K6-P27635:C195	85.809	1	0	1	0	0	0
inter	O60814	K6	P06733	C357	H2BC12	ENO1	0	-	-	-	-	119.315	30.675	-	-	XX	H	O60814:K6-P06733:C357	119.315	1	0	1	0	0	0
inter	O60814	K121	P62854	C77	H2BC12	RPS26	0	-	-	-	-	48.4083	27.35	-	-	H	H	O60814:K121-P62854:C77	48.4083	0	0	2	0	0	0
inter	O60814	K6	P68104	C411	H2BC12	EEF1A1	0	-	-	-	-	93.7961	30.34	-	-	XX	XX	O60814:K6-P68104:C411	93.7961	1	0	0	0	0	0
inter	O60814	K109	P63241	C22	H2BC12	EIF5A	0	-	-	-	-	66.1552	20.885	-	-	H	G	O60814:K109-P63241:C22	66.1552	1	0	0	0	0	0
inter	O60814	K6	P63244	C207	H2BC12	RACK1	0	-	-	-	-	87.869	30.695	-	-	XX	E	O60814:K6-P63244:C207	87.869	1	0	1	0	0	0
inter	O60814	K109	P05388	C119	H2BC12	RPLP0	0	-	-	-	-	40.454	25.475	-	-	H	S	O60814:K109-P05388:C119	40.454	1	0	0	0	0	0
inter	O60814	K6	P62854	C74	H2BC12	RPS26	0	-	-	-	-	89.9308	30.9	-	-	XX	XX	O60814:K6-P62854:C74	89.9308	2	0	1	0	0	0
inter	O60814	K6	P62280	C131	H2BC12	RPS11	0	-	-	-	-	106.18	30.84	-	-	XX	E	O60814:K6-P62280:C131	106.18	1	0	0	0	0	0
inter	O60814	K6	P60174	C42	H2BC12	TPI1	0	-	-	-	-	109.482	30.895	-	-	XX	E	O60814:K6-P60174:C42	109.482	1	0	0	0	0	0
inter	O60814	K6	P62191	C58	H2BC12	PSMC1	0	-	-	-	-	57.5425	30.75	-	-	XX	H	O60814:K6-P62191:C58	57.5425	1	0	0	0	0	0
inter	O60814	K6	P60174	C218	H2BC12	TPI1	0	-	-	-	-	104.511	31.16	-	-	XX	H	O60814:K6-P60174:C218	104.511	1	0	0	0	0	0
inter	O60814	K35	P62701	C181	H2BC12	RPS4X	0	-	-	-	-	58.6321	28.365	-	-	XX	E	O60814:K35-P62701:C181	58.6321	1	0	0	0	0	0
inter	O60814	K109	P62829	C125	H2BC12	RPL23	0	-	-	-	-	22.8219	26.665	-	-	H	H	O60814:K109-P62829:C125	22.8219	1	0	0	0	0	0
inter	O60814	K121	P18124	C186	H2BC12	RPL7	0	-	-	-	-	43.9859	27.055	-	-	H	S	O60814:K121-P18124:C186	43.9859	1	0	0	0	0	0
inter	O60814	K47	P46776	C70	H2BC12	RPL27A	0	-	-	-	-	45.9967	28.94	-	-	H	XX	O60814:K47-P46776:C70	45.9967	1	0	0	0	0	0
inter	O60814	K109	Q02543	C22	H2BC12	RPL18A	0	-	-	-	-	56.7746	28.715	-	-	H	XX	O60814:K109-Q02543:C22	56.7746	1	0	1	0	0	0
inter	O60814	K109	P62917	C195	H2BC12	RPL8	0	-	-	-	-	41.1626	30.08	-	-	H	T	O60814:K109-P62917:C195	41.1626	1	0	0	0	0	0
inter	O60814	K109	Q08211	C438	H2BC12	DHX9	0	-	-	-	-	31.5204	25.75	-	-	H	XX	O60814:K109-Q08211:C438	31.5204	1	0	0	0	0	0
inter	O60814	K109	P68104	C411	H2BC12	EEF1A1	0	-	-	-	-	23.7662	23.06	-	-	H	XX	O60814:K109-P68104:C411	23.7662	1	0	0	0	0	0
inter	O60814	K109	Q15233	C145	H2BC12	NONO	0	-	-	-	-	36.8135	26.78	-	-	H	XX	O60814:K109-Q15233:C145	36.8135	1	0	0	0	0	0
inter	O60814	K109	Q8NC51	C11	H2BC12	SERBP1	0	-	-	-	-	12.0647	22.73	-	-	H	XX	O60814:K109-Q8NC51:C11	12.0647	1	0	0	0	0	0
inter	O60814	K109	Q9H6R4	C777	H2BC12	NOL6	0	-	-	-	-	46.0849	29.635	-	-	H	E	O60814:K109-Q9H6R4:C777	46.0849	1	0	0	0	0	0
inter	O60814	K109	P52272	C114	H2BC12	HNRNPM	0	-	-	-	-	25.0407	25.48	-	-	H	E	O60814:K109-P52272:C114	25.0407	1	0	0	0	0	0
inter	O60814	K109	P62318	C41	H2BC12	SNRPD3	0	-	-	-	-	22.6966	24.27	-	-	H	E	O60814:K109-P62318:C41	22.6966	1	0	0	0	0	0
inter	O60814	K86	Q9UQ80	C179	H2BC12	PA2G4	0	-	-	-	-	63.5519	29.535	-	-	T	XX	O60814:K86-Q9UQ80:C179	63.5519	1	0	0	0	0	0
inter	O60814	K117	P09211	C48	H2BC12	GSTP1	0	-	-	-	-	41.54	26.275	-	-	H	S	O60814:K117-P09211:C48	41.54	1	0	0	0	0	0
inter	O60814	K109	Q00839	C594	H2BC12	HNRNPU	0	-	-	-	-	25.7923	25.385	-	-	H	H	O60814:K109-Q00839:C594	25.7923	1	0	0	0	0	0
inter	O60814	K117	P27635	C105	H2BC12	RPL10	0	-	-	-	-	27.9953	29.03	-	-	H	S	O60814:K117-P27635:C105	27.9953	1	0	0	0	0	0
inter	O60814	K6	P61927	C19	H2BC12	RPL37	0	-	-	-	-	89.6696	30.575	-	-	XX	XX	O60814:K6-P61927:C19	89.6696	1	1	0	0	0	0
inter	O60814	K117	Q92841	C277	H2BC12	DDX17	0	-	-	-	-	25.0079	27.41	-	-	H	E	O60814:K117-Q92841:C277	25.0079	1	0	0	0	0	0
inter	O60814	K117	P83731	C36	H2BC12	RPL24	0	-	-	-	-	49.7298	28.85	-	-	H	H	O60814:K117-P83731:C36	49.7298	1	0	0	0	0	0
inter	O60814	K117	Q9Y3U8	C48	H2BC12	RPL36	0	-	-	-	-	20.3816	21.36	-	-	H	H	O60814:K117-Q9Y3U8:C48	20.3816	1	0	1	0	0	0
inter	O60814	K6	P60866	C36	H2BC12	RPS20	0	-	-	-	-	99.9645	31.2	-	-	XX	H	O60814:K6-P60866:C36	99.9645	1	0	0	0	0	0
inter	O60814	K6	Q99729	C98	H2BC12	HNRNPAB	0	-	-	-	-	101.192	30.47	-	-	XX	E	O60814:K6-Q99729:C98	101.192	1	0	0	0	0	0
inter	O60814	K6	Q14103	C126	H2BC12	HNRNPD	0	-	-	-	-	99.7545	30.645	-	-	XX	E	O60814:K6-Q14103:C126	99.7545	1	0	0	0	0	0
inter	O60814	K6	P39023	C157	H2BC12	RPL3	0	-	-	-	-	127.619	30.74	-	-	XX	XX	O60814:K6-P39023:C157	127.619	1	0	0	0	0	0
inter	O60814	K6	P46779	C13	H2BC12	RPL28	0	-	-	-	-	85.6553	30.86	-	-	XX	T	O60814:K6-P46779:C13	85.6553	1	0	0	0	0	0
inter	O60814	K6	P17844	C170	H2BC12	DDX5	0	-	-	-	-	103.81	30.15	-	-	XX	E	O60814:K6-P17844:C170	103.81	1	0	0	0	0	0
inter	O60814	K117	P22314	C179	H2BC12	UBA1	0	-	-	-	-	51.5615	26.65	-	-	H	H	O60814:K117-P22314:C179	51.5615	1	0	0	0	0	0
inter	O60814	K117	P62273	C39	H2BC12	RPS29	0	-	-	-	-	27.9258	20.21	-	-	H	E	O60814:K117-P62273:C39	27.9258	1	0	0	0	0	0
inter	O60814	K21	P62854	C74	H2BC12	RPS26	0	-	-	-	-	50.0425	29.55	-	-	XX	XX	O60814:K21-P62854:C74	50.0425	1	0	0	0	0	0
inter	O60814	K21	P62854	C77	H2BC12	RPS26	0	-	-	-	-	53.4053	29.87	-	-	XX	H	O60814:K21-P62854:C77	53.4053	1	0	0	0	0	0
inter	O60814	K86	P62854	C77	H2BC12	RPS26	0	-	-	-	-	29.6331	26.295	-	-	T	H	O60814:K86-P62854:C77	29.6331	1	0	1	0	0	0
inter	O60814	K47	P60866	C70	H2BC12	RPS20	0	-	-	-	-	25.3312	25.785	-	-	H	S	O60814:K47-P60866:C70	25.3312	1	0	0	0	0	0
inter	O60814	K86	P63244	C207	H2BC12	RACK1	0	-	-	-	-	25.1116	28.595	-	-	T	E	O60814:K86-P63244:C207	25.1116	1	0	1	0	0	0
inter	O60814	K6	P0DMV8	C17	H2BC12	HSPA1A	0	-	-	-	-	92.4106	30.14	-	-	XX	E	O60814:K6-P0DMV8:C17	92.4106	1	0	0	0	0	0
inter	O60814	K86	P22626	C50	H2BC12	HNRNPA2B1	0	-	-	-	-	43.1883	27.38	-	-	T	E	O60814:K86-P22626:C50	43.1883	1	0	0	0	0	0
inter	O60814	K86	P46782	C172	H2BC12	RPS5	0	-	-	-	-	52.4484	29.935	-	-	T	H	O60814:K86-P46782:C172	52.4484	1	0	0	0	0	0
inter	O60814	K47	P07910	C46	H2BC12	HNRNPC	0	-	-	-	-	18.1464	24.755	-	-	H	E	O60814:K47-P07910:C46	18.1464	1	0	0	0	0	0
inter	O60814	K86	Q5JNZ5	C74	H2BC12	RPS26P11	0.71	-	-	-	-	21.2409	25.395	-	-	T	XX	O60814:K86-Q5JNZ5:C74	21.2409	1	0	0	0	0	0
inter	O60814	K86	Q5JNZ5	C77	H2BC12	RPS26P11	0.71	-	-	-	-	28.6919	25.65	-	-	T	H	O60814:K86-Q5JNZ5:C77	28.6919	1	0	0	0	0	0
inter	O60814	K117	P18754	C352	H2BC12	RCC1	0	-	-	-	-	19.903	19.915	-	-	H	E	O60814:K117-P18754:C352	19.903	1	0	0	0	0	0
inter	O60814	K117	P46782	C172	H2BC12	RPS5	0	-	-	-	-	38.5497	29.355	-	-	H	H	O60814:K117-P46782:C172	38.5497	1	0	0	0	0	0
inter	O60814	K6	P11387	C630	H2BC12	TOP1	0	-	-	-	-	100.346	30.365	-	-	XX	T	O60814:K6-P11387:C630	100.346	1	0	0	0	0	0
inter	O60814	K47	Q02878	C44	H2BC12	RPL6	0	-	-	-	-	59.9682	30.215	-	-	H	XX	O60814:K47-Q02878:C44	59.9682	0	1	1	0	0	0
inter	O60814	K47	P61927	C19	H2BC12	RPL37	0	-	-	-	-	49.3578	27.69	-	-	H	XX	O60814:K47-P61927:C19	49.3578	0	1	1	0	0	0
inter	O60814	K35	P62987	C115	H2BC12	UBA52	0.634	-	-	-	-	47.4755	27.515	-	-	XX	G	O60814:K35-P62987:C115	47.4755	0	0	1	0	0	0
inter	O60814	K47	P62273	C39	H2BC12	RPS29	0	-	-	-	-	29.8161	19.935	-	-	H	E	O60814:K47-P62273:C39	29.8161	0	0	1	0	0	0
inter	O60814	K121	Q9BVA1	C12	H2BC12	TUBB2B	0	-	-	-	-	49.6749	27.3	-	-	H	H	O60814:K121-Q9BVA1:C12	49.6749	0	0	1	0	0	0
inter	O60814	K86	P13929	C357	H2BC12	ENO3	0	-	-	-	-	71.7269	29.485	-	-	T	H	O60814:K86-P13929:C357	71.7269	0	0	1	0	0	0
inter	O60814	K6	Q9UQ80	C149	H2BC12	PA2G4	0	-	-	-	-	80.9049	30.53	-	-	XX	H	O60814:K6-Q9UQ80:C149	80.9049	0	0	1	0	0	0
inter	O60814	K117	P62910	C91	H2BC12	RPL32	0	-	-	-	-	14.6957	22.73	-	-	H	T	O60814:K117-P62910:C91	14.6957	0	0	1	0	0	0
inter	O60814	K117	P62316	C46	H2BC12	SNRPD2	0	-	-	-	-	38.6334	21.59	-	-	H	E	O60814:K117-P62316:C46	38.6334	0	0	1	0	0	0
inter	O60814	K117	P36578	C208	H2BC12	RPL4	0	-	-	-	-	61.5667	29.525	-	-	H	E	O60814:K117-P36578:C208	61.5667	0	0	1	0	0	0
inter	O60814	K47	P46779	C13	H2BC12	RPL28	0	-	-	-	-	20.3151	22.865	-	-	H	T	O60814:K47-P46779:C13	20.3151	0	0	1	0	0	0
inter	O60814	K6	Q9UQ80	C179	H2BC12	PA2G4	0	-	-	-	-	86.8457	30.68	-	-	XX	XX	O60814:K6-Q9UQ80:C179	86.8457	0	0	1	0	0	0
inter	O60814	K109	P63241	C73	H2BC12	EIF5A	0	-	-	-	-	70.0033	22.055	-	-	H	E	O60814:K109-P63241:C73	70.0033	0	0	1	0	0	0
inter	O60814	K6	P62917	C90	H2BC12	RPL8	0	-	-	-	-	123.112	30.945	-	-	XX	E	O60814:K6-P62917:C90	123.112	0	0	1	0	0	0
inter	O60814	K58	P61247	C201	H2BC12	RPS3A	0	-	-	-	-	51.3236	28.25	-	-	H	G	O60814:K58-P61247:C201	51.3236	0	0	1	0	0	0
inter	O60814	K47	P62987	C115	H2BC12	UBA52	0.634	-	-	-	-	36.2724	28.245	-	-	H	G	O60814:K47-P62987:C115	36.2724	0	0	1	0	0	0
inter	O60814	K117	P61927	C19	H2BC12	RPL37	0	-	-	-	-	43.0772	27.17	-	-	H	XX	O60814:K117-P61927:C19	43.0772	0	1	0	0	0	0
inter	O60814	K12	P32969	C134	H2BC12	RPL9	0	-	-	-	-	92.3973	30.655	-	-	XX	E	O60814:K12-P32969:C134	92.3973	0	1	0	0	0	0
intra	O60826	K162	O60826	C215	CCDC22	CCDC22		8F2U	8F2U	26.5022	-	26.9079	11.175	55.2451	30.805	XX	H	O60826:K162-O60826:C215	26.5022	0	0	1	1	0	1
intra	O60826	K250	O60826	C215	CCDC22	CCDC22		8F2U	8F2U	28.266	-	14.9081	17.37	63.2196	31.23	H	H	O60826:K250-O60826:C215	14.9081	1	0	2	1	0	3
intra	O60826	K373	O60826	C369	CCDC22	CCDC22		8F2U	8F2U	-	-	5.61704	1.595	128.468	31.68	H	H	O60826:K373-O60826:C369	5.61704	0	0	0	1	0	1
intra	O60826	K289	O60826	C215	CCDC22	CCDC22		8F2U	8F2U	76.7697	-	39.7727	29.965	76.2159	31.07	XX	H	O60826:K289-O60826:C215	39.7727	0	0	0	1	0	0
inter	O60832	K12	P0DMV8	C306	DKC1	HSPA1A	0	-	-	-	-	104.869	30.385	-	-	XX	T	O60832:K12-P0DMV8:C306	104.869	0	0	0	1	0	0
inter	O60832	K12	P0DMV9	C306	DKC1	HSPA1B	0	-	-	-	-	104.869	30.385	-	-	XX	T	O60832:K12-P0DMV9:C306	104.869	0	0	0	1	0	0
inter	O60832	K12	P17066	C308	DKC1	HSPA6	0	-	-	-	-	97.9966	30.635	-	-	XX	T	O60832:K12-P17066:C308	97.9966	0	0	0	1	0	0
inter	O60832	K12	P48741	C308	DKC1	HSPA7	0	-	-	-	-	99.0457	30.41	-	-	XX	T	O60832:K12-P48741:C308	99.0457	0	0	0	1	0	0
intra	O60832	K291	O60832	C310	DKC1	DKC1		7BGB|7TRC|7V9A	7TRC|7BGB|7V9A	20.0577	42.1078	17.2654	2.225	35.5943	23.535	G	H	O60832:K291-O60832:C310	17.2654	0	0	0	2	0	0
intra	O60832	K39	O60832	C74	DKC1	DKC1		7BGB|7TRC|7V9A	7TRC|7BGB|7V9A	35.9752	14.9133	31.4948	26.835	12.4119	15.66	XX	XX	O60832:K39-O60832:C74	12.4119	0	0	0	1	0	0
intra	O60832	K297	O60832	C310	DKC1	DKC1		7BGB|7TRC|7V9A	7TRC|7BGB|7V9A	18.9234	33.2897	18.3078	1.985	34.1081	22.02	E	H	O60832:K297-O60832:C310	18.3078	1	0	0	0	0	0
intra	O60841	K622	O60841	C635	EIF5B	EIF5B		7TQL	7TQL	-	-	23.2738	6.535	82.9099	29.845	H	E	O60841:K622-O60841:C635	23.2738	1	0	3	1	0	3
intra	O60841	K622	O60841	C853	EIF5B	EIF5B		7TQL	7TQL	-	-	10.0577	3.335	99.205	30.655	H	XX	O60841:K622-O60841:C853	10.0577	3	0	2	2	0	0
intra	O60841	K646	O60841	C635	EIF5B	EIF5B		7TQL	7TQL	14.1696	-	13.3275	2.21	50.9583	28.085	H	E	O60841:K646-O60841:C635	13.3275	0	0	0	0	0	1
intra	O60841	K650	O60841	C635	EIF5B	EIF5B		7TQL	7TQL	16.1528	-	14.9159	2.63	53.7262	28.395	H	E	O60841:K650-O60841:C635	14.9159	0	0	0	1	0	3
intra	O60841	K766	O60841	C749	EIF5B	EIF5B		7TQL	7TQL	34.6159	-	37.0624	5.6	52.3478	28.265	XX	XX	O60841:K766-O60841:C749	34.6159	0	0	0	2	0	1
intra	O60841	K582	O60841	C635	EIF5B	EIF5B		7TQL	7TQL	-	-	49.4565	30.355	106.243	31.29	XX	E	O60841:K582-O60841:C635	49.4565	0	0	0	1	0	1
inter	O60879	K1026	P35579	C988	DIAPH2	MYH9	0	-	-	-	-	-	-	-	-	-	-	O60879:K1026-P35579:C988	0	0	0	0	1	0	0
intra	O60884	K297	O60884	C280	DNAJA2	DNAJA2		7ZHS	-	-	-	15.6455	2.03	27.4796	6.2	E	H	O60884:K297-O60884:C280	15.6455	0	0	0	2	0	0
intra	O60884	K302	O60884	C280	DNAJA2	DNAJA2		-	-	-	-	6.57174	2.195	19.0144	5.98	XX	H	O60884:K302-O60884:C280	6.57174	1	0	0	0	0	0
intra	O60884	K223	O60884	C308	DNAJA2	DNAJA2		7ZHS	-	-	-	33.7469	3.65	41.2888	7.62	T	XX	O60884:K223-O60884:C308	33.7469	0	0	0	2	0	0
intra	O60921	K136	O60921	C44	HUS1	HUS1		3A1J|3G65|3GGR|6J8Y|7Z6H|8GNN	8GNN|3A1J|7Z6H|6J8Y|3GGR|3G65	14.0572	-	15.2662	4.665	66.9377	21.86	E	E	O60921:K136-O60921:C44	14.0572	0	4	0	0	1	0
intra	O75083	K311	O75083	C325	WDR1	WDR1		-	-	-	-	34.2998	4.805	62.2591	29.84	S	E	O75083:K311-O75083:C325	34.2998	3	2	3	2	0	3
intra	O75083	K219	O75083	C194	WDR1	WDR1		-	-	-	-	18.2743	1.755	72.7917	29.845	T	E	O75083:K219-O75083:C194	18.2743	0	0	0	0	0	1
intra	O75083	K569	O75083	C325	WDR1	WDR1		-	-	-	-	23.4874	2.68	46.163	28.755	E	E	O75083:K569-O75083:C325	23.4874	0	0	0	1	0	0
intra	O75083	K219	O75083	C225	WDR1	WDR1		-	-	-	-	9.89384	1.925	90.2146	30.1	T	E	O75083:K219-O75083:C225	9.89384	0	0	0	0	0	3
intra	O75083	K484	O75083	C507	WDR1	WDR1		-	-	-	-	17.9559	2.735	77.9577	29.31	E	E	O75083:K484-O75083:C507	17.9559	0	0	0	0	0	1
intra	O75083	K28	O75083	C39	WDR1	WDR1		-	-	-	-	23.3916	2.7	39.9769	27.37	T	E	O75083:K28-O75083:C39	23.3916	0	0	0	1	0	0
intra	O75083	K95	O75083	C194	WDR1	WDR1		-	-	-	-	29.6436	2.87	43.6402	28.14	E	E	O75083:K95-O75083:C194	29.6436	0	0	0	2	0	0
inter	O75116	K224	Q13464	C220	ROCK2	ROCK1	0.988	-	-	-	-	66.1887	17.305	-	-	T	XX	O75116:K224-Q13464:C220	66.1887	0	0	0	0	0	1
intra	O75116	K1076	O75116	C247	ROCK2	ROCK2		4L6Q|4WOT|5U7Q|5U7R|6ED6|6P5M|6P5P|7JNT|7JOV|7P6N	5U7Q|6P5M|4WOT|4L6Q|7JOV|7P6N|5U7R|7JNT|6ED6|6P5P	-	-	54.9744	30.25	32.584	27.165	H	XX	O75116:K1076-O75116:C247	32.584	0	2	0	0	0	0
intra	O75116	K224	O75116	C236	ROCK2	ROCK2		4L6Q|4WOT|5U7Q|5U7R|6ED6|6P5M|6P5P|7JNT|7JOV|7P6N|8GDS	5U7Q|6P5M|4WOT|8GDS|4L6Q|7JOV|7P6N|5U7R|7JNT|6ED6|6P5P	24.3618	65.3636	22.4678	3.69	66.3843	12.13	T	XX	O75116:K224-O75116:C236	22.4678	0	0	0	0	0	1
intra	O75122	K52	O75122	C198	CLASP2	CLASP2		3WOY|5NR4	3WOY	-	-	30.2597	22.015	52.0438	30.035	XX	H	O75122:K52-O75122:C198	30.2597	3	0	3	1	0	0
intra	O75122	K671	O75122	C633	CLASP2	CLASP2		3WOY|5NR4	3WOY	-	-	61.0153	29.46	63.9109	30.72	H	XX	O75122:K671-O75122:C633	61.0153	0	2	0	0	0	0
intra	O75122	K357	O75122	C198	CLASP2	CLASP2		3WOY|5NR4	3WOY	-	-	69.5097	30.27	81.4853	31.115	XX	H	O75122:K357-O75122:C198	69.5097	0	0	1	0	0	0
intra	O75122	K44	O75122	C198	CLASP2	CLASP2		3WOY|5NR4	3WOY	-	-	51.1703	28.83	74.9618	30.86	XX	H	O75122:K44-O75122:C198	51.1703	1	0	0	0	0	0
intra	O75131	K21	O75131	C54	CPNE3	CPNE3		-	-	-	-	9.06176	4.13	76.5261	20.605	XX	XX	O75131:K21-O75131:C54	9.06176	0	4	0	0	1	0
intra	O75131	K262	O75131	C249	CPNE3	CPNE3		-	-	-	-	11.6527	1.905	63.9483	15.71	XX	XX	O75131:K262-O75131:C249	11.6527	0	0	0	2	0	2
intra	O75131	K125	O75131	C15	CPNE3	CPNE3		-	-	-	-	16.1608	1.57	63.5658	14.9	E	E	O75131:K125-O75131:C15	16.1608	0	0	0	1	2	2
intra	O75131	K52	O75131	C15	CPNE3	CPNE3		-	-	-	-	11.1252	2.175	55.3793	14.245	T	E	O75131:K52-O75131:C15	11.1252	0	0	0	2	0	0
intra	O75150	K250	O75150	C210	RNF40	RNF40		-	-	-	-	36.6465	19.2	32.7646	18.93	H	H	O75150:K250-O75150:C210	32.7646	1	0	0	0	0	0
intra	O75153	K676	O75153	C732	CLUH	CLUH		-	-	-	-	41.1686	19.12	85.8548	27.015	H	G	O75153:K676-O75153:C732	41.1686	0	3	0	0	0	0
inter	O75155	K60	Q86VP6	C71	CAND2	CAND1	0	-	-	-	-	51.2217	29.79	-	-	S	H	O75155:K60-Q86VP6:C71	51.2217	0	0	0	1	0	2
intra	O75155	K977	O75155	C959	CAND2	CAND2		-	-	-	-	16.1742	2.68	89.0572	31.055	H	H	O75155:K977-O75155:C959	16.1742	0	0	0	0	0	1
inter	O75179	K193	Q8IWZ3	C181	ANKRD17	ANKHD1	0.812	-	-	-	-	-	-	-	-	-	-	O75179:K193-Q8IWZ3:C181	0	0	0	0	0	0	1
intra	O75179	K1634	O75179	C1622	ANKRD17	ANKRD17		-	-	-	-	-	-	-	-	-	-	O75179:K1634-O75179:C1622	0	1	3	0	2	1	0
intra	O75179	K193	O75179	C210	ANKRD17	ANKRD17		-	-	-	-	-	-	-	-	-	-	O75179:K193-O75179:C210	0	0	1	0	0	2	1
intra	O75179	K252	O75179	C242	ANKRD17	ANKRD17		-	-	-	-	-	-	-	-	-	-	O75179:K252-O75179:C242	0	0	3	0	2	0	0
intra	O75179	K64	O75179	C58	ANKRD17	ANKRD17		-	-	-	-	-	-	-	-	-	-	O75179:K64-O75179:C58	0	1	2	0	1	3	0
intra	O75179	K65	O75179	C58	ANKRD17	ANKRD17		-	-	-	-	-	-	-	-	-	-	O75179:K65-O75179:C58	0	1	2	0	2	0	0
intra	O75208	K166	O75208	C153	COQ9	COQ9		4RHP|6AWL|6DEW|7SSP|7SSS	7SSS|7SSP|6DEW|6AWL|4RHP	19.9505	49.7127	19.9847	2.025	46.6719	5.03	H	H	O75208:K166-O75208:C153	19.9505	0	0	0	0	0	1
intra	O75208	K175	O75208	C153	COQ9	COQ9		4RHP|6AWL|6DEW|7SSP|7SSS	7SSS|7SSP|6DEW|6AWL|4RHP	23.5645	45.3891	27.3278	4.18	48.8001	6.695	XX	H	O75208:K175-O75208:C153	23.5645	2	1	0	0	0	0
intra	O75208	K177	O75208	C153	COQ9	COQ9		4RHP|6AWL|6DEW|7SSP|7SSS	7SSS|7SSP|6DEW|6AWL|4RHP	23.7584	39.9178	25.236	2.665	42.7105	4.395	XX	H	O75208:K177-O75208:C153	23.7584	0	1	0	0	0	0
intra	O75223	K50	O75223	C42	GGCT	GGCT		2I5T|2PN7|2Q53|2RBH|3CRY	3CRY|2PN7|2RBH|2Q53|2I5T	19.9476	35.6737	20.8725	1.67	33.0154	3.82	E	E	O75223:K50-O75223:C42	19.9476	2	2	1	1	0	2
intra	O75223	K161	O75223	C144	GGCT	GGCT		2I5T|2PN7|2Q53|2RBH|3CRY	3CRY|2PN7|2RBH|2Q53|2I5T	6.43302	49.4383	7.77995	0.955	42.7958	4.23	H	H	O75223:K161-O75223:C144	6.43302	0	0	0	1	0	0
intra	O75223	K118	O75223	C42	GGCT	GGCT		2I5T|2PN7|2Q53|2RBH|3CRY	3CRY|2PN7|2RBH|2Q53|2I5T	10.4714	36.962	14.4082	1.875	37.2911	4.795	XX	E	O75223:K118-O75223:C42	10.4714	0	3	1	0	0	0
intra	O75223	K88	O75223	C42	GGCT	GGCT		2I5T|2PN7|2Q53|2RBH|3CRY	3CRY|2PN7|2RBH|2Q53|2I5T	17.9919	26.0219	12.7055	2.12	28.9158	4.51	G	E	O75223:K88-O75223:C42	12.7055	0	1	0	0	0	0
inter	O75251	K136	P03897	C39	NDUFS7	MT-ND3	0.999	5XTD	5XTD	8.74765	-	12.9832	8.405	-	-	H	T	O75251:K136-P03897:C39	8.74765	0	2	0	1	0	0
inter	O75306	K78	P03897	C39	NDUFS2	MT-ND3	0.999	5XTD	5XTD	24.3417	-	29.5085	22.795	-	-	XX	T	O75306:K78-P03897:C39	24.3417	0	0	0	0	0	1
intra	O75306	K362	O75306	C347	NDUFS2	NDUFS2		5XTB|5XTD|5XTH|5XTI	5XTB|5XTI|5XTD|5XTH	29.619	278.101	31.0469	12.215	64.728	29.925	T	H	O75306:K362-O75306:C347	29.619	0	1	0	1	0	0
intra	O75306	K372	O75306	C347	NDUFS2	NDUFS2		5XTB|5XTD|5XTH|5XTI	5XTB|5XTI|5XTD|5XTH	34.6589	284.012	34.194	17.515	58.9854	30.24	H	H	O75306:K372-O75306:C347	34.194	2	0	0	0	0	0
intra	O75323	K58	O75323	C85	NIPSNAP2	NIPSNAP2		-	-	-	-	48.9935	19.685	44.7052	20.36	S	G	O75323:K58-O75323:C85	44.7052	4	2	2	3	0	2
intra	O75323	K58	O75323	C93	NIPSNAP2	NIPSNAP2		-	-	-	-	45.7705	18.995	47.2877	19.615	S	H	O75323:K58-O75323:C93	45.7705	3	1	3	2	0	3
intra	O75347	K86	O75347	C67	TBCA	TBCA		1H7C	1H7C	28.7085	-	28.6038	3.03	50.6995	19.205	G	H	O75347:K86-O75347:C67	28.6038	3	1	3	0	0	0
intra	O75347	K51	O75347	C67	TBCA	TBCA		1H7C	1H7C	24.5527	-	25.6577	3.685	15.0225	17.765	H	H	O75347:K51-O75347:C67	15.0225	3	0	2	0	0	0
intra	O75347	K52	O75347	C67	TBCA	TBCA		1H7C	1H7C	24.0102	-	24.2739	3.57	14.527	16.355	H	H	O75347:K52-O75347:C67	14.527	0	3	0	0	0	0
intra	O75351	K155	O75351	C240	VPS4B	VPS4B		1XWI|2CPT|7L9X	7L9X|1XWI	34.115	-	28.1675	12.565	41.4805	25.865	H	S	O75351:K155-O75351:C240	28.1675	1	0	0	0	0	0
intra	O75367	K307	O75367	C297	MACROH2A1	MACROH2A1		1U35|1ZR3|1ZR5|2F8N|2FXK|3IID|3IIF|5IIT|5LNC|7D3Y	3IID|1ZR3|3IIF|2FXK	12.7774	-	-	-	-	-	-	-	O75367:K307-O75367:C297	12.7774	1	0	0	2	1	2
intra	O75367	K305	O75367	C297	MACROH2A1	MACROH2A1		1U35|1ZR3|1ZR5|2F8N|2FXK|3IID|3IIF|5IIT|5LNC|7D3Y	3IID|1ZR3|3IIF|2FXK	11.5568	-	10.9002	1.34	37.9719	27.295	E	H	O75367:K305-O75367:C297	10.9002	1	0	0	0	0	0
inter	O75369	K2096	P21333	C2160	FLNB	FLNA	0.979	-	-	-	-	-	-	-	-	-	-	O75369:K2096-P21333:C2160	0	3	0	2	2	0	2
inter	O75369	K465	P21333	C478	FLNB	FLNA	0.979	-	-	-	-	-	-	-	-	-	-	O75369:K465-P21333:C478	0	1	0	0	0	0	0
inter	O75369	K465	P21333	C483	FLNB	FLNA	0.979	-	-	-	-	-	-	-	-	-	-	O75369:K465-P21333:C483	0	1	0	0	0	0	0
inter	O75369	K2096	P21333	C2107	FLNB	FLNA	0.979	-	-	-	-	-	-	-	-	-	-	O75369:K2096-P21333:C2107	0	0	1	0	0	0	0
intra	O75369	K1232	O75369	C1158	FLNB	FLNB		2DI9|2DIB|2DJ4|2DMB|2DMC|2E9J|2EEA|2EEC|2WA5|2WA6|2WA7|3FER|4B7L|5DCP	2WA7|2WA6|5DCP|4B7L|2WA5	-	-	-	-	-	-	-	-	O75369:K1232-O75369:C1158	0	1	0	0	2	0	0
intra	O75369	K1339	O75369	C1326	FLNB	FLNB		2DI9|2DIB|2DJ4|2DMB|2DMC|2E9J|2EEA|2EEC|2WA5|2WA6|2WA7|3FER|4B7L|5DCP	2WA7|2WA6|5DCP|4B7L|2WA5	-	-	-	-	-	-	-	-	O75369:K1339-O75369:C1326	0	1	0	0	3	0	3
intra	O75369	K1345	O75369	C1326	FLNB	FLNB		2DI9|2DIB|2DJ4|2DMB|2DMC|2E9J|2EEA|2EEC|2WA5|2WA6|2WA7|3FER|4B7L|5DCP	2WA7|2WA6|5DCP|4B7L|2WA5	-	-	-	-	-	-	-	-	O75369:K1345-O75369:C1326	0	2	1	0	2	0	2
intra	O75369	K2088	O75369	C2057	FLNB	FLNB		2DI9|2DIB|2DJ4|2DMB|2DMC|2E9J|2EEA|2EEC|2WA5|2WA6|2WA7|3FER|4B7L|5DCP	2WA7|2WA6|5DCP|4B7L|2WA5	-	-	-	-	-	-	-	-	O75369:K2088-O75369:C2057	0	3	0	0	1	1	3
intra	O75369	K2096	O75369	C2057	FLNB	FLNB		2DI9|2DIB|2DJ4|2DMB|2DMC|2E9J|2EEA|2EEC|2WA5|2WA6|2WA7|3FER|4B7L|5DCP	2WA7|2WA6|5DCP|4B7L|2WA5	-	-	-	-	-	-	-	-	O75369:K2096-O75369:C2057	0	1	0	0	2	0	1
intra	O75369	K2096	O75369	C2115	FLNB	FLNB		2DI9|2DIB|2DJ4|2DMB|2DMC|2E9J|2EEA|2EEC|2WA5|2WA6|2WA7|3FER|4B7L|5DCP	2WA7|2WA6|5DCP|4B7L|2WA5	-	-	-	-	-	-	-	-	O75369:K2096-O75369:C2115	0	2	2	2	2	0	3
intra	O75369	K2170	O75369	C2115	FLNB	FLNB		2DI9|2DIB|2DJ4|2DMB|2DMC|2E9J|2EEA|2EEC|2WA5|2WA6|2WA7|3FER|4B7L|5DCP	2WA7|2WA6|5DCP|4B7L|2WA5	-	-	-	-	-	-	-	-	O75369:K2170-O75369:C2115	0	1	0	0	0	0	2
intra	O75369	K681	O75369	C660	FLNB	FLNB		2DI9|2DIB|2DJ4|2DMB|2DMC|2E9J|2EEA|2EEC|2WA5|2WA6|2WA7|3FER|4B7L|5DCP	2WA7|2WA6|5DCP|4B7L|2WA5	-	-	-	-	-	-	-	-	O75369:K681-O75369:C660	0	1	2	0	3	0	1
intra	O75369	K681	O75369	C706	FLNB	FLNB		2DI9|2DIB|2DJ4|2DMB|2DMC|2E9J|2EEA|2EEC|2WA5|2WA6|2WA7|3FER|4B7L|5DCP	2WA7|2WA6|5DCP|4B7L|2WA5	-	-	-	-	-	-	-	-	O75369:K681-O75369:C706	0	3	1	0	0	0	1
intra	O75369	K744	O75369	C769	FLNB	FLNB		2DI9|2DIB|2DJ4|2DMB|2DMC|2E9J|2EEA|2EEC|2WA5|2WA6|2WA7|3FER|4B7L|5DCP	2WA7|2WA6|5DCP|4B7L|2WA5	-	-	-	-	-	-	-	-	O75369:K744-O75369:C769	0	3	0	0	2	0	1
intra	O75369	K746	O75369	C769	FLNB	FLNB		2DI9|2DIB|2DJ4|2DMB|2DMC|2E9J|2EEA|2EEC|2WA5|2WA6|2WA7|3FER|4B7L|5DCP	2WA7|2WA6|5DCP|4B7L|2WA5	-	-	-	-	-	-	-	-	O75369:K746-O75369:C769	0	1	0	0	1	2	2
intra	O75369	K838	O75369	C769	FLNB	FLNB		2DI9|2DIB|2DJ4|2DMB|2DMC|2E9J|2EEA|2EEC|2WA5|2WA6|2WA7|3FER|4B7L|5DCP	2WA7|2WA6|5DCP|4B7L|2WA5	-	-	-	-	-	-	-	-	O75369:K838-O75369:C769	0	2	0	0	2	0	3
intra	O75369	K849	O75369	C769	FLNB	FLNB		2DI9|2DIB|2DJ4|2DMB|2DMC|2E9J|2EEA|2EEC|2WA5|2WA6|2WA7|3FER|4B7L|5DCP	2WA7|2WA6|5DCP|4B7L|2WA5	-	-	-	-	-	-	-	-	O75369:K849-O75369:C769	0	2	0	0	2	1	0
intra	O75369	K976	O75369	C991	FLNB	FLNB		2DI9|2DIB|2DJ4|2DMB|2DMC|2E9J|2EEA|2EEC|2WA5|2WA6|2WA7|3FER|4B7L|5DCP	2WA7|2WA6|5DCP|4B7L|2WA5	-	-	-	-	-	-	-	-	O75369:K976-O75369:C991	0	1	0	1	2	0	3
intra	O75369	K1979	O75369	C1952	FLNB	FLNB		2DI9|2DIB|2DJ4|2DMB|2DMC|2E9J|2EEA|2EEC|2WA5|2WA6|2WA7|3FER|4B7L|5DCP	2WA7|2WA6|5DCP|4B7L|2WA5	-	-	-	-	-	-	-	-	O75369:K1979-O75369:C1952	0	0	0	0	2	0	2
intra	O75369	K1005	O75369	C991	FLNB	FLNB		2DI9|2DIB|2DJ4|2DMB|2DMC|2E9J|2EEA|2EEC|2WA5|2WA6|2WA7|3FER|4B7L|5DCP	2WA7|2WA6|5DCP|4B7L|2WA5	-	-	-	-	-	-	-	-	O75369:K1005-O75369:C991	0	0	0	0	2	0	1
intra	O75369	K1057	O75369	C991	FLNB	FLNB		2DI9|2DIB|2DJ4|2DMB|2DMC|2E9J|2EEA|2EEC|2WA5|2WA6|2WA7|3FER|4B7L|5DCP	2WA7|2WA6|5DCP|4B7L|2WA5	-	-	-	-	-	-	-	-	O75369:K1057-O75369:C991	0	0	0	0	2	0	1
intra	O75369	K1044	O75369	C991	FLNB	FLNB		2DI9|2DIB|2DJ4|2DMB|2DMC|2E9J|2EEA|2EEC|2WA5|2WA6|2WA7|3FER|4B7L|5DCP	2WA7|2WA6|5DCP|4B7L|2WA5	-	-	-	-	-	-	-	-	O75369:K1044-O75369:C991	0	0	0	0	1	0	1
intra	O75369	K1221	O75369	C1158	FLNB	FLNB		2DI9|2DIB|2DJ4|2DMB|2DMC|2E9J|2EEA|2EEC|2WA5|2WA6|2WA7|3FER|4B7L|5DCP	2WA7|2WA6|5DCP|4B7L|2WA5	-	-	-	-	-	-	-	-	O75369:K1221-O75369:C1158	0	0	0	0	0	0	1
intra	O75369	K2195	O75369	C2115	FLNB	FLNB		2DI9|2DIB|2DJ4|2DMB|2DMC|2E9J|2EEA|2EEC|2WA5|2WA6|2WA7|3FER|4B7L|5DCP	2WA7|2WA6|5DCP|4B7L|2WA5	-	-	-	-	-	-	-	-	O75369:K2195-O75369:C2115	0	0	0	0	0	1	1
intra	O75369	K1416	O75369	C1383	FLNB	FLNB		2DI9|2DIB|2DJ4|2DMB|2DMC|2E9J|2EEA|2EEC|2WA5|2WA6|2WA7|3FER|4B7L|5DCP	2WA7|2WA6|5DCP|4B7L|2WA5	-	-	-	-	-	-	-	-	O75369:K1416-O75369:C1383	0	0	0	0	0	0	1
intra	O75369	K1425	O75369	C1383	FLNB	FLNB		2DI9|2DIB|2DJ4|2DMB|2DMC|2E9J|2EEA|2EEC|2WA5|2WA6|2WA7|3FER|4B7L|5DCP	2WA7|2WA6|5DCP|4B7L|2WA5	-	-	-	-	-	-	-	-	O75369:K1425-O75369:C1383	0	0	0	0	0	0	3
intra	O75369	K1510	O75369	C1383	FLNB	FLNB		2DI9|2DIB|2DJ4|2DMB|2DMC|2E9J|2EEA|2EEC|2WA5|2WA6|2WA7|3FER|4B7L|5DCP	2WA7|2WA6|5DCP|4B7L|2WA5	-	-	-	-	-	-	-	-	O75369:K1510-O75369:C1383	0	0	0	0	0	0	1
intra	O75369	K2074	O75369	C2057	FLNB	FLNB		2DI9|2DIB|2DJ4|2DMB|2DMC|2E9J|2EEA|2EEC|2WA5|2WA6|2WA7|3FER|4B7L|5DCP	2WA7|2WA6|5DCP|4B7L|2WA5	-	-	-	-	-	-	-	-	O75369:K2074-O75369:C2057	0	0	0	0	1	0	2
intra	O75369	K1425	O75369	C1326	FLNB	FLNB		2DI9|2DIB|2DJ4|2DMB|2DMC|2E9J|2EEA|2EEC|2WA5|2WA6|2WA7|3FER|4B7L|5DCP	2WA7|2WA6|5DCP|4B7L|2WA5	-	-	-	-	-	-	-	-	O75369:K1425-O75369:C1326	0	0	0	0	2	0	0
intra	O75369	K744	O75369	C706	FLNB	FLNB		2DI9|2DIB|2DJ4|2DMB|2DMC|2E9J|2EEA|2EEC|2WA5|2WA6|2WA7|3FER|4B7L|5DCP	2WA7|2WA6|5DCP|4B7L|2WA5	-	-	-	-	-	-	-	-	O75369:K744-O75369:C706	0	0	0	0	2	0	0
intra	O75369	K1425	O75369	C1280	FLNB	FLNB		2DI9|2DIB|2DJ4|2DMB|2DMC|2E9J|2EEA|2EEC|2WA5|2WA6|2WA7|3FER|4B7L|5DCP	2WA7|2WA6|5DCP|4B7L|2WA5	-	-	-	-	-	-	-	-	O75369:K1425-O75369:C1280	0	0	0	0	2	0	0
intra	O75369	K2576	O75369	C2556	FLNB	FLNB		2DI9|2DIB|2DJ4|2DMB|2DMC|2E9J|2EEA|2EEC|2WA5|2WA6|2WA7|3FER|4B7L|5DCP	2WA7|2WA6|5DCP|4B7L|2WA5	-	-	-	-	-	-	-	-	O75369:K2576-O75369:C2556	0	2	0	2	0	0	0
intra	O75369	K2468	O75369	C2154	FLNB	FLNB		2DI9|2DIB|2DJ4|2DMB|2DMC|2E9J|2EEA|2EEC|2WA5|2WA6|2WA7|3FER|4B7L|5DCP	2WA7|2WA6|5DCP|4B7L|2WA5	-	-	-	-	-	-	-	-	O75369:K2468-O75369:C2154	0	0	1	0	0	0	0
intra	O75369	K2524	O75369	C2537	FLNB	FLNB		2DI9|2DIB|2DJ4|2DMB|2DMC|2E9J|2EEA|2EEC|2WA5|2WA6|2WA7|3FER|4B7L|5DCP	2WA7|2WA6|5DCP|4B7L|2WA5	-	-	-	-	-	-	-	-	O75369:K2524-O75369:C2537	0	0	0	0	1	0	1
intra	O75369	K849	O75369	C991	FLNB	FLNB		2DI9|2DIB|2DJ4|2DMB|2DMC|2E9J|2EEA|2EEC|2WA5|2WA6|2WA7|3FER|4B7L|5DCP	2WA7|2WA6|5DCP|4B7L|2WA5	-	-	-	-	-	-	-	-	O75369:K849-O75369:C991	0	0	0	0	1	0	1
intra	O75369	K948	O75369	C991	FLNB	FLNB		2DI9|2DIB|2DJ4|2DMB|2DMC|2E9J|2EEA|2EEC|2WA5|2WA6|2WA7|3FER|4B7L|5DCP	2WA7|2WA6|5DCP|4B7L|2WA5	-	-	-	-	-	-	-	-	O75369:K948-O75369:C991	0	0	0	0	0	0	2
intra	O75369	K2318	O75369	C2333	FLNB	FLNB		2DI9|2DIB|2DJ4|2DMB|2DMC|2E9J|2EEA|2EEC|2WA5|2WA6|2WA7|3FER|4B7L|5DCP	2WA7|2WA6|5DCP|4B7L|2WA5	-	-	-	-	-	-	-	-	O75369:K2318-O75369:C2333	0	0	0	0	3	0	1
intra	O75369	K2342	O75369	C2501	FLNB	FLNB		2DI9|2DIB|2DJ4|2DMB|2DMC|2E9J|2EEA|2EEC|2WA5|2WA6|2WA7|3FER|4B7L|5DCP	2WA7|2WA6|5DCP|4B7L|2WA5	-	-	-	-	-	-	-	-	O75369:K2342-O75369:C2501	0	0	0	0	2	0	1
intra	O75369	K1232	O75369	C1280	FLNB	FLNB		2DI9|2DIB|2DJ4|2DMB|2DMC|2E9J|2EEA|2EEC|2WA5|2WA6|2WA7|3FER|4B7L|5DCP	2WA7|2WA6|5DCP|4B7L|2WA5	-	-	-	-	-	-	-	-	O75369:K1232-O75369:C1280	0	0	0	0	2	0	1
intra	O75369	K1221	O75369	C1280	FLNB	FLNB		2DI9|2DIB|2DJ4|2DMB|2DMC|2E9J|2EEA|2EEC|2WA5|2WA6|2WA7|3FER|4B7L|5DCP	2WA7|2WA6|5DCP|4B7L|2WA5	-	-	-	-	-	-	-	-	O75369:K1221-O75369:C1280	0	0	0	0	2	0	2
intra	O75369	K1345	O75369	C1383	FLNB	FLNB		2DI9|2DIB|2DJ4|2DMB|2DMC|2E9J|2EEA|2EEC|2WA5|2WA6|2WA7|3FER|4B7L|5DCP	2WA7|2WA6|5DCP|4B7L|2WA5	-	-	-	-	-	-	-	-	O75369:K1345-O75369:C1383	0	0	0	0	0	1	1
intra	O75369	K2316	O75369	C2333	FLNB	FLNB		2DI9|2DIB|2DJ4|2DMB|2DMC|2E9J|2EEA|2EEC|2WA5|2WA6|2WA7|3FER|4B7L|5DCP	2WA7|2WA6|5DCP|4B7L|2WA5	-	-	-	-	-	-	-	-	O75369:K2316-O75369:C2333	0	0	0	0	1	0	0
intra	O75369	K946	O75369	C991	FLNB	FLNB		2DI9|2DIB|2DJ4|2DMB|2DMC|2E9J|2EEA|2EEC|2WA5|2WA6|2WA7|3FER|4B7L|5DCP	2WA7|2WA6|5DCP|4B7L|2WA5	-	-	-	-	-	-	-	-	O75369:K946-O75369:C991	0	0	0	0	1	0	0
intra	O75369	K873	O75369	C991	FLNB	FLNB		2DI9|2DIB|2DJ4|2DMB|2DMC|2E9J|2EEA|2EEC|2WA5|2WA6|2WA7|3FER|4B7L|5DCP	2WA7|2WA6|5DCP|4B7L|2WA5	-	-	-	-	-	-	-	-	O75369:K873-O75369:C991	0	0	0	0	1	0	0
intra	O75369	K2088	O75369	C2115	FLNB	FLNB		2DI9|2DIB|2DJ4|2DMB|2DMC|2E9J|2EEA|2EEC|2WA5|2WA6|2WA7|3FER|4B7L|5DCP	2WA7|2WA6|5DCP|4B7L|2WA5	-	-	-	-	-	-	-	-	O75369:K2088-O75369:C2115	0	0	0	0	1	0	0
intra	O75369	K2372	O75369	C2501	FLNB	FLNB		2DI9|2DIB|2DJ4|2DMB|2DMC|2E9J|2EEA|2EEC|2WA5|2WA6|2WA7|3FER|4B7L|5DCP	2WA7|2WA6|5DCP|4B7L|2WA5	-	-	-	-	-	-	-	-	O75369:K2372-O75369:C2501	0	0	2	0	0	0	0
intra	O75369	K2170	O75369	C2333	FLNB	FLNB		2DI9|2DIB|2DJ4|2DMB|2DMC|2E9J|2EEA|2EEC|2WA5|2WA6|2WA7|3FER|4B7L|5DCP	2WA7|2WA6|5DCP|4B7L|2WA5	-	-	-	-	-	-	-	-	O75369:K2170-O75369:C2333	0	1	0	0	0	0	0
intra	O75369	K2468	O75369	C2556	FLNB	FLNB		2DI9|2DIB|2DJ4|2DMB|2DMC|2E9J|2EEA|2EEC|2WA5|2WA6|2WA7|3FER|4B7L|5DCP	2WA7|2WA6|5DCP|4B7L|2WA5	-	-	-	-	-	-	-	-	O75369:K2468-O75369:C2556	0	1	0	0	0	0	0
intra	O75369	K2518	O75369	C2556	FLNB	FLNB		2DI9|2DIB|2DJ4|2DMB|2DMC|2E9J|2EEA|2EEC|2WA5|2WA6|2WA7|3FER|4B7L|5DCP	2WA7|2WA6|5DCP|4B7L|2WA5	-	-	-	-	-	-	-	-	O75369:K2518-O75369:C2556	0	1	0	0	0	0	0
intra	O75369	K960	O75369	C991	FLNB	FLNB		2DI9|2DIB|2DJ4|2DMB|2DMC|2E9J|2EEA|2EEC|2WA5|2WA6|2WA7|3FER|4B7L|5DCP	2WA7|2WA6|5DCP|4B7L|2WA5	-	-	-	-	-	-	-	-	O75369:K960-O75369:C991	0	0	0	1	0	0	0
intra	O75369	K1241	O75369	C1326	FLNB	FLNB		2DI9|2DIB|2DJ4|2DMB|2DMC|2E9J|2EEA|2EEC|2WA5|2WA6|2WA7|3FER|4B7L|5DCP	2WA7|2WA6|5DCP|4B7L|2WA5	-	-	-	-	-	-	-	-	O75369:K1241-O75369:C1326	0	0	1	0	0	0	0
intra	O75380	K38	O75380	C87	NDUFS6	NDUFS6		5XTB|5XTD|5XTH|5XTI	5XTH|5XTB|5XTD|5XTI	35.3176	261.974	28.4588	27.135	32.6312	27.625	XX	E	O75380:K38-O75380:C87	28.4588	0	0	0	2	0	1
intra	O75380	K49	O75380	C87	NDUFS6	NDUFS6		5XTB|5XTD|5XTH|5XTI	5XTH|5XTB|5XTD|5XTI	47.6866	245.326	36.3505	27.745	36.5442	27.91	T	E	O75380:K49-O75380:C87	36.3505	0	0	1	0	0	0
intra	O75381	K363	O75381	C342	PEX14	PEX14		-	-	-	-	56.2063	28.895	86.2133	31.265	XX	XX	O75381:K363-O75381:C342	56.2063	0	1	0	0	0	0
intra	O75390	K375	O75390	C211	CS	CS		5UZP|5UZQ|5UZR	5UZP|5UZQ|5UZR	33.73	52.6276	27.7187	2.915	51.1775	4.685	H	H	O75390:K375-O75390:C211	27.7187	2	0	1	0	0	2
intra	O75390	K393	O75390	C359	CS	CS		5UZP|5UZQ|5UZR	5UZP|5UZQ|5UZR	26.8304	57.5728	23.9841	5.555	58.8124	11.19	XX	H	O75390:K393-O75390:C359	23.9841	0	0	0	1	0	1
intra	O75390	K393	O75390	C211	CS	CS		5UZP|5UZQ|5UZR	5UZP|5UZQ|5UZR	44.5786	51.1597	43.1814	7.76	51.9355	9.11	XX	H	O75390:K393-O75390:C211	43.1814	0	0	0	2	0	2
intra	O75390	K382	O75390	C359	CS	CS		5UZP|5UZQ|5UZR	5UZP|5UZQ|5UZR	16.2608	67.8788	10.4157	2.15	63.7347	8.48	H	H	O75390:K382-O75390:C359	10.4157	0	0	0	2	0	2
intra	O75390	K321	O75390	C211	CS	CS		5UZP|5UZQ|5UZR	5UZP|5UZQ|5UZR	36.9404	53.3308	37.2323	7.015	54.4986	9.07	S	H	O75390:K321-O75390:C211	36.9404	0	0	0	1	0	0
intra	O75390	K366	O75390	C359	CS	CS		5UZP|5UZQ|5UZR	5UZP|5UZQ|5UZR	10.8787	70.3705	10.3877	1.36	68.8682	7.605	H	H	O75390:K366-O75390:C359	10.3877	0	0	0	2	0	0
intra	O75390	K375	O75390	C359	CS	CS		5UZP|5UZQ|5UZR	5UZP|5UZQ|5UZR	15.7797	68.7742	12.9151	1.94	66.3498	7.96	H	H	O75390:K375-O75390:C359	12.9151	0	0	0	2	0	0
intra	O75390	K382	O75390	C211	CS	CS		5UZP|5UZQ|5UZR	5UZP|5UZQ|5UZR	39.3162	55.5645	32.4895	3.505	52.0008	5.475	H	H	O75390:K382-O75390:C211	32.4895	0	0	0	2	0	0
intra	O75390	K43	O75390	C211	CS	CS		5UZP|5UZQ|5UZR	5UZP|5UZQ|5UZR	36.1196	50.728	32.546	2.505	46.4908	3.66	H	H	O75390:K43-O75390:C211	32.546	0	0	0	1	0	2
intra	O75390	K76	O75390	C211	CS	CS		5UZP|5UZQ|5UZR	5UZP|5UZQ|5UZR	36.7835	41.5643	34.9856	3.175	38.439	3.66	E	H	O75390:K76-O75390:C211	34.9856	0	0	0	2	0	2
intra	O75390	K76	O75390	C101	CS	CS		5UZP|5UZQ|5UZR	5UZP|5UZQ|5UZR	27.0219	38.0292	28.9143	2.685	36.3407	3.585	E	H	O75390:K76-O75390:C101	27.0219	0	0	0	4	1	3
intra	O75390	K321	O75390	C359	CS	CS		5UZP|5UZQ|5UZR	5UZP|5UZQ|5UZR	23.7214	70.9253	24.7774	5.485	71.5825	12.98	S	H	O75390:K321-O75390:C359	23.7214	0	0	0	1	0	0
intra	O75390	K43	O75390	C101	CS	CS		5UZP|5UZQ|5UZR	5UZP|5UZQ|5UZR	24.8185	52.7594	28.1069	2.28	51.122	4.275	H	H	O75390:K43-O75390:C101	24.8185	0	0	0	2	0	0
intra	O75390	K76	O75390	C359	CS	CS		5UZP|5UZQ|5UZR	5UZP|5UZQ|5UZR	29.323	39.4397	28.5234	3.595	37.289	4.74	E	H	O75390:K76-O75390:C359	28.5234	0	0	0	1	0	0
intra	O75394	K40	O75394	C29	MRPL33	MRPL33		3IY9|3J7Y|3J9M|5OOL|5OOM|6I9R|6NU2|6NU3|6VLZ|6VMI|6ZM5|6ZM6|6ZS9|6ZSA|6ZSB|6ZSC|6ZSD|6ZSE|6ZSG|7A5F|7A5G|7A5H|7A5I|7A5J|7A5K|7L08|7L20|7O9K|7O9M|7ODR|7ODS|7ODT|7OF0|7OF2|7OF3|7OF4|7OF5|7OF6|7OF7|7OG4|7OI7|7OI8|7OI9|7OIA|7OIB|7OIC|7OID|7OIE|7PD3|7PO4|7QH6|7QH7|7QI4	7OF6|3J9M|6ZSE|7OF0|7A5H|7A5I|6ZS9|7A5K|6VLZ|6ZSB|7OI8|7OIE|7O9K|6ZSG|3J7Y|6VMI|7OF4|6ZM6|6ZM5|7QI4|6NU2|7QH7|7OF2|7L08|7OF7|7QH6|6ZSA|7OG4|7PO4|7OIC|7L20|7ODR|6I9R|5OOM|7OI9|7ODT|5OOL|7OI7|6NU3|7PD3|7OIB|7O9M|7ODS|7A5J|7OF5|6ZSC|7OF3|7A5G|7OID|6ZSD|7OIA|7A5F	15.0343	-	21.4502	2.44	41.926	19.955	XX	E	O75394:K40-O75394:C29	15.0343	1	0	0	0	0	0
inter	O75400	K871	P17066	C308	PRPF40A	HSPA6	0	-	-	-	-	59.8473	30.75	-	-	XX	T	O75400:K871-P17066:C308	59.8473	0	0	0	1	0	0
inter	O75400	K871	P0DMV8	C306	PRPF40A	HSPA1A	0	-	-	-	-	95.5454	30.85	-	-	XX	T	O75400:K871-P0DMV8:C306	95.5454	0	0	0	1	0	0
inter	O75400	K871	P0DMV9	C306	PRPF40A	HSPA1B	0	-	-	-	-	72.9345	30.85	-	-	XX	T	O75400:K871-P0DMV9:C306	72.9345	0	0	0	1	0	0
inter	O75400	K871	P48741	C308	PRPF40A	HSPA7	0	-	-	-	-	67.4833	30.37	-	-	XX	T	O75400:K871-P48741:C308	67.4833	0	0	0	1	0	0
inter	O75439	K148	Q10713	C466	PMPCB	PMPCA	0.997	-	-	-	-	18.4755	2.975	-	-	G	H	O75439:K148-Q10713:C466	18.4755	0	6	3	0	0	3
intra	O75439	K235	O75439	C265	PMPCB	PMPCB		-	-	-	-	7.71326	6.045	61.6274	20.14	XX	G	O75439:K235-O75439:C265	7.71326	0	1	0	3	0	1
intra	O75439	K472	O75439	C454	PMPCB	PMPCB		-	-	-	-	31.3692	3.555	57.8693	13.025	T	H	O75439:K472-O75439:C454	31.3692	0	0	0	1	0	0
intra	O75439	K472	O75439	C428	PMPCB	PMPCB		-	-	-	-	39.1967	6.085	49.5133	12.41	T	H	O75439:K472-O75439:C428	39.1967	0	0	0	1	0	0
intra	O75439	K472	O75439	C419	PMPCB	PMPCB		-	-	-	-	40.6208	5.19	45.0399	10.95	T	H	O75439:K472-O75439:C419	40.6208	0	0	0	1	0	0
inter	O75477	K269	O94905	C262	ERLIN1	ERLIN2	0.998	-	-	-	-	12.101	7.75	-	-	H	H	O75477:K269-O94905:C262	12.101	0	0	0	1	0	3
inter	O75489	K259	O43678	C24	NDUFS3	NDUFA2	0.999	5XTB|5XTD|5XTH|5XTI	5XTI|5XTB|5XTD|5XTH	-	-	35.9529	28.2	-	-	XX	XX	O75489:K259-O43678:C24	35.9529	0	2	0	0	0	0
intra	O75521	K218	O75521	C282	ECI2	ECI2		2CQU|2F6Q|4U18|4U19|4U1A	-	-	-	16.5258	1.7	39.6507	10.075	H	T	O75521:K218-O75521:C282	16.5258	0	0	2	1	0	2
intra	O75521	K335	O75521	C368	ECI2	ECI2		2CQU|2F6Q|4U18|4U19|4U1A	-	-	-	32.4136	2.85	26.1047	9.29	H	H	O75521:K335-O75521:C368	26.1047	2	0	0	2	0	2
intra	O75521	K335	O75521	C282	ECI2	ECI2		2CQU|2F6Q|4U18|4U19|4U1A	-	-	-	24.7811	2.445	26.8445	7.965	H	T	O75521:K335-O75521:C282	24.7811	0	0	0	1	0	2
intra	O75521	K177	O75521	C368	ECI2	ECI2		2CQU|2F6Q|4U18|4U19|4U1A	-	-	-	21.7449	1.785	27.1994	8.93	H	H	O75521:K177-O75521:C368	21.7449	0	0	0	1	0	0
intra	O75521	K177	O75521	C282	ECI2	ECI2		2CQU|2F6Q|4U18|4U19|4U1A	-	-	-	15.7662	1.63	31.6124	9.335	H	T	O75521:K177-O75521:C282	15.7662	0	0	0	1	0	0
intra	O75531	K41	O75531	C67	BANF1	BANF1		1CI4|1QCK|2BZF|2EZX|2EZY|2EZZ|2ODG|6GHD|6RPR|6UNT|6URE|6URJ|6URK|6URL|6URN|6URR|6URZ|6US0|6US1|6US7|6USB|6USD|6USI|7ABM|7NDY|7Z21	6USB|2EZY|6URK|6URZ|1QCK|2EZZ|2BZF|6US0|7ABM|7NDY|6RPR|6URE|6USI|7Z21|6URL|6US1|6USD|2EZX|6UNT|6URN|2ODG|6US7|6URR|1CI4|6URJ	13.7638	27.4835	12.796	1.55	25.2844	2.235	B	H	O75531:K41-O75531:C67	12.796	0	0	0	2	0	3
inter	O75533	K554	Q7RTV0	C49	SF3B1	PHF5A	0.999	5IFE|5O9Z|5Z56|5Z57|5Z58|5ZYA|6AH0|6AHD|6EN4|6FF4|6FF7|6QX9|6Y50|6Y5Q|7ABG|7ABH|7ABI|7B0I|7B91|7B92|7B9C|7DVQ|7EVN|7EVO|7OMF|7ONB|7OPI|7Q3L|7Q4O|7Q4P|8HK1	7DVQ|7B0I|6FF7|7Q4O|7B9C|5ZYA|6Y5Q|6QX9|6EN4|7EVO|8HK1|7OMF|7B91|6AHD|7ABI|7B92|6FF4|7EVN|7Q3L|6AH0|6Y50|7Q4P|7ABH|5Z58|5IFE|5Z57|5Z56|7ONB|7OPI|7ABG	13.4705	-	27.6322	5.71	-	-	H	T	O75533:K554-Q7RTV0:C49	13.4705	1	0	0	0	0	0
intra	O75533	K1008	O75533	C965	SF3B1	SF3B1		5IFE|5O9Z|5Z56|5Z57|5Z58|5ZYA|6AH0|6AHD|6EN4|6FF4|6FF7|6QX9|6Y50|6Y53|6Y5Q|7ABG|7ABH|7ABI|7B0I|7B91|7B92|7B9C|7DVQ|7EVN|7EVO|7OMF|7ONB|7OPI|7Q3L|7Q4O|7Q4P|8HK1	7EVN|7Q3L|7ABH|6AHD|5Z57|5O9Z|6AH0|7B9C|5Z58|7OPI|7ABG|6Y50|7ABI|5Z56|6FF7|7Q4O|7ONB|6QX9|7OMF|7B91|6Y5Q|5ZYA|5IFE|7B0I|6EN4|8HK1|6FF4|7DVQ|7B92|7Q4P|7EVO	12.5994	-	16.0455	4.025	108.961	31.31	S	T	O75533:K1008-O75533:C965	12.5994	2	0	0	0	0	0
inter	O75534	K758	Q9Y3F4	C340	CSDE1	STRAP	0.977	-	-	-	-	63.5979	31.135	-	-	T	XX	O75534:K758-Q9Y3F4:C340	63.5979	0	0	0	2	0	1
intra	O75534	K415	O75534	C506	CSDE1	CSDE1		-	-	-	-	26.3713	23.145	72.7488	30.645	T	E	O75534:K415-O75534:C506	26.3713	1	2	1	1	0	0
intra	O75534	K697	O75534	C680	CSDE1	CSDE1		-	-	-	-	10.4321	3.555	52.1446	30.91	S	E	O75534:K697-O75534:C680	10.4321	0	5	0	1	0	2
intra	O75534	K81	O75534	C42	CSDE1	CSDE1		-	-	-	-	18.014	3.85	24.2156	30.68	S	E	O75534:K81-O75534:C42	18.014	2	1	0	2	0	3
intra	O75534	K81	O75534	C53	CSDE1	CSDE1		-	-	-	-	13.9164	4.55	17.1671	30.735	S	G	O75534:K81-O75534:C53	13.9164	1	0	0	2	0	3
intra	O75534	K573	O75534	C464	CSDE1	CSDE1		-	-	-	-	26.9065	26.865	61.6892	31.025	XX	T	O75534:K573-O75534:C464	26.9065	0	0	0	0	0	1
intra	O75534	K91	O75534	C42	CSDE1	CSDE1		-	-	-	-	14.7828	8.57	35.3336	30.82	XX	E	O75534:K91-O75534:C42	14.7828	0	0	0	0	0	2
intra	O75534	K277	O75534	C42	CSDE1	CSDE1		-	-	-	-	49.8868	29.945	57.041	30.7	T	E	O75534:K277-O75534:C42	49.8868	0	1	0	0	0	0
intra	O75534	K527	O75534	C645	CSDE1	CSDE1		-	-	-	-	13.214	4.84	63.596	30.48	XX	XX	O75534:K527-O75534:C645	13.214	0	0	0	0	0	1
intra	O75534	K573	O75534	C657	CSDE1	CSDE1		-	-	-	-	34.6194	12.77	73.185	31.115	XX	E	O75534:K573-O75534:C657	34.6194	0	0	0	0	0	1
intra	O75534	K415	O75534	C464	CSDE1	CSDE1		-	-	-	-	37.623	25.845	75.3907	30.78	T	T	O75534:K415-O75534:C464	37.623	0	0	0	0	0	2
intra	O75534	K442	O75534	C464	CSDE1	CSDE1		-	-	-	-	35.4805	23.225	95.3931	31.405	XX	T	O75534:K442-O75534:C464	35.4805	0	0	0	1	0	0
intra	O75569	K156	O75569	C163	PRKRA	PRKRA		-	-	-	-	22.5633	4.82	59.1674	27.875	G	E	O75569:K156-O75569:C163	22.5633	0	0	0	1	0	0
intra	O75607	K125	O75607	C79	NPM3	NPM3		-	-	-	-	12.7212	1.25	34.6868	26.655	E	XX	O75607:K125-O75607:C79	12.7212	0	6	0	0	0	0
intra	O75608	K190	O75608	C144	LYPLA1	LYPLA1		1FJ2|5SYM|6QGN|6QGO|6QGQ|6QGS	5SYM|6QGO|6QGN|6QGQ	15.334	-	14.8315	1.475	34.7598	12.765	H	XX	O75608:K190-O75608:C144	14.8315	0	0	0	1	0	0
intra	O75643	K1544	O75643	C1580	SNRNP200	SNRNP200		2Q0Z|3JCR|4F91|4F92|4F93|4KIT|5O9Z|5URJ|5URK|5URM|5XJC|5YZG|5Z56|5Z57|5Z58|6AH0|6AHD|6FF7|6ICZ|6QDV|6QW6|6QX9|6S8O|6S8Q|6S9I|7A5P|7ABG|7ABI|7BDI|7BDJ|7BDK|7BDL|7DVQ|7OS1|7OS2|7PX3|7W5B|8BC8|8BC9|8BCA|8BCB|8BCC|8BCD|8BCE|8BCF|8BCG|8BCH|8C6J|8CH6	5Z57|8BCA|8BCC|4F92|8BC9|5XJC|6S8Q|4F93|6QDV|6FF7|8BCF|6QX9|8C6J|7DVQ|6S8O|5URJ|8BCG|7A5P|4F91|7ABI|7W5B|8BCE|5URM|5URK|6S9I|6AH0|5Z56|8BCD|7PX3|8BC8|6AHD|7BDI|5O9Z|3JCR|7ABG|8CH6|5Z58|7OS2|7BDJ|7OS1|8BCH|5YZG|7BDL|7BDK|6ICZ|8BCB|6QW6|4KIT	9.40295	-	-	-	-	-	-	-	O75643:K1544-O75643:C1580	9.40295	1	0	0	0	0	1
intra	O75643	K487	O75643	C502	SNRNP200	SNRNP200		2Q0Z|3JCR|4F91|4F92|4F93|4KIT|5O9Z|5URJ|5URK|5URM|5XJC|5YZG|5Z56|5Z57|5Z58|6AH0|6AHD|6FF7|6ICZ|6QDV|6QW6|6QX9|6S8O|6S8Q|6S9I|7A5P|7ABG|7ABI|7BDI|7BDJ|7BDK|7BDL|7DVQ|7OS1|7OS2|7PX3|7W5B|8BC8|8BC9|8BCA|8BCB|8BCC|8BCD|8BCE|8BCF|8BCG|8BCH|8C6J|8CH6	5Z57|8BCA|8BCC|4F92|8BC9|5XJC|6S8Q|4F93|6QDV|6FF7|8BCF|6QX9|8C6J|7DVQ|6S8O|5URJ|8BCG|7A5P|4F91|7ABI|7W5B|8BCE|5URM|5URK|6S9I|6AH0|5Z56|8BCD|7PX3|8BC8|6AHD|7BDI|5O9Z|3JCR|7ABG|8CH6|5Z58|7OS2|7BDJ|7OS1|8BCH|5YZG|7BDL|7BDK|6ICZ|8BCB|6QW6|4KIT	11.8099	-	-	-	-	-	-	-	O75643:K487-O75643:C502	11.8099	0	1	0	1	0	1
intra	O75643	K147	O75643	C133	SNRNP200	SNRNP200		2Q0Z|3JCR|4F91|4F92|4F93|4KIT|5O9Z|5URJ|5URK|5URM|5XJC|5YZG|5Z56|5Z57|5Z58|6AH0|6AHD|6FF7|6ICZ|6QDV|6QW6|6QX9|6S8O|6S8Q|6S9I|7A5P|7ABG|7ABI|7BDI|7BDJ|7BDK|7BDL|7DVQ|7OS1|7OS2|7PX3|7W5B|8BC8|8BC9|8BCA|8BCB|8BCC|8BCD|8BCE|8BCF|8BCG|8BCH|8C6J|8CH6	5Z57|8BCA|8BCC|4F92|8BC9|5XJC|6S8Q|4F93|6QDV|6FF7|8BCF|6QX9|8C6J|7DVQ|6S8O|5URJ|8BCG|7A5P|4F91|7ABI|7W5B|8BCE|5URM|5URK|6S9I|6AH0|5Z56|8BCD|7PX3|8BC8|6AHD|7BDI|5O9Z|3JCR|7ABG|8CH6|5Z58|7OS2|7BDJ|7OS1|8BCH|5YZG|7BDL|7BDK|6ICZ|8BCB|6QW6|4KIT	22.3721	-	-	-	-	-	-	-	O75643:K147-O75643:C133	22.3721	0	0	0	1	0	0
intra	O75643	K178	O75643	C133	SNRNP200	SNRNP200		2Q0Z|3JCR|4F91|4F92|4F93|4KIT|5O9Z|5URJ|5URK|5URM|5XJC|5YZG|5Z56|5Z57|5Z58|6AH0|6AHD|6FF7|6ICZ|6QDV|6QW6|6QX9|6S8O|6S8Q|6S9I|7A5P|7ABG|7ABI|7BDI|7BDJ|7BDK|7BDL|7DVQ|7OS1|7OS2|7PX3|7W5B|8BC8|8BC9|8BCA|8BCB|8BCC|8BCD|8BCE|8BCF|8BCG|8BCH|8C6J|8CH6	5Z57|8BCA|8BCC|4F92|8BC9|5XJC|6S8Q|4F93|6QDV|6FF7|8BCF|6QX9|8C6J|7DVQ|6S8O|5URJ|8BCG|7A5P|4F91|7ABI|7W5B|8BCE|5URM|5URK|6S9I|6AH0|5Z56|8BCD|7PX3|8BC8|6AHD|7BDI|5O9Z|3JCR|7ABG|8CH6|5Z58|7OS2|7BDJ|7OS1|8BCH|5YZG|7BDL|7BDK|6ICZ|8BCB|6QW6|4KIT	14.3234	-	-	-	-	-	-	-	O75643:K178-O75643:C133	14.3234	0	0	0	1	0	0
intra	O75643	K1603	O75643	C1592	SNRNP200	SNRNP200		2Q0Z|3JCR|4F91|4F92|4F93|4KIT|5O9Z|5URJ|5URK|5URM|5XJC|5YZG|5Z56|5Z57|5Z58|6AH0|6AHD|6FF7|6ICZ|6QDV|6QW6|6QX9|6S8O|6S8Q|6S9I|7A5P|7ABG|7ABI|7BDI|7BDJ|7BDK|7BDL|7DVQ|7OS1|7OS2|7PX3|7W5B|8BC8|8BC9|8BCA|8BCB|8BCC|8BCD|8BCE|8BCF|8BCG|8BCH|8C6J|8CH6	5Z57|8BCA|8BCC|4F92|8BC9|5XJC|6S8Q|4F93|6QDV|6FF7|8BCF|6QX9|8C6J|7DVQ|6S8O|5URJ|8BCG|7A5P|4F91|7ABI|7W5B|8BCE|5URM|5URK|6S9I|6AH0|5Z56|8BCD|7PX3|8BC8|6AHD|7BDI|5O9Z|3JCR|7ABG|8CH6|5Z58|7OS2|7BDJ|7OS1|8BCH|5YZG|7BDL|7BDK|6ICZ|8BCB|6QW6|4KIT	16.737	-	-	-	-	-	-	-	O75643:K1603-O75643:C1592	16.737	0	0	0	1	0	0
intra	O75643	K557	O75643	C516	SNRNP200	SNRNP200		2Q0Z|3JCR|4F91|4F92|4F93|4KIT|5O9Z|5URJ|5URK|5URM|5XJC|5YZG|5Z56|5Z57|5Z58|6AH0|6AHD|6FF7|6ICZ|6QDV|6QW6|6QX9|6S8O|6S8Q|6S9I|7A5P|7ABG|7ABI|7BDI|7BDJ|7BDK|7BDL|7DVQ|7OS1|7OS2|7PX3|7W5B|8BC8|8BC9|8BCA|8BCB|8BCC|8BCD|8BCE|8BCF|8BCG|8BCH	5Z57|8BCA|8BCC|4F92|8BC9|5XJC|6S8Q|4F93|6QDV|6FF7|8BCF|6QX9|7DVQ|6S8O|5URJ|8BCG|7A5P|4F91|7ABI|7W5B|8BCE|5URM|5URK|6S9I|6AH0|5Z56|8BCD|7PX3|8BC8|6AHD|7BDI|5O9Z|3JCR|7ABG|5Z58|7OS2|7BDJ|7OS1|8BCH|5YZG|7BDL|7BDK|6ICZ|8BCB|6QW6|4KIT	15.4964	-	-	-	-	-	-	-	O75643:K557-O75643:C516	15.4964	1	0	0	0	0	0
intra	O75643	K349	O75643	C516	SNRNP200	SNRNP200		2Q0Z|3JCR|4F91|4F92|4F93|4KIT|5O9Z|5URJ|5URK|5URM|5XJC|5YZG|5Z56|5Z57|5Z58|6AH0|6AHD|6FF7|6ICZ|6QDV|6QW6|6QX9|6S8O|6S8Q|6S9I|7A5P|7ABG|7ABI|7BDI|7BDJ|7BDK|7BDL|7DVQ|7OS1|7OS2|7PX3|7W5B|8BC8|8BC9|8BCA|8BCB|8BCC|8BCD|8BCE|8BCF|8BCG|8BCH	5Z57|8BCA|8BCC|4F92|8BC9|5XJC|6S8Q|4F93|6QDV|6FF7|8BCF|6QX9|7DVQ|6S8O|5URJ|8BCG|7A5P|4F91|7ABI|7W5B|8BCE|5URM|5URK|6S9I|6AH0|5Z56|8BCD|7PX3|8BC8|6AHD|7BDI|5O9Z|3JCR|7ABG|5Z58|7OS2|7BDJ|7OS1|8BCH|5YZG|7BDL|7BDK|6ICZ|8BCB|6QW6|4KIT	57.7691	-	-	-	-	-	-	-	O75643:K349-O75643:C516	57.7691	3	0	0	0	0	0
intra	O75643	K487	O75643	C516	SNRNP200	SNRNP200		2Q0Z|3JCR|4F91|4F92|4F93|4KIT|5O9Z|5URJ|5URK|5URM|5XJC|5YZG|5Z56|5Z57|5Z58|6AH0|6AHD|6FF7|6ICZ|6QDV|6QW6|6QX9|6S8O|6S8Q|6S9I|7A5P|7ABG|7ABI|7BDI|7BDJ|7BDK|7BDL|7DVQ|7OS1|7OS2|7PX3|7W5B|8BC8|8BC9|8BCA|8BCB|8BCC|8BCD|8BCE|8BCF|8BCG|8BCH	5Z57|8BCA|8BCC|4F92|8BC9|5XJC|6S8Q|4F93|6QDV|6FF7|8BCF|6QX9|7DVQ|6S8O|5URJ|8BCG|7A5P|4F91|7ABI|7W5B|8BCE|5URM|5URK|6S9I|6AH0|5Z56|8BCD|7PX3|8BC8|6AHD|7BDI|5O9Z|3JCR|7ABG|5Z58|7OS2|7BDJ|7OS1|8BCH|5YZG|7BDL|7BDK|6ICZ|8BCB|6QW6|4KIT	11.4676	-	-	-	-	-	-	-	O75643:K487-O75643:C516	11.4676	2	0	1	0	0	0
intra	O75643	K469	O75643	C502	SNRNP200	SNRNP200		2Q0Z|3JCR|4F91|4F92|4F93|4KIT|5O9Z|5URJ|5URK|5URM|5XJC|5YZG|5Z56|5Z57|5Z58|6AH0|6AHD|6FF7|6ICZ|6QDV|6QW6|6QX9|6S8O|6S8Q|6S9I|7A5P|7ABG|7ABI|7BDI|7BDJ|7BDK|7BDL|7DVQ|7OS1|7OS2|7PX3|7W5B|8BC8|8BC9|8BCA|8BCB|8BCC|8BCD|8BCE|8BCF|8BCG|8BCH	5Z57|8BCA|8BCC|4F92|8BC9|5XJC|6S8Q|4F93|6QDV|6FF7|8BCF|6QX9|7DVQ|6S8O|5URJ|8BCG|7A5P|4F91|7ABI|7W5B|8BCE|5URM|5URK|6S9I|6AH0|5Z56|8BCD|7PX3|8BC8|6AHD|7BDI|5O9Z|3JCR|7ABG|5Z58|7OS2|7BDJ|7OS1|8BCH|5YZG|7BDL|7BDK|6ICZ|8BCB|6QW6|4KIT	26.9713	-	-	-	-	-	-	-	O75643:K469-O75643:C502	26.9713	2	0	0	0	0	0
intra	O75643	K349	O75643	C428	SNRNP200	SNRNP200		2Q0Z|3JCR|4F91|4F92|4F93|4KIT|5O9Z|5URJ|5URK|5URM|5XJC|5YZG|5Z56|5Z57|5Z58|6AH0|6AHD|6FF7|6ICZ|6QDV|6QW6|6QX9|6S8O|6S8Q|6S9I|7A5P|7ABG|7ABI|7BDI|7BDJ|7BDK|7BDL|7DVQ|7OS1|7OS2|7PX3|7W5B|8BC8|8BC9|8BCA|8BCB|8BCC|8BCD|8BCE|8BCF|8BCG|8BCH	5Z57|8BCA|8BCC|4F92|8BC9|5XJC|6S8Q|4F93|6QDV|6FF7|8BCF|6QX9|7DVQ|6S8O|5URJ|8BCG|7A5P|4F91|7ABI|7W5B|8BCE|5URM|5URK|6S9I|6AH0|5Z56|8BCD|7PX3|8BC8|6AHD|7BDI|5O9Z|3JCR|7ABG|5Z58|7OS2|7BDJ|7OS1|8BCH|5YZG|7BDL|7BDK|6ICZ|8BCB|6QW6|4KIT	49.9254	-	-	-	-	-	-	-	O75643:K349-O75643:C428	49.9254	3	0	0	0	0	0
intra	O75643	K469	O75643	C516	SNRNP200	SNRNP200		2Q0Z|3JCR|4F91|4F92|4F93|4KIT|5O9Z|5URJ|5URK|5URM|5XJC|5YZG|5Z56|5Z57|5Z58|6AH0|6AHD|6FF7|6ICZ|6QDV|6QW6|6QX9|6S8O|6S8Q|6S9I|7A5P|7ABG|7ABI|7BDI|7BDJ|7BDK|7BDL|7DVQ|7OS1|7OS2|7PX3|7W5B|8BC8|8BC9|8BCA|8BCB|8BCC|8BCD|8BCE|8BCF|8BCG|8BCH	5Z57|8BCA|8BCC|4F92|8BC9|5XJC|6S8Q|4F93|6QDV|6FF7|8BCF|6QX9|7DVQ|6S8O|5URJ|8BCG|7A5P|4F91|7ABI|7W5B|8BCE|5URM|5URK|6S9I|6AH0|5Z56|8BCD|7PX3|8BC8|6AHD|7BDI|5O9Z|3JCR|7ABG|5Z58|7OS2|7BDJ|7OS1|8BCH|5YZG|7BDL|7BDK|6ICZ|8BCB|6QW6|4KIT	14.1375	-	-	-	-	-	-	-	O75643:K469-O75643:C516	14.1375	2	0	0	0	0	0
intra	O75643	K349	O75643	C502	SNRNP200	SNRNP200		2Q0Z|3JCR|4F91|4F92|4F93|4KIT|5O9Z|5URJ|5URK|5URM|5XJC|5YZG|5Z56|5Z57|5Z58|6AH0|6AHD|6FF7|6ICZ|6QDV|6QW6|6QX9|6S8O|6S8Q|6S9I|7A5P|7ABG|7ABI|7BDI|7BDJ|7BDK|7BDL|7DVQ|7OS1|7OS2|7PX3|7W5B|8BC8|8BC9|8BCA|8BCB|8BCC|8BCD|8BCE|8BCF|8BCG|8BCH	5Z57|8BCA|8BCC|4F92|8BC9|5XJC|6S8Q|4F93|6QDV|6FF7|8BCF|6QX9|7DVQ|6S8O|5URJ|8BCG|7A5P|4F91|7ABI|7W5B|8BCE|5URM|5URK|6S9I|6AH0|5Z56|8BCD|7PX3|8BC8|6AHD|7BDI|5O9Z|3JCR|7ABG|5Z58|7OS2|7BDJ|7OS1|8BCH|5YZG|7BDL|7BDK|6ICZ|8BCB|6QW6|4KIT	52.38	-	-	-	-	-	-	-	O75643:K349-O75643:C502	52.38	1	0	0	0	0	0
intra	O75643	K479	O75643	C516	SNRNP200	SNRNP200		2Q0Z|3JCR|4F91|4F92|4F93|4KIT|5O9Z|5URJ|5URK|5URM|5XJC|5YZG|5Z56|5Z57|5Z58|6AH0|6AHD|6FF7|6ICZ|6QDV|6QW6|6QX9|6S8O|6S8Q|6S9I|7A5P|7ABG|7ABI|7BDI|7BDJ|7BDK|7BDL|7DVQ|7OS1|7OS2|7PX3|7W5B|8BC8|8BC9|8BCA|8BCB|8BCC|8BCD|8BCE|8BCF|8BCG|8BCH	5Z57|8BCA|8BCC|4F92|8BC9|5XJC|6S8Q|4F93|6QDV|6FF7|8BCF|6QX9|7DVQ|6S8O|5URJ|8BCG|7A5P|4F91|7ABI|7W5B|8BCE|5URM|5URK|6S9I|6AH0|5Z56|8BCD|7PX3|8BC8|6AHD|7BDI|5O9Z|3JCR|7ABG|5Z58|7OS2|7BDJ|7OS1|8BCH|5YZG|7BDL|7BDK|6ICZ|8BCB|6QW6|4KIT	13.7493	-	-	-	-	-	-	-	O75643:K479-O75643:C516	13.7493	1	0	0	0	0	0
intra	O75643	K55	O75643	C133	SNRNP200	SNRNP200		2Q0Z|3JCR|4F91|4F92|4F93|4KIT|5O9Z|5URJ|5URK|5URM|5XJC|5YZG|5Z56|5Z57|5Z58|6AH0|6AHD|6FF7|6ICZ|6QDV|6QW6|6QX9|6S8O|6S8Q|6S9I|7A5P|7ABG|7ABI|7BDI|7BDJ|7BDK|7BDL|7DVQ|7OS1|7OS2|7PX3|7W5B|8BC8|8BC9|8BCA|8BCB|8BCC|8BCD|8BCE|8BCF|8BCG|8BCH	5Z57|8BCA|8BCC|4F92|8BC9|5XJC|6S8Q|4F93|6QDV|6FF7|8BCF|6QX9|7DVQ|6S8O|5URJ|8BCG|7A5P|4F91|7ABI|7W5B|8BCE|5URM|5URK|6S9I|6AH0|5Z56|8BCD|7PX3|8BC8|6AHD|7BDI|5O9Z|3JCR|7ABG|5Z58|7OS2|7BDJ|7OS1|8BCH|5YZG|7BDL|7BDK|6ICZ|8BCB|6QW6|4KIT	62.6197	-	-	-	-	-	-	-	O75643:K55-O75643:C133	62.6197	1	0	0	0	0	0
intra	O75683	K16	O75683	C19	SURF6	SURF6		-	-	-	-	4.79349	3.32	120.023	31.035	H	H	O75683:K16-O75683:C19	4.79349	0	2	0	0	0	0
inter	O75691	K2042	P60174	C127	UTP20	TPI1	0	-	-	-	-	-	-	-	-	-	-	O75691:K2042-P60174:C127	0	0	0	0	1	0	0
inter	O75746	K403	Q9UJS0	C377	SLC25A12	SLC25A13	0.809	-	-	-	-	40.7225	28.665	-	-	H	H	O75746:K403-Q9UJS0:C377	40.7225	0	0	0	1	0	1
inter	O75746	K234	Q9UJS0	C565	SLC25A12	SLC25A13	0.809	-	-	-	-	69.7674	25.335	-	-	H	H	O75746:K234-Q9UJS0:C565	69.7674	0	0	0	1	0	0
intra	O75746	K403	O75746	C375	SLC25A12	SLC25A12		4P5X|4P60	4P60|4P5X	-	-	31.2002	8.21	44.339	29.37	H	H	O75746:K403-O75746:C375	31.2002	1	0	0	2	0	2
intra	O75746	K403	O75746	C505	SLC25A12	SLC25A12		4P5X|4P60	4P60|4P5X	-	-	22.8546	7.03	50.8346	29.305	H	H	O75746:K403-O75746:C505	22.8546	0	0	0	2	0	2
intra	O75746	K234	O75746	C563	SLC25A12	SLC25A12		4P5X|4P60	4P60|4P5X	-	-	61.4047	26.685	68.7932	26.49	H	H	O75746:K234-O75746:C563	61.4047	0	0	0	2	0	0
intra	O75746	K234	O75746	C505	SLC25A12	SLC25A12		4P5X|4P60	4P60|4P5X	-	-	25.3272	23.815	35.4904	23.805	H	H	O75746:K234-O75746:C505	25.3272	0	0	0	3	0	0
intra	O75792	K64	O75792	C24	RNASEH2A	RNASEH2A		3P56|3PUF	3PUF|3P56	20.2943	-	18.1045	5.335	76.9249	29.355	T	H	O75792:K64-O75792:C24	18.1045	0	0	0	1	0	0
intra	O75792	K26	O75792	C24	RNASEH2A	RNASEH2A		3P56|3PUF	3PUF|3P56	5.62052	-	5.43343	1.015	77.4956	29.635	H	H	O75792:K26-O75792:C24	5.43343	0	0	0	1	0	0
inter	O75794	K206	Q8N8S7	C62	CDC123	ENAH	0	-	-	-	-	39.0432	28.11	-	-	H	E	O75794:K206-Q8N8S7:C62	39.0432	0	0	0	1	0	1
inter	O75794	K204	P41091	C269	CDC123	EIF2S3	0.912	-	-	-	-	16.4227	6.77	-	-	H	XX	O75794:K204-P41091:C269	16.4227	0	3	1	0	0	0
intra	O75822	K224	O75822	C207	EIF3J	EIF3J		6YBW|6ZMW|6ZVJ	6ZMW|6YBW	14.2942	-	25.5605	16.055	41.8532	20.405	T	H	O75822:K224-O75822:C207	14.2942	0	1	0	2	0	3
intra	O75822	K117	O75822	C188	EIF3J	EIF3J		6YBW|6ZMW|6ZVJ	6ZMW|6YBW	16.3435	-	46.2159	26.815	50.1284	26.255	H	H	O75822:K117-O75822:C188	16.3435	0	0	0	0	0	1
intra	O75822	K117	O75822	C207	EIF3J	EIF3J		6YBW|6ZMW|6ZVJ	6ZMW|6YBW	12.581	-	58.2063	26.755	56.0887	27	H	H	O75822:K117-O75822:C207	12.581	0	0	0	1	0	0
intra	O75832	K189	O75832	C180	PSMD10	PSMD10		1QYM|1TR4|1UOH|4NIK|5VHF|5VHH|5VHI|5VHJ|5VHM|5VHN|5VHO|5VHP|5VHQ|5VHR|7VO6|7VXV|7VXW|7VY4|7VY7	5VHF|5VHR|1TR4|7VXW|7VY4|5VHI|4NIK|5VHN|5VHH|5VHO|5VHM|5VHQ|1QYM|5VHJ|7VXV|1UOH|7VY7|5VHP|7VO6	9.13158	-	5.43985	1.065	25.0018	26.94	H	H	O75832:K189-O75832:C180	5.43985	0	0	1	0	0	2
intra	O75832	K149	O75832	C107	PSMD10	PSMD10		1QYM|1TR4|1UOH|4NIK|5VHF|5VHH|5VHI|5VHJ|5VHM|5VHN|5VHO|5VHP|5VHQ|5VHR|7VO6|7VXV|7VXW|7VY4|7VY7	5VHF|5VHR|1TR4|7VXW|7VY4|5VHI|4NIK|5VHN|5VHH|5VHO|5VHM|5VHQ|1QYM|5VHJ|7VXV|1UOH|7VY7|5VHP|7VO6	16.0149	-	18.1853	1.765	39.7057	25.915	H	XX	O75832:K149-O75832:C107	16.0149	0	6	0	0	0	0
intra	O75874	K151	O75874	C114	IDH1	IDH1		1T09|1T0L|3INM|3MAP|3MAR|3MAS|4I3K|4I3L|4KZO|4L03|4L04|4L06|4UMX|4UMY|4XRX|4XS3|5DE1|5K10|5K11|5L57|5L58|5LGE|5SUN|5SVF|5TQH|5YFM|5YFN|6ADG|6B0Z|6BKX|6BKY|6BKZ|6BL0|6BL1|6BL2|6IO0|6O2Y|6O2Z|6PAY|6Q6F|6U4J|6VEI|6VG0|7PJM|7PJN|8BAY|8HB9	4UMY|5LGE|6U4J|4XS3|6Q6F|5SVF|3MAP|5K10|4L06|7PJM|6B0Z|5TQH|5DE1|7PJN|6IO0|6VEI|5SUN|6BL0|3MAR|6VG0|4XRX|1T09|3INM|6ADG|5YFM|6O2Z|6BL2|5L58|3MAS|6BKZ|5K11|4I3K|4L03|8BAY|4L04|4KZO|1T0L|6BL1|5L57|6PAY|5YFN|4I3L|6O2Y|4UMX	53.2928	48.4264	53.4651	6.74	46.9002	6.22	E	XX	O75874:K151-O75874:C114	46.9002	0	0	0	1	0	0
intra	O75874	K58	O75874	C73	IDH1	IDH1		1T09|1T0L|3INM|3MAP|3MAR|3MAS|4I3K|4I3L|4KZO|4L03|4L04|4L06|4UMX|4UMY|4XRX|4XS3|5DE1|5K10|5K11|5L57|5L58|5LGE|5SUN|5SVF|5TQH|5YFM|5YFN|6ADG|6B0Z|6BKX|6BKY|6BKZ|6BL0|6BL1|6BL2|6IO0|6O2Y|6O2Z|6PAY|6Q6F|6U4J|6VEI|6VG0|7PJM|7PJN|8BAY|8HB9	4UMY|5LGE|6U4J|4XS3|6Q6F|5SVF|3MAP|5K10|4L06|7PJM|6B0Z|5TQH|5DE1|7PJN|6IO0|6VEI|5SUN|6BL0|3MAR|6VG0|4XRX|1T09|3INM|6ADG|5YFM|6O2Z|6BL2|5L58|3MAS|6BKZ|5K11|4I3K|4L03|8BAY|4L04|4KZO|1T0L|6BL1|5L57|6PAY|5YFN|4I3L|6O2Y|4UMX	15.0256	51.1353	10.834	1.595	56.1352	8.815	H	XX	O75874:K58-O75874:C73	10.834	0	0	0	2	0	2
intra	O75947	K95	O75947	C101	ATP5PD	ATP5PD		8H9F|8H9G|8H9J|8H9K|8H9M|8H9N|8H9Q|8H9R|8H9S|8H9T|8H9U|8H9V	-	-	-	10.1381	6.495	35.451	28.57	H	H	O75947:K95-O75947:C101	10.1381	1	0	0	0	0	1
intra	O75947	K85	O75947	C101	ATP5PD	ATP5PD		8H9F|8H9G|8H9J|8H9K|8H9M|8H9N|8H9Q|8H9R|8H9S|8H9T|8H9U|8H9V	-	-	-	18.5076	21.4	36.5241	28.86	S	H	O75947:K85-O75947:C101	18.5076	0	0	0	1	0	0
inter	O75964	K66	P00338	C163	ATP5MG	LDHA	0	-	-	-	-	44.4741	26.64	-	-	XX	T	O75964:K66-P00338:C163	44.4741	1	2	0	2	0	1
inter	O75964	K66	P07195	C164	ATP5MG	LDHB	0	-	-	-	-	46.7468	26.395	-	-	S	T	O75964:K66-P07195:C164	46.7468	1	4	0	2	0	1
inter	O75964	K66	P07864	C163	ATP5MG	LDHC	0	-	-	-	-	44.5172	27.88	-	-	T	T	O75964:K66-P07864:C163	44.5172	0	1	0	2	0	1
inter	O75964	K66	Q6ZMR3	C163	ATP5MG	LDHAL6A	0	-	-	-	-	45.5712	28.065	-	-	XX	T	O75964:K66-Q6ZMR3:C163	45.5712	1	0	0	2	0	1
inter	O75964	K55	P07864	C163	ATP5MG	LDHC	0	-	-	-	-	34.3474	23.87	-	-	H	T	O75964:K55-P07864:C163	34.3474	0	0	0	1	0	0
inter	O75964	K55	P00338	C163	ATP5MG	LDHA	0	-	-	-	-	33.5466	24.58	-	-	XX	T	O75964:K55-P00338:C163	33.5466	0	0	0	1	0	0
inter	O75964	K55	Q6ZMR3	C163	ATP5MG	LDHAL6A	0	-	-	-	-	31.1543	23.985	-	-	XX	T	O75964:K55-Q6ZMR3:C163	31.1543	0	0	0	1	0	0
inter	O75964	K55	P07195	C164	ATP5MG	LDHB	0	-	-	-	-	34.2783	22.34	-	-	H	T	O75964:K55-P07195:C164	34.2783	0	0	0	1	0	0
inter	O75964	K24	P00338	C163	ATP5MG	LDHA	0	-	-	-	-	26.1945	22.395	-	-	H	T	O75964:K24-P00338:C163	26.1945	0	1	0	0	0	0
inter	O75964	K24	P07195	C164	ATP5MG	LDHB	0	-	-	-	-	28.5911	21.295	-	-	XX	T	O75964:K24-P07195:C164	28.5911	0	1	0	0	0	0
intra	O75976	K1220	O75976	C1140	CPD	CPD		-	-	-	-	48.7006	10.595	63.9864	22.93	E	B	O75976:K1220-O75976:C1140	48.7006	0	0	1	0	0	0
intra	O76003	K240	O76003	C229	GLRX3	GLRX3		2DIY|2WZ9|2YAN|3ZYW	2YAN|3ZYW|2WZ9	-	-	18.6595	13.585	27.0353	28.085	H	S	O76003:K240-O76003:C229	18.6595	0	0	0	0	0	1
intra	O76003	K234	O76003	C229	GLRX3	GLRX3		2DIY|2WZ9|2YAN|3ZYW	2YAN|3ZYW|2WZ9	-	-	14.8793	9.545	23.551	29.265	H	S	O76003:K234-O76003:C229	14.8793	0	0	0	2	0	1
intra	O76003	K96	O76003	C229	GLRX3	GLRX3		2DIY|2WZ9|2YAN|3ZYW	2YAN|3ZYW|2WZ9	-	-	40.3684	28.365	44.928	29.92	E	S	O76003:K96-O76003:C229	40.3684	0	0	0	1	0	0
intra	O76003	K110	O76003	C229	GLRX3	GLRX3		2DIY|2WZ9|2YAN|3ZYW	2YAN|3ZYW|2WZ9	-	-	28.8488	27.39	29.1196	29.84	H	S	O76003:K110-O76003:C229	28.8488	0	0	0	1	0	0
intra	O76003	K96	O76003	C146	GLRX3	GLRX3		2DIY|2WZ9|2YAN|3ZYW	2YAN|3ZYW|2WZ9	-	-	24.2824	27.305	53.1962	29.84	E	E	O76003:K96-O76003:C146	24.2824	2	4	0	0	0	0
intra	O76003	K110	O76003	C146	GLRX3	GLRX3		2DIY|2WZ9|2YAN|3ZYW	2YAN|3ZYW|2WZ9	-	-	33.3859	26.53	48.9668	30.01	H	E	O76003:K110-O76003:C146	33.3859	0	0	2	0	0	0
intra	O76021	K109	O76021	C96	RSL1D1	RSL1D1		8FKP|8FKQ|8FKR|8FKS|8FKT|8FKU|8FKV|8FKW|8FKX|8FKY|8FKZ|8FL2|8FL6|8FLA|8FLD|8INE|8INF|8IPX|8IPY|8IR3	8INE|8FKW|8FKZ|8FKP|8FKU|8FKQ|8FKY|8IPX|8FLA|8FKV|8FL2|8IR3|8FLD|8INF|8FL6|8FKR|8IPY|8FKX|8FKT|8FKS	16.977	-	18.0842	2.285	58.6689	24.645	H	E	O76021:K109-O76021:C96	16.977	0	0	0	1	0	0
intra	O76021	K120	O76021	C96	RSL1D1	RSL1D1		-	-	-	-	14.9559	2.195	61.0792	24.84	H	E	O76021:K120-O76021:C96	14.9559	4	0	0	0	0	0
intra	O76021	K120	O76021	C47	RSL1D1	RSL1D1		-	-	-	-	39.557	8.155	52.6978	25.34	H	H	O76021:K120-O76021:C47	39.557	2	0	0	0	0	0
intra	O76021	K109	O76021	C47	RSL1D1	RSL1D1		-	-	-	-	46.4703	9.125	53.8683	25.73	H	H	O76021:K109-O76021:C47	46.4703	1	0	0	0	0	0
intra	O76021	K136	O76021	C96	RSL1D1	RSL1D1		-	-	-	-	15.3835	1.85	45.802	24.795	H	E	O76021:K136-O76021:C96	15.3835	1	0	0	0	0	0
intra	O76021	K337	O76021	C197	RSL1D1	RSL1D1		-	-	-	-	70.4321	30.45	101.444	30.7	XX	H	O76021:K337-O76021:C197	70.4321	1	0	0	0	0	0
intra	O76021	K240	O76021	C197	RSL1D1	RSL1D1		-	-	-	-	18.5568	4.355	50.7808	21.55	H	H	O76021:K240-O76021:C197	18.5568	1	0	0	0	0	0
intra	O76021	K336	O76021	C47	RSL1D1	RSL1D1		-	-	-	-	96.8598	30.42	71.6339	30.41	XX	H	O76021:K336-O76021:C47	71.6339	1	0	0	0	0	0
intra	O76021	K311	O76021	C197	RSL1D1	RSL1D1		-	-	-	-	64.3598	30.315	63.5291	30.41	H	H	O76021:K311-O76021:C197	63.5291	1	0	0	0	0	0
intra	O76021	K33	O76021	C47	RSL1D1	RSL1D1		-	-	-	-	21.2227	3.85	28.5401	22.75	H	H	O76021:K33-O76021:C47	21.2227	1	0	0	0	0	0
intra	O76021	K188	O76021	C197	RSL1D1	RSL1D1		-	-	-	-	12.7594	3.265	66.3906	23.795	T	H	O76021:K188-O76021:C197	12.7594	2	0	0	0	0	0
intra	O76021	K109	O76021	C197	RSL1D1	RSL1D1		-	-	-	-	26.7295	3.58	65.5969	24.07	H	H	O76021:K109-O76021:C197	26.7295	1	0	0	0	0	0
intra	O76021	K120	O76021	C197	RSL1D1	RSL1D1		-	-	-	-	16.6852	2.755	67.1469	23.165	H	H	O76021:K120-O76021:C197	16.6852	1	0	0	0	0	0
inter	O76094	K504	Q9UHB9	C525	SRP72	SRP68	0.999	5M73|5WRV|7NFX	-	-	-	9.32967	3.545	-	-	T	H	O76094:K504-Q9UHB9:C525	9.32967	0	0	1	0	0	0
intra	O76094	K283	O76094	C323	SRP72	SRP72		5M72|5M73|5WRV|5WRW|7NFX	5WRV|5M72|5WRW	-	-	15.6725	2.33	59.7679	30.045	H	H	O76094:K283-O76094:C323	15.6725	0	1	2	1	0	1
intra	O76094	K287	O76094	C323	SRP72	SRP72		5M72|5M73|5WRV|5WRW|7NFX	5WRV|5M72|5WRW	-	-	13.8697	2.57	62.4486	29.945	H	H	O76094:K287-O76094:C323	13.8697	0	1	0	0	2	0
intra	O76094	K383	O76094	C393	SRP72	SRP72		5M72|5M73|5WRV|5WRW|7NFX	5WRV|5M72|5WRW	-	-	8.05543	1.425	70.0785	29.98	H	H	O76094:K383-O76094:C393	8.05543	2	0	0	1	0	2
intra	O76094	K99	O76094	C87	SRP72	SRP72		5M72|5M73|5WRV|5WRW|7NFX	5WRV|5M72|5WRW	12.7632	42.6129	9.88158	1.57	83.4534	30.195	H	H	O76094:K99-O76094:C87	9.88158	0	0	0	0	0	1
intra	O76094	K352	O76094	C349	SRP72	SRP72		5M72|5M73|5WRV|5WRW|7NFX	5WRV|5M72|5WRW	-	-	4.90997	1.165	79.6299	30.365	T	H	O76094:K352-O76094:C349	4.90997	0	0	0	0	0	1
intra	O76094	K383	O76094	C349	SRP72	SRP72		5M72|5M73|5WRV|5WRW|7NFX	5WRV|5M72|5WRW	-	-	11.2634	2.13	74.766	30.265	H	H	O76094:K383-O76094:C349	11.2634	0	0	0	2	2	0
intra	O76094	K325	O76094	C323	SRP72	SRP72		5M72|5M73|5WRV|5WRW|7NFX	5WRV|5M72|5WRW	-	-	5.41763	0.885	76.912	29.97	H	H	O76094:K325-O76094:C323	5.41763	0	0	0	2	0	0
intra	O76094	K112	O76094	C128	SRP72	SRP72		5M72|5M73|5WRV|5WRW|7NFX	5WRV|5M72|5WRW	9.94227	18.0521	14.8029	1.505	85.8489	30.2	H	H	O76094:K112-O76094:C128	9.94227	0	0	0	0	0	3
intra	O76094	K297	O76094	C323	SRP72	SRP72		5M72|5M73|5WRV|5WRW|7NFX	5WRV|5M72|5WRW	-	-	24.075	3.51	65.0708	30.095	H	H	O76094:K297-O76094:C323	24.075	0	0	0	0	0	1
intra	O76094	K297	O76094	C349	SRP72	SRP72		5M72|5M73|5WRV|5WRW|7NFX	5WRV|5M72|5WRW	-	-	33.3945	4.665	69.1992	29.88	H	H	O76094:K297-O76094:C349	33.3945	0	0	0	0	0	1
intra	O76094	K32	O76094	C50	SRP72	SRP72		5M72|5M73|5WRV|5WRW|7NFX	5WRV|5M72|5WRW	10.8703	58.4111	10.7918	1.685	83.3492	30.815	H	H	O76094:K32-O76094:C50	10.7918	0	0	0	1	0	0
intra	O76094	K284	O76094	C323	SRP72	SRP72		5M72|5M73|5WRV|5WRW|7NFX	5WRV|5M72|5WRW	-	-	13.5038	2.495	62.7719	29.83	H	H	O76094:K284-O76094:C323	13.5038	0	0	0	1	0	0
intra	O76094	K99	O76094	C128	SRP72	SRP72		5M72|5M73|5WRV|5WRW|7NFX	5WRV|5M72|5WRW	15.3193	26.3362	12.3763	1.965	85.7107	29.765	H	H	O76094:K99-O76094:C128	12.3763	0	0	0	1	0	0
intra	O76094	K73	O76094	C87	SRP72	SRP72		5M72|5M73|5WRV|5WRW|7NFX	5WRV|5M72|5WRW	18.7443	55.8644	16.3916	3.775	92.3768	30.62	T	H	O76094:K73-O76094:C87	16.3916	0	0	0	1	0	0
intra	O94776	K32	O94776	C44	MTA2	MTA2		-	-	-	-	14.3923	4.215	86.786	28.37	E	E	O94776:K32-O94776:C44	14.3923	1	0	0	0	0	0
intra	O94804	K861	O94804	C873	STK10	STK10		2J7T|4AOT|4BC6|4EQU|4USD|4USE|5AJQ|5OWQ|5OWR|6EIM|6GTT|6HXF|6I2Y|7QGP	6EIM|7QGP|6I2Y|5OWQ|2J7T|4USD|4USE|6GTT|5OWR|5AJQ|4AOT|4BC6|4EQU	-	-	18.215	2.435	81.6892	30.505	H	H	O94804:K861-O94804:C873	18.215	2	0	1	0	0	0
intra	O94817	K69	O94817	C134	ATG12	ATG12		-	-	-	-	30.0411	7.225	10.1683	2.85	S	E	O94817:K69-O94817:C134	10.1683	0	1	0	0	0	0
intra	O94822	K631	O94822	C595	LTN1	LTN1		3J92	3J92	-	-	-	-	-	-	-	-	O94822:K631-O94822:C595	0	0	2	0	0	0	0
intra	O94826	K326	O94826	C317	TOMM70	TOMM70		7DHG|7KDT	7KDT|7DHG	11.9409	-	11.5894	2.07	85.2309	29.69	T	H	O94826:K326-O94826:C317	11.5894	0	0	0	0	0	2
intra	O94826	K185	O94826	C176	TOMM70	TOMM70		7DHG|7KDT	7KDT|7DHG	11.6883	-	13.1739	1.815	59.1831	29.16	T	H	O94826:K185-O94826:C176	11.6883	0	0	0	1	0	0
intra	O94832	K481	O94832	C491	MYO1D	MYO1D		-	-	-	-	6.71975	4.175	145.89	31.485	T	XX	O94832:K481-O94832:C491	6.71975	0	1	0	0	0	0
intra	O94905	K275	O94905	C262	ERLIN2	ERLIN2		-	-	-	-	19.7178	8.78	13.9631	14.005	H	H	O94905:K275-O94905:C262	13.9631	0	0	0	1	0	0
intra	O94906	K585	O94906	C522	PRPF6	PRPF6		3JCR|5O9Z|6AH0|6AHD|6QW6|6QX9	3JCR|6QW6|6QX9|5O9Z|6AH0|6AHD	21.782	-	20.1576	3.705	78.8604	30.315	H	H	O94906:K585-O94906:C522	20.1576	2	0	0	0	0	0
intra	O94925	K164	O94925	C178	GLS	GLS		3CZD|3UNW|3UO9|3VOY|3VOZ|3VP0|3VP1|3VP2|3VP3|3VP4|4O7D|5D3O|5FI2|5FI6|5FI7|5HL1|5I94|5JYO|5JYP|5U0I|5U0J|5UQE|5WJ6|6LOX|6UJG|6UJM|6UK6|6UKB|6UL9|6ULA|6ULJ|6UMC|6UMD|6UME|6UMF|7REN|7RGG|7SBM|7SBN|8BSK|8BSL|8BSM|8BSN|8GWR	6UK6|3UNW|7SBM|8BSL|3VOY|5HL1|5JYP|7SBN|6UMC|5UQE|3UO9|8BSK|3VOZ|6ULA|5WJ6|7REN|3VP1|6UJM|3CZD|4O7D|6UJG|3VP4|3VP0|8BSM|6UME|6UMF|3VP3|8GWR|6ULJ|7RGG|8BSN|6LOX|3VP2	13.4054	41.2768	14.6711	2.08	55.3362	12.37	H	H	O94925:K164-O94925:C178	13.4054	0	2	0	0	0	0
intra	O94966	K695	O94966	C1042	USP19	USP19		1WH0|6KHV	6KHV	-	-	11.0466	1.745	39.6726	26.465	XX	XX	O94966:K695-O94966:C1042	11.0466	0	0	0	0	0	1
inter	O94973	K298	O95782	C267	AP2A2	AP2A1	0.955	-	-	-	-	66.1432	24.515	-	-	S	T	O94973:K298-O95782:C267	66.1432	0	0	0	1	0	0
inter	O94973	K298	O95782	C283	AP2A2	AP2A1	0.952	-	-	-	-	78.3061	26.545	-	-	S	H	O94973:K298-O95782:C283	78.3061	1	0	0	0	0	0
intra	O94979	K120	O94979	C60	SEC31A	SEC31A		7SUL	7SUL	31.8362	24.3671	29.6318	7.855	219.736	31.605	XX	E	O94979:K120-O94979:C60	24.3671	4	2	3	2	0	3
intra	O94979	K111	O94979	C60	SEC31A	SEC31A		7SUL	7SUL	14.6195	20.154	15.4179	4.86	208.693	31.535	S	E	O94979:K111-O94979:C60	14.6195	0	0	0	0	0	1
intra	O94979	K503	O94979	C458	SEC31A	SEC31A		7SUL	7SUL	-	-	33.6018	5.855	73.905	13.795	H	H	O94979:K503-O94979:C458	33.6018	0	0	0	1	0	0
intra	O94979	K461	O94979	C458	SEC31A	SEC31A		7SUL	7SUL	-	-	5.16426	0.925	94.3541	15.7	H	H	O94979:K461-O94979:C458	5.16426	0	2	0	0	0	0
intra	O94979	K436	O94979	C458	SEC31A	SEC31A		7SUL	7SUL	-	-	21.4255	3.9	108.85	20.755	H	H	O94979:K436-O94979:C458	21.4255	0	0	0	0	0	1
intra	O95155	K1106	O95155	C1164	UBE4B	UBE4B		-	-	-	-	8.89551	3.805	78.7004	31.295	G	S	O95155:K1106-O95155:C1164	8.89551	1	0	0	2	0	3
intra	O95182	K40	O95182	C55	NDUFA7	NDUFA7		5XTB|5XTD|5XTH|5XTI	5XTI|5XTB|5XTD|5XTH	29.8627	285.664	19.7611	19.835	35.6834	28.575	XX	H	O95182:K40-O95182:C55	19.7611	4	4	3	2	0	3
intra	O95182	K80	O95182	C55	NDUFA7	NDUFA7		5XTB|5XTD|5XTH|5XTI	5XTI|5XTB|5XTD|5XTH	-	-	46.2922	28.93	69.6287	31.24	XX	H	O95182:K80-O95182:C55	46.2922	1	0	2	2	0	3
inter	O95202	K257	P00338	C163	LETM1	LDHA	0	-	-	-	-	62.5835	29.68	-	-	H	T	O95202:K257-P00338:C163	62.5835	0	0	0	0	0	1
inter	O95202	K257	P07864	C163	LETM1	LDHC	0	-	-	-	-	62.691	30.025	-	-	H	T	O95202:K257-P07864:C163	62.691	0	0	0	0	0	1
inter	O95202	K257	Q6ZMR3	C163	LETM1	LDHAL6A	0	-	-	-	-	60.5002	30.405	-	-	H	T	O95202:K257-Q6ZMR3:C163	60.5002	0	0	0	0	0	1
inter	O95202	K257	P07195	C164	LETM1	LDHB	0	-	-	-	-	63.7833	30.015	-	-	H	T	O95202:K257-P07195:C164	63.7833	0	0	0	0	0	1
intra	O95202	K279	O95202	C330	LETM1	LETM1		-	-	-	-	37.6741	14.755	72.3898	28.875	XX	H	O95202:K279-O95202:C330	37.6741	1	2	2	2	0	0
intra	O95202	K284	O95202	C330	LETM1	LETM1		-	-	-	-	29.6249	6.275	75.3857	27.78	H	H	O95202:K284-O95202:C330	29.6249	1	0	0	2	0	2
intra	O95202	K356	O95202	C330	LETM1	LETM1		-	-	-	-	14.0224	2.74	88.3622	28.015	H	H	O95202:K356-O95202:C330	14.0224	3	0	0	1	0	0
intra	O95202	K434	O95202	C379	LETM1	LETM1		-	-	-	-	20.8831	4.005	97.0754	27.93	H	H	O95202:K434-O95202:C379	20.8831	1	0	0	0	0	1
intra	O95202	K559	O95202	C552	LETM1	LETM1		-	-	-	-	10.4555	4.665	78.9124	30.1	H	H	O95202:K559-O95202:C552	10.4555	0	0	0	0	0	1
intra	O95202	K463	O95202	C379	LETM1	LETM1		-	-	-	-	43.7393	7.42	69.3176	27.245	H	H	O95202:K463-O95202:C379	43.7393	0	0	0	1	0	0
intra	O95202	K661	O95202	C552	LETM1	LETM1		-	-	-	-	6.6156	11.45	75.366	30.31	S	H	O95202:K661-O95202:C552	6.6156	0	0	0	1	0	0
intra	O95202	K446	O95202	C330	LETM1	LETM1		-	-	-	-	19.8071	4.205	73.5081	27.06	H	H	O95202:K446-O95202:C330	19.8071	1	0	0	0	0	0
intra	O95202	K597	O95202	C552	LETM1	LETM1		-	-	-	-	51.2645	21.885	64.6113	29.48	G	H	O95202:K597-O95202:C552	51.2645	1	0	0	0	0	0
intra	O95202	K360	O95202	C379	LETM1	LETM1		-	-	-	-	8.9484	2.44	102.366	28.22	H	H	O95202:K360-O95202:C379	8.9484	0	0	0	1	0	2
intra	O95202	K483	O95202	C552	LETM1	LETM1		-	-	-	-	28.7722	11.385	57.5575	28.835	H	H	O95202:K483-O95202:C552	28.7722	0	0	0	1	0	0
intra	O95202	K151	O95202	C330	LETM1	LETM1		-	-	-	-	47.4809	18.31	70.4025	28.325	XX	H	O95202:K151-O95202:C330	47.4809	0	1	0	0	0	0
intra	O95219	K205	O95219	C172	SNX4	SNX4		-	-	-	-	22.8588	9.685	92.0355	19.215	H	G	O95219:K205-O95219:C172	22.8588	0	0	0	1	0	0
intra	O95249	K124	O95249	C34	GOSR1	GOSR1		-	-	-	-	14.6477	3.925	34.4807	24.545	H	H	O95249:K124-O95249:C34	14.6477	0	0	0	0	0	2
intra	O95292	K118	O95292	C121	VAPB	VAPB		2MDK|3IKK	3IKK|2MDK	5.07157	36.0054	10.2802	1.155	38.6222	3.625	E	E	O95292:K118-O95292:C121	5.07157	0	1	1	0	0	0
intra	O95295	K73	O95295	C66	SNAPIN	SNAPIN		-	-	-	-	11.3006	8.72	15.5165	14.545	XX	H	O95295:K73-O95295:C66	11.3006	0	6	0	0	1	2
intra	O95295	K83	O95295	C66	SNAPIN	SNAPIN		-	-	-	-	10.5166	13.94	6.91077	14.84	H	H	O95295:K83-O95295:C66	6.91077	0	1	0	0	0	0
inter	O95299	K277	Q16718	C17	NDUFA10	NDUFA5	0.999	5XTD|5XTH|5XTI	5XTI|5XTD|5XTH	10.3935	-	16.9783	25.07	-	-	XX	XX	O95299:K277-Q16718:C17	10.3935	0	3	1	0	0	1
intra	O95299	K75	O95299	C67	NDUFA10	NDUFA10		5XTC|5XTD|5XTH|5XTI	5XTH|5XTD|5XTI|5XTC	14.798	240.911	14.1486	2.335	60.4498	23.295	H	T	O95299:K75-O95299:C67	14.1486	2	0	0	2	0	2
intra	O95299	K80	O95299	C67	NDUFA10	NDUFA10		5XTC|5XTD|5XTH|5XTI	5XTH|5XTD|5XTI|5XTC	23.2682	246.965	22.4118	2.915	61.4889	24.125	H	T	O95299:K80-O95299:C67	22.4118	0	0	0	1	0	0
intra	O95347	K580	O95347	C585	SMC2	SMC2		4U4P	4U4P	15.1905	-	14.7231	4.8	28.6072	12.09	T	XX	O95347:K580-O95347:C585	14.7231	4	0	3	2	0	1
intra	O95347	K613	O95347	C585	SMC2	SMC2		4U4P	4U4P	17.9888	-	17.9627	5.725	33.664	12.69	XX	XX	O95347:K613-O95347:C585	17.9627	0	0	0	0	0	1
intra	O95347	K706	O95347	C585	SMC2	SMC2		4U4P	4U4P	56.0603	-	57.3107	18.19	71.5348	23.65	H	XX	O95347:K706-O95347:C585	56.0603	1	0	0	0	0	0
intra	O95347	K1158	O95347	C1174	SMC2	SMC2		4U4P	4U4P	-	-	10.4166	8.055	72.9975	31.23	E	XX	O95347:K1158-O95347:C1174	10.4166	0	1	0	0	0	0
intra	O95372	K108	O95372	C56	LYPLA2	LYPLA2		5SYN|6BJE	5SYN|6BJE	18.9519	-	13.4837	1.725	53.3585	25.76	H	E	O95372:K108-O95372:C56	13.4837	0	0	1	1	0	0
intra	O95372	K190	O95372	C171	LYPLA2	LYPLA2		5SYN|6BJE	5SYN|6BJE	14.6515	-	11.062	1.3	43.1814	23.145	H	E	O95372:K190-O95372:C171	11.062	0	2	0	1	0	0
intra	O95372	K226	O95372	C56	LYPLA2	LYPLA2		5SYN|6BJE	5SYN|6BJE	21.4284	-	16.7749	1.76	45.858	25.195	H	E	O95372:K226-O95372:C56	16.7749	0	0	0	1	0	0
intra	O95372	K226	O95372	C171	LYPLA2	LYPLA2		5SYN|6BJE	5SYN|6BJE	16.8965	-	15.7125	1.52	48.8279	24.65	H	E	O95372:K226-O95372:C171	15.7125	0	0	0	1	0	0
intra	O95373	K312	O95373	C113	IPO7	IPO7		-	-	-	-	39.0606	6.865	65.2195	30.985	H	H	O95373:K312-O95373:C113	39.0606	0	0	0	1	0	0
intra	O95373	K774	O95373	C736	IPO7	IPO7		-	-	-	-	10.3564	2.87	58.445	30.675	E	H	O95373:K774-O95373:C736	10.3564	0	0	0	2	0	0
intra	O95373	K162	O95373	C113	IPO7	IPO7		-	-	-	-	17.8395	3.6	59.2812	30.495	S	H	O95373:K162-O95373:C113	17.8395	1	0	0	0	0	0
inter	O95391	K358	P09651	C43	SLU7	HNRNPA1	0.5	-	-	-	-	50.2029	30.135	-	-	H	E	O95391:K358-P09651:C43	50.2029	1	0	0	0	0	0
intra	O95394	K259	O95394	C249	PGM3	PGM3		-	-	-	-	11.4205	1.625	67.1829	30.29	S	XX	O95394:K259-O95394:C249	11.4205	4	0	3	2	0	3
intra	O95394	K354	O95394	C348	PGM3	PGM3		-	-	-	-	13.649	2.075	22.2706	26.8	H	E	O95394:K354-O95394:C348	13.649	0	2	0	0	1	0
intra	O95433	K212	O95433	C301	AHSA1	AHSA1		1X53|7DMD|7DME	7DME|7DMD	4.96459	-	8.10215	0.965	41.6474	24.72	E	E	O95433:K212-O95433:C301	4.96459	1	0	1	1	0	3
intra	O95478	K180	O95478	C193	NSA2	NSA2		8FKR|8FKS|8FKT|8FKU|8FKV|8FKW|8FKX|8FKY|8FKZ|8FL0|8FL2|8FL3|8FL4|8FL6|8FL7|8FL9|8IDY|8IE3|8INE|8INF|8INK|8IPD|8IPX|8IPY|8IR1|8IR3	8FKY|8FKW|8FKT|8FKS|8IPY|8FL4|8IR3|8FL3|8FKX|8FKZ|8FKR|8IE3|8IR1|8FL2|8IPX|8FKU|8IPD|8FL0|8INK|8FKV	6.41671	-	13.5539	1.41	36.539	29.53	E	E	O95478:K180-O95478:C193	6.41671	3	0	2	3	0	3
intra	O95478	K201	O95478	C193	NSA2	NSA2		8FKR|8FKS|8FKT|8FKU|8FKV|8FKW|8FKX|8FKY|8FKZ|8FL0|8FL2|8FL3|8FL4|8FL6|8FL7|8FL9|8IDY|8IE3|8INE|8INF|8INK|8IPD|8IPX|8IPY|8IR1|8IR3	8FKY|8FKW|8FKT|8FKS|8IPY|8FL4|8IR3|8FL3|8FKX|8FKZ|8FKR|8IE3|8IR1|8FL2|8IPX|8FKU|8IPD|8FL0|8INK|8FKV	20.538	-	19.4707	3.74	34.7546	29.565	E	E	O95478:K201-O95478:C193	19.4707	0	0	0	2	0	0
intra	O95486	K910	O95486	C928	SEC24A	SEC24A		2NUP|2NUT|3EGD|3EGX|5VNE|5VNF|5VNG|5VNH|5VNI|5VNJ|5VNK|5VNL|5VNM|5VNN|5VNO	5VNK|5VNM|5VNJ|5VNG|3EGX|3EGD|5VNE|5VNN|2NUT|2NUP|5VNO|5VNH|5VNL|5VNF|5VNI	11.083	-	9.74785	1.685	74.2506	29.78	T	H	O95486:K910-O95486:C928	9.74785	0	0	0	0	0	2
intra	O95571	K66	O95571	C80	ETHE1	ETHE1		4CHL	4CHL	26.8154	35.8424	22.4695	2.115	31.5623	3.125	H	XX	O95571:K66-O95571:C80	22.4695	0	0	0	0	0	1
intra	O95571	K66	O95571	C98	ETHE1	ETHE1		4CHL	4CHL	12.9561	43.6959	13.3207	1.59	43.7067	4.73	H	XX	O95571:K66-O95571:C98	12.9561	0	2	0	0	0	0
intra	O95573	K58	O95573	C450	ACSL3	ACSL3		-	-	-	-	19.4329	4.505	48.9551	28.83	E	E	O95573:K58-O95573:C450	19.4329	0	1	2	1	0	3
intra	O95573	K58	O95573	C85	ACSL3	ACSL3		-	-	-	-	27.6882	5.735	78.4309	29.93	E	XX	O95573:K58-O95573:C85	27.6882	0	0	0	3	0	2
intra	O95573	K397	O95573	C450	ACSL3	ACSL3		-	-	-	-	23.3053	4.21	41.3558	28.215	H	E	O95573:K397-O95573:C450	23.3053	0	1	0	0	0	0
inter	O95626	K101	P39687	C87	ANP32D	ANP32A	0	-	-	-	-	32.4968	22.285	-	-	XX	XX	O95626:K101-P39687:C87	32.4968	0	0	0	3	0	2
inter	O95626	K110	P39687	C123	ANP32D	ANP32A	0	-	-	-	-	27.5552	20.785	-	-	G	S	O95626:K110-P39687:C123	27.5552	0	0	0	3	1	3
inter	O95626	K110	Q92688	C123	ANP32D	ANP32B	0	-	-	-	-	29.3639	23.025	-	-	G	S	O95626:K110-Q92688:C123	29.3639	0	0	0	3	1	3
inter	O95626	K101	P39687	C123	ANP32D	ANP32A	0	-	-	-	-	19.3007	21.26	-	-	XX	S	O95626:K101-P39687:C123	19.3007	0	0	0	4	0	3
inter	O95626	K101	Q92688	C123	ANP32D	ANP32B	0	-	-	-	-	21.4531	23.445	-	-	XX	S	O95626:K101-Q92688:C123	21.4531	0	0	0	3	0	3
intra	O95628	K134	O95628	C175	CNOT4	CNOT4		-	-	-	-	14.3555	2.09	70.6244	30.615	G	H	O95628:K134-O95628:C175	14.3555	0	2	1	0	0	2
intra	O95671	K13	O95671	C130	ASMTL	ASMTL		2P5X|6XI4|6XI5	6XI5|2P5X|6XI4	10.5465	60.2175	13.9229	2.67	55.5443	11.585	S	E	O95671:K13-O95671:C130	10.5465	0	0	1	0	0	3
intra	O95747	K110	O95747	C53	OXSR1	OXSR1		2VWI|3DAK|7OKW	2VWI|3DAK	34.5489	33.9738	32.2815	11.55	39.6958	27.68	T	XX	O95747:K110-O95747:C53	32.2815	0	0	0	1	0	0
intra	O95747	K110	O95747	C70	OXSR1	OXSR1		2VWI|3DAK|7OKW	2VWI|3DAK	37.4871	27.2478	38.0142	8.235	54.2607	28.975	T	XX	O95747:K110-O95747:C70	27.2478	1	0	0	0	0	0
intra	O95749	K17	O95749	C138	GGPS1	GGPS1		2Q80|6C56|6C57|6G31|6G32|6R4V	6G31|6R4V|6C57|2Q80|6C56	31.9281	22.1469	32.6153	3.72	21.8885	2.98	H	XX	O95749:K17-O95749:C138	21.8885	0	0	0	1	0	1
intra	O95749	K196	O95749	C205	GGPS1	GGPS1		2Q80|6C56|6C57|6G31|6G32|6R4V	6G31|6R4V|6C57|2Q80|6C56	9.34904	29.5811	8.2873	6.875	51.7261	19.31	XX	T	O95749:K196-O95749:C205	8.2873	0	0	0	1	0	0
inter	O95757	K479	P04406	C247	HSPA4L	GAPDH	0	-	-	-	-	94.783	29.665	-	-	E	E	O95757:K479-P04406:C247	94.783	0	0	0	0	0	1
inter	O95757	K481	P34932	C376	HSPA4L	HSPA4	0.695	-	-	-	-	64.2818	21.145	-	-	E	H	O95757:K481-P34932:C376	64.2818	0	0	0	1	0	0
inter	O95757	K481	Q92598	C376	HSPA4L	HSPH1	0.916	-	-	-	-	63.8547	21.305	-	-	E	H	O95757:K481-Q92598:C376	63.8547	0	0	0	1	0	0
inter	O95757	K481	P34932	C245	HSPA4L	HSPA4	0.695	-	-	-	-	70.519	18.905	-	-	E	H	O95757:K481-P34932:C245	70.519	0	0	0	1	0	0
inter	O95757	K356	P39687	C123	HSPA4L	ANP32A	0	-	-	-	-	30.5623	29.075	-	-	H	S	O95757:K356-P39687:C123	30.5623	0	0	0	1	0	0
inter	O95757	K356	Q92688	C123	HSPA4L	ANP32B	0	-	-	-	-	30.819	29.14	-	-	H	S	O95757:K356-Q92688:C123	30.819	0	0	0	1	0	0
intra	O95757	K558	O95757	C540	HSPA4L	HSPA4L		-	-	-	-	39.0428	28.91	107.938	31.185	XX	XX	O95757:K558-O95757:C540	39.0428	0	2	0	2	0	0
intra	O95757	K53	O95757	C34	HSPA4L	HSPA4L		-	-	-	-	15.734	1.8	33.8682	22.73	H	XX	O95757:K53-O95757:C34	15.734	0	0	0	2	0	2
intra	O95757	K479	O95757	C376	HSPA4L	HSPA4L		-	-	-	-	40.5435	3.965	92.4756	26.135	E	H	O95757:K479-O95757:C376	40.5435	0	0	0	1	0	0
intra	O95757	K573	O95757	C540	HSPA4L	HSPA4L		-	-	-	-	26.5018	29.375	122.66	31.29	XX	XX	O95757:K573-O95757:C540	26.5018	0	0	0	1	0	0
intra	O95757	K564	O95757	C540	HSPA4L	HSPA4L		-	-	-	-	32.3097	28.775	119.243	31.205	XX	XX	O95757:K564-O95757:C540	32.3097	0	0	0	2	0	0
intra	O95757	K481	O95757	C376	HSPA4L	HSPA4L		-	-	-	-	34.3452	3.235	86.2145	25.835	E	H	O95757:K481-O95757:C376	34.3452	0	0	0	1	0	0
intra	O95757	K53	O95757	C38	HSPA4L	HSPA4L		-	-	-	-	8.7297	1.335	35.8379	18.955	H	E	O95757:K53-O95757:C38	8.7297	0	4	0	0	0	0
intra	O95757	K539	O95757	C417	HSPA4L	HSPA4L		-	-	-	-	30.441	24.53	108.018	29.68	XX	E	O95757:K539-O95757:C417	30.441	1	0	0	0	0	0
intra	O95757	K528	O95757	C540	HSPA4L	HSPA4L		-	-	-	-	34.9424	26.525	119.451	31.425	XX	XX	O95757:K528-O95757:C540	34.9424	4	4	3	0	0	0
intra	O95757	K523	O95757	C540	HSPA4L	HSPA4L		-	-	-	-	40.7517	29.435	127.707	31.37	XX	XX	O95757:K523-O95757:C540	40.7517	0	2	0	0	0	0
intra	O95782	K299	O95782	C267	AP2A1	AP2A1		-	-	-	-	30.8214	4.72	74.9589	30.32	S	T	O95782:K299-O95782:C267	30.8214	0	1	0	1	0	0
intra	O95782	K299	O95782	C283	AP2A1	AP2A1		-	-	-	-	27.2713	4.12	87.1989	30.68	S	H	O95782:K299-O95782:C283	27.2713	1	0	0	1	0	0
intra	O95782	K620	O95782	C354	AP2A1	AP2A1		-	-	-	-	19.9901	12.145	59.8089	29.925	S	H	O95782:K620-O95782:C354	19.9901	0	0	0	0	0	1
intra	O95782	K894	O95782	C941	AP2A1	AP2A1		-	-	-	-	24.1031	4.185	96.1991	31.025	E	E	O95782:K894-O95782:C941	24.1031	0	0	0	0	0	1
intra	O95782	K810	O95782	C830	AP2A1	AP2A1		-	-	-	-	11.9631	3.52	59.8714	29.595	XX	E	O95782:K810-O95782:C830	11.9631	0	0	0	0	0	1
intra	O95782	K891	O95782	C941	AP2A1	AP2A1		-	-	-	-	16.4858	2.56	100.487	30.85	E	E	O95782:K891-O95782:C941	16.4858	0	0	0	1	0	0
intra	O95793	K448	O95793	C523	STAU1	STAU1		4DKK|6HTU|6SDW	-	-	-	22.3477	4.995	32.5472	25.06	H	E	O95793:K448-O95793:C523	22.3477	0	0	0	0	1	1
intra	O95793	K507	O95793	C523	STAU1	STAU1		4DKK|6HTU|6SDW	-	-	-	6.17939	1.885	20.3475	23.225	E	E	O95793:K507-O95793:C523	6.17939	1	0	0	0	0	0
intra	O95793	K507	O95793	C574	STAU1	STAU1		4DKK|6HTU|6SDW	-	-	-	54.9647	30.325	62.2094	30.93	E	XX	O95793:K507-O95793:C574	54.9647	0	1	0	0	0	0
intra	O95801	K227	O95801	C238	TTC4	TTC4		6HFO	6HFO	-	-	19.8575	15.32	63.7638	30.685	H	B	O95801:K227-O95801:C238	19.8575	0	2	0	0	0	0
intra	O95816	K111	O95816	C142	BAG2	BAG2		-	-	-	-	14.4933	3.29	52.2504	13.08	H	H	O95816:K111-O95816:C142	14.4933	4	0	2	2	0	3
intra	O95816	K195	O95816	C142	BAG2	BAG2		-	-	-	-	37.2248	22.27	66.2062	26.735	H	H	O95816:K195-O95816:C142	37.2248	3	0	3	2	0	0
intra	O95816	K200	O95816	C142	BAG2	BAG2		-	-	-	-	43.5508	27.32	74.1443	29	H	H	O95816:K200-O95816:C142	43.5508	2	0	1	2	0	2
intra	O95816	K186	O95816	C142	BAG2	BAG2		-	-	-	-	23.2843	9.925	59.9449	19.455	H	H	O95816:K186-O95816:C142	23.2843	0	0	0	1	0	0
intra	O95816	K9	O95816	C142	BAG2	BAG2		-	-	-	-	79.5524	28.405	58.6746	27.65	XX	H	O95816:K9-O95816:C142	58.6746	0	0	0	1	0	0
intra	O95825	K238	O95825	C177	CRYZL1	CRYZL1		7ND2|8A3O	7ND2|8A3O	15.7484	49.6172	15.1099	8.205	52.0014	18.685	G	S	O95825:K238-O95825:C177	15.1099	0	1	0	0	1	0
inter	O95831	K518	P00338	C163	AIFM1	LDHA	0	-	-	-	-	49.2678	30.47	-	-	H	T	O95831:K518-P00338:C163	49.2678	4	2	1	2	0	0
inter	O95831	K518	P07195	C164	AIFM1	LDHB	0	-	-	-	-	49.6	30.515	-	-	H	T	O95831:K518-P07195:C164	49.6	4	2	1	2	0	0
inter	O95831	K518	Q6ZMR3	C163	AIFM1	LDHAL6A	0	-	-	-	-	45.5413	30.305	-	-	H	T	O95831:K518-Q6ZMR3:C163	45.5413	1	0	0	2	0	0
inter	O95831	K593	P00338	C163	AIFM1	LDHA	0	-	-	-	-	29.2325	29.42	-	-	H	T	O95831:K593-P00338:C163	29.2325	0	0	0	0	0	1
inter	O95831	K593	P07864	C163	AIFM1	LDHC	0	-	-	-	-	31.939	29.365	-	-	H	T	O95831:K593-P07864:C163	31.939	0	0	0	0	0	1
inter	O95831	K593	Q6ZMR3	C163	AIFM1	LDHAL6A	0	-	-	-	-	25.6796	28.775	-	-	H	T	O95831:K593-Q6ZMR3:C163	25.6796	0	0	0	0	0	1
inter	O95831	K593	P07195	C164	AIFM1	LDHB	0	-	-	-	-	28.926	29.34	-	-	H	T	O95831:K593-P07195:C164	28.926	0	0	0	0	0	1
inter	O95831	K13	P62249	C25	AIFM1	RPS16	0	-	-	-	-	83.1647	30.79	-	-	XX	E	O95831:K13-P62249:C25	83.1647	0	0	0	1	0	0
inter	O95831	K518	P07864	C163	AIFM1	LDHC	0	-	-	-	-	54.9151	30.725	-	-	H	T	O95831:K518-P07864:C163	54.9151	0	0	0	2	0	0
intra	O95831	K244	O95831	C256	AIFM1	AIFM1		1M6I|4BUR|4BV6|4FDC|4LII|5FMH|5FS6|5FS7|5FS8|5FS9|5KVH|5KVI|8D3E|8D3G|8D3H|8D3I|8D3J|8D3K|8D3N|8D3O	4FDC|5KVH|5FS7|5FS8|5FS9|5FS6|1M6I|5FMH|4LII|4BUR|4BV6|5KVI	13.0576	34.9772	11.506	1.415	30.4052	5.365	E	E	O95831:K244-O95831:C256	11.506	1	0	0	2	1	1
intra	O95831	K362	O95831	C317	AIFM1	AIFM1		1M6I|4BUR|4BV6|4FDC|4LII|5FMH|5FS6|5FS7|5FS8|5FS9|5KVH|5KVI|8D3E|8D3G|8D3H|8D3I|8D3J|8D3K|8D3N|8D3O	4FDC|5KVH|5FS7|5FS8|5FS9|5FS6|1M6I|5FMH|4LII|4BUR|4BV6|5KVI	10.5544	76.4748	6.56294	1.375	74.4642	9.18	E	H	O95831:K362-O95831:C317	6.56294	0	0	0	0	0	1
intra	O95831	K388	O95831	C317	AIFM1	AIFM1		1M6I|4BUR|4BV6|4FDC|4LII|5FMH|5FS6|5FS7|5FS8|5FS9|5KVH|5KVI|8D3E|8D3G|8D3H|8D3I|8D3J|8D3K|8D3N|8D3O	4FDC|5KVH|5FS7|5FS8|5FS9|5FS6|1M6I|5FMH|4LII|4BUR|4BV6|5KVI	22.2092	72.8098	20.2218	2.52	68.6856	10.515	E	H	O95831:K388-O95831:C317	20.2218	0	0	0	0	0	2
intra	O95831	K518	O95831	C256	AIFM1	AIFM1		1M6I|4BUR|4BV6|4FDC|4LII|5FMH|5FS6|5FS7|5FS8|5FS9|5KVH|5KVI|8D3E|8D3G|8D3H|8D3I|8D3J|8D3K|8D3N|8D3O	4FDC|5KVH|5FS7|5FS8|5FS9|5FS6|1M6I|5FMH|4LII|4BUR|4BV6|5KVI	39.1198	-	40.2526	12.69	48.9806	14.91	H	E	O95831:K518-O95831:C256	39.1198	0	0	0	1	0	0
intra	O95831	K362	O95831	C256	AIFM1	AIFM1		1M6I|4BUR|4BV6|4FDC|4LII|5FMH|5FS6|5FS7|5FS8|5FS9|5KVH|5KVI|8D3E|8D3G|8D3H|8D3I|8D3J|8D3K|8D3N|8D3O	4FDC|5KVH|5FS7|5FS8|5FS9|5FS6|1M6I|5FMH|4LII|4BUR|4BV6|5KVI	46.0765	59.4507	47.9829	3.685	59.5675	7.27	E	E	O95831:K362-O95831:C256	46.0765	0	0	0	1	0	0
intra	O95831	K109	O95831	C317	AIFM1	AIFM1		1M6I|4BUR|4BV6|4FDC|4LII|5FMH|5FS6|5FS7|5FS8|5FS9|5KVH|5KVI|8D3E|8D3G|8D3H|8D3I|8D3J|8D3K|8D3N|8D3O	4FDC|5KVH|5FS7|5FS8|5FS9|5FS6|1M6I|5FMH|4LII|4BUR|4BV6|5KVI	-	-	45.3693	27.88	99.2915	28.145	H	H	O95831:K109-O95831:C317	45.3693	0	0	0	0	0	1
intra	O95831	K231	O95831	C256	AIFM1	AIFM1		1M6I|4BUR|4BV6|4FDC|4LII|5FMH|5FS6|5FS7|5FS8|5FS9|5KVH|5KVI|8D3E|8D3G|8D3H|8D3I|8D3J|8D3K|8D3N|8D3O	4FDC|5KVH|5FS7|5FS8|5FS9|5FS6|1M6I|5FMH|4LII|4BUR|4BV6|5KVI	16.2353	40.3522	21.6411	1.72	42.183	6.275	XX	E	O95831:K231-O95831:C256	16.2353	0	0	0	0	0	2
intra	O95831	K109	O95831	C256	AIFM1	AIFM1		1M6I|4BUR|4BV6|4FDC|4LII|5FMH|5FS6|5FS7|5FS8|5FS9|5KVH|5KVI|8D3E|8D3G|8D3H|8D3I|8D3J|8D3K|8D3N|8D3O	4FDC|5KVH|5FS7|5FS8|5FS9|5FS6|1M6I|5FMH|4LII|4BUR|4BV6|5KVI	-	-	48.325	27.625	67.8413	29.01	H	E	O95831:K109-O95831:C256	48.325	0	0	0	1	0	0
intra	O95831	K112	O95831	C256	AIFM1	AIFM1		1M6I|4BUR|4BV6|4FDC|4LII|5FMH|5FS6|5FS7|5FS8|5FS9|5KVH|5KVI|8D3E|8D3G|8D3H|8D3I|8D3J|8D3K|8D3N|8D3O	4FDC|5KVH|5FS7|5FS8|5FS9|5FS6|1M6I|5FMH|4LII|4BUR|4BV6|5KVI	-	-	47.3548	26.475	67.6206	27.375	H	E	O95831:K112-O95831:C256	47.3548	0	0	0	1	0	0
intra	O95861	K189	O95861	C206	BPNT1	BPNT1		2WEF	2WEF	17.2752	-	21.3215	1.77	67.2872	29.53	XX	H	O95861:K189-O95861:C206	17.2752	4	2	3	4	0	3
intra	O95861	K189	O95861	C243	BPNT1	BPNT1		2WEF	2WEF	26.5803	-	29.9838	3.88	55.5765	28.495	XX	XX	O95861:K189-O95861:C243	26.5803	1	0	0	2	0	3
intra	O95861	K189	O95861	C59	BPNT1	BPNT1		2WEF	2WEF	40.9062	-	40.5817	4.005	40.3652	28.85	XX	H	O95861:K189-O95861:C59	40.3652	0	0	0	0	0	2
intra	O95861	K274	O95861	C243	BPNT1	BPNT1		2WEF	2WEF	17.1065	-	18.5303	2.28	56.7304	27.445	T	XX	O95861:K274-O95861:C243	17.1065	0	0	0	0	0	1
intra	O95864	K398	O95864	C407	FADS2	FADS2		-	-	-	-	14.959	1.42	82.6848	28.465	H	H	O95864:K398-O95864:C407	14.959	0	0	0	0	0	1
intra	O95865	K51	O95865	C11	DDAH2	DDAH2		-	-	-	-	18.8041	1.975	63.2885	23.905	H	E	O95865:K51-O95865:C11	18.8041	2	0	2	0	0	3
inter	O95983	K109	Q13330	C229	MBD3	MTA1	0.993	-	-	-	-	6.07806	19.115	-	-	G	XX	O95983:K109-Q13330:C229	6.07806	1	0	0	0	0	0
intra	O96011	K43	O96011	C25	PEX11B	PEX11B		-	-	-	-	13.4293	2.125	35.164	5.07	H	H	O96011:K43-O96011:C25	13.4293	0	0	1	0	0	0
intra	O96028	K309	O96028	C294	NSD2	NSD2		5LSU|5VC8|6UE6|6XCG|7CRO|7E8D|7LMT|7MDN|7VLN	7CRO|5LSU|5VC8|7MDN|7VLN|7LMT|6UE6|7E8D|6XCG	9.8868	29.1919	13.3812	3.665	51.4471	30.035	H	H	O96028:K309-O96028:C294	9.8868	2	0	0	0	0	0
inter	P00338	K118	P07195	C164	LDHA	LDHB	0	-	-	-	-	44.0359	10.125	-	-	H	T	P00338:K118-P07195:C164	44.0359	0	1	0	3	0	3
inter	P00338	K14	P07195	C164	LDHA	LDHB	0	-	-	-	-	39.6098	14.735	-	-	XX	T	P00338:K14-P07195:C164	39.6098	2	2	2	3	0	3
inter	P00338	K155	P07195	C164	LDHA	LDHB	0.98	-	-	-	-	50.9096	12.5	-	-	G	T	P00338:K155-P07195:C164	50.9096	2	4	3	3	0	1
inter	P00338	K155	Q6ZMR3	C163	LDHA	LDHAL6A	0.606	-	-	-	-	50.7966	12.705	-	-	G	T	P00338:K155-Q6ZMR3:C163	50.7966	0	1	0	1	0	0
inter	P00338	K222	P07195	C164	LDHA	LDHB	0	-	-	-	-	57.636	15.255	-	-	T	T	P00338:K222-P07195:C164	57.636	4	5	3	2	0	3
inter	P00338	K222	P07864	C163	LDHA	LDHC	0.985	-	-	-	-	57.5486	15.655	-	-	T	T	P00338:K222-P07864:C163	57.5486	0	0	1	2	0	3
inter	P00338	K222	Q6ZMR3	C163	LDHA	LDHAL6A	0.606	-	-	-	-	57.5216	16.72	-	-	T	T	P00338:K222-Q6ZMR3:C163	57.5216	2	0	0	2	0	3
inter	P00338	K228	P07195	C164	LDHA	LDHB	0	-	-	-	-	49.5168	12.82	-	-	H	T	P00338:K228-P07195:C164	49.5168	0	0	1	2	0	0
inter	P00338	K228	P07864	C163	LDHA	LDHC	0.985	-	-	-	-	49.6059	12.38	-	-	H	T	P00338:K228-P07864:C163	49.6059	0	0	1	1	0	0
inter	P00338	K232	P07195	C164	LDHA	LDHB	0	-	-	-	-	46.1352	11.77	-	-	H	T	P00338:K232-P07195:C164	46.1352	4	5	3	3	0	3
inter	P00338	K243	P07195	C164	LDHA	LDHB	0	-	-	-	-	34.4693	9.68	-	-	H	T	P00338:K243-P07195:C164	34.4693	4	6	3	2	0	3
inter	P00338	K243	P07864	C163	LDHA	LDHC	0.895	-	-	-	-	34.3815	9.21	-	-	H	T	P00338:K243-P07864:C163	34.3815	0	1	0	2	0	3
inter	P00338	K243	Q6ZMR3	C163	LDHA	LDHAL6A	0.606	-	-	-	-	34.3028	10.38	-	-	H	T	P00338:K243-Q6ZMR3:C163	34.3028	0	0	2	2	0	3
inter	P00338	K278	P07195	C164	LDHA	LDHB	0.98	-	-	-	-	53.908	12.84	-	-	T	T	P00338:K278-P07195:C164	53.908	3	0	3	3	0	3
inter	P00338	K278	Q6ZMR3	C163	LDHA	LDHAL6A	0.606	-	-	-	-	53.7242	13.08	-	-	T	T	P00338:K278-Q6ZMR3:C163	53.7242	1	0	1	3	0	3
inter	P00338	K76	P07195	C164	LDHA	LDHB	0.98	-	-	-	-	24.6532	10.24	-	-	E	T	P00338:K76-P07195:C164	24.6532	1	3	2	1	0	3
inter	P00338	K81	P07195	C164	LDHA	LDHB	0	-	-	-	-	31.5772	9.685	-	-	S	T	P00338:K81-P07195:C164	31.5772	4	6	3	2	0	3
inter	P00338	K81	P07864	C163	LDHA	LDHC	0.895	-	-	-	-	31.6636	9.415	-	-	S	T	P00338:K81-P07864:C163	31.6636	0	1	0	2	0	3
inter	P00338	K81	Q6ZMR3	C163	LDHA	LDHAL6A	0.799	-	-	-	-	31.3858	10.45	-	-	S	T	P00338:K81-Q6ZMR3:C163	31.3858	0	0	1	2	0	3
inter	P00338	K76	P07864	C163	LDHA	LDHC	0.985	-	-	-	-	24.9505	8.6	-	-	E	T	P00338:K76-P07864:C163	24.9505	0	0	0	1	0	3
inter	P00338	K76	Q6ZMR3	C163	LDHA	LDHAL6A	0.799	-	-	-	-	24.847	10.135	-	-	E	T	P00338:K76-Q6ZMR3:C163	24.847	0	0	0	1	0	3
inter	P00338	K318	P07195	C164	LDHA	LDHB	0	-	-	-	-	57.8834	12.415	-	-	H	T	P00338:K318-P07195:C164	57.8834	0	0	0	2	0	1
inter	P00338	K5	P07195	C164	LDHA	LDHB	0	-	-	-	-	29.661	8.495	-	-	H	T	P00338:K5-P07195:C164	29.661	0	0	0	0	0	1
inter	P00338	K5	Q6ZMR3	C163	LDHA	LDHAL6A	0.799	-	-	-	-	29.7377	8.75	-	-	H	T	P00338:K5-Q6ZMR3:C163	29.7377	0	0	0	0	0	1
inter	P00338	K5	P07864	C163	LDHA	LDHC	0.985	-	-	-	-	29.702	8.07	-	-	H	T	P00338:K5-P07864:C163	29.702	0	0	0	0	0	1
inter	P00338	K118	P07864	C163	LDHA	LDHC	0.985	-	-	-	-	44.1654	9.21	-	-	H	T	P00338:K118-P07864:C163	44.1654	0	0	0	2	0	3
inter	P00338	K118	Q6ZMR3	C163	LDHA	LDHAL6A	0.799	-	-	-	-	43.7976	10.26	-	-	H	T	P00338:K118-Q6ZMR3:C163	43.7976	0	0	0	3	0	3
inter	P00338	K278	P07864	C163	LDHA	LDHC	0.985	-	-	-	-	54.0148	11.62	-	-	T	T	P00338:K278-P07864:C163	54.0148	0	0	0	3	0	3
inter	P00338	K232	Q6ZMR3	C163	LDHA	LDHAL6A	0.799	-	-	-	-	45.9886	12.385	-	-	H	T	P00338:K232-Q6ZMR3:C163	45.9886	0	0	0	3	0	3
inter	P00338	K232	P07864	C163	LDHA	LDHC	0.985	-	-	-	-	46.1753	10.86	-	-	H	T	P00338:K232-P07864:C163	46.1753	0	0	0	3	0	3
inter	P00338	K90	P07195	C164	LDHA	LDHB	0	-	-	-	-	36.8715	10.235	-	-	S	T	P00338:K90-P07195:C164	36.8715	0	0	0	0	0	2
inter	P00338	K90	P07864	C163	LDHA	LDHC	0.985	-	-	-	-	37.0417	9.47	-	-	S	T	P00338:K90-P07864:C163	37.0417	0	0	0	0	0	2
inter	P00338	K90	Q6ZMR3	C163	LDHA	LDHAL6A	0.799	-	-	-	-	36.8539	10.395	-	-	S	T	P00338:K90-Q6ZMR3:C163	36.8539	0	0	0	0	0	2
inter	P00338	K14	Q6ZMR3	C163	LDHA	LDHAL6A	0.799	-	-	-	-	39.6642	14.32	-	-	XX	T	P00338:K14-Q6ZMR3:C163	39.6642	0	0	0	3	0	3
inter	P00338	K14	P07864	C163	LDHA	LDHC	0.985	-	-	-	-	39.5505	13.605	-	-	XX	T	P00338:K14-P07864:C163	39.5505	0	0	0	3	0	3
inter	P00338	K155	P07864	C163	LDHA	LDHC	0.985	-	-	-	-	51.041	11.23	-	-	G	T	P00338:K155-P07864:C163	51.041	0	0	0	1	0	0
inter	P00338	K228	Q6ZMR3	C163	LDHA	LDHAL6A	0.799	-	-	-	-	49.5198	13.68	-	-	H	T	P00338:K228-Q6ZMR3:C163	49.5198	0	0	0	1	0	0
inter	P00338	K318	P07864	C163	LDHA	LDHC	0.985	-	-	-	-	57.9092	11.54	-	-	H	T	P00338:K318-P07864:C163	57.9092	0	0	0	2	0	0
inter	P00338	K318	Q6ZMR3	C163	LDHA	LDHAL6A	0.799	-	-	-	-	57.7008	12.785	-	-	H	T	P00338:K318-Q6ZMR3:C163	57.7008	0	0	0	2	0	0
inter	P00338	K126	P07195	C164	LDHA	LDHB	0	-	-	-	-	44.4761	9.815	-	-	H	T	P00338:K126-P07195:C164	44.4761	0	0	0	1	0	0
inter	P00338	K59	P07195	C164	LDHA	LDHB	0.98	-	-	-	-	26.7859	8.565	-	-	H	T	P00338:K59-P07195:C164	26.7859	0	4	2	0	0	0
inter	P00338	K59	Q6ZMR3	C163	LDHA	LDHAL6A	0.606	-	-	-	-	26.544	8.6	-	-	H	T	P00338:K59-Q6ZMR3:C163	26.544	0	0	2	0	0	0
inter	P00338	K59	P07864	C163	LDHA	LDHC	0.895	-	-	-	-	26.8082	7.61	-	-	H	T	P00338:K59-P07864:C163	26.8082	0	1	0	0	0	0
intra	P00338	K118	P00338	C163	LDHA	LDHA		1I10|4AJP|4JNK|4L4R|4L4S|4M49|4OJN|4OKN|4QO7|4QO8|4QSM|4QT0|4R68|4R69|4RLS|4ZVV|5IXS|5IXY|5W8H|5W8I|5W8J|5W8K|5W8L|5ZJD|5ZJE|5ZJF|6BAD|6BAG|6BAX|6BAZ|6BB0|6BB1|6BB2|6BB3|6MV8|6MVA|6Q0D|6Q13|6SBU|6SBV|6ZZR|7M2N	6SBU|4QT0|4OKN|6SBV|4OJN|4QSM|6ZZR	24.0849	45.2604	17.4482	2.28	44.3399	6.78	H	T	P00338:K118-P00338:C163	17.4482	0	1	0	3	0	3
intra	P00338	K126	P00338	C163	LDHA	LDHA		1I10|4AJP|4JNK|4L4R|4L4S|4M49|4OJN|4OKN|4QO7|4QO8|4QSM|4QT0|4R68|4R69|4RLS|4ZVV|5IXS|5IXY|5W8H|5W8I|5W8J|5W8K|5W8L|5ZJD|5ZJE|5ZJF|6BAD|6BAG|6BAX|6BAZ|6BB0|6BB1|6BB2|6BB3|6MV8|6MVA|6Q0D|6Q13|6SBU|6SBV|6ZZR|7M2N	6SBU|4QT0|4OKN|6SBV|4OJN|4QSM|6ZZR	28.4544	42.9712	21.7415	2.37	44.8225	6.15	H	T	P00338:K126-P00338:C163	21.7415	0	1	0	2	0	2
intra	P00338	K14	P00338	C163	LDHA	LDHA		1I10|4AJP|4JNK|4L4R|4L4S|4M49|4OJN|4OKN|4QO7|4QO8|4QSM|4QT0|4R68|4R69|4RLS|4ZVV|5IXS|5IXY|5W8H|5W8I|5W8J|5W8K|5W8L|5ZJD|5ZJE|5ZJF|6BAD|6BAG|6BAX|6BAZ|6BB0|6BB1|6BB2|6BB3|6MV8|6MVA|6Q0D|6Q13|6SBU|6SBV|6ZZR|7M2N	6SBU|4QT0|4OKN|6SBV|4OJN|4QSM|6ZZR	44.2172	24.1103	44.8055	10.365	39.7677	11.34	XX	T	P00338:K14-P00338:C163	24.1103	2	2	2	3	0	3
intra	P00338	K14	P00338	C35	LDHA	LDHA		1I10|4AJP|4JNK|4L4R|4L4S|4M49|4OJN|4OKN|4QO7|4QO8|4QSM|4QT0|4R68|4R69|4RLS|4ZVV|5IXS|5IXY|5W8H|5W8I|5W8J|5W8K|5W8L|5ZJD|5ZJE|5ZJF|6BAD|6BAG|6BAX|6BAZ|6BB0|6BB1|6BB2|6BB3|6MV8|6MVA|6Q0D|6Q13|6SBU|6SBV|6ZZR|7M2N	6SBU|4QT0|4OKN|6SBV|4OJN|4QSM|6ZZR	31.4184	28.2019	37.1247	7.385	39.2233	10.2	XX	H	P00338:K14-P00338:C35	28.2019	3	0	3	0	0	3
intra	P00338	K155	P00338	C163	LDHA	LDHA		1I10|4AJP|4JNK|4L4R|4L4S|4M49|4OJN|4OKN|4QO7|4QO8|4QSM|4QT0|4R68|4R69|4RLS|4ZVV|5IXS|5IXY|5W8H|5W8I|5W8J|5W8K|5W8L|5ZJD|5ZJE|5ZJF|6BAD|6BAG|6BAX|6BAZ|6BB0|6BB1|6BB2|6BB3|6MV8|6MVA|6Q0D|6Q13|6SBU|6SBV|6ZZR|7M2N	6SBU|4QT0|4OKN|6SBV|4OJN|4QSM|6ZZR	17.3114	39.8809	17.9918	1.985	51.2064	7.955	G	T	P00338:K155-P00338:C163	17.3114	2	4	3	4	0	1
intra	P00338	K222	P00338	C163	LDHA	LDHA		1I10|4AJP|4JNK|4L4R|4L4S|4M49|4OJN|4OKN|4QO7|4QO8|4QSM|4QT0|4R68|4R69|4RLS|4ZVV|5IXS|5IXY|5W8H|5W8I|5W8J|5W8K|5W8L|5ZJD|5ZJE|5ZJF|6BAD|6BAG|6BAX|6BAZ|6BB0|6BB1|6BB2|6BB3|6MV8|6MVA|6Q0D|6Q13|6SBU|6SBV|6ZZR|7M2N	6SBU|4QT0|4OKN|6SBV|4OJN|4QSM|6ZZR	26.0582	37.5426	26.7566	4.32	57.8093	11.1	T	T	P00338:K222-P00338:C163	26.0582	4	6	3	2	0	3
intra	P00338	K228	P00338	C163	LDHA	LDHA		1I10|4AJP|4JNK|4L4R|4L4S|4M49|4OJN|4OKN|4QO7|4QO8|4QSM|4QT0|4R68|4R69|4RLS|4ZVV|5IXS|5IXY|5W8H|5W8I|5W8J|5W8K|5W8L|5ZJD|5ZJE|5ZJF|6BAD|6BAG|6BAX|6BAZ|6BB0|6BB1|6BB2|6BB3|6MV8|6MVA|6Q0D|6Q13|6SBU|6SBV|6ZZR|7M2N	6SBU|4QT0|4OKN|6SBV|4OJN|4QSM|6ZZR	16.7336	34.1152	22.9331	2.735	49.7297	8.945	H	T	P00338:K228-P00338:C163	16.7336	0	0	1	2	0	0
intra	P00338	K232	P00338	C131	LDHA	LDHA		1I10|4AJP|4JNK|4L4R|4L4S|4M49|4OJN|4OKN|4QO7|4QO8|4QSM|4QT0|4R68|4R69|4RLS|4ZVV|5IXS|5IXY|5W8H|5W8I|5W8J|5W8K|5W8L|5ZJD|5ZJE|5ZJF|6BAD|6BAG|6BAX|6BAZ|6BB0|6BB1|6BB2|6BB3|6MV8|6MVA|6Q0D|6Q13|6SBU|6SBV|6ZZR|7M2N	6SBU|4QT0|4OKN|6SBV|4OJN|4QSM|6ZZR	35.4213	39.6461	37.6086	3.7	41.2726	6.51	H	XX	P00338:K232-P00338:C131	35.4213	0	0	1	1	0	2
intra	P00338	K232	P00338	C163	LDHA	LDHA		1I10|4AJP|4JNK|4L4R|4L4S|4M49|4OJN|4OKN|4QO7|4QO8|4QSM|4QT0|4R68|4R69|4RLS|4ZVV|5IXS|5IXY|5W8H|5W8I|5W8J|5W8K|5W8L|5ZJD|5ZJE|5ZJF|6BAD|6BAG|6BAX|6BAZ|6BB0|6BB1|6BB2|6BB3|6MV8|6MVA|6Q0D|6Q13|6SBU|6SBV|6ZZR|7M2N	6SBU|4QT0|4OKN|6SBV|4OJN|4QSM|6ZZR	13.7931	36.6874	15.893	2.12	46.2773	7.595	H	T	P00338:K232-P00338:C163	13.7931	4	5	3	3	0	3
intra	P00338	K232	P00338	C293	LDHA	LDHA		1I10|4AJP|4JNK|4L4R|4L4S|4M49|4OJN|4OKN|4QO7|4QO8|4QSM|4QT0|4R68|4R69|4RLS|4ZVV|5IXS|5IXY|5W8H|5W8I|5W8J|5W8K|5W8L|5ZJD|5ZJE|5ZJF|6BAD|6BAG|6BAX|6BAZ|6BB0|6BB1|6BB2|6BB3|6MV8|6MVA|6Q0D|6Q13|6SBU|6SBV|6ZZR|7M2N	6SBU|4QT0|4OKN|6SBV|4OJN|4QSM|6ZZR	23.717	29.2198	17.8788	2.935	51.8399	7.945	H	E	P00338:K232-P00338:C293	17.8788	0	0	1	0	0	1
intra	P00338	K243	P00338	C131	LDHA	LDHA		1I10|4AJP|4JNK|4L4R|4L4S|4M49|4OJN|4OKN|4QO7|4QO8|4QSM|4QT0|4R68|4R69|4RLS|4ZVV|5IXS|5IXY|5W8H|5W8I|5W8J|5W8K|5W8L|5ZJD|5ZJE|5ZJF|6BAD|6BAG|6BAX|6BAZ|6BB0|6BB1|6BB2|6BB3|6MV8|6MVA|6Q0D|6Q13|6SBU|6SBV|6ZZR|7M2N	6SBU|4QT0|4OKN|6SBV|4OJN|4QSM|6ZZR	35.3071	33.5763	35.6164	3.25	36.3975	5.29	H	XX	P00338:K243-P00338:C131	33.5763	0	0	1	1	0	1
intra	P00338	K243	P00338	C163	LDHA	LDHA		1I10|4AJP|4JNK|4L4R|4L4S|4M49|4OJN|4OKN|4QO7|4QO8|4QSM|4QT0|4R68|4R69|4RLS|4ZVV|5IXS|5IXY|5W8H|5W8I|5W8J|5W8K|5W8L|5ZJD|5ZJE|5ZJF|6BAD|6BAG|6BAX|6BAZ|6BB0|6BB1|6BB2|6BB3|6MV8|6MVA|6Q0D|6Q13|6SBU|6SBV|6ZZR|7M2N	6SBU|4QT0|4OKN|6SBV|4OJN|4QSM|6ZZR	20.7363	36.8368	18.8024	2.345	34.6652	6.415	H	T	P00338:K243-P00338:C163	18.8024	4	6	3	2	0	3
intra	P00338	K278	P00338	C131	LDHA	LDHA		1I10|4AJP|4JNK|4L4R|4L4S|4M49|4OJN|4OKN|4QO7|4QO8|4QSM|4QT0|4R68|4R69|4RLS|4ZVV|5IXS|5IXY|5W8H|5W8I|5W8J|5W8K|5W8L|5ZJD|5ZJE|5ZJF|6BAD|6BAG|6BAX|6BAZ|6BB0|6BB1|6BB2|6BB3|6MV8|6MVA|6Q0D|6Q13|6SBU|6SBV|6ZZR|7M2N	6SBU|4QT0|4OKN|6SBV|4OJN|4QSM|6ZZR	22.8794	42.3149	22.5335	3.1	56.1571	8.015	T	XX	P00338:K278-P00338:C131	22.5335	0	0	1	2	0	0
intra	P00338	K278	P00338	C163	LDHA	LDHA		1I10|4AJP|4JNK|4L4R|4L4S|4M49|4OJN|4OKN|4QO7|4QO8|4QSM|4QT0|4R68|4R69|4RLS|4ZVV|5IXS|5IXY|5W8H|5W8I|5W8J|5W8K|5W8L|5ZJD|5ZJE|5ZJF|6BAD|6BAG|6BAX|6BAZ|6BB0|6BB1|6BB2|6BB3|6MV8|6MVA|6Q0D|6Q13|6SBU|6SBV|6ZZR|7M2N	6SBU|4QT0|4OKN|6SBV|4OJN|4QSM|6ZZR	17.6543	41.4135	12.7402	2.36	54.2358	8.575	T	T	P00338:K278-P00338:C163	12.7402	3	0	3	3	1	3
intra	P00338	K278	P00338	C293	LDHA	LDHA		1I10|4AJP|4JNK|4L4R|4L4S|4M49|4OJN|4OKN|4QO7|4QO8|4QSM|4QT0|4R68|4R69|4RLS|4ZVV|5IXS|5IXY|5W8H|5W8I|5W8J|5W8K|5W8L|5ZJD|5ZJE|5ZJF|6BAD|6BAG|6BAX|6BAZ|6BB0|6BB1|6BB2|6BB3|6MV8|6MVA|6Q0D|6Q13|6SBU|6SBV|6ZZR|7M2N	6SBU|4QT0|4OKN|6SBV|4OJN|4QSM|6ZZR	14.328	40.6774	10.6592	2.27	58.2458	9.36	T	E	P00338:K278-P00338:C293	10.6592	2	0	3	4	0	3
intra	P00338	K76	P00338	C163	LDHA	LDHA		1I10|4AJP|4JNK|4L4R|4L4S|4M49|4OJN|4OKN|4QO7|4QO8|4QSM|4QT0|4R68|4R69|4RLS|4ZVV|5IXS|5IXY|5W8H|5W8I|5W8J|5W8K|5W8L|5ZJD|5ZJE|5ZJF|6BAD|6BAG|6BAX|6BAZ|6BB0|6BB1|6BB2|6BB3|6MV8|6MVA|6Q0D|6Q13|6SBU|6SBV|6ZZR|7M2N	6SBU|4QT0|4OKN|6SBV|4OJN|4QSM|6ZZR	30.9956	23.462	30.5247	3.87	24.9746	6.34	E	T	P00338:K76-P00338:C163	23.462	1	3	2	1	0	3
intra	P00338	K81	P00338	C163	LDHA	LDHA		1I10|4AJP|4JNK|4L4R|4L4S|4M49|4OJN|4OKN|4QO7|4QO8|4QSM|4QT0|4R68|4R69|4RLS|4ZVV|5IXS|5IXY|5W8H|5W8I|5W8J|5W8K|5W8L|5ZJD|5ZJE|5ZJF|6BAD|6BAG|6BAX|6BAZ|6BB0|6BB1|6BB2|6BB3|6MV8|6MVA|6Q0D|6Q13|6SBU|6SBV|6ZZR|7M2N	6SBU|4QT0|4OKN|6SBV|4OJN|4QSM|6ZZR	29.835	32.3128	27.4127	4.02	31.9801	6.025	S	T	P00338:K81-P00338:C163	27.4127	4	6	3	2	0	3
intra	P00338	K318	P00338	C163	LDHA	LDHA		1I10|4AJP|4JNK|4L4R|4L4S|4M49|4OJN|4OKN|4QO7|4QO8|4QSM|4QT0|4R68|4R69|4RLS|4ZVV|5IXS|5IXY|5W8H|5W8I|5W8J|5W8K|5W8L|5ZJD|5ZJE|5ZJF|6BAD|6BAG|6BAX|6BAZ|6BB0|6BB1|6BB2|6BB3|6MV8|6MVA|6Q0D|6Q13|6SBU|6SBV|6ZZR|7M2N	6SBU|4QT0|4OKN|6SBV|4OJN|4QSM|6ZZR	16.1438	42.7269	16.099	2.155	58.0696	8.465	H	T	P00338:K318-P00338:C163	16.099	0	0	0	2	0	1
intra	P00338	K81	P00338	C35	LDHA	LDHA		1I10|4AJP|4JNK|4L4R|4L4S|4M49|4OJN|4OKN|4QO7|4QO8|4QSM|4QT0|4R68|4R69|4RLS|4ZVV|5IXS|5IXY|5W8H|5W8I|5W8J|5W8K|5W8L|5ZJD|5ZJE|5ZJF|6BAD|6BAG|6BAX|6BAZ|6BB0|6BB1|6BB2|6BB3|6MV8|6MVA|6Q0D|6Q13|6SBU|6SBV|6ZZR|7M2N	6SBU|4QT0|4OKN|6SBV|4OJN|4QSM|6ZZR	18.3237	28.2426	18.0936	2.19	23.2559	5.13	S	H	P00338:K81-P00338:C35	18.0936	3	0	3	0	0	0
intra	P00338	K59	P00338	C35	LDHA	LDHA		1I10|4AJP|4JNK|4L4R|4L4S|4M49|4OJN|4OKN|4QO7|4QO8|4QSM|4QT0|4R68|4R69|4RLS|4ZVV|5IXS|5IXY|5W8H|5W8I|5W8J|5W8K|5W8L|5ZJD|5ZJE|5ZJF|6BAD|6BAG|6BAX|6BAZ|6BB0|6BB1|6BB2|6BB3|6MV8|6MVA|6Q0D|6Q13|6SBU|6SBV|6ZZR|7M2N	6SBU|4QT0|4OKN|6SBV|4OJN|4QSM|6ZZR	16.5368	21.2319	13.9182	1.45	17.5767	3.64	H	H	P00338:K59-P00338:C35	13.9182	0	0	2	0	0	0
intra	P00338	K118	P00338	C131	LDHA	LDHA		1I10|4AJP|4JNK|4L4R|4L4S|4M49|4OJN|4OKN|4QO7|4QO8|4QSM|4QT0|4R68|4R69|4RLS|4ZVV|5IXS|5IXY|5W8H|5W8I|5W8J|5W8K|5W8L|5ZJD|5ZJE|5ZJF|6BAD|6BAG|6BAX|6BAZ|6BB0|6BB1|6BB2|6BB3|6MV8|6MVA|6Q0D|6Q13|6SBU|6SBV|6ZZR|7M2N	6SBU|4QT0|4OKN|6SBV|4OJN|4QSM|6ZZR	16.896	39.652	18.0026	1.845	53.8166	6.835	H	XX	P00338:K118-P00338:C131	16.896	0	0	0	2	0	1
intra	P00338	K14	P00338	C131	LDHA	LDHA		1I10|4AJP|4JNK|4L4R|4L4S|4M49|4OJN|4OKN|4QO7|4QO8|4QSM|4QT0|4R68|4R69|4RLS|4ZVV|5IXS|5IXY|5W8H|5W8I|5W8J|5W8K|5W8L|5ZJD|5ZJE|5ZJF|6BAD|6BAG|6BAX|6BAZ|6BB0|6BB1|6BB2|6BB3|6MV8|6MVA|6Q0D|6Q13|6SBU|6SBV|6ZZR|7M2N	6SBU|4QT0|4OKN|6SBV|4OJN|4QSM|6ZZR	26.0486	15.4815	27.656	6.57	54.4865	13.185	XX	XX	P00338:K14-P00338:C131	15.4815	0	0	0	2	0	2
intra	P00338	K81	P00338	C293	LDHA	LDHA		1I10|4AJP|4JNK|4L4R|4L4S|4M49|4OJN|4OKN|4QO7|4QO8|4QSM|4QT0|4R68|4R69|4RLS|4ZVV|5IXS|5IXY|5W8H|5W8I|5W8J|5W8K|5W8L|5ZJD|5ZJE|5ZJF|6BAD|6BAG|6BAX|6BAZ|6BB0|6BB1|6BB2|6BB3|6MV8|6MVA|6Q0D|6Q13|6SBU|6SBV|6ZZR|7M2N	6SBU|4QT0|4OKN|6SBV|4OJN|4QSM|6ZZR	32.6093	35.0447	34.5609	4.54	37.0054	7.495	S	E	P00338:K81-P00338:C293	32.6093	0	0	0	1	0	1
intra	P00338	K5	P00338	C163	LDHA	LDHA		1I10|4AJP|4JNK|4L4R|4L4S|4M49|4OJN|4OKN|4QO7|4QO8|4QSM|4QT0|4R68|4R69|4RLS|4ZVV|5IXS|5IXY|5W8H|5W8I|5W8J|5W8K|5W8L|5ZJD|5ZJE|5ZJF|6BAD|6BAG|6BAX|6BAZ|6BB0|6BB1|6BB2|6BB3|6MV8|6MVA|6Q0D|6Q13|6SBU|6SBV|6ZZR|7M2N	6SBU|4QT0|4OKN|6SBV|4OJN|4QSM|6ZZR	50.2426	23.561	51.7681	7.37	29.4902	5.615	H	T	P00338:K5-P00338:C163	23.561	0	0	0	0	0	1
intra	P00338	K90	P00338	C163	LDHA	LDHA		1I10|4AJP|4JNK|4L4R|4L4S|4M49|4OJN|4OKN|4QO7|4QO8|4QSM|4QT0|4R68|4R69|4RLS|4ZVV|5IXS|5IXY|5W8H|5W8I|5W8J|5W8K|5W8L|5ZJD|5ZJE|5ZJF|6BAD|6BAG|6BAX|6BAZ|6BB0|6BB1|6BB2|6BB3|6MV8|6MVA|6Q0D|6Q13|6SBU|6SBV|6ZZR|7M2N	6SBU|4QT0|4OKN|6SBV|4OJN|4QSM|6ZZR	22.3416	35.2117	21.7225	2.01	37.1303	6.62	S	T	P00338:K90-P00338:C163	21.7225	0	0	0	0	0	2
intra	P00338	K76	P00338	C131	LDHA	LDHA		1I10|4AJP|4JNK|4L4R|4L4S|4M49|4OJN|4OKN|4QO7|4QO8|4QSM|4QT0|4R68|4R69|4RLS|4ZVV|5IXS|5IXY|5W8H|5W8I|5W8J|5W8K|5W8L|5ZJD|5ZJE|5ZJF|6BAD|6BAG|6BAX|6BAZ|6BB0|6BB1|6BB2|6BB3|6MV8|6MVA|6Q0D|6Q13|6SBU|6SBV|6ZZR|7M2N|8FW6	6SBU|4QT0|4OKN|6SBV|4OJN|4QSM|6ZZR	18.1283	21.6855	22.0874	2.18	38.6102	7.195	E	XX	P00338:K76-P00338:C131	18.1283	0	0	0	1	0	0
intra	P00338	K155	P00338	C293	LDHA	LDHA		1I10|4AJP|4JNK|4L4R|4L4S|4M49|4OJN|4OKN|4QO7|4QO8|4QSM|4QT0|4R68|4R69|4RLS|4ZVV|5IXS|5IXY|5W8H|5W8I|5W8J|5W8K|5W8L|5ZJD|5ZJE|5ZJF|6BAD|6BAG|6BAX|6BAZ|6BB0|6BB1|6BB2|6BB3|6MV8|6MVA|6Q0D|6Q13|6SBU|6SBV|6ZZR|7M2N	6SBU|4QT0|4OKN|6SBV|4OJN|4QSM|6ZZR	11.7241	40.0094	18.396	1.615	54.3463	8.385	G	E	P00338:K155-P00338:C293	11.7241	0	0	0	2	0	0
intra	P00338	K59	P00338	C163	LDHA	LDHA		1I10|4AJP|4JNK|4L4R|4L4S|4M49|4OJN|4OKN|4QO7|4QO8|4QSM|4QT0|4R68|4R69|4RLS|4ZVV|5IXS|5IXY|5W8H|5W8I|5W8J|5W8K|5W8L|5ZJD|5ZJE|5ZJF|6BAD|6BAG|6BAX|6BAZ|6BB0|6BB1|6BB2|6BB3|6MV8|6MVA|6Q0D|6Q13|6SBU|6SBV|6ZZR|7M2N	6SBU|4QT0|4OKN|6SBV|4OJN|4QSM|6ZZR	31.326	23.1566	26.4052	3.015	27.1783	4.815	H	T	P00338:K59-P00338:C163	23.1566	0	4	2	0	0	0
intra	P00338	K59	P00338	C131	LDHA	LDHA		1I10|4AJP|4JNK|4L4R|4L4S|4M49|4OJN|4OKN|4QO7|4QO8|4QSM|4QT0|4R68|4R69|4RLS|4ZVV|5IXS|5IXY|5W8H|5W8I|5W8J|5W8K|5W8L|5ZJD|5ZJE|5ZJF|6BAD|6BAG|6BAX|6BAZ|6BB0|6BB1|6BB2|6BB3|6MV8|6MVA|6Q0D|6Q13|6SBU|6SBV|6ZZR|7M2N	6SBU|4QT0|4OKN|6SBV|4OJN|4QSM|6ZZR	23.675	35.347	25.0343	2.165	41.8682	5.065	H	XX	P00338:K59-P00338:C131	23.675	0	3	3	0	0	0
intra	P00338	K81	P00338	C131	LDHA	LDHA		1I10|4AJP|4JNK|4L4R|4L4S|4M49|4OJN|4OKN|4QO7|4QO8|4QSM|4QT0|4R68|4R69|4RLS|4ZVV|5IXS|5IXY|5W8H|5W8I|5W8J|5W8K|5W8L|5ZJD|5ZJE|5ZJF|6BAD|6BAG|6BAX|6BAZ|6BB0|6BB1|6BB2|6BB3|6MV8|6MVA|6Q0D|6Q13|6SBU|6SBV|6ZZR|7M2N	6SBU|4QT0|4OKN|6SBV|4OJN|4QSM|6ZZR	18.9336	34.735	20.0476	2.44	47.2789	6.425	S	XX	P00338:K81-P00338:C131	18.9336	0	1	0	0	0	0
inter	P00367	K480	Q99714	C214	GLUD1	HSD17B10	0	-	-	-	-	9.1464	29.315	-	-	XX	H	P00367:K480-Q99714:C214	9.1464	0	0	0	1	0	0
intra	P00367	K191	P00367	C172	GLUD1	GLUD1		1L1F|1NR1|6DQG	-	-	-	27.5916	3.125	37.1749	16.415	G	H	P00367:K191-P00367:C172	27.5916	0	0	2	1	0	3
intra	P00367	K390	P00367	C376	GLUD1	GLUD1		1L1F|1NR1|6DQG|7UZM|8KGY|8W4J	8KGY|8W4J|7UZM	19.3223	72.9928	17.5905	2.36	64.3704	16.925	T	XX	P00367:K390-P00367:C376	17.5905	2	1	0	2	0	0
intra	P00367	K162	P00367	C112	GLUD1	GLUD1		1L1F|1NR1|6DQG|7UZM|8KGY|8W4J	8KGY|8W4J|7UZM	6.23665	20.7265	12.5064	1.285	19.6435	12.27	H	XX	P00367:K162-P00367:C112	6.23665	0	0	0	2	0	1
intra	P00367	K480	P00367	C376	GLUD1	GLUD1		1L1F|1NR1|6DQG|7UZM|8KGY|8W4J	8KGY|8W4J|7UZM	58.9957	42.2602	57.2696	28.79	108.796	30.185	XX	XX	P00367:K480-P00367:C376	42.2602	0	0	0	1	1	0
intra	P00367	K187	P00367	C172	GLUD1	GLUD1		1L1F|1NR1|6DQG|7UZM|8KGY|8W4J	8KGY|8W4J|7UZM	25.7474	31.3806	22.3841	2.23	30.3893	15.645	XX	H	P00367:K187-P00367:C172	22.3841	0	0	0	1	0	0
intra	P00367	K397	P00367	C376	GLUD1	GLUD1		1L1F|1NR1|6DQG|7UZM|8KGY|8W4J	8KGY|8W4J|7UZM	6.56532	74.0974	7.88564	1.195	74.5841	18.11	XX	XX	P00367:K397-P00367:C376	6.56532	0	0	0	1	0	0
intra	P00367	K162	P00367	C172	GLUD1	GLUD1		1L1F|1NR1|6DQG|7UZM|8KGY|8W4J	8KGY|8W4J|7UZM	15.4311	34.4633	14.9568	1.435	32.8947	15.315	H	H	P00367:K162-P00367:C172	14.9568	0	0	0	4	1	3
intra	P00367	K84	P00367	C112	GLUD1	GLUD1		1L1F|1NR1|6DQG|7UZM|8KGY|8W4J	8KGY|8W4J|7UZM	24.5687	46.5193	21.0908	3.63	46.4844	16.41	H	XX	P00367:K84-P00367:C112	21.0908	0	0	0	1	0	0
intra	P00387	K120	P00387	C204	CYB5R3	CYB5R3		1UMK|7TSW|7W3O	7TSW	35.7043	-	40.4265	6.795	33.555	23.685	T	E	P00387:K120-P00387:C204	33.555	4	0	3	3	0	3
intra	P00387	K156	P00387	C204	CYB5R3	CYB5R3		1UMK|7THG|7TNV|7TSW|7W3O	7TNV|7TSW	13.2759	-	8.69449	1.465	53.8395	22.545	E	E	P00387:K156-P00387:C204	8.69449	3	1	2	2	0	2
intra	P00387	K163	P00387	C204	CYB5R3	CYB5R3		1UMK|7THG|7TNV|7TSW|7W3O	7TNV|7TSW	25.9929	-	26.7289	4.035	49.6477	24.345	T	E	P00387:K163-P00387:C204	25.9929	4	2	3	4	0	3
intra	P00387	K228	P00387	C204	CYB5R3	CYB5R3		1UMK|7THG|7TNV|7TSW|7W3O	7TNV|7TSW	13.3873	-	13.8933	1.515	52.0589	22.135	H	E	P00387:K228-P00387:C204	13.3873	4	5	3	4	0	3
intra	P00387	K164	P00387	C204	CYB5R3	CYB5R3		1UMK|7THG|7TNV|7TSW|7W3O	7TNV|7TSW	28.5374	-	28.1797	4.825	52.5222	24.935	T	E	P00387:K164-P00387:C204	28.1797	0	0	0	1	0	2
intra	P00387	K42	P00387	C204	CYB5R3	CYB5R3		1UMK|7THG|7TNV|7TSW|7W3O	7TNV|7TSW	33.4736	-	35.8615	3.945	63.4743	24.22	E	E	P00387:K42-P00387:C204	33.4736	0	0	0	0	0	1
intra	P00387	K115	P00387	C204	CYB5R3	CYB5R3		1UMK|7THG|7TNV|7TSW|7W3O	7TNV|7TSW	36.2875	-	37.1123	5.385	44.4901	24.845	T	E	P00387:K115-P00387:C204	36.2875	0	0	0	1	0	0
intra	P00390	K296	P00390	C278	GSR	GSR		1BWC|1DNC|1GRA|1GRB|1GRE|1GRF|1GRG|1GRH|1GRT|1GSN|1K4Q|1XAN|2AAQ|2GH5|2GRT|3DJG|3DJJ|3DK4|3DK8|3DK9|3GRS|3GRT|3SQP|4GR1|4GRT|5GRT	-	-	-	25.1794	2.075	54.4745	4.74	E	H	P00390:K296-P00390:C278	25.1794	0	1	0	0	0	1
intra	P00390	K300	P00390	C278	GSR	GSR		1BWC|1DNC|1GRA|1GRB|1GRE|1GRF|1GRG|1GRH|1GRT|1GSN|1K4Q|1XAN|2AAQ|2GH5|2GRT|3DJG|3DJJ|3DK4|3DK8|3DK9|3GRS|3GRT|3SQP|4GR1|4GRT|5GRT	-	-	-	33.8847	3.105	57.8641	5.72	E	H	P00390:K300-P00390:C278	33.8847	0	0	0	0	0	3
intra	P00390	K405	P00390	C377	GSR	GSR		1BWC|1DNC|1GRA|1GRB|1GRE|1GRF|1GRG|1GRH|1GRT|1GSN|1K4Q|1XAN|2AAQ|2GH5|2GRT|3DJG|3DJJ|3DK4|3DK8|3DK9|3GRS|3GRT|3SQP|4GR1|4GRT|5GRT	-	-	-	20.3508	2.105	52.7005	6.12	XX	G	P00390:K405-P00390:C377	20.3508	0	0	0	1	0	0
intra	P00390	K346	P00390	C377	GSR	GSR		1BWC|1DNC|1GRA|1GRB|1GRE|1GRF|1GRG|1GRH|1GRT|1GSN|1K4Q|1XAN|2AAQ|2GH5|2GRT|3DJG|3DJJ|3DK4|3DK8|3DK9|3GRS|3GRT|3SQP|4GR1|4GRT|5GRT	-	-	-	15.5692	2.375	75.7349	8.365	G	G	P00390:K346-P00390:C377	15.5692	0	0	0	0	0	2
intra	P00390	K189	P00390	C377	GSR	GSR		1BWC|1DNC|1GRA|1GRB|1GRE|1GRF|1GRG|1GRH|1GRT|1GSN|1K4Q|1XAN|2AAQ|2GH5|2GRT|3DJG|3DJJ|3DK4|3DK8|3DK9|3GRS|3GRT|3SQP|4GR1|4GRT|5GRT	-	-	-	24.3165	2.825	79.6579	8.09	E	G	P00390:K189-P00390:C377	24.3165	0	0	0	3	0	2
intra	P00390	K354	P00390	C377	GSR	GSR		1BWC|1DNC|1GRA|1GRB|1GRE|1GRF|1GRG|1GRH|1GRT|1GSN|1K4Q|1XAN|2AAQ|2GH5|2GRT|3DJG|3DJJ|3DK4|3DK8|3DK9|3GRS|3GRT|3SQP|4GR1|4GRT|5GRT	-	-	-	12.8049	1.525	68.3784	8.005	T	G	P00390:K354-P00390:C377	12.8049	0	0	0	2	0	2
intra	P00390	K181	P00390	C278	GSR	GSR		1BWC|1DNC|1GRA|1GRB|1GRE|1GRF|1GRG|1GRH|1GRT|1GSN|1K4Q|1XAN|2AAQ|2GH5|2GRT|3DJG|3DJJ|3DK4|3DK8|3DK9|3GRS|3GRT|3SQP|4GR1|4GRT|5GRT	-	-	-	55.9035	5.7	58.8845	6.745	S	H	P00390:K181-P00390:C278	55.9035	0	0	0	1	0	0
intra	P00390	K189	P00390	C278	GSR	GSR		1BWC|1DNC|1GRA|1GRB|1GRE|1GRF|1GRG|1GRH|1GRT|1GSN|1K4Q|1XAN|2AAQ|2GH5|2GRT|3DJG|3DJJ|3DK4|3DK8|3DK9|3GRS|3GRT|3SQP|4GR1|4GRT|5GRT	-	-	-	53.6169	4.605	54.3366	5.28	E	H	P00390:K189-P00390:C278	53.6169	2	0	0	0	0	0
intra	P00441	K137	P00441	C58	SOD1	SOD1		1AZV|1BA9|1DSW|1FUN|1HL4|1HL5|1KMG|1L3N|1MFM|1N18|1N19|1OEZ|1OZT|1OZU|1P1V|1PTZ|1PU0|1RK7|1SOS|1SPD|1UXL|1UXM|2AF2|2C9S|2C9U|2C9V|2GBT|2GBU|2GBV|2LU5|2MP3|2NAM|2NNX|2R27|2V0A|2VR6|2VR7|2VR8|2WKO|2WYT|2WYZ|2WZ0|2WZ5|2WZ6|2XJK|2XJL|2ZKW|2ZKX|2ZKY|3CQP|3CQQ|3ECU|3ECV|3ECW|3GQF|3GZO|3GZP|3GZQ|3H2P|3H2Q|3HFF|3K91|3KH3|3KH4|3QQD|3RE0|3T5W|4A7G|4A7Q|4A7S|4A7T|4A7U|4A7V|4B3E|4BCY|4FF9|4MCM|4MCN|4OH2|4XCR…	3KH3	17.3498	35.3302	23.8544	2.205	36.7025	3.7	H	G	P00441:K137-P00441:C58	17.3498	0	1	1	0	0	2
intra	P00441	K71	P00441	C58	SOD1	SOD1		1AZV|1BA9|1DSW|1FUN|1HL4|1HL5|1KMG|1L3N|1MFM|1N18|1N19|1OEZ|1OZT|1OZU|1P1V|1PTZ|1PU0|1RK7|1SOS|1SPD|1UXL|1UXM|2AF2|2C9S|2C9U|2C9V|2GBT|2GBU|2GBV|2LU5|2MP3|2NAM|2NNX|2R27|2V0A|2VR6|2VR7|2VR8|2WKO|2WYT|2WYZ|2WZ0|2WZ5|2WZ6|2XJK|2XJL|2ZKW|2ZKX|2ZKY|3CQP|3CQQ|3ECU|3ECV|3ECW|3GQF|3GZO|3GZP|3GZQ|3H2P|3H2Q|3HFF|3K91|3KH3|3KH4|3QQD|3RE0|3T5W|4A7G|4A7Q|4A7S|4A7T|4A7U|4A7V|4B3E|4BCY|4FF9|4MCM|4MCN|4OH2|4XCR…	3KH3	21.7401	37.48	25.586	2.34	36.184	3.69	XX	G	P00441:K71-P00441:C58	21.7401	0	0	1	0	0	2
intra	P00441	K123	P00441	C112	SOD1	SOD1		1AZV|1BA9|1DSW|1FUN|1HL4|1HL5|1KMG|1L3N|1MFM|1N18|1N19|1OEZ|1OZT|1OZU|1P1V|1PTZ|1PU0|1RK7|1SOS|1SPD|1UXL|1UXM|2AF2|2C9S|2C9U|2C9V|2GBT|2GBU|2GBV|2LU5|2MP3|2NAM|2NNX|2R27|2V0A|2VR6|2VR7|2VR8|2WKO|2WYT|2WYZ|2WZ0|2WZ5|2WZ6|2XJK|2XJL|2ZKW|2ZKX|2ZKY|3CQP|3CQQ|3ECU|3ECV|3ECW|3GQF|3GZO|3GZP|3GZQ|3H2P|3H2Q|3HFF|3K91|3KH3|3KH4|3QQD|3RE0|3T5W|4A7G|4A7Q|4A7S|4A7T|4A7U|4A7V|4B3E|4BCY|4FF9|4MCM|4MCN|4OH2|4XCR…	3KH3	26.3145	35.4982	25.2825	2.175	37.02	2.855	S	B	P00441:K123-P00441:C112	25.2825	0	0	0	0	0	1
intra	P00491	K211	P00491	C206	PNP	PNP		1M73|1PF7|1PWY|1RCT|1RFG|1RR6|1RSZ|1RT9|1ULA|1ULB|1V2H|1V3Q|1V41|1V45|1YRY|2A0W|2A0X|2A0Y|2OC4|2OC9|2ON6|2Q7O|3BGS|3D1V|3GB9|3GGS|3INY|3K8O|3K8Q|3PHB|4EAR|4EB8|4ECE|4GKA|5ETJ|5UGF|7ZSL|7ZSM|7ZSN|7ZSO|7ZSP	7ZSM|1RFG|1PWY|3BGS|3PHB|7ZSP|4GKA|1V2H|1PF7|3D1V|1V45|2Q7O|2A0X|1M73|3K8O|1RCT|1V3Q|3INY|2OC9|4EB8|2A0W|1V41|2OC4|2ON6|4EAR|1YRY|1ULB|4ECE|3GB9|1RSZ|5ETJ|1RT9|7ZSN|3K8Q|2A0Y|3GGS|7ZSL|5UGF|7ZSO|1ULA|1RR6	8.21349	13.5571	8.59832	0.995	13.0499	7.24	H	H	P00491:K211-P00491:C206	8.21349	1	3	0	2	3	3
intra	P00491	K265	P00491	C206	PNP	PNP		1M73|1PF7|1PWY|1RCT|1RFG|1RR6|1RSZ|1RT9|1ULA|1ULB|1V2H|1V3Q|1V41|1V45|1YRY|2A0W|2A0X|2A0Y|2OC4|2OC9|2ON6|2Q7O|3BGS|3D1V|3GB9|3GGS|3INY|3K8O|3K8Q|3PHB|4EAR|4EB8|4ECE|4GKA|5ETJ|5UGF|7ZSL|7ZSM|7ZSN|7ZSO|7ZSP	7ZSM|1RFG|1PWY|3BGS|3PHB|7ZSP|4GKA|1V2H|1PF7|3D1V|1V45|2Q7O|2A0X|1M73|3K8O|1RCT|1V3Q|3INY|2OC9|4EB8|2A0W|1V41|2OC4|2ON6|4EAR|1YRY|1ULB|4ECE|3GB9|1RSZ|5ETJ|1RT9|7ZSN|3K8Q|2A0Y|3GGS|7ZSL|5UGF|7ZSO|1ULA|1RR6	24.7221	35.4243	24.9132	7.87	29.7126	15.47	H	H	P00491:K265-P00491:C206	24.7221	0	0	1	0	0	1
intra	P00491	K265	P00491	C31	PNP	PNP		1M73|1PF7|1PWY|1RCT|1RFG|1RR6|1RSZ|1RT9|1ULA|1ULB|1V2H|1V3Q|1V41|1V45|1YRY|2A0W|2A0X|2A0Y|2OC4|2OC9|2ON6|2Q7O|3BGS|3D1V|3GB9|3GGS|3INY|3K8O|3K8Q|3PHB|4EAR|4EB8|4ECE|4GKA|5ETJ|5UGF|7ZSL|7ZSM|7ZSN|7ZSO|7ZSP	7ZSM|1RFG|1PWY|3BGS|3PHB|7ZSP|4GKA|1V2H|1PF7|3D1V|1V45|2Q7O|2A0X|1M73|3K8O|1RCT|1V3Q|3INY|2OC9|4EB8|2A0W|1V41|2OC4|2ON6|4EAR|1YRY|1ULB|4ECE|3GB9|1RSZ|5ETJ|1RT9|7ZSN|3K8Q|2A0Y|3GGS|7ZSL|5UGF|7ZSO|1ULA|1RR6	12.366	44.5755	18.2619	5.44	41.7538	18.19	H	E	P00491:K265-P00491:C31	12.366	4	5	3	4	2	3
intra	P00491	K265	P00491	C231	PNP	PNP		1M73|1PF7|1PWY|1RCT|1RFG|1RR6|1RSZ|1RT9|1ULA|1ULB|1V2H|1V3Q|1V41|1V45|1YRY|2A0W|2A0X|2A0Y|2OC4|2OC9|2ON6|2Q7O|3BGS|3D1V|3GB9|3GGS|3INY|3K8O|3K8Q|3PHB|4EAR|4EB8|4ECE|4GKA|5ETJ|5UGF|7ZSL|7ZSM|7ZSN|7ZSO|7ZSP	7ZSM|1RFG|1PWY|3BGS|3PHB|7ZSP|4GKA|1V2H|1PF7|3D1V|1V45|2Q7O|2A0X|1M73|3K8O|1RCT|1V3Q|3INY|2OC9|4EB8|2A0W|1V41|2OC4|2ON6|4EAR|1YRY|1ULB|4ECE|3GB9|1RSZ|5ETJ|1RT9|7ZSN|3K8Q|2A0Y|3GGS|7ZSL|5UGF|7ZSO|1ULA|1RR6	32.6673	26.7273	33.0619	8.555	26.1028	16.465	H	T	P00491:K265-P00491:C231	26.1028	0	0	0	2	0	3
intra	P00491	K254	P00491	C231	PNP	PNP		1M73|1PF7|1PWY|1RCT|1RFG|1RR6|1RSZ|1RT9|1ULA|1ULB|1V2H|1V3Q|1V41|1V45|1YRY|2A0W|2A0X|2A0Y|2OC4|2OC9|2ON6|2Q7O|3BGS|3D1V|3GB9|3GGS|3INY|3K8O|3K8Q|3PHB|4EAR|4EB8|4ECE|4GKA|5ETJ|5UGF|7ZSL|7ZSM|7ZSN|7ZSO|7ZSP	7ZSM|1RFG|1PWY|3BGS|3PHB|7ZSP|4GKA|1V2H|1PF7|3D1V|1V45|2Q7O|2A0X|1M73|3K8O|1RCT|1V3Q|3INY|2OC9|4EB8|2A0W|1V41|2OC4|2ON6|4EAR|1YRY|1ULB|4ECE|3GB9|1RSZ|5ETJ|1RT9|7ZSN|3K8Q|2A0Y|3GGS|7ZSL|5UGF|7ZSO|1ULA|1RR6	37.7441	15.7928	40.027	9.2	16.9886	11.895	XX	T	P00491:K254-P00491:C231	15.7928	0	0	0	3	0	0
intra	P00491	K265	P00491	C78	PNP	PNP		1M73|1PF7|1PWY|1RCT|1RFG|1RR6|1RSZ|1RT9|1ULA|1ULB|1V2H|1V3Q|1V41|1V45|1YRY|2A0W|2A0X|2A0Y|2OC4|2OC9|2ON6|2Q7O|3BGS|3D1V|3GB9|3GGS|3INY|3K8O|3K8Q|3PHB|4EAR|4EB8|4ECE|4GKA|5ETJ|5UGF	1RFG|1PWY|3BGS|3PHB|4GKA|1V2H|1PF7|3D1V|1V45|2Q7O|2A0X|1M73|3K8O|1RCT|1V3Q|3INY|2OC9|4EB8|2A0W|1V41|2OC4|2ON6|4EAR|1YRY|1ULB|4ECE|3GB9|1RSZ|5ETJ|1RT9|3K8Q|2A0Y|3GGS|5UGF|1ULA|1RR6	21.6629	45.5773	27.2657	7.41	46.6494	18.805	H	E	P00491:K265-P00491:C78	21.6629	2	4	3	0	0	0
intra	P00491	K95	P00491	C78	PNP	PNP		1M73|1PF7|1PWY|1RCT|1RFG|1RR6|1RSZ|1RT9|1ULA|1ULB|1V2H|1V3Q|1V41|1V45|1YRY|2A0W|2A0X|2A0Y|2OC4|2OC9|2ON6|2Q7O|3BGS|3D1V|3GB9|3GGS|3INY|3K8O|3K8Q|3PHB|4EAR|4EB8|4ECE|4GKA|5ETJ|5UGF	1RFG|1PWY|3BGS|3PHB|4GKA|1V2H|1PF7|3D1V|1V45|2Q7O|2A0X|1M73|3K8O|1RCT|1V3Q|3INY|2OC9|4EB8|2A0W|1V41|2OC4|2ON6|4EAR|1YRY|1ULB|4ECE|3GB9|1RSZ|5ETJ|1RT9|3K8Q|2A0Y|3GGS|5UGF|1ULA|1RR6	20.8245	43.7053	26.0651	2.15	43.6341	12.415	H	E	P00491:K95-P00491:C78	20.8245	2	0	1	0	0	0
intra	P00492	K128	P00492	C106	HPRT1	HPRT1		1BZY|1D6N|1HMP|1Z7G|2VFA|3GEP|3GGC|3GGJ|4IJQ|4KN6|4RAB|4RAC|4RAD|4RAN|4RAO|4RAQ|5BRN|5BSK|5HIA|5W8V|6BNJ|7SAN	-	-	-	29.3848	14.66	27.751	16.825	S	E	P00492:K128-P00492:C106	27.751	1	0	0	0	0	2
[truncated: 23,403 more rows]
