# Supplementary material for: Cysteine-enabled cleavability to advance cross-linking mass spectrometry for global analysis of endogenous protein-protein interactions
Source: Nat Commun. 2025 Dec 12;16:11093. doi: 10.1038/s41467-025-66023-0 (PMC12701074; doi:10.1038/s41467-025-66023-0)
Supplement: Supplementary file 8 — Supplementary Data 6 [file 41467_2025_66023_MOESM8_ESM.xlsx]

## Sheet: Supplementary Data 6a
Supplementary Data 6a. Summary of CORUM Protein Complexes Present in the K-C XL-proteome
ComplexName	Number of Proteins Identified in Complex	Total Proteins in Complex	% Coverage	Proteins Identified in Complex	Total proteins in Complex(UniProt IDs)
PA28 complex	2	2	1	Q9UL46;Q06323	Q06323;Q9UL46
AP1 adaptor complex	2	8	0.25	Q10567;O43747	O43747;O75843;P56377;P61966;Q10567;Q96PC3;Q9BXS5;Q9Y6Q5
R/M complex (RAD50-MRE11 complex)	2	2	1	Q92878;P49959	P49959;Q92878
Nup 107-160 subcomplex	2	9	0.222222	Q12769;P52948	P52948;P55735;P57740;Q12769;Q8NFH3;Q8NFH4;Q8WUM0;Q96EE3;Q9BW27
Anaphase-promoting complex	2	8	0.25	Q9UJX3;Q9UJX2	P30260;Q13042;Q9H1A4;Q9UJX2;Q9UJX3;Q9UJX4;Q9UJX5;Q9UJX6
Anaphase-promoting complex	2	9	0.222222	Q9UJX3;Q9UJX2	P30260;Q13042;Q9H1A4;Q9UJX2;Q9UJX3;Q9UJX4;Q9UJX5;Q9UJX6;Q9UM13
hNURF complex	2	4	0.5	Q09028;Q16576	P28370;Q09028;Q12830;Q16576
Prefoldin complex	2	6	0.333333	P61758;Q99471	O15212;O60925;P61758;Q99471;Q9NQP4;Q9UHV9
Polycomb repressive complex 1 (PRC1, hPRC-H)	2	12	0.166667	P0DMV8;Q06587	O00257;O60264;P0DMV8;P35226;P78364;Q06587;Q14781;Q8IXK0;Q8NDX5;Q96GD3;Q99496;Q9HC52
Polycomb repressive complex 1 (PRC1, hPRC-H)	2	13	0.153846	P0DMV8;Q06587	O00257;O60264;P0DMV8;P25490;P35226;P78364;Q06587;Q14781;Q8IXK0;Q8NDX5;Q96GD3;Q99496;Q9HC52
Gamma-BAR-AP1 complex	2	9	0.222222	Q10567;O43747	O43747;O75843;P56377;P61966;Q10567;Q63HQ0;Q96PC3;Q9BXS5;Q9Y6Q5
Condensin II	2	5	0.4	O95347;Q9NTJ3	O95347;P42695;Q6IBW4;Q86XI2;Q9NTJ3
COG complex	2	8	0.25	Q14746;Q9UP83	P83436;Q14746;Q8WTW3;Q96JB2;Q96MW5;Q9H9E3;Q9UP83;Q9Y2V7
MRN complex	2	3	0.666667	Q92878;P49959	O60934;P49959;Q92878
Ubiquitin E3 ligase (ASB2, TCEB1, TCEB2, CUL5, RNF7)	2	5	0.4	Q15370;Q15369	Q15369;Q15370;Q93034;Q96Q27;Q9UBF6
Ubiquitin E3 ligase (ASB1, TCEB1, TCEB2, CUL5, RNF7)	2	5	0.4	Q15370;Q15369	Q15369;Q15370;Q93034;Q9UBF6;Q9Y576
Ubiquitin E3 ligase (ASB6, TCEB1, TCEB2, CUL5, RNF7)	2	5	0.4	Q15370;Q15369	Q15369;Q15370;Q93034;Q9NWX5;Q9UBF6
Ubiquitin E3 ligase (ASB7, TCEB1, TCEB2, CUL5, RNF7)	2	5	0.4	Q15370;Q15369	Q15369;Q15370;Q93034;Q9H672;Q9UBF6
Ubiquitin E3 ligase (ASB12, TCEB1, TCEB2, CUL5, RNF7)	2	5	0.4	Q15370;Q15369	Q15369;Q15370;Q8WXK4;Q93034;Q9UBF6
Ubiquitin E3 ligase (WSB1, TCEB1, TCEB2, CUL5, RBX1)	2	5	0.4	Q15370;Q15369	P62877;Q15369;Q15370;Q93034;Q9Y6I7
CAND1-CUL1-RBX1 complex	2	3	0.666667	Q86VP6;Q13616	P62877;Q13616;Q86VP6
ARF-Mule complex	2	3	0.666667	Q7Z6Z7;P06748	P06748;Q7Z6Z7;Q8N726
CAND1-CUL2-RBX1 complex	2	3	0.666667	Q86VP6;Q13617	P62877;Q13617;Q86VP6
CAND1-CUL3-RBX1 complex	2	3	0.666667	Q13618;Q86VP6	P62877;Q13618;Q86VP6
CAND1-CUL4B-RBX1 complex	2	3	0.666667	Q13620;Q86VP6	P62877;Q13620;Q86VP6
Ubiquitin E3 ligase (SKP1A, SKP2, CUL1)	2	3	0.666667	P63208;Q13616	P63208;Q13309;Q13616
Ubiquitin E3 ligase (SKP1A, BTRC, CUL1)	2	3	0.666667	P63208;Q13616	P63208;Q13616;Q9Y297
RAD17-RFC complex	2	5	0.4	P35249;P40938	O75943;P35249;P35250;P40937;P40938
MSH2-MLH1-PMS2-PCNA DNA-repair initiation complex	2	4	0.5	P12004;P43246	P12004;P40692;P43246;P54278
INO80 chromatin remodeling complex	2	13	0.153846	Q9Y230;Q9Y265	O96019;P15923;Q53TQ3;Q6P4R8;Q6PI98;Q8NBZ0;Q96EZ8;Q9C086;Q9H981;Q9H9F9;Q9ULG1;Q9Y230;Q9Y265
Cell cycle kinase complex CDC2	2	6	0.333333	P12004;P06493	O95067;P06493;P12004;P14635;P24385;P38936
Cell cycle kinase complex CDK4	2	4	0.5	P12004;P11802	P11802;P12004;P24385;P38936
Cell cycle kinase complex CDK5	2	5	0.4	P12004;Q00535	P12004;P24385;P30281;P38936;Q00535
Ku antigen complex	2	2	1	P13010;P12956	P12956;P13010
DNA ligase IV-condensin complex	2	3	0.666667	O95347;Q9NTJ3	O95347;P49917;Q9NTJ3
DNA ligase III-XRCC1 complex	2	2	1	P49916;P18887	P18887;P49916
MSH2-MSH6-PMS2-MLH1 complex	2	4	0.5	P52701;P43246	P40692;P43246;P52701;P54278
MSH2-MSH6-PMS1-MLH1 complex	2	4	0.5	P52701;P43246	P40692;P43246;P52701;P54277
Ubiquitin E3 ligase (SKP1A, FBXW2, CUL1)	2	3	0.666667	P63208;Q13616	P63208;Q13616;Q9UKT8
Succinyl-CoA synthetase, GDP-forming	2	2	1	P53597;Q96I99	P53597;Q96I99
N-NOS-CHIP-HSP70-1 complex	2	3	0.666667	P0DMV8;Q9UNE7	P0DMV8;P29475;Q9UNE7
BASC (Ab 81) complex (BRCA1-associated genome surveillance complex)	2	6	0.333333	P35249;P35251	P35249;P35250;P35251;P38398;P40692;Q13315
BASC (Ab C-20) complex (BRCA1-associated genome surveillance complex)	2	3	0.666667	Q92878;P52701	P38398;P52701;Q92878
TFTC-type histone acetyl transferase complex	2	11	0.181818	Q9Y4A5;Q15648	O60244;O75448;P03372;Q15648;Q92830;Q93074;Q9NVC6;Q9UHV7;Q9ULK4;Q9Y2X0;Q9Y4A5
TFTC complex (TATA-binding protein-free TAF-II-containing complex)	2	16	0.125	Q15393;Q9Y4A5	O00268;O15265;O75486;O75528;O75529;P49848;Q12962;Q15393;Q15542;Q15545;Q16514;Q16594;Q6P1X5;Q92830;Q9Y4A5;Q9Y6J9
TFTC complex (TATA-binding protein-free TAF-II-containing complex)	2	17	0.117647	Q15393;Q9Y4A5	O00268;O15265;O75486;O75528;O75529;P49848;Q12962;Q15393;Q15542;Q15543;Q15545;Q16514;Q16594;Q6P1X5;Q92830;Q9Y4A5;Q9Y6J9
Prolyl 4-hydroxylase (alpha(I)-type)	2	2	1	P07237;P13674	P07237;P13674
STAGA complex	2	12	0.166667	Q15393;Q9Y4A5	O75486;O75528;O75529;O94864;Q12962;Q15393;Q16514;Q16594;Q92830;Q96BN2;Q9Y4A5;Q9Y6J9
STAGA complex	2	13	0.153846	Q15393;Q9Y4A5	O15265;O75486;O75528;O75529;O94864;Q12962;Q15393;Q16514;Q16594;Q92830;Q96BN2;Q9Y4A5;Q9Y6J9
TFTC complex (TATA-binding protein-free TAF-II-containing complex)	2	17	0.117647	Q15393;Q9Y4A5	O00268;O15265;O75486;O75528;O75529;P49848;Q12962;Q15393;Q15542;Q15545;Q16514;Q16594;Q6P1X5;Q92830;Q9HBM6;Q9Y4A5;Q9Y6J9
Decapping complex	2	5	0.4	Q6P2E9;P26196	P26196;Q6P2E9;Q8IU60;Q96F86;Q9NPI6
LSm1-7 complex	2	7	0.285714	Q9UK45;Q9Y4Z0	O15116;P62310;P62312;Q9UK45;Q9Y333;Q9Y4Y9;Q9Y4Z0
LSm2-8 complex	2	7	0.285714	Q9UK45;Q9Y4Z0	O95777;P62310;P62312;Q9UK45;Q9Y333;Q9Y4Y9;Q9Y4Z0
Mi2/NuRD-BCL6-MTA3 complex	2	5	0.4	O95983;Q14839	O95983;P41182;Q13547;Q14839;Q9BTC8
CASK-LIN7C-APBA1 complex	2	3	0.666667	O14936;Q9NUP9	O14936;Q02410;Q9NUP9
MRE11A-RAD50-NBN-TRF2 complex	2	4	0.5	Q92878;P49959	O60934;P49959;Q15554;Q92878
LSD1 complex	2	14	0.142857	P0DMV8;P0DMV9	O60341;O75362;P0DMV8;P0DMV9;Q13363;Q13547;Q92766;Q96BD5;Q96EK2;Q9NP66;Q9P0W2;Q9P2K3;Q9UBW7;Q9UKL0
anti-BHC110 complex	2	11	0.181818	P78347;Q92769	O60341;O75362;P78347;Q13547;Q14202;Q14687;Q92769;Q96BD5;Q9P0W2;Q9UBW7;Q9UKL0
XFIM complex	2	5	0.4	P78347;Q92769	O60341;P78347;Q13547;Q14202;Q92769
VPS35-VPS29-VPS26A complex	2	3	0.666667	Q96QK1;Q9UBQ0	O75436;Q96QK1;Q9UBQ0
C-CFTR-NHERF-ezrin complex	2	3	0.666667	P15311;O14745	O14745;P13569;P15311
NAA10-NAA15 complex	2	2	1	P41227;Q9BXJ9	P41227;Q9BXJ9
Ubiquitin E3 ligase (FBXO31, SKP1A, CUL1, RBX1)	2	4	0.5	P63208;Q13616	P62877;P63208;Q13616;Q5XUX0
Exon junction complex (EIF4A3, MLN51, MAGOH, Y14)	2	4	0.5	P38919;P61326	O15234;P38919;P61326;Q9Y5S9
NCOR-SIN3-RPD3 complex	2	4	0.5	Q96ST3;Q92769	O75182;Q92769;Q96ST3;Q9Y618
MeCP2-SIN3A-HDAC complex	2	4	0.5	Q96ST3;Q92769	P51608;Q13547;Q92769;Q96ST3
Exon junction complex (EIF4A3, MLN51, UPF3B, MAGOH, Y14)	2	5	0.4	P38919;P61326	O15234;P38919;P61326;Q0VAK7;Q9Y5S9
Exon junction complex (EIF4A3, MLN51, UPF3B, MAGOH, Y14, PYM)	2	6	0.333333	P38919;P61326	O15234;P38919;P61326;Q0VAK7;Q9BRP8;Q9Y5S9
NDPKA-AMPKalpha1 complex	2	2	1	P15531;Q13131	P15531;Q13131
eRF1-eRF3-GTP-Mg(2+) complex	2	2	1	P15170;P62495	P15170;P62495
Upf complex (UPF1, UPF2, UPF3a)	2	3	0.666667	Q9HAU5;Q92900	Q92900;Q9H1J1;Q9HAU5
20S methylosome-SmD complex	2	4	0.5	P62318;O14744	O14744;P54105;P62314;P62318
JBP1-pICln complex	2	3	0.666667	P14678;O14744	O14744;P14678;P54105
DNMT1-EHMT2-PCNA complex	2	3	0.666667	P12004;P26358	P12004;P26358;Q96KQ7
FACT-NEK9 complex	2	3	0.666667	Q08945;Q9Y5B9	Q08945;Q8TD19;Q9Y5B9
FACT complex	2	2	1	Q08945;Q9Y5B9	Q08945;Q9Y5B9
BRCA1-RAD50-MRE11-NBS1 complex	2	4	0.5	Q92878;P49959	O60934;P38398;P49959;Q92878
Polycomb repressive complex 2/3	2	5	0.4	Q09028;Q16576	O75530;Q09028;Q15022;Q15910;Q16576
KIN17-PCNA-RPA70 complex	2	3	0.666667	P12004;P27694	O60870;P12004;P27694
p23 protein complex	2	3	0.666667	P22626;Q15185	O75340;P22626;Q15185
Ubiquitin E3 ligase (SKP1A, SKP2, CUL1, RBX1)	2	4	0.5	P63208;Q13616	P62877;P63208;Q13309;Q13616
Ubiquitin E3 ligase (FBXW11, SKP1A, CUL1, RBX1)	2	4	0.5	P63208;Q13616	P62877;P63208;Q13616;Q9UKB1
SNX complex (SNX1, SNX6)	2	2	1	Q13596;Q9UNH7	Q13596;Q9UNH7
DNA repair complex NEIL2-PNK-Pol(beta)-LigIII(alpha)-XRCC1	2	5	0.4	P49916;P18887	O00764;P06746;P18887;P49916;Q969S2
DNA repair complex NEIL1-PNK-Pol(beta)-LigIII(alpha)-XRCC1	2	5	0.4	P49916;P18887	O00764;P06746;P18887;P49916;Q96FI4
TFIIIC containing-TOP1-SUB1 complex	2	7	0.285714	Q12789;P11387	P11387;P53999;Q12789;Q8WUA4;Q9UKN8;Q9Y5Q8;Q9Y5Q9
WNK1-OSR1 complex	2	2	1	Q9H4A3;O95747	O95747;Q9H4A3
WNK1-SPAK complex	2	2	1	Q9H4A3;Q9UEW8	Q9H4A3;Q9UEW8
RFC2-RIalpha complex	2	2	1	P35249;P30153	P30153;P35249
ATR-HDAC2-CHD4 complex	2	3	0.666667	Q92769;Q14839	Q13535;Q14839;Q92769
Cleavage stimulation factor	2	3	0.666667	Q12996;P33240	P33240;Q05048;Q12996
Polyadenylation complex (CSTF1, CSTF2, CSTF3, SYMPK CPSF1, CPSF2, CPSF3)	2	7	0.285714	Q12996;P33240	P33240;Q05048;Q10570;Q12996;Q92797;Q9P2I0;Q9UKF6
Integrator-RNAPII complex	2	14	0.142857	P30876;P24928	P24928;P30876;Q5TA45;Q68E01;Q6P9B9;Q75QN2;Q8N201;Q96CB8;Q96HW7;Q9H0H0;Q9NV88;Q9NVH2;Q9NVR2;Q9UL03
Ubiquitin E3 ligase (DDB1, DDB2, CUL4A, CUL4B, RBX1)	2	5	0.4	Q13620;Q16531	P62877;Q13619;Q13620;Q16531;Q92466
RNF20-RNF40-UbE2E1 complex	2	3	0.666667	Q5VTR2;O75150	O75150;P51965;Q5VTR2
SKI complex	2	3	0.666667	Q15477;Q6PGP7	Q15477;Q6PGP7;Q9GZS3
TIP49-TIP48-BAF53 complex	2	3	0.666667	Q9Y230;Q9Y265	O96019;Q9Y230;Q9Y265
Exon junction complex (mRNA splicing-dependent)	2	2	1	Q8IYB3;Q6P2Q9	Q6P2Q9;Q8IYB3
Rap1 complex	2	7	0.285714	Q92878;Q9NYB0	P54274;Q15554;Q92878;Q96AP0;Q9BSI4;Q9NUX5;Q9NYB0
Ubiquitin E3 ligase (AHR, ARNT, DDB1, TBL3, CUL4B, RBX1)	2	6	0.333333	Q13620;Q16531	P27540;P35869;P62877;Q12788;Q13620;Q16531
Ubiquitin E3 ligase (FBXW7, CUL1, SKP1A, RBX1)	2	4	0.5	P63208;Q13616	P62877;P63208;Q13616;Q969H0
TRF2-Ku complex	2	3	0.666667	P13010;P12956	P12956;P13010;Q15554
Ubiquitin E3 ligase (H2AFY, SPOP, CUL3)	2	3	0.666667	Q13618;O75367	O43791;O75367;Q13618
Apoptosome	2	2	1	O14727;P99999	O14727;P99999
Ubiquitin E3 ligase (SIAH1, SIP, SKP1A, TBL1X)	2	4	0.5	P63208;Q9HB71	O60907;P63208;Q8IUQ4;Q9HB71
MLL-HCF complex	2	7	0.285714	P51610;Q03164	O00255;P05546;P51610;P61964;Q03164;Q15291;Q9UBL3
Neddylin ligase (FBXO11, SKP1, CUL1, RBX1)	2	4	0.5	P63208;Q13616	P62877;P63208;Q13616;Q86XK2
HNRPF-HNRPH1 complex	2	2	1	P31943;P52597	P31943;P52597
NPC subcomplex (NUP96, NUP107, NUP133, NUP160)	2	4	0.5	Q12769;P52948	P52948;P57740;Q12769;Q8WUM0
ASCOM complex	2	7	0.285714	P07437;P68366	O14686;P07437;P68366;Q14686;Q15291;Q8NEZ4;Q9UBL3
LIN2-LIN7-SAP97 complex	2	3	0.666667	O14936;Q12959	O14910;O14936;Q12959
Mis12 centromere complex	2	6	0.333333	P45973;Q96IY1	O95229;P45973;Q6P1K2;Q96IY1;Q9H081;Q9H410
NCOR2 complex	2	7	0.285714	Q96ST3;Q92769	O15379;O75376;O75446;Q13547;Q92769;Q96ST3;Q9Y618
IPO13-RAN-EIF1AX complex	2	3	0.666667	P47813;P62826	O94829;P47813;P62826
G protein complex (GNAS, GNB1, GNG2)	2	3	0.666667	P62873;P63092	P59768;P62873;P63092
(E.F.G) complex	2	3	0.666667	P62308;P62304	P62304;P62306;P62308
PPP4C-PPP4R2-Gemin3-Gemin4 complex	2	4	0.5	P57678;Q9UHI6	P57678;P60510;Q9NY27;Q9UHI6
CPSF6-ITCH-NUDT21-POLR2A-UBAP2L complex	2	5	0.4	Q16630;P24928	O43809;P24928;Q14157;Q16630;Q96J02
CPSF6-EWSR1-ITCH-NUDT21-POLR2A-UBAP2L complex	2	6	0.333333	Q16630;P24928	O43809;P24928;Q01844;Q14157;Q16630;Q96J02
CPSF6-ITCH-NUDT21-POLR2A complex	2	4	0.5	Q16630;P24928	O43809;P24928;Q16630;Q96J02
CHUK-ERC1-IKBKB-IKBKG complex	2	4	0.5	O14920;Q8IUD2	O14920;O15111;Q8IUD2;Q9Y6K9
DNAJB2-HSPA8-PSMA3 complex	2	3	0.666667	P11142;P25788	P11142;P25686;P25788
MAP2K5-PRKCI-SQSTM1 complex	2	3	0.666667	P41743;Q13501	P41743;Q13163;Q13501
HSF1-YWHAE complex	2	2	1	P62258;Q00613	P62258;Q00613
APPBP1-UBA3 complex	2	2	1	Q13564;Q8TBC4	Q13564;Q8TBC4
Ubiquitin E3 ligase (CDC34, CUL1, RBX1)	2	3	0.666667	P49427;Q13616	P49427;P62877;Q13616
Ubiquitin E3 ligase (CDC34, NEDD8, BTRC, CUL1, SKP1A, RBX1)	2	5	0.4	P63208;Q13616	P62877;P63208;Q13616;Q15843;Q9Y297
Ubiquitin E3 ligase (SMAD3, BTRC, CUL1, SKP1A, RBX1)	2	5	0.4	P63208;Q13616	P62877;P63208;P84022;Q13616;Q9Y297
Ubiquitin E3 ligase (FBXO18, SKP1A, CUL1, RBX1)	2	4	0.5	P63208;Q13616	P62877;P63208;Q13616;Q8NFZ0
Ubiquitin E3 ligase (NIPA, SKP1A, CUL1, RBX1)	2	4	0.5	P63208;Q13616	P62877;P63208;Q13616;Q86WB0
9-1-1-FEN1 complex	2	4	0.5	O60921;P39748	O60671;O60921;P39748;Q99638
CHTF18-RFC2-5 complex	2	5	0.4	P35249;P40938	P35249;P35250;P40937;P40938;Q8WVB6
RFC2-5 subcomplex	2	4	0.5	P35249;P40938	P35249;P35250;P40937;P40938
BARD1-BRCA1-CSTF complex	2	5	0.4	Q12996;P33240	P33240;P38398;Q05048;Q12996;Q99728
MDC1-MRN-ATM-FANCD2 complex	2	6	0.333333	Q92878;P49959	O60934;P49959;Q13315;Q14676;Q92878;Q9BXW9
MDC1-MRE11-RAD50-NBS1 complex	2	4	0.5	Q92878;P49959	O60934;P49959;Q14676;Q92878
MutS-alpha-PK-zeta complex	2	3	0.666667	P52701;P43246	P43246;P52701;Q05513
TGM2-HD-CALM1 complex	2	3	0.666667	P42858;P0DP23	P0DP23;P21980;P42858
CTGF/Hcs24-actin(beta/gamma) complex	2	3	0.666667	P60709;P63261	P29279;P60709;P63261
AP3D1-AP3S1 complex	2	2	1	Q92572;O14617	O14617;Q92572
LAT-PLC-gamma-1-p85-GRB2-CBL-VAV-SLP-76 signaling complex, C305 activated	2	7	0.285714	P19174;P62993	O43561;P15498;P19174;P22681;P27986;P62993;Q13094
PLC-gamma-2-SLP-76-Lyn-Grb2 complex	2	4	0.5	P62993;P07948	P07948;P16885;P62993;Q13094
PDGFRA-PLC-gamma-1-PI3K-SHP-2 complex, PDGF stimulated	2	4	0.5	P19174;Q06124	P16234;P19174;P27986;Q06124
POLR2A-CCNT1-CDK9-NCL-LEM6-CPSF2 complex	2	6	0.333333	P19338;P24928	O60563;P19338;P24928;P50750;Q9P2I0;Q9UBK2
BRD4 complex	2	8	0.25	O60885;Q15648	O60244;O60563;O60885;O75448;P50750;Q15648;Q93074;Q9NVC6
P-TEFb-BRD4-TRAP220 complex	2	4	0.5	O60885;Q15648	O60563;O60885;P50750;Q15648
HES1 promoter corepressor complex	2	6	0.333333	Q7KZ85;P24928	P24928;P50613;Q06330;Q09472;Q7KZ85;Q92793
ESR1-CDK7-CCNH-MNAT1-MTA1-HDAC2 complex	2	6	0.333333	Q92769;Q13330	P03372;P50613;P51946;P51948;Q13330;Q92769
Casein kinase II (beta-dimer, alpha, alpha')	2	3	0.666667	P19784;P68400	P19784;P67870;P68400
Ubiquitin E3 ligase (NFKBIA, BTRC, CUL1, SKP1A)	2	4	0.5	P63208;Q13616	P25963;P63208;Q13616;Q9Y297
Ubiquitin E3 ligase (NFKBIA, FBXW11, CUL1, SKP1A)	2	4	0.5	P63208;Q13616	P25963;P63208;Q13616;Q9UKB1
SRC-3 complex	2	7	0.285714	O14920;P10155	O14920;O15111;P10155;Q15596;Q92793;Q9Y6K9;Q9Y6Q9
RAD50-MRE11-NBN-p200-p350 complex	2	3	0.666667	Q92878;P49959	O60934;P49959;Q92878
Ubiquitin E3 ligase (CRY1, SKP1A, CUL1, FBXL3)	2	4	0.5	P63208;Q13616	P63208;Q13616;Q16526;Q9UKT7
Ubiquitin E3 ligase (CRY2, SKP1A, CUL1, FBXL3)	2	4	0.5	P63208;Q13616	P63208;Q13616;Q49AN0;Q9UKT7
CTF18-cohesion-RFC complex	2	7	0.285714	P35249;P40938	P0CG13;P35249;P35250;P40937;P40938;Q8WVB6;Q9BVC3
9-1-1-APE1 complex	2	4	0.5	O60921;P27695	O60671;O60921;P27695;Q99638
BRCA1-BARD1-BACH1-DNA damage complex II	2	8	0.25	Q92878;P49959	O14867;O60934;P38398;P49959;Q92547;Q92878;Q99708;Q99728
Brg1-based SWI/SNF complex	2	4	0.5	Q92922;Q8TAQ2	O96019;Q12824;Q8TAQ2;Q92922
Ubiquitin E3 ligase (FBXW11, SKP1, CUL1)	2	3	0.666667	P63208;Q13616	P63208;Q13616;Q9UKB1
Ubiquitin E3 ligase (BTRC, CUL1, RBX1, SKP1)	2	4	0.5	P63208;Q13616	P62877;P63208;Q13616;Q9Y297
Respiratory chain complex I (early intermediate NDUFAF1 assembly), mitochondrial	2	7	0.285714	O75251;O75489	O75251;O75489;O95139;P03886;P56556;Q16795;Q9Y375
Respiratory chain complex I (intermediate I/200kD and III/250kD), mitochondrial	2	3	0.666667	O75489;O75306	O75306;O75489;Q16795
Respiratory chain complex I (intermediate IV/310kD), mitochondrial	2	4	0.5	O75489;O75306	O75306;O75489;P03886;Q16795
Respiratory chain complex I (intermediate II/230kD), mitochondrial	2	3	0.666667	O75251;P19404	O43181;O75251;P19404
Ku antigen-YY1-alphaMyHC promoter complex	2	3	0.666667	P13010;P12956	P12956;P13010;P25490
LAT-PLC-gamma-1-p85-GRB2-SOS signaling complex, C305 activated	2	5	0.4	P19174;P62993	O43561;P19174;P27986;P62993;Q07889
NuMA-LGN-G-alpha-i-1 complex	2	3	0.666667	P63096;Q14980	P63096;P81274;Q14980
Axin-PP2A A-PP2A C-GSK3-beta-beta-catenin complex	2	4	0.5	P35222;P49841	O15169;P35222;P49841;Q15172
APC-IQGAP1-Rac1 complex	2	3	0.666667	P46940;P63000	P25054;P46940;P63000
APC-IQGAP1-Cdc42 complex	2	3	0.666667	P46940;P60953	P25054;P46940;P60953
p27-cyclinE-Cdk2 - Ubiquitin E3 ligase (SKP1A, SKP2, CUL1, CKS1B, RBX1) complex	2	8	0.25	P63208;Q13616	P24864;P24941;P46527;P61024;P62877;P63208;Q13309;Q13616
AGO2-DICER1-HSP90AB1-TARBP2 complex	2	4	0.5	P08238;Q15633	P08238;Q15633;Q9UKV8;Q9UPY3
Ubiquitin E3 ligase (SKP1A, SKP2, CUL1, CKS1B, RBX1)	2	5	0.4	P63208;Q13616	P61024;P62877;P63208;Q13309;Q13616
mSin3A-HDAC1-HDAC2 complex	2	3	0.666667	Q96ST3;Q92769	Q13547;Q92769;Q96ST3
MAD1-mSin3A-HDAC2 complex	2	3	0.666667	Q96ST3;Q92769	Q05195;Q92769;Q96ST3
RNA polymerase II complex (RPB1, RAP74, CDK8, CYCC, SRB7, BAF190, BAF47), chromatin structure modifying	2	7	0.285714	P51531;P24928	P24863;P24928;P35269;P49336;P51531;Q12824;Q13503
RNA polymerase II complex, chromatin structure modifying	2	9	0.222222	Q92922;Q8TAQ2	O96019;P24863;P49336;Q12824;Q13503;Q8TAQ2;Q92922;Q969G3;Q96GM5
RNA polymerase II complex, (CDK8 complex), chromatin structure modifying	2	8	0.25	Q92922;Q8TAQ2	P24863;P35269;P49336;P51946;Q12824;Q13503;Q8TAQ2;Q92922
CTF18-cohesion-RFC-POLH complex	2	8	0.25	P35249;P40938	P0CG13;P35249;P35250;P40937;P40938;Q8WVB6;Q9BVC3;Q9Y253
CTLH complex, 20S	2	5	0.4	Q96S59;Q8IUR7	Q7L5Y9;Q8IUR7;Q96S59;Q9H871;Q9UL63
DGCR8-NCL complex	2	2	1	P19338;Q8WYQ5	P19338;Q8WYQ5
DGCR8-ILF3 complex	2	2	1	Q8WYQ5;Q12906	Q12906;Q8WYQ5
ILF3-XPO5 complex	2	2	1	Q9HAV4;Q12906	Q12906;Q9HAV4
STAT6-p100-RHA complex	2	3	0.666667	Q08211;Q7KZF4	P42226;Q08211;Q7KZF4
NK-3-Groucho-HIPK2-SIN3A-RbpA48-HDAC1 complex	2	6	0.333333	Q09028;Q96ST3	Q04724;Q09028;Q13547;Q96ST3;Q99801;Q9H2X6
AXIN1-APC-CTNNB1-GSK3B complex	2	4	0.5	P35222;P49841	O15169;P25054;P35222;P49841
NCOR-SIN3-HDAC-HESX1 complex	2	6	0.333333	Q96ST3;Q92769	O75182;Q13547;Q92769;Q96ST3;Q9UBX0;Q9Y618
GRB2-SHP-2 complex, PDGF stimulated	2	2	1	P62993;Q06124	P62993;Q06124
LIN2-LIN7-SAP97-MINT1 complex	2	4	0.5	O14936;Q12959	O14910;O14936;Q02410;Q12959
LIN2-SAP97 complex	2	2	1	O14936;Q12959	O14936;Q12959
SMN complex (GEMIN2, GEMIN5, SMN1)	2	3	0.666667	Q16637;Q8TEQ6	O14893;Q16637;Q8TEQ6
B23-NPM3 complex	2	2	1	O75607;P06748	O75607;P06748
COG complex	2	8	0.25	Q14746;Q9UP83	P83436;Q14746;Q8WTW3;Q96JB2;Q96MW5;Q9H9E3;Q9UP83;Q9Y2V7
Ubiquitin E3 ligase (CUL1, RBX1, SKP1)	2	3	0.666667	P63208;Q13616	P62877;P63208;Q13616
WRN-XRCC6-XRCC5 complex	2	3	0.666667	P13010;P12956	P12956;P13010;Q14191
CTNNA1-CTNNB1 complex	2	2	1	P35221;P35222	P35221;P35222
beta(1)-AR receptosome (ADRB1-SAP97-AKAP79-PRKAR2A)	2	4	0.5	P13861;Q12959	P08588;P13861;P24588;Q12959
SWI/SNF-related chromatin-remodeling complex	2	5	0.4	Q96ST3;P51531	P51531;P51608;Q13547;Q969G3;Q96ST3
YWHAQ-CALM1-CABIN1 complex	2	3	0.666667	P27348;P0DP23	P0DP23;P27348;Q9Y6J0
TNF-alpha/NF-kappa B signaling complex (SEC16A, CHUK, IKBKB, NFKB2, REL, IKBKG, MAP3K14, RELA, FBXW7, USP2)	2	10	0.2	O14920;Q00653	O14920;O15027;O15111;O75604;Q00653;Q04206;Q04864;Q969H0;Q99558;Q9Y6K9
PTIP-DNA damage response complex	2	6	0.333333	Q92878;P49959	O60934;P49959;P54132;Q12888;Q6ZW49;Q92878
Casein kinase II (beta-dimer, alpha, alpha')	2	3	0.666667	P19784;P68400	P19784;P67870;P68400
p14-Mp1-ERK2 complex	2	3	0.666667	P28482;Q9Y2Q5	P28482;Q9UHA4;Q9Y2Q5
CAP(C)-CAP(E) complex	2	2	1	O95347;Q9NTJ3	O95347;Q9NTJ3
SMC1-SMC3 complex	2	2	1	Q14683;Q9UQE7	Q14683;Q9UQE7
Ku-ORC complex	2	6	0.333333	P13010;P12956	O43929;P12956;P13010;Q13416;Q9UBD5;Q9Y5N6
VHL-VDU1-TCEB1-TCEB2 complex	2	4	0.5	Q15370;Q15369	P40337;Q15369;Q15370;Q8TEY7
Cell-cell junction complex (ARHGAP10, CTNNA1, CTNNB1)	2	3	0.666667	P35221;P35222	A1A4S6;P35221;P35222
IGF2R-PLIN3-RAB9A complex	2	3	0.666667	P11717;O60664	O60664;P11717;P51151
P53-BARD1-KU70 complex	2	3	0.666667	P12956;P04637	P04637;P12956;Q99728
ELMO1-DOCK1-RAC1 complex	2	3	0.666667	Q14185;P63000	P63000;Q14185;Q92556
Actin-ribonucleoprotein complex (GTF2F1, HNRNPU, POLR2A)	2	3	0.666667	Q00839;P24928	P24928;P35269;Q00839
HSP70-BAG5-PARK2 complex	2	4	0.5	P0DMV8;P34932	O60260;P0DMV8;P34932;Q9UL15
Splicing-associated factors complex (ALYREF, DEK, RBM8A, RNPS1, SRRM1)	2	5	0.4	P35659;Q8IYB3	P35659;Q15287;Q86V81;Q8IYB3;Q9Y5S9
Mediator complex	2	27	0.0740741	O60313;Q15648	A0JLT2;O43513;O60244;O60313;O75448;O75586;O95402;Q13503;Q15528;Q15648;Q6P2C8;Q71F56;Q71SY5;Q96G25;Q96HR3;Q96RN5;Q9BTT4;Q9BUE0;Q9H944;Q9NPJ6;Q9NVC6;Q9NX70;Q9P086;Q9UHV7;Q9ULK4;Q9Y2X0;Q9Y3C7
CIA targeting (MIP18, CIAO1, MMS19) complex	2	3	0.666667	Q96T76;Q9Y3D0	O76071;Q96T76;Q9Y3D0
BCL2 -CALM1-FKBP38 complex	2	3	0.666667	Q14318;P0DP23	P0DP23;P10415;Q14318
CCNB1-CDK1-GADD45A-PCNA complex	2	4	0.5	P12004;P06493	P06493;P12004;P14635;P24522
CCNB1-CDK1-GADD45B-PCNA complex	2	4	0.5	P12004;P06493	O75293;P06493;P12004;P14635
CCNB1-CDK1-GADD45G-PCNA complex	2	4	0.5	P12004;P06493	O95257;P06493;P12004;P14635
Emerin-actin-NMI-(alphaII)spectrin complex	2	4	0.5	P60709;Q13813	P50402;P60709;Q13287;Q13813
BAZ2A-DNMT1-DNMT3B-HDAC1-SMARCA5 complex	2	5	0.4	Q9UIF9;P26358	O60264;P26358;Q13547;Q9UBC3;Q9UIF9
Pre-initiation complex (ACTB, POLR2A, TBP)	2	3	0.666667	P60709;P24928	P20226;P24928;P60709
SUA1-SUMO1-UBA2 complex	2	3	0.666667	Q9UBE0;Q9UBT2	P63165;Q9UBE0;Q9UBT2
SUA1-UBA2 complex	2	2	1	Q9UBE0;Q9UBT2	Q9UBE0;Q9UBT2
PGAM5-KEAP1-NRF2 complex	2	3	0.666667	Q96HS1;Q14145	Q14145;Q16236;Q96HS1
Apoptosome, 700 kDa	2	3	0.666667	O14727;P99999	O14727;P55211;P99999
AIF-CYPA-DNA complex	2	2	1	O95831;P62937	O95831;P62937
HSP90-CDC37-LRRK2 complex	2	3	0.666667	P08238;Q16543	P08238;Q16543;Q5S007
BRAF-MAP2K1-MAP2K2-YWHAE complex	2	4	0.5	P62258;P36507	P15056;P36507;P62258;Q02750
MAP2K1-BRAF-RAF1-YWHAE-KSR1 complex	2	5	0.4	P62258;Q8IVT5	P04049;P15056;P62258;Q02750;Q8IVT5
LRRK2-CHIP-HSP90 complex	2	3	0.666667	P08238;Q9UNE7	P08238;Q5S007;Q9UNE7
STUB1-HSPA8-MAPT-UBE2D2 complex	2	4	0.5	P11142;Q9UNE7	P10636;P11142;P62837;Q9UNE7
BAG3-HSC70-HSPB8-CHIP complex	2	4	0.5	P11142;Q9UNE7	O95817;P11142;Q9UJY1;Q9UNE7
MICOS subcomplex (CHCHD3, IMMT, MICOS10), mitochondrial	2	3	0.666667	Q9NX63;Q16891	Q16891;Q5TGZ0;Q9NX63
KPNA2-KPNB1 complex	2	2	1	Q14974;P52292	P52292;Q14974
KPNB1-RAN complex	2	2	1	P62826;Q14974	P62826;Q14974
BAFL-BAF-LAP2beta complex	2	3	0.666667	P42167;O75531	O75531;P42167;Q9H503
hTREX84 complex	2	6	0.333333	Q8NI27;Q96J01	Q13769;Q6I9Y2;Q86W42-2;Q8NI27;Q96FV9;Q96J01
Exocyst EXOC5-EXOC6 subcomplex	2	2	1	Q8TAG9;O00471	O00471;Q8TAG9
Exocyst EXOC5-EXOC6-EXOC7 subcomplex	2	3	0.666667	Q8TAG9;O00471	O00471;Q8TAG9;Q9UPT5
STIP-USP7-p53 complex	2	3	0.666667	Q93009;P04637	P04637;Q93009;Q9UBB9
CHDH-SQSTM1-MAP1LC3 complex	2	3	0.666667	Q13501;Q8NE62	Q13501;Q8NE62;Q9H492
Stargazin-AP-2-AP-3a complex	2	3	0.666667	O95782;O14617	O14617;O95782;Q9Y698
POL2R-SYMPK-SSU72 complex	2	3	0.666667	Q9NP77;P24928	P24928;Q92797;Q9NP77
Ubiquitin E3 ligase (CUL3, KLHL3, WNK1)	2	3	0.666667	Q13618;Q9H4A3	Q13618;Q9H4A3;Q9UH77
Dynein-2 complex, cytoplasmic	2	12	0.166667	P51808;P63167	P51808;P63167;P63172;Q8IVD9;Q8NCM8;Q8TCX1;Q8TF09;Q8WVS4;Q8WW35;Q96EX3;Q96FJ2;Q9NP97
MICOS complex, mitochondrial	2	7	0.285714	Q9NX63;Q16891	Q16891;Q5TGZ0;Q5XKP0;Q6UXV4;Q9BRQ6;Q9BUR5;Q9NX63
MPP7-DLG1-LIN7A complex	2	3	0.666667	Q5T2T1;Q12959	O14910;Q12959;Q5T2T1
Cullin-RING E3 ubiquitin ligase complex (ASB9, CUL5, TCEB1, TCEB2)	2	4	0.5	Q15370;Q15369	Q15369;Q15370;Q93034;Q96DX5
prohibitin 2 complex, mitochondrial	2	5	0.4	P05141;P45880	O00165;P05141;P35232;P45880;Q99623
CDKN1A-TP53-CDK1-PCNA complex	2	3	0.666667	P04637;P06493	P04637;P06493;P38936
DEAF1- complex	2	3	0.666667	P13010;P12956	O75398;P12956;P13010
Afadin-beta-catenin complex	2	2	1	P55196;P35222	P35222;P55196
CTNNB1-DNMT1 complex	2	2	1	P35222;P26358	P26358;P35222
TNFR1 signaling complex, native	2	15	0.133333	O14920;Q13546	O14920;O15111;O43318;P01375;P19438;Q12933;Q13489;Q13546;Q15025;Q15628;Q15750;Q96EP0;Q9BYM8;Q9NYJ8;Q9Y6K9
ZNF304-corepressor complex	2	4	0.5	Q13263;P26358	P26358;Q13263;Q15047;Q9HCX3
PDLIM1-E-cadherin-beta-catenin complex	2	3	0.666667	P35222;O00151	O00151;P12830;P35222
Synexin-sorcin complex	2	2	1	P30626;P20073	P20073;P30626
MiDAC complex	2	4	0.5	Q9H147;Q92769	Q13547;Q6PJG2;Q92769;Q9H147
KCTD12-GNB1-GNG2 complex	2	3	0.666667	Q96CX2;P62873	P59768;P62873;Q96CX2
KCTD16-GNB1-GNG2 complex	2	3	0.666667	Q68DU8;P62873	P59768;P62873;Q68DU8
4E-T-DDX6-CNOT1 complex	2	3	0.666667	P26196;A5YKK6	A5YKK6;P26196;Q9NRA8
DNJC3-DNAJB1-HSPA8 complex	2	3	0.666667	P11142;P25685	P11142;P25685;Q13217
dysbindin-Snapin-BLOS2 complex	2	3	0.666667	O95295;Q6QNY1	O95295;Q6QNY1;Q96EV8
DNTTIP1-ZNF541-HDAC1-HDAC2 complex	2	4	0.5	Q9H147;Q92769	Q13547;Q92769;Q9H0D2;Q9H147
MLL2 complex	2	10	0.2	O15294;P51610	O00255;O14686;O15294;O75475;P51610;P61964;Q15291;Q9C005;Q9UBL3;Q9Y5Z7
Set1A complex	2	10	0.2	O15294;P51610	O15047;O15294;P51610;P61964;Q15291;Q6UXN9;Q9C005;Q9P0U4;Q9UBL3;Q9Y5Z7
Set1B complex	2	12	0.166667	O15294;P51610	O15294;P51610;P61964;Q15291;Q6UXN9;Q8NFC6;Q96IK1;Q9C005;Q9P0U4;Q9UBL3;Q9UPS6;Q9Y5Z7
erlin1/2-RNF170 complex	2	3	0.666667	O75477;O94905	O75477;O94905;Q96K19
CAPZalpha-CAPZbeta complex	2	2	1	P52907;P47756	P47756;P52907
HIF1alpha-VHL-ElonginB-ElonginC complex	2	4	0.5	Q15370;Q15369	P40337;Q15369;Q15370;Q16665
CUL4B-DDB1-TLE2 complex	2	3	0.666667	Q13620;Q16531	Q04725;Q13620;Q16531
CUL4A-DDB1-WDR57 complex	2	3	0.666667	Q16531;Q96DI7	Q13619;Q16531;Q96DI7
ILK-SERCA2A-PLN complex	2	3	0.666667	P16615;Q13418	P16615;P26678;Q13418
SERCA2a-alphaKAP-CaM-CaMKII complex	2	4	0.5	P16615;P0DP23	P0DP23;P16615;P52294;Q9UQM7
Ubiquilin-VCP-erasin complex	2	3	0.666667	P55072;Q92575	P55072;Q92575;Q9UMX0
Hsp90-p23 complex	2	2	1	P07900;Q15185	P07900;Q15185
CCC-Wash (WASH1, FAM21C) complex	2	15	0.133333	O60826;Q7Z4G1	A8K0Z3;O60826;Q567U6;Q7Z3J2;Q7Z4G1;Q86VX2;Q86X83;Q8N668;Q9GZQ3;Q9H0A8;Q9NX08;Q9P000;Q9UBI1;Q9Y4E1;Q9Y6G5
CCDC22-COMMD1-CUL2 complex	2	3	0.666667	O60826;Q13617	O60826;Q13617;Q8N668
CCC complex	2	13	0.153846	O60826;Q7Z4G1	O60826;Q567U6;Q7Z3J2;Q7Z4G1;Q86VX2;Q86X83;Q8N668;Q9GZQ3;Q9H0A8;Q9NX08;Q9P000;Q9UBI1;Q9Y6G5
CCDC22-COMMD8-CUL1 complex	2	3	0.666667	O60826;Q13616	O60826;Q13616;Q9NX08
Ubiquitin E3 ligase (CCDC22, COMMD8, CUL3)	2	3	0.666667	Q13618;O60826	O60826;Q13618;Q9NX08
TBCD-tubulin(alpha)-tubulin(beta) complex	2	3	0.666667	P07437;Q9BTW9	P07437;Q71U36;Q9BTW9
CAPN1-HSP90AB1 complex	2	2	1	P08238;P07384	P07384;P08238
Calpain 1	2	2	1	P04632;P07384	P04632;P07384
TBCD-ARL2-tubulin(beta) complex	2	3	0.666667	P07437;Q9BTW9	P07437;P36404;Q9BTW9
TBCE-TBCB-tubulin(alpha) complex	2	3	0.666667	Q15813;Q99426	Q15813;Q71U36;Q99426
PRAME-ElonginBC ubiquitin ligase	2	3	0.666667	Q15370;Q15369	P78395;Q15369;Q15370
mitochondrial permeability transition pore (PTP) complex (PPIF-SPG7-VDAC1)	2	3	0.666667	P21796;P30405	P21796;P30405;Q9UQ90
SCHIP1-EZR-NHERF2 complex	2	3	0.666667	P15311;Q15599	P0DPB3;P15311;Q15599
NHE3-NHERF2-ACTN4, Ca(2+) induced	2	3	0.666667	Q15599;O43707	O43707;P48764;Q15599
SLC9A3R1-ACTN4 complex	2	2	1	O43707;O14745	O14745;O43707
NHERF1-NPT2A-EZR complex	2	3	0.666667	P15311;O14745	O14745;P15311;Q06495
PDZK1-NHERF1-EZR complex	2	3	0.666667	P15311;O14745	O14745;P15311;Q5T2W1
VEGFR2-S1PR1-ERK1/2-PKC-alpha complex	2	5	0.4	P28482;P27361	P17252;P21453;P27361;P28482;P35968
VEGFR2-S1PR2-ERK1/2-PKC-alpha complex	2	5	0.4	P28482;P27361	O95136;P17252;P27361;P28482;P35968
VEGFR2-S1PR3-ERK1/2-PKC-alpha complex	2	5	0.4	P28482;P27361	P17252;P27361;P28482;P35968;Q99500
VEGFR2-S1PR5-ERK1/2-PKC-alpha complex	2	5	0.4	P28482;P27361	P17252;P27361;P28482;P35968;Q9H228
IGF1R-CXCR4-GNAI2-GNB1 complex	2	4	0.5	P04899;P62873	P04899;P08069;P61073;P62873
Ubiquitin E3 ligase (CUL1, FBXO18, RBX1, SKP1A)	2	4	0.5	P63208;Q13616	P62877;P63208;Q13616;Q8NFZ0
DBIRD complex	2	2	1	Q8N163;Q5BKZ1	Q5BKZ1;Q8N163
5FMC (Friends of Methylated Chtop) complex	2	5	0.4	Q9Y4W2;Q8IZL8	Q8IZL8;Q9BV38;Q9H4L4;Q9NXF1;Q9Y4W2
LAS1L-PELP1-TEX10-WDR18-NOL9-SENP3 complex	2	6	0.333333	Q9Y4W2;Q8IZL8	Q5SY16;Q8IZL8;Q9BV38;Q9H4L4;Q9NXF1;Q9Y4W2
Phosphatidylinositol 4-kinase complex	2	4	0.5	Q8IYD1;P42356	P42356;Q86TV6;Q8IYD1;Q9BYI3
MMS19 complex	2	4	0.5	Q96T76;Q9Y3D0	O76071;Q96T76;Q9H6Q4;Q9Y3D0
CIA2B-CIA1-MMS19 complex	2	3	0.666667	Q96T76;Q9Y3D0	O76071;Q96T76;Q9Y3D0
Ubiquitin E3 ligase (CUL1, FBXO10, SKP1)	2	3	0.666667	P63208;Q13616	P63208;Q13616;Q9UK96
Ubiquitin E3 ligase (CUL1, FBXO6, RBX1, SKP1)	2	4	0.5	P63208;Q13616	P62877;P63208;Q13616;Q9NRD1
Ubiquitin E3 ligase (CUL1, FBXO17, RBX1, SKP1)	2	4	0.5	P63208;Q13616	P62877;P63208;Q13616;Q96EF6
Ubiquitin E3 ligase (CUL1, FBXO27, RBX1, SKP1)	2	4	0.5	P63208;Q13616	P62877;P63208;Q13616;Q8NI29
Ubiquitin E3 ligase (CUL1, FBXO44, RBX1, SKP1)	2	4	0.5	P63208;Q13616	P62877;P63208;Q13616;Q9H4M3
CTNNB1-FERMT2-YBX1 complex	2	3	0.666667	P35222;P67809	P35222;P67809;Q96AC1
C2ORF3-Prp43-TFIP11 complex	2	3	0.666667	O43143;P16383	O43143;P16383;Q9UBB9
BOLA2-GLRX3 complex	2	2	1	O76003;Q9H3K6	O76003;Q9H3K6
ProTalpha C9 complex	2	2	1	Q01105;P06454	P06454;Q01105
THSD1-FAK-talin-vinculin complex	2	4	0.5	Q9Y490;P18206	P18206;Q05397;Q9NS62;Q9Y490
ADIPOQ-GLT25D1-PLOD3 complex	2	3	0.666667	O60568;Q8NBJ5	O60568;Q15848;Q8NBJ5
SEPHS1-SEPHS2-SEPSECS-SECp43 complex	2	4	0.5	Q99611;P49903	P49903;Q99611;Q9HD40;Q9NX07
PP2A-NR3A complex	2	4	0.5	P30153;P63151	P30153;P63151;P67775;Q8TCU5
GNAI1-GNGT1-GNB1 complex	2	3	0.666667	P63096;P62873	P62873;P63096;P63211
GNAI1-GNB1-GNG2 complex	2	3	0.666667	P63096;P62873	P59768;P62873;P63096
GNAI1-GNB1-GNG3 complex	2	3	0.666667	P63096;P62873	P62873;P63096;P63215
GNAI1-GNB1-GNG4 complex	2	3	0.666667	P63096;P62873	P50150;P62873;P63096
GNAI1-GNB2-GNG5 complex	2	3	0.666667	P63096;P63218	P62879;P63096;P63218
BVR-PKCD-ERK2 complex	2	3	0.666667	P53004;P28482	P28482;P53004;Q05655
OTUB1-UBC13-MMS2 complex	2	3	0.666667	Q96FW1;P61088	P61088;Q15819;Q96FW1
GNAI1-GNB3-GNG5 complex	2	3	0.666667	P63096;P63218	P16520;P63096;P63218
GNAI1-GNB4-GNG5 complex	2	3	0.666667	P63096;P63218	P63096;P63218;Q9HAV0
GNAI1-GNB5-GNG5 complex	2	3	0.666667	P63096;P63218	O14775;P63096;P63218
GNAI1-GNB1-GNG7 complex	2	3	0.666667	P63096;P62873	O60262;P62873;P63096
GNAI1-GNB1-GNG8 complex	2	3	0.666667	P63096;P62873	P62873;P63096;Q9UK08
GNAI1-GNB1-GNG10 complex	2	3	0.666667	P63096;P62873	P50151;P62873;P63096
GNAI1-GNB1-GNG11 complex	2	3	0.666667	P63096;P62873	P61952;P62873;P63096
GNAI1-GNB1-GNG12 complex	2	2	1	P63096;P62873	P62873;P63096
GNAI1-GNB2-GNG12 complex	2	3	0.666667	P63096;Q9UBI6	P62879;P63096;Q9UBI6
GNAI1-GNB3-GNG12 complex	2	3	0.666667	P63096;Q9UBI6	P16520;P63096;Q9UBI6
GNAI1-GNB4-GNG12 complex	2	3	0.666667	P63096;Q9UBI6	P63096;Q9HAV0;Q9UBI6
GNAI1-GNB5-GNG12 complex	2	3	0.666667	P63096;Q9UBI6	O14775;P63096;Q9UBI6
GNAI1-GNB1-GNG13 complex	2	3	0.666667	P63096;P62873	P62873;P63096;Q9P2W3
GNAS-L-GNB1-GNG1 complex	2	3	0.666667	P62873;P63092	P62873;P63092;P63211
ABRAXAS2-SHMT1 complex	2	2	1	P34896;Q15018	P34896;Q15018
ABRAXAS2-SHMT2 complex	2	2	1	P34897;Q15018	P34897;Q15018
TIM23(motor) subcomplex (GRPEL1, GRPEL2), mitochondrial	2	2	1	Q8TAA5;Q9HAV7	Q8TAA5;Q9HAV7
TIM23(motor) subcomplex (GRPEL1, HSPA9), mitochondrial	2	2	1	P38646;Q9HAV7	P38646;Q9HAV7
TIM23(motor) subcomplex (GRPEL2, HSPA9), mitochondrial	2	2	1	P38646;Q8TAA5	P38646;Q8TAA5
GSKIP-GSK3B-PRKAR2A complex	2	3	0.666667	P13861;P49841	P13861;P49841;Q9P0R6
GNAS-L-GNB1-GNG3 complex	2	3	0.666667	P62873;P63092	P62873;P63092;P63215
GNAS-L-GNB1-GNG4 complex	2	3	0.666667	P62873;P63092	P50150;P62873;P63092
GNAS-L-GNB2-GNG5 complex	2	3	0.666667	P63218;P63092	P62879;P63092;P63218
GNAS-L-GNB3-GNG5 complex	2	3	0.666667	P63218;P63092	P16520;P63092;P63218
GNAS-L-GNB4-GNG5 complex	2	3	0.666667	P63218;P63092	P63092;P63218;Q9HAV0
GNAS-L-GNB5-GNG5 complex	2	3	0.666667	P63218;P63092	O14775;P63092;P63218
GNAS-L-GNB1-GNG7 complex	2	3	0.666667	P62873;P63092	O60262;P62873;P63092
GNAS-L-GNB1-GNG8 complex	2	3	0.666667	P62873;P63092	P62873;P63092;Q9UK08
GNAS-L-GNB1-GNG10 complex	2	3	0.666667	P62873;P63092	P50151;P62873;P63092
GNAS-L-GNB1-GNG11 complex	2	3	0.666667	P62873;P63092	P61952;P62873;P63092
GNAS-L-GNB2-GNG12 complex	2	3	0.666667	Q9UBI6;P63092	P62879;P63092;Q9UBI6
GNAS-L-GNB3-GNG12 complex	2	3	0.666667	Q9UBI6;P63092	P16520;P63092;Q9UBI6
GNAS-L-GNB4-GNG12 complex	2	3	0.666667	Q9UBI6;P63092	P63092;Q9HAV0;Q9UBI6
GNAS-L-GNB5-GNG12 complex	2	3	0.666667	Q9UBI6;P63092	O14775;P63092;Q9UBI6
GNAS-L-GNB1-GNG13 complex	2	3	0.666667	P62873;P63092	P62873;P63092;Q9P2W3
NSL complex	2	9	0.222222	O15294;P51610	O15294;P51610;P61964;Q7Z3B3;Q96EZ8;Q9BVI0;Q9H7Z6;Q9H9L4;Q9P2N6
MMS19-FAM96B complex	2	2	1	Q96T76;Q9Y3D0	Q96T76;Q9Y3D0
KAT2A-Oxoglutarate dehydrogenase complex	2	4	0.5	P09622;P36957	P09622;P36957;Q02218;Q92830
p532-Clathrin-HSP70 complex	2	3	0.666667	P0DMV8;Q00610	P0DMV8;Q00610;Q15751
CTNNB1-GSK3B-PHF19 complex	2	3	0.666667	P35222;P49841	P35222;P49841;Q5T6S3-2
EIF2B2-EIF2B3-EIF2B4-EIF2B5 complex	2	4	0.5	Q9UI10;Q13144	P49770;Q13144;Q9NR50;Q9UI10
Cytochrome c oxidase including assembly factors (COX, PET100, PET117, MR-1S)	2	18	0.111111	P10606;P13073	O00483;P00395;P00403;P00414;P09669;P0DJ07;P10176;P10606;P12074;P13073;P14406;P14854;P15954;P20674;P24311;Q6UWS5;Q8N490-2;Q9Y241
ESYT1-ESYT2 complex	2	2	1	A0FGR8;Q9BSJ8	A0FGR8;Q9BSJ8
HINT1-UBC3-RBX1 complex	2	3	0.666667	P49427;P49773	P49427;P49773;P62877
RAC1-RHOA-VANGL2 complex	2	3	0.666667	P61586;P63000	P61586;P63000;Q9ULK5
PARP1-LIG3 complex	2	2	1	P09874;P49916	P09874;P49916
ASXL1-HCFC1-OGT complex	2	3	0.666667	O15294;P51610	O15294;P51610;Q8IXJ9
Ubiquitin E3 ligase (CUL3, KEAP1, RBX1)	2	3	0.666667	Q13618;Q14145	P62877;Q13618;Q14145
BRD7-SWI\u2013SNF-SUZ12 complex	2	5	0.4	P51532;P51531	P51531;P51532;Q15022;Q9NPI1;Q9NVM4
HK1-VDAC1 complex	2	2	1	P21796;P19367	P19367;P21796
TP53-TSPY1-USP7 complex	2	3	0.666667	Q93009;P04637	P04637;Q01534;Q93009
ATF2-HK1-VDAC1 complex	2	3	0.666667	P21796;P19367	P15336;P19367;P21796
mtRNase P	2	3	0.666667	Q99714;Q7L0Y3	O15091;Q7L0Y3;Q99714
HSD17B10-TRMT10C complex	2	2	1	Q99714;Q7L0Y3	Q7L0Y3;Q99714
HOOK1-SHP2 complex	2	2	1	Q06124;Q9UJC3	Q06124;Q9UJC3
Astrin-kinastrin complex	2	5	0.4	P53350;P63167	P53350;P63167;Q562F6;Q96R06;Q9Y448
CD44-ERK1-ERK2-RHAMM complex	2	4	0.5	P28482;P27361	O75330;P16070;P27361;P28482
KMT2E-OGT-USP7 complex	2	3	0.666667	O15294;Q93009	O15294;Q8IZD2;Q93009
BORC complex	2	8	0.25	O95295;Q6QNY1	O95295;P78537;Q6QNY1;Q969J3;Q96B45;Q96FH0;Q96GS4;Q9BQD3
LARP1-PABPC1-RYDEN complex	2	3	0.666667	P11940;Q6PKG0	P11940;Q6PKG0;Q9NUL5
VHL-ElonginB-ElonginC complex	2	3	0.666667	Q15370;Q15369	P40337;Q15369;Q15370
NARC1 complex	2	5	0.4	Q9UMS4;P11387	P11387;P38159;Q86V81;Q99459;Q9UMS4
HSF1-IER5-PP2A complex	2	4	0.5	Q00613;P63151	P63151;P67775;Q00613;Q5VY09
HSF1\u2013PARP1\u2013PARP13 complex	2	3	0.666667	Q00613;P09874	P09874;Q00613;Q7Z2W4
HSPA8-HSPBP1-STUB1 complex	2	3	0.666667	P11142;Q9UNE7	P11142;Q9NZL4;Q9UNE7
BAG1-HSPA8-STUB1 complex	2	3	0.666667	P11142;Q9UNE7	P11142;Q99933;Q9UNE7
ADGRA2-DOCK1-ELMO2-GNB1-GNG2 complex	2	5	0.4	Q14185;P62873	P59768;P62873;Q14185;Q96JJ3;Q96PE1
CAMK4-HSPA1L-HSPA8-IQCG complex	2	4	0.5	P11142;P34931	P11142;P34931;Q16566;Q9H095
ITCH-MAVS-PCBP2 complex	2	3	0.666667	Q15366;Q7Z434	Q15366;Q7Z434;Q96J02
MCM8-MCM9-MRE11A-NBN-RAD50 complex	2	5	0.4	Q92878;P49959	O60934;P49959;Q92878;Q9NXL9;Q9UJA3
FOXK1-PLK1-SPAG9 complex	2	3	0.666667	P53350;O60271	O60271;P53350;P85037
FOXK2-PLK1-SPAG9 complex	2	3	0.666667	P53350;O60271	O60271;P53350;Q01167
MLKL-PGAM5-RIPK1-RIPK3 complex	2	4	0.5	Q96HS1;Q13546	Q13546;Q8NB16;Q96HS1;Q9Y572
AMOT-MPP5-NF2-PATJ complex	2	4	0.5	Q4VCS5;Q8N3R9	P35240;Q4VCS5;Q8N3R9;Q8NI35
MRNIP-MRE11-NBN-RAD50 complex	2	4	0.5	Q92878;P49959	O60934;P49959;Q6NTE8;Q92878
H/ACA ribonucleoprotein complex	2	4	0.5	Q9NPE3;O60832	O60832;Q9NPE3;Q9NX24;Q9NY12
MIF-NME1 complex	2	2	1	P15531;P14174	P14174;P15531
BAG2-HSPA2-NLRP14 complex	2	3	0.666667	P54652;O95816	O95816;P54652;Q86W24
NONO-SFPQ complex	2	2	1	P23246;Q15233	P23246;Q15233
NONO-NR5A1-SFPQ complex	2	3	0.666667	P23246;Q15233	P23246;Q13285;Q15233
ILF3-NR5A2-PPARA-PRMT1 complex	2	4	0.5	Q99873;Q12906	O00482;Q07869;Q12906;Q99873
ILF3-NR5A2-SERBP1 complex	2	3	0.666667	Q8NC51;Q12906	O00482;Q12906;Q8NC51
IGFBP3-NONO-SFPQ complex	2	3	0.666667	P23246;Q15233	P17936;P23246;Q15233
ER membrane protein complex (EMC8)	2	9	0.222222	Q8N766;O43402	O43402;Q15006;Q5J8M3;Q5UCC4;Q8N4V1;Q8N766;Q9BV81;Q9NPA0;Q9P0I2
ALYREF-NXF1-RBM8A-UPF3B complex	2	4	0.5	Q9UBU9;Q9BZI7	Q86V81;Q9BZI7;Q9UBU9;Q9Y5S9
WDTC1-DDB1-CUL4-ROC1 E3 ligase complex	2	5	0.4	Q13620;Q16531	P62877;Q13619;Q13620;Q16531;Q8N5D0
NPM1-PA2G4 complex	2	2	1	Q9UQ80;P06748	P06748;Q9UQ80
RNA polymerase III complex	2	15	0.133333	Q9NVU0;Q9NW08	O14802;O15160;O15318;O75575;P05423;P0DPB6;P52434;P53803;P62875;Q9BUI4;Q9H1D9;Q9NVU0;Q9NW08;Q9Y2Y1;Q9Y535
E2F1-HDAC2-PA2G4-RB1 complex	2	4	0.5	Q9UQ80;Q92769	P06400;Q01094;Q92769;Q9UQ80
ILF3-PA2G4 complex	2	2	1	Q9UQ80;Q12906	Q12906;Q9UQ80
Translin-Trax complex	2	2	1	Q99598;Q15631	Q15631;Q99598
APC/C complex	2	7	0.285714	Q9UJX3;Q9UJX2	P30260;Q13042;Q9H1A4;Q9UJX2;Q9UJX3;Q9UJX4;Q9UJX6
APC/C complex, 1.5 MDa	2	11	0.181818	Q9UJX3;Q9UJX2	O14519;P30260;Q13042;Q8NHZ8;Q9H1A4;Q9NYG5;Q9UJX2;Q9UJX3;Q9UJX4;Q9UJX5;Q9UJX6
MSN-PAG1-SLC9A3R1 complex	2	3	0.666667	P26038;O14745	O14745;P26038;Q9NWQ8
AHCYL1-FIP1L1-PAPOLA complex	2	3	0.666667	O43865;P51003	O43865;P51003;Q6UN15
NIPBL-RAD21-SMC1A complex	2	3	0.666667	Q14683;O60216	O60216;Q14683;Q6KC79
EMC2-EMC8-WNK1 complex	2	3	0.666667	Q9H4A3;O43402	O43402;Q15006;Q9H4A3
RAN-RCC1 complex	2	2	1	P18754;P62826	P18754;P62826
Aposome complex	2	4	0.5	P55210;O14727	O14727;P42574;P55210;P55211
Procaspase 7-APAF1 complex	2	2	1	P55210;O14727	O14727;P55210
ZMYND10 complex, cytoplasmic	2	7	0.285714	P11142;Q9Y230	O75800;P11142;P57076;Q86X45;Q8NA54;Q8WXU2;Q9Y230
CD63-PDCD6IP-SDCBP complex	2	3	0.666667	Q8WUM4;O00560	O00560;P08962;Q8WUM4
PDCD6IP-SDCBP-SDC1 complex	2	3	0.666667	Q8WUM4;O00560	O00560;P18827;Q8WUM4
MutSalpha complex	2	2	1	P52701;P43246	P43246;P52701
MutSbeta complex	2	2	1	P20585;P43246	P20585;P43246
GNB1-CCT5 complex	2	2	1	P48643;P62873	P48643;P62873
PAWR-PRKCZ-SQSTM1 complex	2	3	0.666667	Q13501;Q96IZ0	Q05513;Q13501;Q96IZ0
PPIH-PRPF4 complex	2	2	1	O43447;O43172	O43172;O43447
EIF2S1-NCK1-PPP1CA-PPP1R15B complex	2	4	0.5	P05198;P62136	P05198;P16333;P62136;Q5SWA1
RAN-RANBP3-XPO1 complex	2	3	0.666667	P62826;Q9H6Z4	O14980;P62826;Q9H6Z4
DCTN1-OSBPL1A-RAB7A-RILP complex	2	4	0.5	Q14203;P51149	P51149;Q14203;Q96NA2;Q9BXW6
RAN-XPO5 complex	2	2	1	P62826;Q9HAV4	P62826;Q9HAV4
DNAJB12-DNAJB14-HSPA8-SGTA complex	2	4	0.5	P11142;O43765	O43765;P11142;Q8TBM8;Q9NXW2
RAN-XPO7 complex	2	2	1	P62826;Q9UIA9	P62826;Q9UIA9
RAN-XPOT complex	2	2	1	O43592;P62826	O43592;P62826
IPO4-RAN complex	2	2	1	P62826;Q8TEX9	P62826;Q8TEX9
IPO5-RAN complex	2	2	1	P62826;O00410	O00410;P62826
IPO7-RAN complex	2	2	1	P62826;O95373	O95373;P62826
CTLH complex	2	9	0.222222	Q96S59;Q9H7D7	Q7L5Y9;Q8IUR7-2;Q8IUR7-6;Q8IVV7;Q96S59;Q9H7D7;Q9H871;Q9NWU2;Q9UL63
IPO9-RAN complex	2	2	1	P62826;Q96P70	P62826;Q96P70
IPO7-KPNB1 complex	2	2	1	Q14974;O95373	O95373;Q14974
RAN-TNPO3 complex	2	2	1	P62826;Q9Y5L0	P62826;Q9Y5L0
RAN-TNPO1 complex	2	2	1	P62826;Q92973	P62826;Q92973
RAN-RANBP1 complex	2	2	1	P43487;P62826	P43487;P62826
PP6 holoenzyme	2	8	0.25	Q9UPN7;O15084	O00743;O15084;O75170;P78318;Q5H9R7;Q8N8A2;Q8NB46;Q9UPN7
ANKRD28-PPP6C-PPP6R1 complex	2	3	0.666667	Q9UPN7;O15084	O00743;O15084;Q9UPN7
Ragulator-Rag complex	2	7	0.285714	Q9HB90;Q9Y2Q5	O43504;Q0VGL1;Q6IAA8;Q7L523;Q9HB90;Q9UHA4;Q9Y2Q5
DLD-NFE2L1-RAN complex	2	3	0.666667	P09622;P62826	P09622;P62826;Q14494
GNAI1-GNB1-GNGT1-NTS-NTSR1 complex	2	5	0.4	P63096;P62873	P30989;P30990;P62873;P63096;P63211
ADCYAP1-GNAS-GNB1-GNGT1-VIPR1 complex	2	5	0.4	P62873;P63092	P18509;P32241;P62873;P63092;P63211
RUVBL1-RUVBL2-TERT complex	2	3	0.666667	Q9Y230;Q9Y265	O14746;Q9Y230;Q9Y265
RUVBL1-RUVBL2 complex	2	2	1	Q9Y230;Q9Y265	Q9Y230;Q9Y265
MDM2-RSL1D1-TP53 complex	2	3	0.666667	O76021;P04637	O76021;P04637;Q00987
PRC1.6a complex	2	13	0.153846	Q92769;Q06587	O75461;P61244;P61964;Q06587;Q13185;Q13547;Q14186;Q8IWI9;Q8N488;Q92769;Q969R5;Q99496;Q9BYE7
PRC1.6b complex	2	13	0.153846	Q92769;Q06587	O75461;P61244;P61964;Q06587;Q13185;Q13547;Q14186;Q8IWI9;Q8IY57;Q92769;Q969R5;Q99496;Q9BYE7
ALYREF-DDX39B-SARNP complex	2	3	0.666667	Q13838;P82979	P82979;Q13838;Q86V81
AREX complex	2	2	1	O00148;P82979	O00148;P82979
BRISC complex	2	4	0.5	Q15018;P46736	P46736;Q15018;Q9NWV8;Q9NXR7
MAVS-TRAF3-TBK1-TFG complex	2	4	0.5	Q7Z434;Q92734	Q13114;Q7Z434;Q92734;Q9UHD2
ZFAND2B complex	2	7	0.285714	P55072;Q96CS3	P46379;P55072;Q8TAT6;Q8WV99;Q92890;Q96CS3;Q9BUN8
ATRX-SETDB1-TRIM28-ZNF274 complex	2	4	0.5	Q13263;P46100	P46100;Q13263;Q15047;Q96GC6
TNFR1 signaling complex, TNF-induced	2	24	0.0833333	O14920;Q13546	O14920;O15111;O43318;O43464;P01375;P19438;P21580;Q12933;Q13489;Q13490;Q13546;Q14164;Q15025;Q15628;Q8NFZ5;Q92844;Q96EP0;Q9BYM8;Q9H0F6;Q9NQC7;Q9NYJ8;Q9UHD2;Q9UM82;Q9Y6K9
COA3-HSPA9-TIMM44-TIM23(sort) complex, mitochondrial	2	8	0.25	P38646;Q3ZCQ8	O14925;O43615;P38646;P60602;Q3ZCQ8;Q99595;Q9BVV7;Q9Y2R0
FADD-MAVS-RIPK1 complex	2	3	0.666667	Q7Z434;Q13546	Q13158;Q13546;Q7Z434
KPNB1-SMN1-SNUPN-ZRP1 complex	2	4	0.5	Q14974;Q16637	O75312;O95149;Q14974;Q16637
CXCR4-GDF5-HSPA8-HSP90AA1 complex	2	4	0.5	P07900;P11142	P07900;P11142;P43026;P61073
ABCB11-CHMP5 complex	2	2	1	O95342;Q9NZZ3	O95342;Q9NZZ3
GRB2-p36/p38-PLCG1-SOS1-ZAP70 complex	2	4	0.5	P19174;P62993	P19174;P43403;P62993;Q07889
COP I-TRAPP II-RAB18 complex	2	7	0.285714	Q9Y678;O43617	O43617;P0DI81;P48553;Q86SZ2;Q96Q05;Q9NP72;Q9Y678
KPNA4-KPNB1 complex	2	2	1	O00629;Q14974	O00629;Q14974
KPNA6-KPNB1 complex	2	2	1	O60684;Q14974	O60684;Q14974
CSE1L-KPNA3-RAN complex	2	3	0.666667	P55060;P62826	O00505;P55060;P62826
CSE1L-KPNA1-RAN complex	2	3	0.666667	P55060;P62826	P52294;P55060;P62826
MIB subcomplex (DNAJC11, MTX1), mitochondrial	2	2	1	Q13505;Q9NVH1	Q13505;Q9NVH1
DDX3X-IKBKE-MAVS-TRAF3 complex	2	4	0.5	O00571;Q7Z434	O00571;Q13114;Q14164;Q7Z434
BAX-HSP90-IRF3-TOMM70 complex	2	4	0.5	P07900;O94826	O94826;P07900;Q07812;Q14653
MAVS-TOMM70 complex	2	2	1	Q7Z434;O94826	O94826;Q7Z434
HSP90-TOMM70 complex	2	2	1	P07900;O94826	O94826;P07900
HSP90-IRF3-TBK1-TOMM70 complex	2	4	0.5	P07900;O94826	O94826;P07900;Q14653;Q9UHD2
PEX3-PEX19 complex	2	2	1	P40855;P56589	P40855;P56589
SMAD4-TP53-WWOX complex	2	3	0.666667	P04637;Q13485	P04637;Q13485;Q9NZC7
DNMT3B complex	3	7	0.428571	O95347;Q96ST3;Q9NTJ3	O60264;O95239;O95347;Q13547;Q96ST3;Q9NTJ3;Q9UBC3
AP3 adaptor complex	3	7	0.428571	Q92572;O00203;O14617	O00203;O14617;P53677;P59780;Q13367;Q92572;Q9Y2T2
Ku antigen-NARG1 complex	3	3	1	Q9BXJ9;P13010;P12956	P12956;P13010;Q9BXJ9
Cohesin-SA1 complex	3	4	0.75	Q14683;Q9UQE7;O60216	O60216;Q14683;Q8WVM7;Q9UQE7
Cohesin-SA2 complex	3	4	0.75	Q14683;Q9UQE7;O60216	O60216;Q14683;Q8N3U4;Q9UQE7
Wave-2 complex	3	5	0.6	Q7L576;Q8WUW1;Q8IZP0	Q7L576;Q8IZP0;Q8WUW1;Q9Y2A7;Q9Y6W5
Ubiquitin E3 ligase (VHL, TCEB1, TCEB2, CUL2, RBX1)	3	5	0.6	Q15370;Q15369;Q13617	P40337;P62877;Q13617;Q15369;Q15370
BRAFT complex	3	13	0.230769	P35244;P15927;P27694	O15287;O15360;P15927;P27694;P35244;P40692;P54132;Q00597;Q13472;Q9H9A7;Q9HB96;Q9NPI8;Q9NW38
BRAFT complex	3	11	0.272727	P35244;P15927;P27694	O15287;O15360;P15927;P27694;P35244;P54132;Q00597;Q13472;Q9HB96;Q9NPI8;Q9NW38
9-1-1-RAD17-RFC complex	3	8	0.375	P35249;P40938;O60921	O60671;O60921;O75943;P35249;P35250;P40937;P40938;Q99638
RFC complex	3	5	0.6	P35249;P40938;P35251	P35249;P35250;P35251;P40937;P40938
PCNA-MSH2-MSH6 complex	3	3	1	P12004;P52701;P43246	P12004;P43246;P52701
DNA-PK-Ku complex	3	3	1	P13010;P78527;P12956	P12956;P13010;P78527
p54(nrb)-PSF-matrin3 complex	3	3	1	P23246;Q15233;P43243	P23246;P43243;Q15233
DNA ligase III-XRCC1-PNK-DNA-pol III multiprotein complex	3	4	0.75	Q96T60;P49916;P18887	P06746;P18887;P49916;Q96T60
PCNA-MutS-alpha-MutL-alpha-DNA complex	3	5	0.6	P12004;P52701;P43246	P12004;P40692;P43246;P52701;P54278
GCN5-TRRAP histone acetyltransferase complex	3	10	0.3	Q9Y4A5;P52701;P43246	O75486;O75528;O75529;P38398;P43246;P52701;Q12962;Q16594;Q92830;Q9Y4A5
WIP-WASp-actin-myosin-IIa complex	3	6	0.5	P62736;P35579;P60660	O43516;P19105;P35579;P42768;P60660;P62736
KCNQ1 macromolecular complex	3	5	0.6	P13861;P62136;Q99996	P13861;P17612;P51787;P62136;Q99996
TIP60 histone acetylase complex	3	5	0.6	Q9Y230;Q9Y265;Q9Y4A5	O96019;Q92993;Q9Y230;Q9Y265;Q9Y4A5
PBAF complex	3	10	0.3	P51532;Q92922;Q8TAQ2	O96019;P51532;Q12824;Q68CP9;Q86U86;Q8TAQ2;Q92922;Q92925;Q969G3;Q96GM5
BAF complex	3	9	0.333333	P51532;Q92922;Q8TAQ2	O14497;O96019;P51532;Q12824;Q8TAQ2;Q92922;Q92925;Q969G3;Q96GM5
PBAF complex, BAF200-specific	3	8	0.375	P51532;Q92922;Q8TAQ2	O96019;P51532;Q12824;Q68CP9;Q8TAQ2;Q92922;Q969G3;Q96GM5
BAF complex	3	8	0.375	Q92922;P51531;Q8TAQ2	O14497;O96019;P51531;Q12824;Q8TAQ2;Q92922;Q969G3;Q96GM5
PBAF complex (Polybromo- and BAF containing complex)	3	9	0.333333	P51532;Q92922;Q8TAQ2	O96019;P51532;Q12824;Q68CP9;Q86U86;Q8TAQ2;Q92922;Q969G3;Q96GM5
p300-CBP-p270-SWI/SNF complex	3	7	0.428571	P51532;Q92922;Q8TAQ2	O14497;P51532;Q09472;Q12824;Q8TAQ2;Q92793;Q92922
Ubiquitin E3 ligase (VHL, TCEB1, TCEB2, CUL2)	3	4	0.75	Q15370;Q15369;Q13617	P40337;Q13617;Q15369;Q15370
MRN-TRRAP complex (MRE11A-RAD50-NBN-TRRAP complex)	3	4	0.75	Q92878;Q9Y4A5;P49959	O60934;P49959;Q92878;Q9Y4A5
TREX complex	3	8	0.375	Q13838;Q8NI27;Q96J01	Q13769;Q13838;Q6I9Y2;Q86V81;Q86W42;Q8NI27;Q96FV9;Q96J01
SURF complex	3	4	0.75	P15170;P62495;Q92900	P15170;P62495;Q92900;Q96Q15
NuA4/Tip60-HAT complex B	3	8	0.375	Q9Y230;Q9Y265;Q9Y4A5	O96019;Q92993;Q9H2F5;Q9NPF5;Q9UBU8;Q9Y230;Q9Y265;Q9Y4A5
FCP1-associated protein complex	3	7	0.428571	P30876;P84090;O14744	O14744;P30876;P35269;P84090;Q15208;Q9BQA1;Q9Y5B0
Upf complex (UPF1, UPF2, UPF3b)	3	3	1	Q9HAU5;Q92900;Q9BZI7	Q92900;Q9BZI7;Q9HAU5
RICH1/AMOT polarity complex, Flag-Amot precipitated	3	8	0.375	Q4VCS5;Q8N3R9;Q5T2T1	O75970;Q4VCS5;Q5T2T1;Q68EM7;Q8IY63;Q8N3R9;Q8NI35;Q9Y2J4
RC complex (Replication competent complex)	3	9	0.333333	P35249;P40938;P35251	P09884;P20248;P24941;P35249;P35250;P35251;P40937;P40938;Q14181
PCNA-KU antigen complex	3	3	1	P12004;P13010;P12956	P12004;P12956;P13010
DNA synthesome core complex	3	10	0.3	P12004;P49643;P35251	P09884;P12004;P28340;P35251;P49005;P49642;P49643;Q14181;Q15054;Q9HCU8
DNA synthesome complex (15 subunits)	3	15	0.2	P12004;P49643;P35251	P09884;P12004;P18858;P28340;P35251;P49005;P49642;P49643;P56282;Q07864;Q14181;Q15054;Q9HCU8;Q9NR33;Q9NRF9
snRNP-free U1A (SF-A) complex	3	4	0.75	P23246;Q15233;P17844	P09012;P17844;P23246;Q15233
c-MYC-ATPase-helicase complex	3	5	0.6	Q9Y230;Q9Y265;Q9Y4A5	O96019;P01106;Q9Y230;Q9Y265;Q9Y4A5
BCOR complex	3	8	0.375	P11142;P63208;Q06587	P11142;P63208;Q06587;Q6W2J9;Q8N488;Q8NHM5;Q99496;Q9BSM1
CDC5L core complex	3	6	0.5	P11142;Q92616;Q9UMS4	O43660;O75934;P11142;Q92616;Q99459;Q9UMS4
RNA pol II containing coactivator complex Tat-SF	3	5	0.6	O00267;P19338;P24928	O00267;O43719;P19338;P24928;P50750
PBAF complex (Polybromo- and BAF containing complex)	3	9	0.333333	P51532;Q92922;Q8TAQ2	O96019;P51532;Q12824;Q68CP9;Q86U86;Q8TAQ2;Q92922;Q969G3;Q96GM5
EBAFb complex	3	10	0.3	P51532;Q92922;Q8TAQ2	O96019;P51532;Q03111;Q12824;Q8NFD5;Q8TAQ2;Q92922;Q92925;Q969G3;Q96GM5
BAF complex	3	8	0.375	Q92922;P51531;Q8TAQ2	O14497;O96019;P51531;Q12824;Q8TAQ2;Q92922;Q969G3;Q96GM5
EBAFa complex	3	10	0.3	P51532;Q92922;Q8TAQ2	O14497;O96019;P51532;Q03111;Q12824;Q8TAQ2;Q92922;Q92925;Q969G3;Q96GM5
SRm160/300 complex	3	5	0.6	P09661;P08621;Q8IYB3	P08621;P09661;P62995;Q8IYB3;Q9UQ35
DCS complex (PTBP1, PTBP2, HNRPH1, HNRPF)	3	4	0.75	P31943;P52597;P26599	P26599;P31943;P52597;Q9UKA9
MCM2-MCM6-MCM7 complex	3	3	1	P49736;Q14566;P33993	P33993;P49736;Q14566
TNPO2-RAN-NXF1 complex	3	3	1	P62826;Q9UBU9;O14787	O14787;P62826;Q9UBU9
KPNB1-RAN-RANBP1complex	3	3	1	P43487;P62826;Q14974	P43487;P62826;Q14974
SF3A1-SF3A2-SF3A3 complex	3	3	1	Q12874;Q15428;Q15459	Q12874;Q15428;Q15459
TOP1-PSF-P54 complex	3	3	1	P23246;Q15233;P11387	P11387;P23246;Q15233
CDC37-HSP90AA1-HSP90AB1-MAP3K11 complex	3	4	0.75	P07900;P08238;Q16543	P07900;P08238;Q16543;Q16584
PCNA-RFC2-5 complex	3	5	0.6	P35249;P40938;P12004	P12004;P35249;P35250;P40937;P40938
MSH2/6-BLM-p53-RAD51 complex	3	5	0.6	P52701;P43246;P04637	P04637;P43246;P52701;P54132;Q06609
ASF1-histone containing complex	3	7	0.428571	P49321;P50502;P68431	O96017;P49321;P50502;P68431;Q13112;Q9NVP2;Q9Y294
Cofilin-actin-CAP1 complex	3	3	1	P60709;P23528;Q01518	P23528;P60709;Q01518
NELF complex	3	4	0.75	Q9H3P2;Q8WX92;Q8IXH7	P18615;Q8IXH7;Q8WX92;Q9H3P2
Casein kinase II-HMG1 complex	3	4	0.75	P09429;P19784;P68400	P09429;P19784;P67870;P68400
BLM complex II	3	6	0.5	P35244;P15927;P27694	P15927;P27694;P35244;P54132;Q13472;Q9H9A7
MCM4-MCM6-MCM7 complex	3	3	1	P33991;Q14566;P33993	P33991;P33993;Q14566
PCNA-CHL12-RFC2-5 complex	3	6	0.5	P35249;P40938;P12004	P12004;P35249;P35250;P40937;P40938;Q8WVB6
NuA4/Tip60 HAT complex	3	10	0.3	Q9H0E9;Q9Y265;Q9Y4A5	O96019;Q92993;Q96L91;Q9H0E9;Q9H2F5;Q9NPF5;Q9NXR8;Q9UBU8;Q9Y265;Q9Y4A5
Respiratory chain complex I (intermediate V/380kD and VI/480kD), mitochondrial	3	5	0.6	O75489;O43678;O75306	O43678;O75306;O75489;P03886;Q16795
Respiratory chain complex I (gamma subunit), mitochondrial	3	13	0.230769	O95299;P03897;P51970	O15239;O43677;O43920;O95167;O95299;P03886;P03891;P03897;P03901;P03923;P51970;P56556;Q16795
RNA polymerase II complex, chromatin structure modifying	3	13	0.230769	P51532;P51531;P24928	P19447;P24863;P24928;P35269;P49336;P51531;P51532;Q00403;Q12824;Q13503;Q13889;Q92793;Q92831
CAMK2-delta-MASH1 promoter-coactivator complex	3	8	0.375	Q15233;P09874;P24928	P09874;P12931;P24928;Q13557;Q14469;Q15233;Q92793;Q92831
DDX20-GEMIN4-GEMIN5 complex, SMN-independent intermediate	3	3	1	P57678;Q8TEQ6;Q9UHI6	P57678;Q8TEQ6;Q9UHI6
GammaH2AFX-NDHII-Ku70-DNA complex	3	3	1	Q08211;P12956;P16104	P12956;P16104;Q08211
HSP90-FKBP38-CAM-Ca(2+) complex	3	3	1	P07900;Q14318;P0DP23	P07900;P0DP23;Q14318
EIF3 complex (EIF3B, EIF3G, EIF3I)	3	3	1	P55884;Q13347;O75821	O75821;P55884;Q13347
EIF3 complex (EIF3B, EIF3J, EIF3I)	3	3	1	P55884;Q13347;O75822	O75822;P55884;Q13347
MGC1-DNA-PKcs-Ku complex	3	4	0.75	P13010;P78527;P12956	P12956;P13010;P78527;Q14676
Kinase maturation complex 2	3	8	0.375	P07900;P08238;Q16543	A7MCY6;P07900;P08238;Q12933;Q16543;Q92844;Q9H6S1;Q9UHD2
RPA complex	3	3	1	P35244;P15927;P27694	P15927;P27694;P35244
CHUK-NFKB2-REL-IKBKG-SPAG9-NFKB1-NFKBIE-COPB2-TNIP1-NFKBIA-RELA-TNIP2 complex	3	12	0.25	Q00653;P35606;O60271	O00221;O15111;O60271;P19838;P25963;P35606;Q00653;Q04206;Q04864;Q15025;Q8NFZ5;Q9Y6K9
WRN-Ku70-Ku80-PARP1 complex	3	4	0.75	P13010;P12956;P09874	P09874;P12956;P13010;Q14191
XRCC1-LIG3-PNK-TDP1 complex	3	4	0.75	Q96T60;P49916;P18887	P18887;P49916;Q96T60;Q9NUW8
MNK1-eIF4F complex	3	4	0.75	P06730;P60842;Q04637	P06730;P60842;Q04637;Q9BUB5
TNF-alpha/NF-kappa B signaling complex 9	3	5	0.6	P08238;Q13451;Q16543	O15111;P08238;Q13451;Q15653;Q16543
TRBP containing complex (DICER, TRBP, AGO2, RPL7A, EIF6, MOV10)	3	6	0.5	P62424;P56537;Q15633	P56537;P62424;Q15633;Q9HCE1;Q9UKV8;Q9UPY3
Dynein complex	3	4	0.75	Q9Y6G9;Q14204;P63167	O14576;P63167;Q14204;Q9Y6G9
CBP80/20- dependent translation complex	3	6	0.5	P55884;P38919;Q9BZI7	O43310;P38919;P52298;P55884;Q09161;Q9BZI7
CSE1L-KPNA2-RAN complex	3	3	1	P55060;P62826;P52292	P52292;P55060;P62826
Codanin-1-Asf1\u2013histone H3.1-histone H4\u2013importin-4 complex, cytosolic	3	5	0.6	Q8TEX9;P62805;P68431	P62805;P68431;Q8IWY9;Q8TEX9;Q9Y294
Exocyst complex	3	8	0.375	O60645;Q8TAG9;O00471	O00471;O60645;Q8IYI6;Q8TAG9;Q96A65;Q96KP1;Q9NV70;Q9UPT5
ArgRS-GlnRS-AIMP1 complex	3	3	1	P47897;P54136;Q12904	P47897;P54136;Q12904
Telomerase holoenzyme	3	7	0.428571	Q9NPE3;Q86US8;O60832	O14746;O60832;Q86US8;Q9BUR4;Q9NPE3;Q9NX24;Q9NY12
Histone-2-Histone-4-ASF1A-MCM2 complex	3	4	0.75	P49736;P62805;P68431	P49736;P62805;P68431;Q9Y294
MPP7-DLG1-LIN7C complex	3	3	1	Q9NUP9;Q5T2T1;Q12959	Q12959;Q5T2T1;Q9NUP9
tRNA Splicing Ligase Complex	3	5	0.6	Q9Y224;Q92499;Q9Y3I0	Q52LJ0;Q92499;Q9BVC5;Q9Y224;Q9Y3I0
DDX11-RAD21-SMC1A-SMC3 complex	3	4	0.75	Q14683;Q9UQE7;O60216	O60216;Q14683;Q96FC9;Q9UQE7
Amot-cadherin-11-beta-catenin-p120 complex	3	4	0.75	Q4VCS5;O60716;P35222	O60716;P35222;P55287;Q4VCS5
EARP complex	3	4	0.75	Q5VIR6;Q9UID3;Q8N1B4	Q5VIR6;Q8N1B4;Q96JG6;Q9UID3
MLL1 complex	3	8	0.375	O15294;P51610;Q03164	O00255;O15294;P51610;P61964;Q03164;Q15291;Q9C005;Q9UBL3
GARP complex	3	4	0.75	Q5VIR6;Q9UID3;Q8N1B4	Q5VIR6;Q8N1B4;Q9P1Q0;Q9UID3
WASH-CAPZalpa/beta complex	3	7	0.428571	P52907;P47756;Q2M389	A8K0Z3;P47756;P52907;Q12768;Q2M389;Q9Y3C0;Q9Y4E1
CUL4B-DDB1-WDR26 complex	3	3	1	Q13620;Q16531;Q9H7D7	Q13620;Q16531;Q9H7D7
CUL4B-DDB1-GRWD1 complex	3	3	1	Q9BQ67;Q13620;Q16531	Q13620;Q16531;Q9BQ67
pERK-vimentin-KPNA2 complex	3	3	1	P08670;P27361;P52292	P08670;P27361;P52292
ILK-HSP90-CDC37 complex	3	3	1	P07900;Q16543;Q13418	P07900;Q13418;Q16543
CUL4B-DDB1-TLE3 complex	3	3	1	Q13620;Q16531;Q04726	Q04726;Q13620;Q16531
TBCD-ARL2-tubulin(beta)-TBCE complex	3	4	0.75	P07437;Q15813;Q9BTW9	P07437;P36404;Q15813;Q9BTW9
H2A-H2B-TDIF2-PCNA complex	3	4	0.75	Q16777;Q16778;P12004	P12004;Q16777;Q16778;Q5QJE6
CHTOP-methylosome complex	3	5	0.6	P84090;Q99873;O14744	O14744;P84090;Q99873;Q9BQA1;Q9Y3Y2
MMXD complex	3	5	0.6	P05141;Q96T76;Q9Y3D0	O76071;P05141;P18074;Q96T76;Q9Y3D0
ARHGEF2-MAPK1-MAPK3-PXN complex	3	4	0.75	Q92974;P28482;P27361	P27361;P28482;P49023;Q92974
Isocitrate dehydrogenase [NAD], mitochondrial	3	3	1	O43837;P50213;P51553	O43837;P50213;P51553
ProTalpha C7 complex	3	3	1	P39687;Q92688;P06454	P06454;P39687;Q92688
ProTalpha C8 complex	3	4	0.75	P39687;Q92688;P06454	P06454;P39687;P62491;Q92688
GNAI1-GNB1-GNG5 complex	3	3	1	P63096;P63218;P62873	P62873;P63096;P63218
TIM23(motor) subcomplex (GRPEL1, GRPEL2, HSPA9), mitochondrial	3	3	1	P38646;Q8TAA5;Q9HAV7	P38646;Q8TAA5;Q9HAV7
TIM23(motor) subcomplex (GRPEL1, GRPEL2, HSPA9, TIMM44), mitochondrial	3	4	0.75	P38646;Q8TAA5;Q9HAV7	O43615;P38646;Q8TAA5;Q9HAV7
PRKAR2A-GSKIP-GSK3B-DNM1L complex	3	4	0.75	O00429;P13861;P49841	O00429;P13861;P49841;Q9P0R6
Coat protein complex II (SAR1B, PREB, SEC23A , SEC24B, SEC23IP)	3	5	0.6	Q9HCU5;Q9Y6Y8;Q15436	O95487;Q15436;Q9HCU5;Q9Y6B6;Q9Y6Y8
GNAS-L-GNB1-GNG5 complex	3	3	1	P63218;P62873;P63092	P62873;P63092;P63218
GNAS-L-GNB1-GNG12 complex	3	3	1	P62873;Q9UBI6;P63092	P62873;P63092;Q9UBI6
DTNBP1(splice variant 1B)-PRKDC-XRCC5-XRCC6 complex	3	4	0.75	P13010;P78527;P12956	P12956;P13010;P78527;Q96EV8-3
ABCB1-ANXA2-RACK1-SRC complex	3	4	0.75	P07355;P08183;P63244	P07355;P08183;P12931;P63244
GSK3B-HSP90AA1-PKM2 complex	3	3	1	P07900;P14618;P49841	P07900;P14618;P49841
EIF2B1-EIF2B2-EIF2B3-EIF2B4-EIF2B5 complex	3	5	0.6	Q9UI10;Q13144;Q14232	P49770;Q13144;Q14232;Q9NR50;Q9UI10
CTNNB1-DDX5-HDGF complex	3	3	1	P17844;P51858;P35222	P17844;P35222;P51858
BRD7-CBP-SWI\u2013SNF complex	3	7	0.428571	O14744;P51532;P51531	O14744;P51531;P51532;Q8WUB8;Q969G3;Q9NPI1;Q9NWQ8
DCS complex	3	4	0.75	P31943;P26599;Q92945	P26599;P31943;Q92945;Q9UKA9
SMYLE 1 complex	3	8	0.375	Q15691;P13861;Q99996	P13861;P17612;P31323;Q15691;Q5VU43-13;Q96SN8;Q99996;Q9UPY8
PRAME complex	3	7	0.428571	Q15370;Q15369;Q13617	P62877;P78395;Q13617;Q14657;Q15369;Q15370;Q9NPF4
LGR4-RSPO supercomplex	3	10	0.3	O60610;P36507;P46940	O00401;O14641;O60610;P36507;P46940;P49023;Q02750;Q05397;Q9BXB1;Q9BXY4
tRNA splicing ligase	3	6	0.5	Q9Y224;Q92499;Q9Y3I0	Q52LJ0;Q8IWT0;Q92499;Q9BVC5;Q9Y224;Q9Y3I0
CSDE1-IGF2BP1-PABPC1 complex	3	3	1	P11940;Q9NZI8;O75534	O75534;P11940;Q9NZI8
HYPK-NAA10-NAA15 complex	3	3	1	P41227;Q9BXJ9;Q9NX55	P41227;Q9BXJ9;Q9NX55
DONSON-MCM2-MCM7-PCNA-TICRR complex	3	5	0.6	P12004;P49736;P33993	P12004;P33993;P49736;Q7Z2Z1;Q9NYP3
MCPH1-Condensin II complex	3	8	0.375	O95347;Q9NTJ3;Q9NYB0	O95347;P42695;Q15554;Q6IBW4;Q86XI2;Q8NEM0;Q9NTJ3;Q9NYB0
PP1c-Gbeta1 complex	3	4	0.75	P36873;P62873;P62136	P36873;P62136;P62140;P62873
APC/C-ANAPC16 complex	3	9	0.333333	Q96DE5;Q9UJX3;Q9UJX2	P30260;Q13042;Q96DE5;Q9H1A4;Q9UJX2;Q9UJX3;Q9UJX4;Q9UJX5;Q9UJX6
NAA10-NAA15_NAA50 complex	3	3	1	P41227;Q9BXJ9;Q9GZZ1	P41227;Q9BXJ9;Q9GZZ1
BSG-JUP-NME1 complex	3	3	1	P15531;P35613;P14923	P14923;P15531;P35613
GTF2I-PARP1-SFPQ complex	3	3	1	P23246;P78347;P09874	P09874;P23246;P78347
CDC5L-PRP19 complex	3	7	0.428571	P11142;Q9UMS4;Q8WYA6	O43660;O75934;P11142;Q8WYA6;Q99459;Q9P013;Q9UMS4
DCTN1-DYNC1I1-NUDC-PLK1 complex	3	4	0.75	Q14203;P53350;Q9Y266	O14576;P53350;Q14203;Q9Y266
ncBAF complex	3	10	0.3	P60709;Q92922;P51531	O96019;P51531;P60709;Q15532;Q4VC05;Q6AI39;Q8WUZ0;Q92922;Q96GM5;Q9H8M2
ncBAF complex	3	10	0.3	P60709;P51532;Q92922	O96019;P51532;P60709;Q15532;Q4VC05;Q6AI39;Q8WUZ0;Q92922;Q96GM5;Q9H8M2
HSPA8-PA2G4-STUB1 complex	3	3	1	P11142;Q9UQ80;Q9UNE7	P11142;Q9UNE7;Q9UQ80
SRCAP-containing complex	3	7	0.428571	Q9Y230;Q9Y265;Q6ZRS2	O95619;O96019;Q6ZRS2;Q9GZN1;Q9NPF5;Q9Y230;Q9Y265
Repairosome complex, XPA-specific	3	10	0.3	P12004;P15927;P35251	P07992;P12004;P15927;P18074;P18858;P19447;P23025;P28715;P32780;P35251
Repairosome sub-complex, XPA-specific	3	6	0.5	P12004;P35251;P27694	P12004;P23025;P27694;P28715;P32780;P35251
STRIPAK complex	3	11	0.272727	P30153;Q9Y3A3;Q9NRL3	O43815;P30153;P67775;Q08379;Q13033;Q5VSL9;Q9BUL8;Q9NRL3;Q9P289;Q9P2B4;Q9Y3A3
PAXX complex	3	8	0.375	P13010;P78527;P12956	P12956;P13010;P49917;P78527;Q13426;Q96SD1;Q9BUH6;Q9H9Q4
PPIH-PRPF3-PRPF4 complex	3	3	1	O43447;O43395;O43172	O43172;O43395;O43447
RPA1-RPA2-RPA3-XPA complex	3	4	0.75	P35244;P15927;P27694	P15927;P23025;P27694;P35244
DNAJB14-HSPA1-HSPH8-SGTA complex	3	4	0.75	P11142;Q92598;O43765	O43765;P11142;Q8TBM8;Q92598
RAN-RANBP1-RCC1 complex	3	3	1	P18754;P43487;P62826	P18754;P43487;P62826
AIPL1 chaperone complex	3	4	0.75	P07900;P0DMV8;P11142	P07900;P0DMV8;P11142;Q9NZN9
DNMT1-UHRF1-USP7 complex	3	3	1	Q93009;Q96T88;P26358	P26358;Q93009;Q96T88
GSK3B-SRPK1-WNK1 complex	3	3	1	Q96SB4;Q9H4A3;P49841	P49841;Q96SB4;Q9H4A3
RUVBL1-RUVBL2-DKC1 complex	3	3	1	Q9Y230;Q9Y265;O60832	O60832;Q9Y230;Q9Y265
AP2-PICALM adaptor complex	3	4	0.75	O95782;P63010;Q96CW1	O95782;P63010;Q13492;Q96CW1
DNAJB1-HSPA4-HSPA8 complex	3	3	1	P11142;P34932;P25685	P11142;P25685;P34932
PRC1.1c complex	3	9	0.333333	P63208;Q93009;Q06587	P63208;Q06587;Q5H9F3;Q6W2J9;Q8N488;Q8NHM5;Q93009;Q99496;Q9BSM1
PRC1.1d complex	3	9	0.333333	P63208;Q93009;Q06587	P63208;Q06587;Q5H9F3;Q6W2J9;Q8IY57;Q8NHM5;Q93009;Q99496;Q9BSM1
PRC1.3a complex	3	10	0.3	P19784;P68400;Q06587	P19784;P67870;P68400;Q06587;Q3KNV8;Q8N488;Q8WXX7;Q99496;Q9HAH7;Q9HCM7
PRC1.3b complex	3	10	0.3	P19784;P68400;Q06587	P19784;P67870;P68400;Q06587;Q3KNV8;Q8IY57;Q8WXX7;Q99496;Q9HAH7;Q9HCM7
PRC1.5a complex	3	10	0.3	P19784;P68400;Q06587	P19784;P67870;P68400;Q06587;Q86SE9;Q8N488;Q8WXX7;Q99496;Q9HAH7;Q9HCM7
PRC1.5c	3	10	0.3	P19784;P68400;Q06587	P19784;P67870;P68400;Q06587;Q86SE9;Q8IY57;Q8WXX7;Q99496;Q9HAH7;Q9HCM7
GID/CTLH ubiquitin E3 ligase complex	3	10	0.3	Q96S59;Q9H7D7;Q8IUR7	P62699;Q6VN20;Q7L5Y9;Q8IUR7;Q8IVV7;Q96S59;Q9H7D7;Q9H871;Q9NWU2;Q9UL63
GID/CTLH ubiquitin E3 ligase complex	3	10	0.3	Q96S59;Q9H7D7;Q8IUR7	P62699;Q6VN20;Q7L5Y9;Q8IUR7;Q8IVV7;Q96G75;Q96S59;Q9H7D7;Q9NWU2;Q9UL63
CSK-HSP90AA1-HSPA8 complex	3	3	1	P07900;P11142;P41240	P07900;P11142;P41240
AP-3-KIF3A-RAB4A-RBSN complex	3	5	0.6	Q92572;O14617;P20338	O14617;P20338;Q92572;Q9H1K0;Q9Y496
CUL2-PTCH1-TCEB1-TCEB2-ZYG11B complex	3	5	0.6	Q15370;Q15369;Q13617	Q13617;Q13635;Q15369;Q15370;Q9C0D3
ILF3-RAN-XPO5-ZNF346 complex	3	4	0.75	P62826;Q9HAV4;Q12906	P62826;Q12906;Q9HAV4;Q9UL40
Rixosome	3	7	0.428571	Q9Y4W2;Q9NU22;Q8IZL8	Q5SY16;Q8IZL8;Q9BV38;Q9H4L4;Q9NU22;Q9NXF1;Q9Y4W2
DTNBP1 (splice variant 1A)-PRKDC-XRCC5-XRCC6 complex	3	4	0.75	P13010;P78527;P12956	P12956;P13010;P78527;Q96EV8-1
CSE1L-KPNA4-RAN complex	3	3	1	O00629;P55060;P62826	O00629;P55060;P62826
CSE1L-KPNA6-RAN complex	3	3	1	O60684;P55060;P62826	O60684;P55060;P62826
HSP90-IRF3-MAVS-TBK1-TOMM70 complex	3	5	0.6	P07900;Q7Z434;O94826	O94826;P07900;Q14653;Q7Z434;Q9UHD2
R2TP complex	3	4	0.75	Q9Y230;Q9Y265;Q9H6T3	Q9H6T3;Q9NWS0;Q9Y230;Q9Y265
CHUK-HSP90-IKBKB-TOMM70 complex	3	4	0.75	P07900;O14920;O94826	O14920;O15111;O94826;P07900
BLOC-1 (biogenesis of lysosome-related organelles complex 1)	4	8	0.5	Q9NUP1;Q6QNY0;O95295;Q6QNY1	O95295;P78537;Q6QNY0;Q6QNY1;Q8TDH9;Q96EV8;Q9NUP1;Q9UL45
PBAF complex (Polybromo- and BAF containing complex)	4	10	0.4	P60709;P51532;Q92922;Q8TAQ2	O96019;P51532;P60709;Q12824;Q68CP9;Q86U86;Q8TAQ2;Q92922;Q969G3;Q96GM5
SWI-SNF chromatin remodeling-related-BRCA1 complex	4	10	0.4	P51532;Q92922;P51531;Q8TAQ2	O14497;O96019;P38398;P51531;P51532;Q12824;Q8TAQ2;Q92922;Q92925;Q969G3
SRCAP complex	4	10	0.4	Q9Y230;Q9Y265;P0C0S5;Q6ZRS2	O43257;O95619;O96019;P0C0S5;Q15906;Q6ZRS2;Q96CJ1;Q9GZN1;Q9Y230;Q9Y265
BASC (Ab 80) complex (BRCA1-associated genome surveillance complex)	4	8	0.5	P35249;P52701;P43246;P35251	P35249;P35250;P35251;P38398;P40692;P43246;P52701;P54132
NuA4/Tip60-HAT complex	4	15	0.266667	Q9H0E9;Q9Y230;Q9Y265;Q9Y4A5	O95619;O96019;Q15014;Q92993;Q96L91;Q9H0E9;Q9H2F5;Q9HAF1;Q9NPF5;Q9NV56;Q9NXR8;Q9UBU8;Q9Y230;Q9Y265;Q9Y4A5
NuA4/Tip60-HAT complex	4	16	0.25	Q9H0E9;Q9Y230;Q9Y265;Q9Y4A5	O95619;O96019;Q15014;Q15906;Q92993;Q96L91;Q9H0E9;Q9H2F5;Q9HAF1;Q9NPF5;Q9NV56;Q9NXR8;Q9UBU8;Q9Y230;Q9Y265;Q9Y4A5
core-histone (H2A/H2B/H3/H4)-TDIF2-TDT complex	4	6	0.666667	Q16777;Q16778;P62805;P68431	P04053;P62805;P68431;Q16777;Q16778;Q5QJE6
BAF complex	4	9	0.444444	P60709;P51532;Q92922;Q8TAQ2	O14497;O96019;P51532;P60709;Q12824;Q8TAQ2;Q92922;Q969G3;Q96GM5
SAP complex (Sin3-associated protein complex)	4	8	0.5	Q09028;Q16576;Q96ST3;Q92769	O75446;Q09028;Q13547;Q16576;Q4LE39;Q92769;Q96ST3;Q9H0E3
mSin3A corepressor complex	4	9	0.444444	Q09028;Q16576;Q96ST3;Q92769	O75446;Q09028;Q13547;Q16576;Q4LE39;Q92769;Q96ST3;Q9H0E3;Q9H7L9
NRD complex (Nucleosome remodeling and deacetylation complex)	4	7	0.571429	Q09028;Q92769;Q13330;Q14839	O60341;Q09028;Q12873;Q13330;Q13547;Q14839;Q92769
HDAC1-associated protein complex	4	9	0.444444	Q09028;Q16576;O95983;O94776	O60341;O94776;O95983;Q09028;Q12873;Q13547;Q16576;Q9UBB5;Q9UKL0
BLOC1-BLOC2 complex	4	11	0.363636	Q9NUP1;Q6QNY0;O95295;Q6QNY1	O95295;P78537;Q6QNY0;Q6QNY1;Q86YV9;Q8TDH9;Q969F9;Q96EV8;Q9NUP1;Q9UL45;Q9UPZ3
Retromer complex (SNX1, SNX2, VPS35, VPS29, VPS26A)	4	5	0.8	O60749;Q13596;Q96QK1;Q9UBQ0	O60749;O75436;Q13596;Q96QK1;Q9UBQ0
SIN3-HDAC-SAP30-ARID4 complex	4	7	0.571429	Q09028;Q16576;Q96ST3;Q92769	O75446;Q09028;Q13547;Q16576;Q4LE39;Q92769;Q96ST3
BRMS1-mSin3A corepressor complex	4	8	0.5	Q09028;Q16576;Q96ST3;Q92769	O75182;O75446;Q09028;Q13547;Q16576;Q92769;Q96ST3;Q9HCU9
Brg1-associated complex I	4	9	0.444444	O14744;P51532;Q92922;Q8TAQ2	O14497;O14744;O96019;P51532;Q12824;Q8TAQ2;Q92922;Q969G3;Q96GM5
Brm-associated complex	4	9	0.444444	O14744;Q92922;P51531;Q8TAQ2	O14497;O14744;O96019;P51531;Q12824;Q8TAQ2;Q92922;Q969G3;Q96GM5
Exon junction complex	4	7	0.571429	Q9HAU5;Q9UBU9;Q8IYB3;Q9BZI7	Q15287;Q86V81;Q8IYB3;Q9BZI7;Q9HAU5;Q9UBU9;Q9Y5S9
NuA4/Tip60-HAT complex A	4	15	0.266667	Q9H0E9;Q9Y230;Q9Y265;Q9Y4A5	O95619;O96019;Q52LR7;Q92993;Q96L91;Q9H0E9;Q9H2F5;Q9HAF1;Q9NPF5;Q9NV56;Q9NXR8;Q9UBU8;Q9Y230;Q9Y265;Q9Y4A5
BRG1-associated complex	4	9	0.444444	O14744;P51532;Q92922;Q8TAQ2	O14497;O14744;O96019;P51532;Q12824;Q8TAQ2;Q92922;Q969G3;Q96GM5
BRM-associated complex	4	10	0.4	O14744;Q92922;P51531;Q8TAQ2	O14497;O14744;O96019;P51531;Q12824;Q8TAQ2;Q92922;Q92925;Q969G3;Q96GM5
Postsplicing complex	4	7	0.571429	Q9HAU5;Q9UBU9;Q92900;Q9BZI7	Q15287;Q92900;Q9BZI7;Q9H1J1;Q9HAU5;Q9UBU9;Q9Y5S9
mRNA decay complex (UPF1, UPF2, UPF3B, DCP2, XRN1, XRN2, EXOSC2, EXOSC4, EXOSC10, PARN)	4	10	0.4	Q9HAU5;Q92900;Q9NPD3;Q9BZI7	O95453;Q01780;Q13868;Q8IU60;Q8IZH2;Q92900;Q9BZI7;Q9H0D6;Q9HAU5;Q9NPD3
Anti-SMN protein complex	4	5	0.8	P14678;P57678;Q16637;Q9UHI6	O14893;P14678;P57678;Q16637;Q9UHI6
20S methylosome and RG-containing Sm protein complex	4	6	0.666667	P62316;P62318;P14678;O14744	O14744;P14678;P54105;P62314;P62316;P62318
MTA1-HDAC core complex	4	5	0.8	Q09028;Q16576;Q92769;Q13330	Q09028;Q13330;Q13547;Q16576;Q92769
FACT complex, UV-activated	4	5	0.8	P19784;Q08945;Q9Y5B9;P68400	P19784;P67870;P68400;Q08945;Q9Y5B9
p400-associated complex	4	6	0.666667	P60709;Q9Y230;Q9Y265;Q9Y4A5	O96019;P60709;Q96L91;Q9Y230;Q9Y265;Q9Y4A5
DNA double-strand break end-joining complex	4	7	0.571429	P13010;Q92878;P12956;P49959	O60934;P12956;P13010;P49917;P49959;Q13426;Q92878
Oligosaccharyltransferase complex (Stt3A variant)	4	6	0.666667	P04843;P04844;P39656;P46977	P04843;P04844;P39656;P46977;P61803;Q9H0U3
Oligosaccharyltransferase complex (Stt3B variant)	4	7	0.571429	P04843;P04844;P39656;Q8TCJ2	P04843;P04844;P39656;P61803;Q13454;Q8TCJ2;Q9H0U3
FIB-associated protein complex	4	6	0.666667	P22087;Q07021;Q99873;O14744	O14744;P22087;Q07021;Q71U36;Q99873;Q9H4B7
BAF complex	4	9	0.444444	P51532;Q92922;P51531;Q8TAQ2	O14497;O96019;P51531;P51532;Q12824;Q8TAQ2;Q92922;Q969G3;Q96GM5
EIF4G1-HSP70-HSPA8-HNRNPD-PABPC1 complex	4	5	0.8	P11142;P11940;Q14103;Q04637	P11142;P11940;Q04637;Q14103;Q59EJ3
PID complex	4	5	0.8	Q09028;O95983;O94776;Q14839	O94776;O95983;Q09028;Q13547;Q14839
Vigilin-DNA-PK-Ku antigen complex	4	4	1	P13010;P78527;Q00341;P12956	P12956;P13010;P78527;Q00341
SMN containing complex	4	8	0.5	P62316;P62318;P57678;Q16637	O14893;P09382;P17931;P57678;P62314;P62316;P62318;Q16637
SMN complex	4	7	0.571429	P57678;Q16637;Q8TEQ6;Q9UHI6	O14893;P57678;Q16637;Q8TEQ6;Q8WXD5;Q9H840;Q9UHI6
BRD4-RFC complex	4	6	0.666667	P35249;P40938;O60885;P35251	O60885;P35249;P35250;P35251;P40937;P40938
HES1 promoter-Notch enhancer complex	4	13	0.307692	Q7KZ85;Q9Y5B9;P24928;Q15648	O60563;P24928;P46531;P49336;P50613;P50750;Q06330;Q09472;Q15648;Q7KZ85;Q92585;Q9BT40;Q9Y5B9
SMN complex, U7 snRNA specific	4	7	0.571429	P62318;P14678;P62308;P62304	P14678;P62304;P62306;P62308;P62318;P83369;Q969L4
MCM2-MCM4-MCM6-MCM7 complex	4	4	1	P33991;P49736;Q14566;P33993	P33991;P33993;P49736;Q14566
RSmad complex	4	10	0.4	P51532;Q92922;Q8TAQ2;Q13485	P51532;P84022;Q13485;Q15796;Q8NFD5;Q8TAQ2;Q92793;Q92922;Q9UPN9;Q9Y6Q9
ING2 complex	4	13	0.307692	Q09028;Q16576;Q96ST3;Q92769	A0A024R3R1;O75446;P29374;Q09028;Q13547;Q16576;Q5PSV4;Q92769;Q96ST3;Q9H0E3;Q9H160;Q9H7L9;Q9HCU9
NuA4/Tip60 HAT complex	4	14	0.285714	Q9H0E9;Q9Y230;Q9Y265;Q9Y4A5	O95619;O96019;Q52LR7;Q92993;Q96L91;Q9H0E9;Q9H2F5;Q9HAF1;Q9NPF5;Q9NXR8;Q9UBU8;Q9Y230;Q9Y265;Q9Y4A5
mSin3A corepressor complex	4	5	0.8	Q09028;Q16576;Q96ST3;Q92769	Q09028;Q13547;Q16576;Q92769;Q96ST3
Brg1-associated complex II	4	7	0.571429	O14744;P51532;Q92922;Q8TAQ2	O14497;O14744;O96019;P51532;Q12824;Q8TAQ2;Q92922
SMN complex (GEMIN2, GEMIN3, GEMIN4, GEMIN5, SMN)	4	5	0.8	P57678;Q16637;Q8TEQ6;Q9UHI6	O14893;P57678;Q16637;Q8TEQ6;Q9UHI6
EIF3 core complex (EIF3A, EIF3B, EIF3G, EIF3I)	4	4	1	P55884;Q13347;Q14152;O75821	O75821;P55884;Q13347;Q14152
NCOA6-DNA-PK-Ku-PARP1 complex	4	5	0.8	P13010;P78527;P12956;P09874	P09874;P12956;P13010;P78527;Q14686
Ubiquilin-proteasome complex	4	6	0.666667	P25786;P25787;P60900;Q05086	P25786;P25787;P60900;Q05086;Q9UHD9;Q9UMX0
53BP1-containing complex	4	5	0.8	P13010;P12956;P15927;P27694	P12956;P13010;P15927;P27694;Q12888
TNF-alpha/NF-kappa B signaling complex 7	4	8	0.5	P07900;P08238;Q13451;Q16543	O43318;P07900;P08238;Q13451;Q15750;Q16543;Q8N5C8;Q9NYJ8
GAIT complex	4	4	1	P04406;O60506;P07814;P40429	O60506;P04406;P07814;P40429
Sororin-cohesin complex	4	6	0.666667	Q14683;Q9UQE7;Q9NTI5;O60216	O60216;Q14683;Q29RF7;Q96FF9;Q9NTI5;Q9UQE7
Emerin architectural complex	4	6	0.666667	P02545;P60709;Q13813;P20700	P02545;P20700;P50402;P60709;Q13287;Q13813
Emerin regulatory complex	4	9	0.444444	P60709;O75531;P68431;Q02539	O15379;O75531;P28749;P50402;P60709;P68431;Q02539;Q13547;Q8WWI1
PPP2R1A-PPP2R1B-PPP2CA-PPME1-EIF4A1 complex	4	5	0.8	P30154;P60842;P30153;Q9Y570	P30153;P30154;P60842;P67775;Q9Y570
Dynein-dynactin complex	4	5	0.8	Q9Y6G9;Q14204;Q14203;P63167	O14576;P63167;Q14203;Q14204;Q9Y6G9
MIB complex, mitochondrial	4	12	0.333333	Q13505;Q9NVH1;Q9NX63;Q16891	O75431;Q13505;Q16891;Q5HYI7;Q5TGZ0;Q5XKP0;Q6UXV4;Q9BRQ6;Q9BUR5;Q9NVH1;Q9NX63;Q9Y512
CUL4B-DDB1-DTL-CSN complex	4	5	0.8	Q13620;Q16531;P61201;Q13098	P61201;Q13098;Q13620;Q16531;Q9NZJ0
SMG1-UPF2-Y14-MAGOH-UPF3B-EIF4A3 complex	4	6	0.666667	Q9HAU5;P38919;P61326;Q9BZI7	P38919;P61326;Q96Q15;Q9BZI7;Q9HAU5;Q9Y5S9
v-ATPase-Ragulator-AXIN/LKB1-AMPK complex	4	14	0.285714	P21281;P38606;Q13131;Q9Y2Q5	O15169;O43504;P21281;P27449;P38606;P54619;P61421;Q0VGL1;Q13131;Q15831;Q6IAA8;Q9UHA4;Q9Y2Q5;Q9Y478
ProTalpha C2 complex	4	4	1	P60709;Q01105;P49006;P06454	P06454;P49006;P60709;Q01105
ProTalpha C5 complex	4	5	0.8	P39687;P25786;Q07021;P06454	P06454;P25786;P39687;Q00325;Q07021
CDH4-HDAC2-MTA2-RBBP7-TWIST1 complex	4	5	0.8	Q16576;Q92769;O94776;Q14839	O94776;Q14839;Q15672;Q16576;Q92769
EZR-MSN-PAG1-RDX-SLC9A3R1 complex	4	5	0.8	P26038;P15311;P35241;O14745	O14745;P15311;P26038;P35241;Q9NWQ8
SIX3-LSD1-NuRD(MTA3) Complex	4	9	0.444444	Q09028;Q16576;Q92769;O95983	O60341;O95343;O95983;Q09028;Q13547;Q16576;Q92769;Q9BTC8;Q9UBB5
cBAF complex	4	14	0.285714	P60709;P51532;Q92922;Q8TAQ2	O14497;O96019;P51532;P60709;Q12824;Q4VC05;Q8NFD5;Q8TAQ2;Q8WUZ0;Q92785;Q92922;Q92925;Q969G3;Q96GM5
PBAF complex	4	14	0.285714	P60709;P51532;Q92922;Q8TAQ2	O96019;P51532;P60709;Q12824;Q4VC05;Q68CP9;Q86U86;Q8TAQ2;Q8WUB8;Q8WUZ0;Q92922;Q969G3;Q96GM5;Q9NPI1
cBAF complex	4	14	0.285714	P60709;Q92922;P51531;Q8TAQ2	O14497;O96019;P51531;P60709;Q12824;Q4VC05;Q8NFD5;Q8TAQ2;Q8WUZ0;Q92785;Q92922;Q92925;Q969G3;Q96GM5
PBAF complex	4	14	0.285714	P60709;Q92922;P51531;Q8TAQ2	O96019;P51531;P60709;Q12824;Q4VC05;Q68CP9;Q86U86;Q8TAQ2;Q8WUB8;Q8WUZ0;Q92922;Q969G3;Q96GM5;Q9NPI1
CTLH complex, submodule of the IFT/lebercilin complex	4	12	0.333333	Q96HS1;Q96S59;Q9H7D7;Q8IUR7	O43464;P62699;Q6VN20;Q7L5Y9;Q8IUR7;Q8IVV7;Q96HS1;Q96S59;Q9H7D7;Q9H871;Q9NWU2;Q9UL63
CD4 receptor complex	4	9	0.444444	P07437;Q9BQE3;P08670;P35579	P01730;P02786;P06239;P07437;P08575;P08670;P35579;Q14761;Q9BQE3
DNMT1-associated protein complex	4	6	0.666667	P12004;Q93009;Q96T88;P26358	P12004;P26358;Q13547;Q92993;Q93009;Q96T88
Mitofilin complex, mitochondrial	4	7	0.571429	Q13505;Q9NVH1;Q9NX63;Q16891	O75431;Q13505;Q16891;Q9BRQ6;Q9NVH1;Q9NX63;Q9Y512
CDC37-HSP90AA1-MAPK1-MAPK3-MAPK11 complex	4	5	0.8	P07900;P28482;P27361;Q16543	P07900;P27361;P28482;Q15759;Q16543
Condensin I complex	5	5	1	Q15003;O95347;Q15021;Q9BPX3;Q9NTJ3	O95347;Q15003;Q15021;Q9BPX3;Q9NTJ3
Arp2/3 protein complex	5	7	0.714286	O15144;O15511;P61158;P59998;P61160	O15143;O15144;O15145;O15511;P59998;P61158;P61160
RNA polymerase II core complex	5	12	0.416667	P30876;P52435;P62487;P19388;P24928	O15514;P19387;P19388;P24928;P30876;P36954;P52434;P52435;P53803;P61218;P62487;P62875
HMGB1-HMGB2-HSC70-ERP60-GAPDH complex	5	5	1	P09429;P11142;P26583;P04406;P30101	P04406;P09429;P11142;P26583;P30101
SIN3 complex	5	7	0.714286	O00422;Q09028;Q16576;Q96ST3;Q92769	O00422;O75446;Q09028;Q13547;Q16576;Q92769;Q96ST3
HDAC1-associated core complex cII	5	9	0.555556	Q09028;Q16576;O95983;O94776;Q86YP4	O94776;O95983;Q09028;Q12873;Q13547;Q16576;Q86YP4;Q9UBB5;Q9UKL0
SIN3-SAP25 complex	5	11	0.454545	O00422;Q09028;Q16576;Q96ST3;Q92769	O00422;O75446;Q09028;Q13547;Q16576;Q4LE39;Q8TEE9;Q92769;Q96ST3;Q9H0E3;Q9H7L9
SIN3-ING1b complex I	5	9	0.555556	O00422;Q09028;Q16576;Q96ST3;Q92769	O00422;O75446;Q09028;Q13547;Q16576;Q4LE39;Q92769;Q96ST3;Q9UK53
URI complex (Unconventional prefoldin RPB5 Interactor)	5	9	0.555556	P63208;Q9Y230;Q9Y265;P19388;Q13616	O94763;P19388;P63208;Q13309;Q13616;Q9UHV9;Q9ULZ2;Q9Y230;Q9Y265
Exon junction complex	5	8	0.625	Q13838;P38919;Q8IYB3;P61326;Q9BZI7	P38919;P61326;Q13838;Q15287;Q86V81;Q8IYB3;Q9BZI7;Q9Y5S9
DMAP1-associated complex	5	10	0.5	Q9H0E9;Q9Y230;Q9Y265;Q9Y4A5;Q6ZRS2	O96019;Q15906;Q6ZRS2;Q96L91;Q9H0E9;Q9H2F5;Q9NPF5;Q9Y230;Q9Y265;Q9Y4A5
Anti-Sm protein complex	5	7	0.714286	P14678;P57678;Q16637;O14744;Q9UHI6	O14744;O14893;P14678;P54105;P57678;Q16637;Q9UHI6
6S methyltransferase and RG-containing Sm proteins complex	5	8	0.625	P62316;P62318;P14678;P62308;P62304	P14678;P54105;P62304;P62306;P62308;P62314;P62316;P62318
RICH1/AMOT polarity complex, Flag-Rich1 precipitated	5	8	0.625	P52907;P47756;Q4VCS5;Q8N3R9;Q9Y5K6	P47756;P52907;Q4VCS5;Q68EM7;Q8N3R9;Q8NI35;Q96B97;Q9Y5K6
MTA1 complex	5	6	0.833333	Q09028;Q16576;Q92769;O95983;Q13330	O95983;Q09028;Q13330;Q13547;Q16576;Q92769
Retromer complex (SNX1, SNX2, VPS35, VPS29, VPS26B)	5	5	1	O60749;Q13596;Q4G0F5;Q96QK1;Q9UBQ0	O60749;Q13596;Q4G0F5;Q96QK1;Q9UBQ0
Frataxin complex	5	7	0.714286	O75964;P10809;P38646;P31040;Q9Y4W6	O75964;P10809;P31040;P38646;Q16595;Q9HD34;Q9Y4W6
Multiprotein bridging complex (translationally coupled mRNA turnover)	5	5	1	P11940;Q14103;O60506;O75534;Q9H074	O60506;O75534;P11940;Q14103;Q9H074
SF3b complex	5	8	0.625	Q15393;Q7RTV0;Q9Y3B4;Q9BWJ5;O75533	O75533;Q13435;Q15393;Q15427;Q7RTV0;Q86XP3;Q9BWJ5;Q9Y3B4
RNA polymerase II (RNAPII)	5	17	0.294118	P30876;P52435;P62487;P19388;P24928	O15514;P13984;P19387;P19388;P24928;P30876;P35269;P36954;P52434;P52435;P53803;P61218;P62487;P62875;Q00403;Q9BWH6;Q9Y5B0
BRCA1-core RNA polymerase II complex	5	13	0.384615	P30876;P52435;P62487;P19388;P24928	O15514;P19387;P19388;P24928;P30876;P36954;P38398;P52434;P52435;P53803;P61218;P62487;P62875
Ubiquitin E3 ligase (CUL1/2/3, CSN1/8, RBX1, SKP1/2)	5	8	0.625	P63208;Q13618;Q13617;Q13098;Q13616	P62877;P63208;Q13098;Q13309;Q13616;Q13617;Q13618;Q99627
TERF2-RAP1 complex	5	7	0.714286	P13010;Q92878;P12956;P49959;Q9NYB0	P12956;P13010;P49959;Q15554;Q92878;Q9BSI4;Q9NYB0
Respiratory chain complex I (intermediate VII/650kD), mitochondrial	5	10	0.5	O75251;O75489;O43678;O75306;P19404	O43181;O43678;O43920;O75251;O75306;O75489;P03886;P19404;P56556;Q16795
Respiratory chain complex I (intermediate), mitochondrial	5	11	0.454545	O75251;O75489;O43678;O75306;P19404	O43181;O43678;O43920;O75251;O75306;O75489;O95139;P03886;P19404;P56556;Q16795
SMN complex (GEMIN2, SMN1, SNRPB, SNRPDs)	5	7	0.714286	P62316;P62318;P14678;Q16637;P62304	O14893;P14678;P62304;P62314;P62316;P62318;Q16637
MASH1 promoter-coactivator complex	5	9	0.555556	Q15233;P62805;P68431;P09874;P24928	P09874;P12931;P24928;P62805;P68431;Q14469;Q15233;Q92793;Q92831
EIF3 complex (EIF3A, EIF3B, EIF3G, EIF3I, EIF3C)	5	5	1	P55884;Q13347;Q14152;O75821;Q99613	O75821;P55884;Q13347;Q14152;Q99613
EIF3 complex (EIF3A, EIF3B, EIF3G, EIF3I, EIF3J)	5	5	1	P55884;Q13347;Q14152;O75821;O75822	O75821;O75822;P55884;Q13347;Q14152
Polycystin-1 multiprotein complex (ACTN1, CDH1, SRC, JUP, VCL, CTNNB1, PXN, BCAR1, PKD1, PTK2, TLN1)	5	11	0.454545	Q9Y490;P18206;P12814;P35222;P14923	P12814;P12830;P12931;P14923;P18206;P35222;P49023;P56945;P98161;Q05397;Q9Y490
TNF-alpha/NF-kappa B signaling complex (CHUK, BTRC, NFKB2, PPP6C, REL, CUL1, IKBKE, SAPS2, SAPS1, ANKRD28, RELA, SKP1)	5	12	0.416667	Q9UPN7;P63208;Q00653;O15084;Q13616	O00743;O15084;O15111;O75170;P63208;Q00653;Q04206;Q04864;Q13616;Q14164;Q9UPN7;Q9Y297
CDC37-HSP90AB1-HSP90AA1-IKBKB-KIAA1967 complex	5	5	1	P07900;P08238;O14920;Q8N163;Q16543	O14920;P07900;P08238;Q16543;Q8N163
TNF-alpha/NF-kappa B signaling complex 8	5	6	0.833333	P07900;P08238;Q13451;Q16543;Q86UP2	P07900;P08238;Q13451;Q14164;Q16543;Q86UP2
TNF-alpha/NF-kappa B signaling complex 10	5	10	0.5	P07900;P08238;P40222;Q16543;Q8IX12	O15111;P07900;P08238;P40222;Q15653;Q16543;Q676U5;Q8IX12;Q9UHD2;Q9Y6K9
Emerin complex 1	5	8	0.625	P60709;P35579;Q13813;Q15417;Q9BRV8	P35579;P50402;P60709;Q12965;Q13813;Q15417;Q8WWI1;Q9BRV8
B-WICH complex	5	8	0.625	P35659;O75533;Q9NR30;Q9BQG0;Q9UIG0	O00159;O60264;O75533;P35659;Q03468;Q9BQG0;Q9NR30;Q9UIG0
B-WICH complex	5	9	0.555556	P35659;O75533;Q9NR30;Q9BQG0;Q9UIG0	O00159;O60264;O75533;P35659;Q03468;Q9BQG0;Q9C093;Q9NR30;Q9UIG0
HRD1 complex	5	13	0.384615	P14625;P11021;Q96CS3;P35613;O94905	O94905;P11021;P14625;P35613;Q13438;Q86TM6;Q96CS3;Q96DZ1;Q9GZP9;Q9UBU6;Q9UBV2;Q9Y385;Q9Y679
ACTB-ANP32A-C1QBP-PSMA1-PTMA-PSMA1 complex	5	6	0.833333	P39687;P60709;P25786;Q07021;P06454	P06454;P25786;P39687;P60709;Q00325;Q07021
ANP32A-ANP32B-PSMA3-PTMA-SLC25A5 complex	5	5	1	P05141;P39687;Q92688;P06454;P25788	P05141;P06454;P25788;P39687;Q92688
BRD7-SWI\u2013SNF complex	5	11	0.454545	O14744;P51532;Q92922;P51531;Q8TAQ2	O14497;O14744;O96019;P51531;P51532;Q8TAQ2;Q8WUB8;Q92922;Q969G3;Q96GM5;Q9NPI1
ANP32A-APEX1-HMG2-NME1-SET complex	5	5	1	P15531;P26583;P39687;Q01105;P27695	P15531;P26583;P27695;P39687;Q01105
AKT1-CDC37-CDK4-HSPA1A-HSP90AA1-NR3C1-PPP5C-RAF1-TSC1-TSC2 complex	5	10	0.5	P07900;P0DMV8;P53041;P11802;Q16543	P04049;P04150;P07900;P0DMV8;P11802;P31749;P49815;P53041;Q16543;Q92574
mSin3A corepressor complex	5	7	0.714286	O00422;Q09028;Q16576;Q96ST3;Q92769	O00422;O75446;Q09028;Q13547;Q16576;Q92769;Q96ST3
Mi2/NuRD complex	6	7	0.857143	Q09028;Q16576;Q92769;O95983;O94776;Q14839	O94776;O95983;Q09028;Q13547;Q14839;Q16576;Q92769
MeCP1 complex	6	8	0.75	Q09028;Q16576;Q92769;O95983;O94776;Q14839	O94776;O95983;Q09028;Q13547;Q14839;Q16576;Q92769;Q9UBB5
NUMAC complex (nucleosomal methylation activator complex)	6	10	0.6	P60709;Q96KG9;P51532;Q92922;Q8TAQ2;Q86X55	O14497;P51532;P60709;Q12824;Q86X55;Q8TAQ2;Q92922;Q969G3;Q96GM5;Q96KG9
RNA polymerase II holoenzyme complex	6	24	0.25	P30876;P52435;P62487;P19388;P24928;P29083	O15514;P13984;P18074;P19387;P19388;P19447;P20226;P24928;P29083;P29084;P30876;P32780;P35269;P36954;P52434;P52435;P53803;P61218;P62487;P62875;Q00403;Q13888;Q13889;Q92759
BAF complex	6	13	0.461538	P60709;P63261;P51532;Q92922;P51531;Q8TAQ2	O14497;O94805;O96019;P51531;P51532;P60709;P63261;Q12824;Q8NFD5;Q8TAQ2;Q92922;Q969G3;Q96GM5
MCM complex	6	6	1	P25205;P33991;P33992;P49736;Q14566;P33993	P25205;P33991;P33992;P33993;P49736;Q14566
BASC complex (BRCA1-associated genome surveillance complex)	6	12	0.5	P35249;Q92878;P52701;P43246;P49959;P35251	O60934;P35249;P35250;P35251;P38398;P40692;P43246;P49959;P52701;P54132;Q13315;Q92878
NuRD.1 complex	6	7	0.857143	Q09028;Q16576;Q92769;O95983;Q13330;Q14839	O95983;Q09028;Q13330;Q13547;Q14839;Q16576;Q92769
HDAC2-asscociated core complex	6	7	0.857143	Q09028;Q16576;Q92769;O95983;O94776;Q86YP4	O94776;O95983;Q09028;Q12873;Q16576;Q86YP4;Q92769
P2X7 receptor signalling complex	6	12	0.5	P08238;P0DMV8;P11142;P60709;P42356;O43707	O43707;O95425;P05107;P08238;P0DMV8;P11142;P23467;P42356;P60709;Q13368;Q16787;Q99572
BRG1-SIN3A-HDAC containing SWI/SNF remodeling complex I	6	11	0.545455	O14744;Q96ST3;Q92769;P51532;Q92922;Q8TAQ2	O14497;O14744;O96019;P51532;Q12824;Q8TAQ2;Q92769;Q92922;Q969G3;Q96GM5;Q96ST3
BRM-SIN3A-HDAC complex	6	12	0.5	O14744;Q96ST3;Q92769;Q92922;P51531;Q8TAQ2	O14497;O14744;O96019;P51531;Q12824;Q8TAQ2;Q92769;Q92922;Q92925;Q969G3;Q96GM5;Q96ST3
RC complex, S-phase-specific	6	13	0.461538	P11387;P35244;P15927;P09874;P35251;P27694	P09874;P09884;P11387;P15927;P18858;P20248;P24941;P27694;P28340;P35244;P35250;P35251;Q07864
DNA synthesome complex (13 subunits)	6	13	0.461538	P12004;P11387;P49643;P11388;P35251;P27694	P09884;P11387;P11388;P12004;P27694;P28340;P35251;P49005;P49642;P49643;Q14181;Q15054;Q9HCU8
DNA synthesome complex (17 subunits)	6	17	0.352941	P12004;P11387;P49643;P11388;P35251;P27694	P09884;P11387;P11388;P12004;P27694;P28340;P35251;P49005;P49642;P49643;P56282;Q07864;Q14181;Q15054;Q9HCU8;Q9NR33;Q9NRF9
Histone H3.1 complex	6	10	0.6	O14929;P49321;Q09028;Q8TEX9;P62805;P68431	O14929;P49321;P62805;P68431;Q09028;Q13111;Q13112;Q8TEX9;Q9NVP2;Q9Y294
Histone H3.3 complex	6	9	0.666667	O14929;P49321;Q09028;Q8TEX9;P62805;P84243	O14929;P49321;P54198;P62805;P84243;Q09028;Q8TEX9;Q9NVP2;Q9Y294
Rap1 complex	6	7	0.857143	P13010;Q92878;P12956;P09874;P49959;Q9NYB0	P09874;P12956;P13010;P49959;Q15554;Q92878;Q9NYB0
WINAC complex	6	14	0.428571	P51532;Q9Y5B9;Q92922;P51531;Q8TAQ2;Q9UIG0	O14497;O96019;P11473;P51531;P51532;Q02880;Q12824;Q13111;Q8TAQ2;Q92922;Q969G3;Q96GM5;Q9UIG0;Q9Y5B9
CTCF-nucleophosmin-PARP-HIS-KPNA-LMNA-TOP complex	6	9	0.666667	P02545;Q6FI13;P06748;P0C0S5;P09874;P11388	O00505;P02545;P06748;P09874;P0C0S5;P11388;P49711;P52294;Q6FI13
SMN-PolII-RHA complex	6	10	0.6	P14678;P57678;Q08211;P24928;Q9UHI6;P63162	O14893;P08579;P14678;P20226;P24928;P57678;P63162;Q00403;Q08211;Q9UHI6
SMN complex	6	10	0.6	P14678;P57678;Q16637;Q8TEQ6;Q9Y3F4;Q9UHI6	O14893;P09012;P14678;P57678;Q16637;Q8TEQ6;Q8WXD5;Q9H840;Q9UHI6;Q9Y3F4
COP9 signalosome complex	6	8	0.75	Q9BT78;Q7L5N1;Q92905;Q9UNS2;P61201;Q13098	P61201;Q13098;Q7L5N1;Q92905;Q99627;Q9BT78;Q9UBW8;Q9UNS2
BRCA1-RNA polymerase II complex	6	26	0.230769	P30876;P52435;P62487;P19388;P24928;P29083	O15514;P13984;P18074;P19387;P19388;P19447;P20226;P24928;P29083;P29084;P30876;P32780;P35269;P36954;P38398;P52434;P52435;P53803;P61218;P62487;P62875;Q00403;Q13503;Q13888;Q13889;Q92759
RNA polymerase II complex, chromatin structure modifying	6	16	0.375	Q14919;Q92922;P51531;Q8TAQ2;P24928;P29083	P20226;P24863;P24928;P29083;P32780;P35269;P49336;P51531;Q00403;Q12824;Q13503;Q14919;Q6UW60;Q8TAQ2;Q92922;Q96GM5
DHX9-ADAR-vigilin-DNA-PK-Ku antigen complex	6	6	1	P13010;P55265;P78527;Q00341;Q08211;P12956	P12956;P13010;P55265;P78527;Q00341;Q08211
TLE1 corepressor complex (MASH1 promoter-corepressor complex)	6	8	0.75	P34932;Q15233;P19338;Q92878;P06748;P09874	P06748;P09874;P19338;P34932;Q02880;Q04724;Q15233;Q92878
MLL1-WDR5 complex	6	27	0.222222	P34932;P51610;Q9Y265;Q9Y4W2;Q03164;Q8IZL8	O00268;O43451;O75461;P21675;P34932;P49848;P51610;P61964;Q03164;Q15291;Q15545;Q16594;Q6PI98;Q7Z3B3;Q8IXM2;Q8IZL8;Q8WWY3;Q96EZ8;Q99496;Q9BVI0;Q9H4L4;Q9H7Z6;Q9HCK8;Q9NXF1;Q9UBL3;Q9Y265;Q9Y4W2
SELK multiprotein complex	6	10	0.6	P04843;P04844;P27824;P39656;P55072;P46977	P04843;P04844;P27824;P39656;P46977;P55072;Q9BQE4;Q9BUN8;Q9GZP9;Q9Y6D0
BBS-chaperonin complex	6	10	0.6	P17987;P48643;P49368;P50991;P78371;P50990	P17987;P48643;P49368;P50990;P50991;P78371;Q6ZW61;Q8IWZ6;Q8TAM1;Q9NPJ1
CENP-A nucleosomal complex	6	15	0.4	Q96QV6;P33778;Q08945;Q9H3R5;P62805;Q9Y5B9	P07199;P33778;P49450;P62805;Q03188;Q08945;Q8N0S6;Q8NCD3;Q92674;Q96BT3;Q96H22;Q96QV6;Q96T23;Q9H3R5;Q9Y5B9
Exosome	6	12	0.5	Q15024;Q5RKV6;Q9NQT5;Q96B26;Q9NPD3;Q9Y3B2	Q01780;Q06265;Q13868;Q15024;Q5RKV6;Q8TF46;Q96B26;Q99547;Q9NPD3;Q9NQT4;Q9NQT5;Q9Y3B2
Condensin I-PARP-1-XRCC1 complex	7	7	1	Q15003;O95347;Q15021;Q9BPX3;P09874;Q9NTJ3;P18887	O95347;P09874;P18887;Q15003;Q15021;Q9BPX3;Q9NTJ3
F1F0-ATPase, mitochondrial	7	16	0.4375	O75964;Q9UII2;P25705;P36542;P48047;P06576;O75947	O75947;O75964;P00846;P03928;P05496;P06576;P18859;P24539;P25705;P30049;P36542;P48047;P56134;P56381;P56385;Q9UII2
AP3-BLOC1 complex	7	12	0.583333	Q9NUP1;Q6QNY0;O95295;Q6QNY1;Q92572;O00203;O14617	O00203;O14617;O95295;P78537;Q6QNY0;Q6QNY1;Q8TDH9;Q92572;Q96EV8;Q9NUP1;Q9UL45;Q9Y2T2
MeCP1 complex	7	9	0.777778	Q09028;Q16576;Q92769;O95983;O94776;Q14839;Q8WXI9	O94776;O95983;Q09028;Q13547;Q14839;Q16576;Q8WXI9;Q92769;Q9UBB5
BRG1-SIN3A complex	7	14	0.5	Q09028;O14744;Q96ST3;Q92769;P51532;Q92922;Q8TAQ2	O14497;O14744;O96019;P51532;Q09028;Q12824;Q6STE5;Q8TAQ2;Q92769;Q92922;Q92925;Q969G3;Q96GM5;Q96ST3
BRM-SIN3A complex	7	15	0.466667	Q09028;O14744;Q96ST3;Q92769;Q92922;P51531;Q8TAQ2	O14497;O14744;O96019;P51531;Q09028;Q12824;Q13547;Q6STE5;Q8TAQ2;Q92769;Q92922;Q92925;Q969G3;Q96GM5;Q96ST3
DDB2 complex	7	12	0.583333	Q9BT78;Q7L5N1;Q92905;Q16531;Q9UNS2;P61201;Q13098	P61201;P62877;Q13098;Q13619;Q16531;Q7L5N1;Q92466;Q92905;Q99627;Q9BT78;Q9UBW8;Q9UNS2
CSA complex	7	12	0.583333	Q9BT78;Q7L5N1;Q92905;Q16531;Q9UNS2;P61201;Q13098	P61201;P62877;Q13098;Q13216;Q13619;Q16531;Q7L5N1;Q92905;Q99627;Q9BT78;Q9UBW8;Q9UNS2
Exosome	7	10	0.7	Q9Y2L1;Q15024;Q5RKV6;Q9NQT5;Q96B26;Q9NPD3;Q9Y3B2	Q06265;Q13868;Q15024;Q5RKV6;Q96B26;Q9NPD3;Q9NQT4;Q9NQT5;Q9Y2L1;Q9Y3B2
Exosome	7	11	0.636364	Q9Y2L1;Q15024;Q5RKV6;Q9NQT5;Q96B26;Q9NPD3;Q9Y3B2	Q01780;Q06265;Q13868;Q15024;Q5RKV6;Q96B26;Q9NPD3;Q9NQT4;Q9NQT5;Q9Y2L1;Q9Y3B2
MTA2 complex	7	8	0.875	Q09028;Q16576;Q96ST3;Q92769;O95983;O94776;Q14839	O94776;O95983;Q09028;Q13547;Q14839;Q16576;Q92769;Q96ST3
Toposome	7	7	1	P07910;Q08211;Q08945;Q96SB4;Q9NR30;Q6P2Q9;P11388	P07910;P11388;Q08211;Q08945;Q6P2Q9;Q96SB4;Q9NR30
RC complex during G2/M-phase of cell cycle	7	13	0.538462	P11387;P35244;P15927;P09874;P06493;P35251;P27694	P06493;P09874;P09884;P11387;P14635;P15927;P20248;P27694;P28340;P35244;P35250;P35251;Q07864
CF IIAm complex (Cleavage factor IIAm complex)	7	16	0.4375	P23246;P26368;P26599;Q14444;Q16630;O60231;P49959	O43809;O60231;O94913;P19447;P23246;P26368;P26599;P49959;Q01081;Q07157;Q14444;Q16630;Q8N684;Q92759;Q92989;Q9UKF6
SMN complex (10 subunits)	7	10	0.7	P62316;P62318;P14678;P62308;Q16637;P62304;Q9UHI6	O14893;P14678;P62304;P62306;P62308;P62314;P62316;P62318;Q16637;Q9UHI6
H2AX complex I	7	7	1	Q8N257;P11021;P27797;Q7L2E3;P06748;P16104;P09874	P06748;P09874;P11021;P16104;P27797;Q7L2E3;Q8N257
NCOR1 complex	7	10	0.7	Q15393;Q13263;Q15459;P51532;Q92922;Q8TAQ2;Q6ZRS2	O15379;O75376;P51532;Q12824;Q13263;Q15393;Q15459;Q6ZRS2;Q8TAQ2;Q92922
CNS-P53 complex	7	9	0.777778	Q9BT78;Q7L5N1;Q92905;Q9UNS2;P61201;Q13098;P04637	P04637;P61201;Q13098;Q7L5N1;Q92905;Q99627;Q9BT78;Q9UBW8;Q9UNS2
Respiratory chain complex I (incomplete intermediate), mitochondrial	7	11	0.636364	O75251;O95299;O75306;P19404;O75380;P49821;P28331	O43181;O75251;O75306;O75380;O95169;O95299;P19404;P28331;P49821;P56181;Q16795
TNF-alpha/Nf-kappa B signaling complex (RPL6, RPL30, RPS13, CHUK, DDX3X, NFKB2, NFKBIB, REL, IKBKG, NFKB1, MAP3K8, RELB, GLG1, NFKBIA, RELA, TNIP2, GTF2I)	7	17	0.411765	P62888;Q02878;O00571;P78347;Q00653;P62277;Q92896	O00571;O15111;P19838;P25963;P41279;P62277;P62888;P78347;Q00653;Q01201;Q02878;Q04206;Q04864;Q15653;Q8NFZ5;Q92896;Q9Y6K9
TNF-alpha/NF-kappa B signaling complex 5	7	25	0.28	P42704;O14920;P63208;Q00653;O15446;Q13616;P52292	O14920;O15111;O15446;O95602;P0DPB5;P19838;P23508;P42704;P46199;P52292;P52434;P62875;P63208;Q00653;Q04206;Q04864;Q13576;Q13616;Q15653;Q16342;Q9GZS1;Q9H9Y6;Q9UJF2;Q9UKB1;Q9Y6K9
HEXIM1-DNA-PK-paraspeckle components-ribonucleoprotein complex	7	9	0.777778	P23246;Q15233;P13010;P78527;P12956;P43243;Q96PK6	O94992;P12956;P13010;P23246;P43243;P78527;Q15233;Q8WXF1;Q96PK6
CDYL-CAF1-MCM complex	7	13	0.538462	P25205;P33991;P33992;P49736;Q09028;Q14566;P33993	P25205;P33991;P33992;P33993;P49736;Q09028;Q13111;Q13112;Q14566;Q15047;Q15910;Q96KQ7;Q9Y232
Nuclear pore complex	7	31	0.225806	P49792;P12270;P78406;Q12769;Q92621;P52948;Q96HA1	O15504;O75694;P12270;P35658;P37198;P49790;P49792;P52948;P55735;P57740;P78406;Q12769;Q53GS7;Q5SRE5;Q7Z3B4;Q8N1F7;Q8NFH3;Q8NFH4;Q8NFH5;Q8TEM1;Q8WUM0;Q8WYP5;Q92621;Q96EE3;Q96HA1;Q99567;Q9BTX1;Q9BVL2;Q9BW27;Q9NRG9;Q9UKX7
CCT complex (chaperonin containing TCP1 complex)	8	8	1	P17987;P40227;P48643;P49368;P50991;P78371;Q99832;P50990	P17987;P40227;P48643;P49368;P50990;P50991;P78371;Q99832
Anti-HDAC2 complex	8	17	0.470588	P78347;Q09028;Q16576;Q96ST3;Q92769;Q13330;O94776;Q14839	O60341;O94776;P78347;Q09028;Q12873;Q13330;Q13547;Q14202;Q14687;Q14839;Q16576;Q92769;Q96BD5;Q96ST3;Q9P0W2;Q9UBW7;Q9UKL0
CSA-POLIIa complex	8	13	0.615385	Q9BT78;Q7L5N1;Q92905;Q16531;Q9UNS2;P61201;Q13098;P24928	P24928;P61201;P62877;Q13098;Q13216;Q13619;Q16531;Q7L5N1;Q92905;Q99627;Q9BT78;Q9UBW8;Q9UNS2
SIN3-ING1b complex II	8	16	0.5	O00422;Q09028;Q16576;Q96ST3;Q92769;P51532;Q92922;Q8TAQ2	O00422;O14497;O75446;O96019;P51532;Q09028;Q12824;Q13547;Q16576;Q4LE39;Q8TAQ2;Q92769;Q92922;Q96GM5;Q96ST3;Q9UK53
12S U11 snRNP	8	15	0.533333	P62316;P62318;P14678;P62308;Q16629;Q96GM8;P67809;P62304	P14678;P62304;P62306;P62308;P62314;P62316;P62318;P67809;Q16560;Q16629;Q6IEG0;Q8N8D1;Q96GM8;Q9BV90;Q9H875
TLE1 corepressor complex (MASH1 promoter-corepressor complex)	8	10	0.8	P34932;P60709;Q15233;P19338;P35580;Q92878;P06748;P09874	P06748;P09874;P19338;P34932;P35580;P60709;Q02880;Q04724;Q15233;Q92878
DNA-PK-Ku-eIF2-NF90-NF45 complex	8	8	1	P20042;P41091;P05198;P13010;P78527;P12956;Q12905;Q12906	P05198;P12956;P13010;P20042;P41091;P78527;Q12905;Q12906
PI4K2A-WASH complex	8	14	0.571429	P52907;Q00610;P47756;P50570;Q92888;Q92974;Q2M389;O00203	O00203;P46934;P47756;P50570;P52907;Q00610;Q12768;Q2M389;Q5T1M5;Q641Q2;Q92888;Q92974;Q96N67;Q9BTU6
IGF2BP1 complex	8	9	0.888889	Q9NZI8;P62753;O60506;O95793;Q00839;Q08211;Q15717;P67809	O60506;O95793;P61254;P62753;P67809;Q00839;Q08211;Q15717;Q9NZI8
MBD3-NuRD complex	8	13	0.615385	Q09028;Q16576;Q92769;O95983;O94776;Q14839;Q86YP4;Q8WXI9	O14519;O94776;O95983;Q09028;Q12873;Q13547;Q14839;Q16576;Q86UK7;Q86YP4;Q8WXI9;Q92769;Q9ULU4
H2AX complex II	9	10	0.9	P33778;Q99879;Q8N257;P11021;P27797;P06748;Q96EY7;P16104;P62805	P06748;P11021;P16104;P16989;P27797;P33778;P62805;Q8N257;Q96EY7;Q99879
SMN complex	9	15	0.6	P62316;P62318;P14678;P57678;P62308;Q8TEQ6;P62304;Q9UHI6;P63162	O14893;P09012;P14678;P57678;P62304;P62306;P62308;P62314;P62316;P62318;P63162;Q8TEQ6;Q8WXD5;Q9H840;Q9UHI6
Emerin complex 24	9	15	0.6	P02545;P33991;P49736;Q00839;Q07021;Q14566;P20700;P68431;Q02539	P02545;P06400;P20700;P33991;P49736;P50402;P68431;Q00839;Q02539;Q07021;Q08999;Q13287;Q14566;Q9H0E3;Q9H503
Emerin complex 32	9	22	0.409091	P60709;O00422;Q13263;Q13813;P20700;P68431;Q92922;Q8TAQ2;Q14839	O00422;O15379;P20700;P28749;P50402;P60709;P68431;Q08999;Q12824;Q13263;Q13287;Q13547;Q13813;Q14839;Q8TAQ2;Q92922;Q9BQ87;Q9BZK7;Q9C005;Q9H503;Q9NPJ6;Q9UKL0
SNF2h-cohesin-NuRD complex	10	16	0.625	Q09028;Q14683;Q16576;Q9UQE7;Q92769;O95983;Q13330;O94776;Q9NRL2;O60216	O60216;O60264;O94776;O95983;Q09028;Q12873;Q13330;Q13547;Q14683;Q16576;Q8N3U4;Q8WVM7;Q92769;Q9NRL2;Q9UBB5;Q9UQE7
CEN complex	10	37	0.27027	P11142;P11021;P22087;Q08945;Q9H3R5;Q16531;Q9Y5B9;Q06587;Q5T200;Q9BXP5	O60264;P07199;P11021;P11142;P22087;P35226;P49450;Q02241;Q03188;Q06587;Q08945;Q13185;Q13619;Q15007;Q16531;Q53SF7;Q5T200;Q69YN4;Q6T4P5;Q71F23;Q8N0S6;Q8N1F7;Q8NEM2;Q92620;Q92674;Q96JP5;Q96T23;Q99496;Q9BS16;Q9BU64;Q9BXP5;Q9BZH6;Q9H0H5;Q9H3R5;Q9HC52;Q9NSP4;Q9Y5B9
SMN complex (16 subunits)	10	16	0.625	P62316;P62318;P14678;P57678;P62308;Q16637;Q8TEQ6;Q9Y3F4;P62304;Q9UHI6	O14893;P14678;P57678;P62304;P62306;P62308;P62314;P62316;P62318;Q16637;Q8TEQ6;Q8WXD5;Q9H840;Q9NWZ8;Q9UHI6;Q9Y3F4
HCF-1 complex	10	18	0.555556	P07900;P11142;P34932;O15294;P11021;P51610;Q09028;Q16576;Q96ST3;Q92769	O15047;O15294;O75182;O75446;P07900;P08047;P11021;P11142;P34932;P51610;P61964;Q09028;Q13547;Q16576;Q92769;Q96ST3;Q9H7L9;Q9UBL3
Respiratory chain complex I (lambda subunit), mitochondrial	10	16	0.625	O75251;O75489;O43678;Q16718;O75306;O95182;P19404;O75380;P49821;P28331	O00217;O43181;O43678;O75251;O75306;O75380;O75489;O95182;P19404;P28331;P49821;P56181;Q16718;Q86Y39;Q9P0J0;Q9UI09
Emerin complex 25	10	16	0.625	P31946;P60709;P61978;P62258;Q9P287;P05455;Q13283;P20700;Q16543;O75531	O75531;O95218;O95777;P05455;P20700;P31946;P50402;P60709;P61978;P62258;P62314;Q13283;Q16543;Q9H0E3;Q9P287;Q9Y333
PA28gamma-20S proteasome	11	15	0.733333	P25786;P25787;P25789;P28066;P60900;P20618;O14818;P49720;P49721;P28074;P25788	O14818;P20618;P25786;P25787;P25788;P25789;P28066;P28070;P28072;P28074;P49720;P49721;P60900;P61289;Q99436
28S ribosomal subunit, mitochondrial	11	30	0.366667	P82673;P82933;Q92665;P82675;P51398;P82650;Q9Y2R5;Q9Y3D9;P82909;Q9Y2R9;Q9Y399	O15235;O60783;P51398;P82650;P82663;P82664;P82673;P82675;P82909;P82912;P82914;P82921;P82930;P82932;P82933;Q92552;Q92665;Q96EL2;Q9BYN8;Q9NP92;Q9NVS2;Q9Y291;Q9Y2Q9;Q9Y2R5;Q9Y2R9;Q9Y399;Q9Y3D3;Q9Y3D5;Q9Y3D9;Q9Y676
LARC complex (LCR-associated remodeling complex)	11	19	0.578947	P07910;P60709;Q09028;Q92769;P51532;O95983;Q92922;O94776;Q8TAQ2;Q14839;Q8WXI9	O14497;O94776;O95983;O96019;P07910;P51532;P60709;Q09028;Q12824;Q13547;Q14839;Q8TAQ2;Q8WXI9;Q92769;Q92785;Q92922;Q92925;Q969G3;Q9UBB5
Multisynthetase complex	11	11	1	P07814;P14868;P41252;P47897;P54136;P56192;Q13155;Q9P2J5;Q12904;Q15046;O43324	O43324;P07814;P14868;P41252;P47897;P54136;P56192;Q12904;Q13155;Q15046;Q9P2J5
DGCR8 multiprotein complex	11	11	1	P31943;Q92841;P17844;O43390;P11021;P19338;P35637;Q00839;Q08211;Q8WYQ5;Q12906	O43390;P11021;P17844;P19338;P31943;P35637;Q00839;Q08211;Q12906;Q8WYQ5;Q92841
Kinase maturation complex 1	11	16	0.6875	P07900;P08238;P27348;P31946;P34932;P61981;P62258;P63104;Q04917;Q7KZI7;Q16543	P07900;P08238;P27348;P31946;P34932;P61981;P62258;P63104;Q04917;Q13163;Q16543;Q6Q0C0;Q7KZI7;Q99759;Q9NUG6;Q9UHV9
TNF-alpha/NF-kappa B signaling complex 6	11	14	0.785714	P07900;P08238;P36578;P62888;P62917;P62280;Q02878;O14920;P22087;P62277;Q16543	O14920;O15111;P07900;P08238;P22087;P36578;P62277;P62280;P62888;P62917;Q02878;Q16543;Q99558;Q9Y6K9
18S U11/U12 snRNP	12	24	0.5	P62316;P62318;Q15393;P14678;O43143;P62308;Q9Y3B4;Q9BWJ5;P67809;P62304;O75533;Q6P2Q9	O43143;O75533;P14678;P62304;P62306;P62308;P62314;P62316;P62318;P67809;Q13435;Q15393;Q15427;Q15696;Q16560;Q6IEG0;Q6P2Q9;Q8N8D1;Q8TBF4;Q96LT9;Q9BV90;Q9BWJ5;Q9UDW3;Q9Y3B4
eIF3 complex (EIF3S6, EIF3S5, EIF3S4, EIF3S3, EIF3S6IP, EIF3S2, EIF3S9, EIF3S12, EIF3S10, EIF3S8, EIF3S1, EIF3S7)	12	12	1	O15372;P55884;Q13347;Q14152;O75821;O15371;O75822;P60228;Q99613;O00303;Q9UBQ5;Q9Y262	O00303;O15371;O15372;O75821;O75822;P55884;P60228;Q13347;Q14152;Q99613;Q9UBQ5;Q9Y262
PA28-20S proteasome	13	16	0.8125	Q9UL46;P25786;P25787;P25789;P28066;P60900;Q06323;P20618;O14818;P49720;P49721;P28074;P25788	O14818;P20618;P25786;P25787;P25788;P25789;P28066;P28070;P28072;P28074;P49720;P49721;P60900;Q06323;Q99436;Q9UL46
eIF3 complex (EIF3S6, EIF3S5, EIF3S4, EIF3S3, EIF3S6IP, EIF3S2, EIF3S9, EIF3S12, EIF3S10, EIF3S8, EIF3S1, EIF3S7, PCID1)	13	13	1	O15372;P55884;Q13347;Q14152;O75821;O15371;O75822;P60228;Q7L2H7;Q99613;O00303;Q9UBQ5;Q9Y262	O00303;O15371;O15372;O75821;O75822;P55884;P60228;Q13347;Q14152;Q7L2H7;Q99613;Q9UBQ5;Q9Y262
H2AX complex, isolated from cells without IR exposure	13	13	1	P11940;P05455;Q8N257;O43390;P11021;P27797;Q08945;P06748;P0DP23;P16104;P62805;Q9Y5B9;Q9Y262	O43390;P05455;P06748;P0DP23;P11021;P11940;P16104;P27797;P62805;Q08945;Q8N257;Q9Y262;Q9Y5B9
ALL-1 supercomplex	13	28	0.464286	O00422;P62826;Q09028;Q15029;Q16576;Q96ST3;Q03164;Q92769;O95983;Q92922;P51531;O94776;Q8TAQ2	O00422;O60264;O60341;O75446;O94776;O95983;P20226;P21675;P49848;P51531;P61964;P62826;Q03164;Q09028;Q12824;Q12873;Q13547;Q15029;Q15291;Q16514;Q16576;Q16594;Q8TAQ2;Q92769;Q92797;Q92922;Q96ST3;Q9P2I0
Spliceosome, C complex	13	39	0.333333	P09661;P62316;P62318;P14678;O75643;P38919;P62308;Q15029;Q9UMS4;Q9Y3C6;P61326;P62304;Q6P2Q9	O15234;O43660;O60306;O60508;O75643;O75934;O95926;P08579;P09661;P14678;P38919;P41223;P61326;P62304;P62306;P62308;P62314;P62316;P62318;Q13427;Q13573;Q15029;Q6P2Q9;Q92620;Q96BP3;Q99459;Q9BW85;Q9BZJ0;Q9HCG8;Q9HCS7;Q9NW64;Q9NXE8;Q9P013;Q9ULR0;Q9UMS4;Q9UNP9;Q9UQ35;Q9Y3C6;Q9Y5S9
Respiratory chain complex I (holoenzyme), mitochondrial	14	44	0.318182	O75251;O75489;O95299;P03897;O43678;Q16718;O75306;O95182;P19404;O75380;P51970;O14561;P49821;P28331	O00217;O00483;O14561;O15239;O43181;O43674;O43676;O43677;O43678;O43920;O75251;O75306;O75380;O75438;O75489;O95139;O95167;O95168;O95169;O95178;O95182;O95298;O95299;O96000;P03886;P03891;P03897;P03901;P03915;P03923;P17568;P19404;P28331;P49821;P51970;P56181;P56556;Q16718;Q16795;Q86Y39;Q9NX14;Q9P0J0;Q9UI09;Q9Y6M9
H2A.Z histone-exchange complex p400/TIP60	14	27	0.518519	P62807;P13010;P78527;Q9H0E9;Q9Y230;Q9Y265;P12956;Q9BTT0;Q9Y4A5;P0C0S5;Q96P70;P62805;P68431;Q6ZRS2	O43257;O95619;O96019;P0C0S5;P12956;P13010;P62805;P62807;P68431;P78527;Q15014;Q15906;Q52LR7;Q6ZRS2;Q92993;Q96L91;Q96P70;Q9BTT0;Q9H0E9;Q9H2F5;Q9NPF5;Q9NV56;Q9NXR8;Q9UBU8;Q9Y230;Q9Y265;Q9Y4A5
39S ribosomal subunit, mitochondrial	15	48	0.3125	Q96EL3;Q9BZE1;Q9H9J2;Q9NWU5;Q9NX20;Q5T653;Q7Z2W9;Q6P1L8;P09001;Q9H2W6;Q9BYC9;O75394;Q9HD33;P49406;Q9BYD6	O75394;P09001;P49406;P52815;P83111;Q13084;Q13405;Q16540;Q4U2R6;Q5T653;Q6P161;Q6P1L8;Q7Z2W9;Q7Z7F7;Q7Z7H8;Q86TS9;Q8IXM3;Q8N5N7;Q8N983;Q8TCC3;Q96A35;Q96DV4;Q96EL3;Q96GC5;Q9BQ48;Q9BRJ2;Q9BYC8;Q9BYC9;Q9BYD1;Q9BYD2;Q9BYD3;Q9BYD6;Q9BZE1;Q9H0U6;Q9H2W6;Q9H9J2;Q9HD33;Q9NQ50;Q9NRX2;Q9NWU5;Q9NX20;Q9NYK5;Q9NZE8;Q9P015;Q9P0J6;Q9P0M9;Q9Y3B7;Q9Y6G3
SNW1 complex	15	18	0.833333	P07437;P23246;P68104;P26641;Q9UG63;O75643;P11021;P17858;Q00839;Q15029;Q16531;P43246;P43243;Q6P2Q9;Q9BUQ8	O75643;O95071;P07437;P11021;P17858;P23246;P26641;P43243;P43246;P68104;Q00839;Q13573;Q15029;Q16531;Q6P2Q9;Q99459;Q9BUQ8;Q9UG63
PA700 complex	16	20	0.8	P17980;P35998;P62333;Q13200;P55036;O00233;P62191;P62195;O00232;O75832;P43686;Q15008;Q99460;Q9UNM6;O00231;O43242	O00231;O00232;O00233;O00487;O43242;O75832;P17980;P35998;P43686;P48556;P51665;P55036;P62191;P62195;P62333;Q13200;Q15008;Q16401;Q99460;Q9UNM6
CDC5L complex	16	30	0.533333	P09661;P11142;P23246;P62316;P62318;Q14204;P78527;Q07955;Q92616;Q9UMS4;Q7L1Q6;Q12905;P62136;Q8IYB3;O75533;P11388	A8K8P3;O15297;O43660;O75533;O75934;P09012;P09661;P11142;P11388;P15884;P23246;P38159;P62136;P62314;P62316;P62318;P78527;Q01130;Q07955;Q12905;Q13435;Q14204;Q15427;Q7L1Q6;Q8IYB3;Q92616;Q99459;Q9P013;Q9UMS4;Q9UPN6
Emerin complex 52	16	23	0.695652	O00148;P12277;P27348;P60709;P61978;P62258;P14866;P46940;P51858;Q00839;Q07021;Q53EL6;Q9BZZ5;P20700;Q02539;Q12906	O00148;O95777;P10827;P12277;P14866;P20700;P27348;P46940;P50402;P51858;P60709;P61978;P62258;P62314;Q00839;Q02539;Q07021;Q08999;Q12906;Q13287;Q53EL6;Q9BZZ5;Q9Y2U8
Large Drosha complex	17	20	0.85	O14979;P31943;Q92841;P17844;O00571;O43143;P35637;P52272;Q00839;Q13148;Q92499;Q96SB4;Q9UKM9;Q9BUJ2;Q12905;Q8WYQ5;Q12906	O00571;O14979;O43143;P17844;P31943;P35637;P52272;Q00839;Q01844;Q12905;Q12906;Q13148;Q8WYQ5;Q92499;Q92804;Q92841;Q96SB4;Q9BUJ2;Q9NRR4;Q9UKM9
26S proteasome	19	22	0.863636	P17980;P35998;P62333;P55036;P62191;P62195;P25786;P25787;P25789;P28066;P43686;P60900;Q9UNM6;P20618;O14818;P49720;P49721;P28074;P25788	O14818;P17980;P20618;P25786;P25787;P25788;P25789;P28066;P28070;P28072;P28074;P35998;P43686;P49720;P49721;P55036;P60900;P62191;P62195;P62333;Q99436;Q9UNM6
TRBP containing complex (DICER, RPL7A, EIF6, MOV10 and subunits of the 60S ribosomal particle)	20	25	0.8	P05387;P18124;P49207;P50914;P61353;P62424;P62888;P62906;Q9Y3U8;P46779;P61313;P62910;P62913;Q02543;P56537;P18077;P30050;P26373;P84098;P46778	P05386;P05387;P18077;P18124;P26373;P30050;P46778;P46779;P49207;P50914;P56537;P61313;P61353;P61513;P62424;P62888;P62906;P62910;P62913;P84098;Q02543;Q9HCE1;Q9UHA3;Q9UPY3;Q9Y3U8
17S U2 snRNP	21	33	0.636364	P09661;P10809;P62316;P62318;Q15393;Q12874;P14678;Q7RTV0;O43143;P26368;P62308;Q07955;Q12931;Q15428;Q9UHX1;Q9Y3B4;Q9BWJ5;Q15459;P62304;O75533;Q7L014	O15042;O43143;O75533;O75937;O75940;P08579;P09661;P10809;P14678;P26368;P62304;P62306;P62308;P62314;P62316;P62318;Q01081;Q07955;Q12874;Q12931;Q13435;Q15393;Q15427;Q15428;Q15459;Q7L014;Q7RTV0;Q8IWX8;Q96I25;Q9BWJ5;Q9P0W2;Q9UHX1;Q9Y3B4
Spliceosome, B complex	25	43	0.581395	P09661;P62316;P62318;Q15393;Q12874;P14678;Q7RTV0;O43447;O75643;P55769;P62308;Q15029;Q15428;Q9UK45;Q9Y3B4;Q15459;P62304;O75533;O43395;O94906;Q6P2Q9;Q9Y4Z0;O43172;Q96DI7;Q2TAY7	O43172;O43290;O43395;O43447;O75533;O75554;O75643;O94906;O95777;P08579;P09661;P14678;P55081;P55769;P62304;P62306;P62308;P62310;P62312;P62314;P62316;P62318;P83876;Q12874;Q13435;Q15029;Q15393;Q15427;Q15428;Q15459;Q2TAY7;Q6P2Q9;Q7RTV0;Q8NAV1;Q8WWY3;Q96DI7;Q96NC0;Q9BZL1;Q9UK45;Q9Y333;Q9Y3B4;Q9Y4Y9;Q9Y4Z0
55S ribosome, mitochondrial	26	78	0.333333	P82673;P82933;Q92665;Q96EL3;Q9BZE1;Q9H9J2;Q9NWU5;Q9NX20;P82675;P51398;P82650;Q5T653;Q7Z2W9;Q6P1L8;P09001;Q9H2W6;Q9Y2R5;Q9Y3D9;Q9BYC9;P82909;O75394;Q9HD33;P49406;Q9Y2R9;Q9BYD6;Q9Y399	O15235;O60783;O75394;P09001;P49406;P51398;P52815;P82650;P82663;P82664;P82673;P82675;P82909;P82912;P82914;P82921;P82930;P82932;P82933;P83111;Q13084;Q13405;Q16540;Q4U2R6;Q5T653;Q6P161;Q6P1L8;Q7Z2W9;Q7Z7F7;Q7Z7H8;Q86TS9;Q8IXM3;Q8N5N7;Q8N983;Q8TCC3;Q92552;Q92665;Q96A35;Q96DV4;Q96EL2;Q96EL3;Q96GC5;Q9BQ48;Q9BRJ2;Q9BYC8;Q9BYC9;Q9BYD1;Q9BYD2;Q9BYD3;Q9BYD6;Q9BYN8;Q9BZE1;Q9H0U6;Q9H2W6;Q9H9J2;Q9HD33;Q9NP92;…
Spliceosome, pre-B complex	26	38	0.684211	P09661;P62316;P62318;Q15393;Q12874;P14678;Q7RTV0;O75643;P55769;P62308;Q15029;Q15428;Q53GS9;Q9UK45;Q9Y3B4;Q9BWJ5;Q15459;P62304;O75533;O43395;O94906;Q6P2Q9;Q9BUQ8;Q9Y4Z0;O43172;Q96DI7	O43172;O43395;O75533;O75643;O94906;O95777;P08579;P09661;P14678;P55769;P62304;P62306;P62308;P62310;P62312;P62314;P62316;P62318;P83876;Q12874;Q13435;Q15029;Q15393;Q15427;Q15428;Q15459;Q53GS9;Q6P2Q9;Q7RTV0;Q8WWY3;Q96DI7;Q9BUQ8;Q9BWJ5;Q9UK45;Q9Y333;Q9Y3B4;Q9Y4Y9;Q9Y4Z0
40S ribosomal subunit, cytoplasmic	27	31	0.870968	P39019;P46781;P46783;P62263;P62273;P62854;P62979;P08708;P15880;P46782;P61247;P62249;P62280;P62701;P62753;P23396;P62244;P60866;P62241;P62857;P62266;P62081;P08865;P25398;P63220;P62277;P62851	P08708;P08865;P15880;P23396;P25398;P39019;P46781;P46782;P46783;P60866;P61247;P62081;P62241;P62244;P62249;P62263;P62266;P62269;P62273;P62277;P62280;P62701;P62753;P62841;P62847;P62851;P62854;P62857;P62861;P62979;P63220
PA700-20S-PA28 complex	29	36	0.805556	P17980;P35998;P62333;Q13200;Q9UL46;P55036;O00233;P62191;P62195;O00232;O75832;P25786;P25787;P25789;P28066;P43686;P60900;Q06323;Q15008;Q99460;Q9UNM6;P20618;O00231;O14818;O43242;P49720;P49721;P28074;P25788	O00231;O00232;O00233;O00487;O14818;O43242;O75832;P17980;P20618;P25786;P25787;P25788;P25789;P28066;P28070;P28072;P28074;P35998;P43686;P48556;P49720;P49721;P51665;P55036;P60900;P62191;P62195;P62333;Q06323;Q13200;Q15008;Q16401;Q99436;Q99460;Q9UL46;Q9UNM6
40S ribosomal subunit, cytoplasmic	29	33	0.878788	P22090;P39019;P42677;P46781;P46783;P62263;P62273;P62854;P62979;P08708;P15880;P46782;P61247;P62249;P62280;P62701;P62753;P23396;P62244;P60866;P62241;P62857;P62266;P62081;P08865;P25398;P63220;P62277;P62851	P08708;P08865;P15880;P22090;P23396;P25398;P39019;P42677;P46781;P46782;P46783;P60866;P61247;P62081;P62241;P62244;P62249;P62263;P62266;P62269;P62273;P62277;P62280;P62701;P62753;P62841;P62847;P62851;P62854;P62857;P62861;P62979;P63220
C complex spliceosome	40	80	0.5	P07910;P09651;P09661;P11940;P22626;P31943;P51991;P52597;P61978;P62316;P62318;Q15393;Q12874;P17844;P14678;O60506;O43390;O75643;P38919;P52272;P62308;Q00839;Q07955;Q15029;Q15428;Q9UKM9;Q9UMS4;Q9Y3C6;Q6UX04;Q8IYB3;P42285;P61326;Q15459;P62304;O95391;O75533;O94906;Q6P2Q9;Q9BUQ8;Q96DI7	O43290;O43390;O43660;O60306;O60506;O60508;O75533;O75643;O94906;O95391;O95926;P07910;P08579;P09651;P09661;P11940;P14678;P17844;P22626;P31943;P38159;P38919;P42285;P51991;P52272;P52597;P61326;P61978;P62304;P62306;P62308;P62310;P62314;P62316;P62318;Q00839;Q01081;Q07955;Q12874;Q13435;Q13523;Q13573;Q14331;Q14562;Q15029;Q15393;Q15428;Q15459;Q6NZY4;Q6P2Q9;Q6UX04;Q86V81;Q8IYB3;Q8WUQ7;Q92620;Q96BP3;Q96DF8;…
60S ribosomal subunit, cytoplasmic	41	47	0.87234	P05387;P05388;P18124;P27635;P36578;P42766;P47914;P49207;P50914;P61353;P62424;P62829;P62888;P62906;P62917;P62987;Q9Y3U8;P32969;P39023;P46777;P46779;P61313;P61927;P62910;P62913;P83731;Q02878;Q02543;Q07020;P83881;P35268;P18077;P18621;P30050;P46776;P26373;P62750;P40429;P84098;P62899;P46778	P05386;P05387;P05388;P18077;P18124;P18621;P26373;P27635;P30050;P32969;P35268;P36578;P39023;P40429;P42766;P46776;P46777;P46778;P46779;P47914;P49207;P50914;P61254;P61313;P61353;P61513;P61927;P62424;P62750;P62829;P62888;P62891;P62899;P62906;P62910;P62913;P62917;P62945;P62987;P63173;P83731;P83881;P84098;Q02543;Q02878;Q07020;Q9Y3U8
Spliceosome, A complex	63	113	0.557522	P07910;P09651;P09661;P11142;P22626;P51991;P61978;P62316;P62318;Q15365;Q15393;Q92841;Q99729;Q12874;P17844;P08621;P14678;Q7RTV0;O60506;O43390;O14776;O43143;O75643;P26368;P35637;P49756;P62308;Q00839;Q07955;Q08211;Q14498;Q15029;Q15428;Q15717;Q16629;Q8N163;Q9UHX1;Q9UKV3;Q9UMS4;Q9Y3B4;Q9BUJ2;Q12905;Q9BWJ5;P67809;P62136;Q8IYB3;Q8IX12;O43670;Q15459;P62304;O75533;O43684;Q12906;O43395;O94906;Q15637;Q6P2Q9;…	A0A024RDW4;O14776;O15042;O43143;O43290;O43390;O43395;O43660;O43670;O43684;O43719;O60506;O60828;O75400;O75533;O75643;O75934;O75937;O75940;O94906;O95400;P07910;P08579;P08621;P09012;P09234;P09651;P09661;P11142;P14678;P17844;P22626;P26368;P35637;P38159;P49756;P51991;P52298;P52756;P61978;P62136;P62304;P62306;P62308;P62314;P62316;P62318;P62995;P67809;P84103;P98175;Q00839;Q01081;Q01130;Q07955;Q08170;Q08…
Ribosome, cytoplasmic	70	80	0.875	P05387;P05388;P18124;P22090;P27635;P36578;P39019;P42677;P42766;P46781;P46783;P47914;P49207;P50914;P61353;P62263;P62273;P62424;P62829;P62854;P62888;P62906;P62917;P62979;P62987;Q9Y3U8;P08708;P15880;P32969;P39023;P46777;P46779;P46782;P61247;P61313;P61927;P62249;P62280;P62701;P62753;P62910;P62913;P83731;Q02878;P23396;P62244;P60866;P62241;Q02543;Q07020;P83881;P62857;P35268;P62266;P62081;P08865;P18077;…	P05386;P05387;P05388;P08708;P08865;P15880;P18077;P18124;P18621;P22090;P23396;P25398;P26373;P27635;P30050;P32969;P35268;P36578;P39019;P39023;P40429;P42677;P42766;P46776;P46777;P46778;P46779;P46781;P46782;P46783;P47914;P49207;P50914;P60866;P61247;P61254;P61313;P61353;P61513;P61927;P62081;P62241;P62244;P62249;P62263;P62266;P62269;P62273;P62277;P62280;P62424;P62701;P62750;P62753;P62829;P62841;P62847;…
Spliceosome, E complex	79	129	0.612403	O00148;P07910;P09651;P09661;P22626;P31943;P52597;P61978;P62316;P62318;Q13151;Q13838;Q14103;Q15365;Q15366;Q15393;Q562R1;Q92841;Q12874;P14866;P17844;P08621;P14678;Q7RTV0;O60506;O43390;O43143;O43447;O75643;P26368;P35637;P49756;P52272;P57678;P62308;Q00839;Q07955;Q08211;Q14498;Q15029;Q15428;Q16629;Q16630;Q16637;Q53GS9;Q8TEQ6;Q8WXA9;Q92945;Q9UHX1;Q9UMS4;Q9Y230;Q9Y265;Q9Y3B4;Q9Y3F4;P67809;Q12872;Q05519;…	O00148;O14497;O14893;O15042;O43143;O43172;O43290;O43390;O43395;O43447;O43719;O43809;O60506;O75400;O75526;O75533;O75643;O75934;O75937;O94906;O95104;O95232;O96019;P07910;P08579;P08621;P09012;P09234;P09651;P09661;P14678;P14866;P17844;P22626;P26368;P28370;P31943;P35637;P42285;P49756;P51531;P51532;P52272;P52298;P52597;P57678;P61978;P62304;P62306;P62308;P62314;P62316;P62318;P67809;P84103;P98175;Q00839;…
Nop56p-associated pre-rRNA complex	86	104	0.826923	P05141;P05387;P05388;P09651;P13639;P18124;P27635;P36578;P42766;P46781;P47914;P50914;P61353;P62263;P62273;P62424;P62736;P62829;P62888;P62906;P62917;P63267;P68104;Q9NZI8;Q9Y3U8;P08708;P15880;P32969;P39023;P46777;P46779;P61247;P61313;P62249;P62280;P62753;P62910;P62913;P83731;Q02878;P62244;P62241;Q02543;Q07020;P83881;P35268;P62266;P62081;Q99879;P18077;P18621;P19338;P22087;P25398;P26368;P30050;P46776;…	O00567;O76021;P05141;P05386;P05387;P05388;P06748;P08708;P09651;P11387;P13639;P15880;P16402;P18077;P18124;P18621;P19338;P22087;P25398;P26368;P26373;P27635;P30050;P32969;P35268;P36578;P37108;P39023;P40429;P42766;P46776;P46777;P46778;P46779;P46781;P47914;P49411;P50914;P52272;P55209;P55769;P61247;P61254;P61313;P61353;P61513;P62081;P62241;P62244;P62249;P62263;P62266;P62269;P62273;P62277;P62280;P62424;…

## Sheet: Supplementary Data 6b
Supplementary Data 6b. Summary of K-C linkages Mapped to Protein Complexes in the PDB Database
Complex	PDB entry	Resolution(Å)	inter/intra	Protein A	Site A	Protein B	Site B	Linkage
(E.F.G) complex	4F7U	1.9	Intra	P62304	12	P62304	46	P62304:12-P62304:46
(E.F.G) complex	4F7U	1.9	Intra	P62308	10	P62308	45	P62308:10-P62308:45
(E.F.G) complex	4F7U	1.9	Intra	P62308	3	P62308	45	P62308:3-P62308:45
12S U11 snRNP	8C6J	2.8	Inter	P62318	84	P14678	43	P62318:84-P14678:43
12S U11 snRNP	8C6J	2.8	Intra	P14678	32	P14678	19	P14678:32-P14678:19
12S U11 snRNP	8C6J	2.8	Intra	P14678	57	P14678	43	P14678:57-P14678:43
12S U11 snRNP	8C6J	2.8	Intra	P14678	57	P14678	45	P14678:57-P14678:45
12S U11 snRNP	8C6J	2.8	Intra	P14678	8	P14678	19	P14678:8-P14678:19
12S U11 snRNP	8C6J	2.8	Intra	P14678	8	P14678	43	P14678:8-P14678:43
12S U11 snRNP	8C6J	2.8	Intra	P14678	8	P14678	45	P14678:8-P14678:45
12S U11 snRNP	8C6J	2.8	Intra	P14678	88	P14678	43	P14678:88-P14678:43
12S U11 snRNP	8C6J	2.8	Intra	P14678	88	P14678	45	P14678:88-P14678:45
12S U11 snRNP	8C6J	2.8	Intra	P62304	12	P62304	46	P62304:12-P62304:46
12S U11 snRNP	8C6J	2.8	Intra	P62308	10	P62308	45	P62308:10-P62308:45
12S U11 snRNP	8C6J	2.8	Intra	P62308	3	P62308	45	P62308:3-P62308:45
12S U11 snRNP	8C6J	2.8	Intra	P62316	18	P62316	46	P62316:18-P62316:46
12S U11 snRNP	8C6J	2.8	Intra	P62316	51	P62316	63	P62316:51-P62316:63
12S U11 snRNP	8C6J	2.8	Intra	P62316	57	P62316	63	P62316:57-P62316:63
12S U11 snRNP	8C6J	2.8	Intra	P62316	6	P62316	46	P62316:6-P62316:46
12S U11 snRNP	8C6J	2.8	Intra	P62316	8	P62316	46	P62316:8-P62316:46
12S U11 snRNP	8C6J	2.8	Intra	P62316	8	P62316	63	P62316:8-P62316:63
12S U11 snRNP	8C6J	2.8	Intra	P62316	88	P62316	63	P62316:88-P62316:63
12S U11 snRNP	8C6J	2.8	Intra	P62316	92	P62316	63	P62316:92-P62316:63
12S U11 snRNP	8C6J	2.8	Intra	Q16629	12	Q16629	119	Q16629:12-Q16629:119
12S U11 snRNP	8C6J	2.8	Intra	Q16629	12	Q16629	73	Q16629:12-Q16629:73
12S U11 snRNP	8C6J	2.8	Intra	Q16629	24	Q16629	119	Q16629:24-Q16629:119
12S U11 snRNP	8C6J	2.8	Intra	Q96GM8	481	Q96GM8	80	Q96GM8:481-Q96GM8:80
17S U2 snRNP	7VPX	3	Inter	O75533	554	Q7RTV0	49	O75533:554-Q7RTV0:49
17S U2 snRNP	7VPX	3	Inter	P09661	221	Q12874	145	P09661:221-Q12874:145
17S U2 snRNP	7VPX	3	Inter	P62318	84	P14678	43	P62318:84-P14678:43
17S U2 snRNP	7VPX	3	Inter	Q15393	137	Q7RTV0	11	Q15393:137-Q7RTV0:11
17S U2 snRNP	7VPX	3	Inter	Q9BWJ5	17	Q7RTV0	11	Q9BWJ5:17-Q7RTV0:11
17S U2 snRNP	7VPX	3	Inter	Q9BWJ5	17	Q7RTV0	85	Q9BWJ5:17-Q7RTV0:85
17S U2 snRNP	7VPX	3	Intra	O43143	786	O43143	774	O43143:786-O43143:774
17S U2 snRNP	7VPX	3	Intra	O75533	1008	O75533	965	O75533:1008-O75533:965
17S U2 snRNP	7VPX	3	Intra	P10809	125	P10809	442	P10809:125-P10809:442
17S U2 snRNP	7VPX	3	Intra	P10809	130	P10809	442	P10809:130-P10809:442
17S U2 snRNP	7VPX	3	Intra	P10809	133	P10809	237	P10809:133-P10809:237
17S U2 snRNP	7VPX	3	Intra	P10809	133	P10809	442	P10809:133-P10809:442
17S U2 snRNP	7VPX	3	Intra	P10809	133	P10809	447	P10809:133-P10809:447
17S U2 snRNP	7VPX	3	Intra	P10809	156	P10809	237	P10809:156-P10809:237
17S U2 snRNP	7VPX	3	Intra	P10809	156	P10809	442	P10809:156-P10809:442
17S U2 snRNP	7VPX	3	Intra	P10809	156	P10809	447	P10809:156-P10809:447
17S U2 snRNP	7VPX	3	Intra	P10809	160	P10809	237	P10809:160-P10809:237
17S U2 snRNP	7VPX	3	Intra	P10809	160	P10809	442	P10809:160-P10809:442
17S U2 snRNP	7VPX	3	Intra	P10809	191	P10809	237	P10809:191-P10809:237
17S U2 snRNP	7VPX	3	Intra	P10809	191	P10809	442	P10809:191-P10809:442
17S U2 snRNP	7VPX	3	Intra	P10809	196	P10809	237	P10809:196-P10809:237
17S U2 snRNP	7VPX	3	Intra	P10809	196	P10809	442	P10809:196-P10809:442
17S U2 snRNP	7VPX	3	Intra	P10809	202	P10809	237	P10809:202-P10809:237
17S U2 snRNP	7VPX	3	Intra	P10809	202	P10809	442	P10809:202-P10809:442
17S U2 snRNP	7VPX	3	Intra	P10809	205	P10809	237	P10809:205-P10809:237
17S U2 snRNP	7VPX	3	Intra	P10809	205	P10809	442	P10809:205-P10809:442
17S U2 snRNP	7VPX	3	Intra	P10809	205	P10809	447	P10809:205-P10809:447
17S U2 snRNP	7VPX	3	Intra	P10809	218	P10809	237	P10809:218-P10809:237
17S U2 snRNP	7VPX	3	Intra	P10809	233	P10809	237	P10809:233-P10809:237
17S U2 snRNP	7VPX	3	Intra	P10809	250	P10809	237	P10809:250-P10809:237
17S U2 snRNP	7VPX	3	Intra	P10809	250	P10809	442	P10809:250-P10809:442
17S U2 snRNP	7VPX	3	Intra	P10809	269	P10809	237	P10809:269-P10809:237
17S U2 snRNP	7VPX	3	Intra	P10809	292	P10809	237	P10809:292-P10809:237
17S U2 snRNP	7VPX	3	Intra	P10809	292	P10809	442	P10809:292-P10809:442
17S U2 snRNP	7VPX	3	Intra	P10809	301	P10809	237	P10809:301-P10809:237
17S U2 snRNP	7VPX	3	Intra	P10809	301	P10809	442	P10809:301-P10809:442
17S U2 snRNP	7VPX	3	Intra	P10809	31	P10809	237	P10809:31-P10809:237
17S U2 snRNP	7VPX	3	Intra	P10809	31	P10809	442	P10809:31-P10809:442
17S U2 snRNP	7VPX	3	Intra	P10809	314	P10809	237	P10809:314-P10809:237
17S U2 snRNP	7VPX	3	Intra	P10809	314	P10809	442	P10809:314-P10809:442
17S U2 snRNP	7VPX	3	Intra	P10809	314	P10809	447	P10809:314-P10809:447
17S U2 snRNP	7VPX	3	Intra	P10809	352	P10809	237	P10809:352-P10809:237
17S U2 snRNP	7VPX	3	Intra	P10809	352	P10809	442	P10809:352-P10809:442
17S U2 snRNP	7VPX	3	Intra	P10809	359	P10809	237	P10809:359-P10809:237
17S U2 snRNP	7VPX	3	Intra	P10809	359	P10809	442	P10809:359-P10809:442
17S U2 snRNP	7VPX	3	Intra	P10809	361	P10809	442	P10809:361-P10809:442
17S U2 snRNP	7VPX	3	Intra	P10809	364	P10809	237	P10809:364-P10809:237
17S U2 snRNP	7VPX	3	Intra	P10809	364	P10809	442	P10809:364-P10809:442
17S U2 snRNP	7VPX	3	Intra	P10809	387	P10809	442	P10809:387-P10809:442
17S U2 snRNP	7VPX	3	Intra	P10809	387	P10809	447	P10809:387-P10809:447
17S U2 snRNP	7VPX	3	Intra	P10809	389	P10809	442	P10809:389-P10809:442
17S U2 snRNP	7VPX	3	Intra	P10809	396	P10809	442	P10809:396-P10809:442
17S U2 snRNP	7VPX	3	Intra	P10809	396	P10809	447	P10809:396-P10809:447
17S U2 snRNP	7VPX	3	Intra	P10809	405	P10809	442	P10809:405-P10809:442
17S U2 snRNP	7VPX	3	Intra	P10809	405	P10809	447	P10809:405-P10809:447
17S U2 snRNP	7VPX	3	Intra	P10809	469	P10809	442	P10809:469-P10809:442
17S U2 snRNP	7VPX	3	Intra	P10809	473	P10809	442	P10809:473-P10809:442
17S U2 snRNP	7VPX	3	Intra	P10809	473	P10809	447	P10809:473-P10809:447
17S U2 snRNP	7VPX	3	Intra	P10809	481	P10809	442	P10809:481-P10809:442
17S U2 snRNP	7VPX	3	Intra	P10809	481	P10809	447	P10809:481-P10809:447
17S U2 snRNP	7VPX	3	Intra	P10809	523	P10809	442	P10809:523-P10809:442
17S U2 snRNP	7VPX	3	Intra	P10809	523	P10809	447	P10809:523-P10809:447
17S U2 snRNP	7VPX	3	Intra	P10809	75	P10809	237	P10809:75-P10809:237
17S U2 snRNP	7VPX	3	Intra	P10809	75	P10809	442	P10809:75-P10809:442
17S U2 snRNP	7VPX	3	Intra	P10809	75	P10809	447	P10809:75-P10809:447
17S U2 snRNP	7VPX	3	Intra	P10809	82	P10809	442	P10809:82-P10809:442
17S U2 snRNP	7VPX	3	Intra	P10809	82	P10809	447	P10809:82-P10809:447
17S U2 snRNP	7VPX	3	Intra	P10809	87	P10809	442	P10809:87-P10809:442
17S U2 snRNP	7VPX	3	Intra	P10809	91	P10809	237	P10809:91-P10809:237
17S U2 snRNP	7VPX	3	Intra	P10809	91	P10809	442	P10809:91-P10809:442
17S U2 snRNP	7VPX	3	Intra	P10809	96	P10809	442	P10809:96-P10809:442
17S U2 snRNP	7VPX	3	Intra	P14678	32	P14678	19	P14678:32-P14678:19
17S U2 snRNP	7VPX	3	Intra	P14678	57	P14678	43	P14678:57-P14678:43
17S U2 snRNP	7VPX	3	Intra	P14678	57	P14678	45	P14678:57-P14678:45
17S U2 snRNP	7VPX	3	Intra	P14678	8	P14678	19	P14678:8-P14678:19
17S U2 snRNP	7VPX	3	Intra	P14678	8	P14678	43	P14678:8-P14678:43
17S U2 snRNP	7VPX	3	Intra	P14678	8	P14678	45	P14678:8-P14678:45
17S U2 snRNP	7VPX	3	Intra	P14678	88	P14678	43	P14678:88-P14678:43
17S U2 snRNP	7VPX	3	Intra	P14678	88	P14678	45	P14678:88-P14678:45
17S U2 snRNP	7VPX	3	Intra	P26368	195	P26368	429	P26368:195-P26368:429
17S U2 snRNP	7VPX	3	Intra	P26368	462	P26368	429	P26368:462-P26368:429
17S U2 snRNP	7VPX	3	Intra	P62304	12	P62304	46	P62304:12-P62304:46
17S U2 snRNP	7VPX	3	Intra	P62308	10	P62308	45	P62308:10-P62308:45
17S U2 snRNP	7VPX	3	Intra	P62308	3	P62308	45	P62308:3-P62308:45
17S U2 snRNP	7VPX	3	Intra	P62316	18	P62316	46	P62316:18-P62316:46
17S U2 snRNP	7VPX	3	Intra	P62316	51	P62316	63	P62316:51-P62316:63
17S U2 snRNP	7VPX	3	Intra	P62316	57	P62316	63	P62316:57-P62316:63
17S U2 snRNP	7VPX	3	Intra	P62316	6	P62316	46	P62316:6-P62316:46
17S U2 snRNP	7VPX	3	Intra	P62316	8	P62316	46	P62316:8-P62316:46
17S U2 snRNP	7VPX	3	Intra	P62316	8	P62316	63	P62316:8-P62316:63
17S U2 snRNP	7VPX	3	Intra	P62316	88	P62316	63	P62316:88-P62316:63
17S U2 snRNP	7VPX	3	Intra	P62316	92	P62316	63	P62316:92-P62316:63
17S U2 snRNP	7VPX	3	Intra	Q07955	165	Q07955	148	Q07955:165-Q07955:148
17S U2 snRNP	7VPX	3	Intra	Q07955	179	Q07955	148	Q07955:179-Q07955:148
17S U2 snRNP	7VPX	3	Intra	Q07955	38	Q07955	148	Q07955:38-Q07955:148
17S U2 snRNP	7VPX	3	Intra	Q07955	38	Q07955	16	Q07955:38-Q07955:16
17S U2 snRNP	7VPX	3	Intra	Q12874	153	Q12874	145	Q12874:153-Q12874:145
17S U2 snRNP	7VPX	3	Intra	Q12874	201	Q12874	145	Q12874:201-Q12874:145
17S U2 snRNP	7VPX	3	Intra	Q12874	219	Q12874	145	Q12874:219-Q12874:145
17S U2 snRNP	7VPX	3	Intra	Q12874	264	Q12874	145	Q12874:264-Q12874:145
17S U2 snRNP	7VPX	3	Intra	Q12874	264	Q12874	274	Q12874:264-Q12874:274
17S U2 snRNP	7VPX	3	Intra	Q12874	291	Q12874	145	Q12874:291-Q12874:145
17S U2 snRNP	7VPX	3	Intra	Q12874	89	Q12874	145	Q12874:89-Q12874:145
17S U2 snRNP	7VPX	3	Intra	Q12874	92	Q12874	145	Q12874:92-Q12874:145
17S U2 snRNP	7VPX	3	Intra	Q12931	332	Q12931	501	Q12931:332-Q12931:501
17S U2 snRNP	7VPX	3	Intra	Q12931	369	Q12931	501	Q12931:369-Q12931:501
17S U2 snRNP	7VPX	3	Intra	Q12931	375	Q12931	501	Q12931:375-Q12931:501
17S U2 snRNP	7VPX	3	Intra	Q12931	466	Q12931	501	Q12931:466-Q12931:501
17S U2 snRNP	7VPX	3	Intra	Q12931	518	Q12931	501	Q12931:518-Q12931:501
17S U2 snRNP	7VPX	3	Intra	Q12931	560	Q12931	573	Q12931:560-Q12931:573
17S U2 snRNP	7VPX	3	Intra	Q12931	563	Q12931	573	Q12931:563-Q12931:573
17S U2 snRNP	7VPX	3	Intra	Q12931	652	Q12931	501	Q12931:652-Q12931:501
17S U2 snRNP	7VPX	3	Intra	Q12931	652	Q12931	573	Q12931:652-Q12931:573
17S U2 snRNP	7VPX	3	Intra	Q12931	699	Q12931	501	Q12931:699-Q12931:501
17S U2 snRNP	7VPX	3	Intra	Q15393	101	Q15393	1156	Q15393:101-Q15393:1156
17S U2 snRNP	7VPX	3	Intra	Q15393	1074	Q15393	1054	Q15393:1074-Q15393:1054
17S U2 snRNP	7VPX	3	Intra	Q15393	1191	Q15393	1179	Q15393:1191-Q15393:1179
17S U2 snRNP	7VPX	3	Intra	Q15393	1206	Q15393	1179	Q15393:1206-Q15393:1179
17S U2 snRNP	7VPX	3	Intra	Q15393	1207	Q15393	1179	Q15393:1207-Q15393:1179
17S U2 snRNP	7VPX	3	Intra	Q15393	36	Q15393	1156	Q15393:36-Q15393:1156
17S U2 snRNP	7VPX	3	Intra	Q15428	10	Q15428	56	Q15428:10-Q15428:56
17S U2 snRNP	7VPX	3	Intra	Q15428	10	Q15428	59	Q15428:10-Q15428:59
17S U2 snRNP	7VPX	3	Intra	Q15428	101	Q15428	59	Q15428:101-Q15428:59
17S U2 snRNP	7VPX	3	Intra	Q15428	118	Q15428	56	Q15428:118-Q15428:56
17S U2 snRNP	7VPX	3	Intra	Q15428	77	Q15428	59	Q15428:77-Q15428:59
17S U2 snRNP	7VPX	3	Intra	Q15428	88	Q15428	59	Q15428:88-Q15428:59
17S U2 snRNP	7VPX	3	Intra	Q15428	91	Q15428	56	Q15428:91-Q15428:56
17S U2 snRNP	7VPX	3	Intra	Q15428	91	Q15428	59	Q15428:91-Q15428:59
17S U2 snRNP	7VPX	3	Intra	Q15459	131	Q15459	244	Q15459:131-Q15459:244
17S U2 snRNP	7VPX	3	Intra	Q15459	223	Q15459	244	Q15459:223-Q15459:244
17S U2 snRNP	7VPX	3	Intra	Q15459	55	Q15459	244	Q15459:55-Q15459:244
17S U2 snRNP	7VPX	3	Intra	Q7L014	363	Q7L014	367	Q7L014:363-Q7L014:367
17S U2 snRNP	7VPX	3	Intra	Q7RTV0	13	Q7RTV0	11	Q7RTV0:13-Q7RTV0:11
17S U2 snRNP	7VPX	3	Intra	Q7RTV0	87	Q7RTV0	46	Q7RTV0:87-Q7RTV0:46
17S U2 snRNP	7VPX	3	Intra	Q7RTV0	87	Q7RTV0	49	Q7RTV0:87-Q7RTV0:49
17S U2 snRNP	7VPX	3	Intra	Q9BWJ5	17	Q9BWJ5	76	Q9BWJ5:17-Q9BWJ5:76
17S U2 snRNP	7VPX	3	Intra	Q9UHX1	243	Q9UHX1	255	Q9UHX1:243-Q9UHX1:255
17S U2 snRNP	7VPX	3	Intra	Q9UHX1	267	Q9UHX1	255	Q9UHX1:267-Q9UHX1:255
17S U2 snRNP	7VPX	3	Intra	Q9UHX1	458	Q9UHX1	487	Q9UHX1:458-Q9UHX1:487
17S U2 snRNP	7VPX	3	Intra	Q9UHX1	541	Q9UHX1	487	Q9UHX1:541-Q9UHX1:487
17S U2 snRNP	7VPX	3	Intra	Q9UHX1	69	Q9UHX1	129	Q9UHX1:69-Q9UHX1:129
17S U2 snRNP	7VPX	3	Intra	Q9UHX1	80	Q9UHX1	129	Q9UHX1:80-Q9UHX1:129
17S U2 snRNP	7VPX	3	Intra	Q9Y3B4	29	Q9Y3B4	74	Q9Y3B4:29-Q9Y3B4:74
17S U2 snRNP	7VPX	3	Intra	Q9Y3B4	29	Q9Y3B4	83	Q9Y3B4:29-Q9Y3B4:83
17S U2 snRNP	7VPX	3	Intra	Q9Y3B4	41	Q9Y3B4	83	Q9Y3B4:41-Q9Y3B4:83
18S U11 U12 snRNP	7DVQ	2.89	Inter	P62318	84	P14678	43	P62318:84-P14678:43
18S U11 U12 snRNP	7DVQ	2.89	Intra	O43143	786	O43143	774	O43143:786-O43143:774
18S U11 U12 snRNP	7DVQ	2.89	Intra	O75533	1008	O75533	965	O75533:1008-O75533:965
18S U11 U12 snRNP	7DVQ	2.89	Intra	P14678	32	P14678	19	P14678:32-P14678:19
18S U11 U12 snRNP	7DVQ	2.89	Intra	P14678	57	P14678	43	P14678:57-P14678:43
18S U11 U12 snRNP	7DVQ	2.89	Intra	P14678	57	P14678	45	P14678:57-P14678:45
18S U11 U12 snRNP	7DVQ	2.89	Intra	P14678	8	P14678	19	P14678:8-P14678:19
18S U11 U12 snRNP	7DVQ	2.89	Intra	P14678	8	P14678	43	P14678:8-P14678:43
18S U11 U12 snRNP	7DVQ	2.89	Intra	P14678	8	P14678	45	P14678:8-P14678:45
18S U11 U12 snRNP	7DVQ	2.89	Intra	P14678	88	P14678	43	P14678:88-P14678:43
18S U11 U12 snRNP	7DVQ	2.89	Intra	P14678	88	P14678	45	P14678:88-P14678:45
18S U11 U12 snRNP	7DVQ	2.89	Intra	P62304	12	P62304	46	P62304:12-P62304:46
18S U11 U12 snRNP	7DVQ	2.89	Intra	P62308	10	P62308	45	P62308:10-P62308:45
18S U11 U12 snRNP	7DVQ	2.89	Intra	P62308	3	P62308	45	P62308:3-P62308:45
18S U11 U12 snRNP	7DVQ	2.89	Intra	P62316	18	P62316	46	P62316:18-P62316:46
18S U11 U12 snRNP	7DVQ	2.89	Intra	P62316	51	P62316	63	P62316:51-P62316:63
18S U11 U12 snRNP	7DVQ	2.89	Intra	P62316	57	P62316	63	P62316:57-P62316:63
18S U11 U12 snRNP	7DVQ	2.89	Intra	P62316	6	P62316	46	P62316:6-P62316:46
18S U11 U12 snRNP	7DVQ	2.89	Intra	P62316	8	P62316	46	P62316:8-P62316:46
18S U11 U12 snRNP	7DVQ	2.89	Intra	P62316	8	P62316	63	P62316:8-P62316:63
18S U11 U12 snRNP	7DVQ	2.89	Intra	P62316	88	P62316	63	P62316:88-P62316:63
18S U11 U12 snRNP	7DVQ	2.89	Intra	P62316	92	P62316	63	P62316:92-P62316:63
18S U11 U12 snRNP	7DVQ	2.89	Intra	Q15393	101	Q15393	1156	Q15393:101-Q15393:1156
18S U11 U12 snRNP	7DVQ	2.89	Intra	Q15393	1074	Q15393	1054	Q15393:1074-Q15393:1054
18S U11 U12 snRNP	7DVQ	2.89	Intra	Q15393	1191	Q15393	1179	Q15393:1191-Q15393:1179
18S U11 U12 snRNP	7DVQ	2.89	Intra	Q15393	1206	Q15393	1179	Q15393:1206-Q15393:1179
18S U11 U12 snRNP	7DVQ	2.89	Intra	Q15393	1207	Q15393	1179	Q15393:1207-Q15393:1179
18S U11 U12 snRNP	7DVQ	2.89	Intra	Q15393	36	Q15393	1156	Q15393:36-Q15393:1156
18S U11 U12 snRNP	7DVQ	2.89	Intra	Q6P2Q9	1859	Q6P2Q9	1896	Q6P2Q9:1859-Q6P2Q9:1896
18S U11 U12 snRNP	7DVQ	2.89	Intra	Q6P2Q9	1901	Q6P2Q9	1896	Q6P2Q9:1901-Q6P2Q9:1896
18S U11 U12 snRNP	7DVQ	2.89	Intra	Q6P2Q9	1955	Q6P2Q9	1896	Q6P2Q9:1955-Q6P2Q9:1896
18S U11 U12 snRNP	7DVQ	2.89	Intra	Q6P2Q9	2108	Q6P2Q9	2116	Q6P2Q9:2108-Q6P2Q9:2116
18S U11 U12 snRNP	7DVQ	2.89	Intra	Q9BWJ5	17	Q9BWJ5	76	Q9BWJ5:17-Q9BWJ5:76
18S U11 U12 snRNP	7DVQ	2.89	Intra	Q9Y3B4	29	Q9Y3B4	74	Q9Y3B4:29-Q9Y3B4:74
18S U11 U12 snRNP	7DVQ	2.89	Intra	Q9Y3B4	29	Q9Y3B4	83	Q9Y3B4:29-Q9Y3B4:83
18S U11 U12 snRNP	7DVQ	2.89	Intra	Q9Y3B4	41	Q9Y3B4	83	Q9Y3B4:41-Q9Y3B4:83
20S methylosome and RG-containing Sm protein complex	7EVO	2.5	Inter	P62318	84	P14678	43	P62318:84-P14678:43
20S methylosome and RG-containing Sm protein complex	7EVO	2.5	Intra	O14744	380	O14744	344	O14744:380-O14744:344
20S methylosome and RG-containing Sm protein complex	7EVO	2.5	Intra	O14744	380	O14744	518	O14744:380-O14744:518
20S methylosome and RG-containing Sm protein complex	7EVO	2.5	Intra	P14678	32	P14678	19	P14678:32-P14678:19
20S methylosome and RG-containing Sm protein complex	7EVO	2.5	Intra	P14678	57	P14678	43	P14678:57-P14678:43
20S methylosome and RG-containing Sm protein complex	7EVO	2.5	Intra	P14678	57	P14678	45	P14678:57-P14678:45
20S methylosome and RG-containing Sm protein complex	7EVO	2.5	Intra	P14678	8	P14678	19	P14678:8-P14678:19
20S methylosome and RG-containing Sm protein complex	7EVO	2.5	Intra	P14678	8	P14678	43	P14678:8-P14678:43
20S methylosome and RG-containing Sm protein complex	7EVO	2.5	Intra	P14678	8	P14678	45	P14678:8-P14678:45
20S methylosome and RG-containing Sm protein complex	7EVO	2.5	Intra	P14678	88	P14678	43	P14678:88-P14678:43
20S methylosome and RG-containing Sm protein complex	7EVO	2.5	Intra	P14678	88	P14678	45	P14678:88-P14678:45
20S methylosome and RG-containing Sm protein complex	7EVO	2.5	Intra	P62316	18	P62316	46	P62316:18-P62316:46
20S methylosome and RG-containing Sm protein complex	7EVO	2.5	Intra	P62316	51	P62316	63	P62316:51-P62316:63
20S methylosome and RG-containing Sm protein complex	7EVO	2.5	Intra	P62316	57	P62316	63	P62316:57-P62316:63
20S methylosome and RG-containing Sm protein complex	7EVO	2.5	Intra	P62316	6	P62316	46	P62316:6-P62316:46
20S methylosome and RG-containing Sm protein complex	7EVO	2.5	Intra	P62316	8	P62316	46	P62316:8-P62316:46
20S methylosome and RG-containing Sm protein complex	7EVO	2.5	Intra	P62316	8	P62316	63	P62316:8-P62316:63
20S methylosome and RG-containing Sm protein complex	7EVO	2.5	Intra	P62316	88	P62316	63	P62316:88-P62316:63
20S methylosome and RG-containing Sm protein complex	7EVO	2.5	Intra	P62316	92	P62316	63	P62316:92-P62316:63
26S proteasome	6MSB	3	Inter	P35998	34	P62191	58	P35998:34-P62191:58
26S proteasome	6MSB	3	Inter	P35998	58	P62191	58	P35998:58-P62191:58
26S proteasome	6MSB	3	Inter	P62333	72	P62195	209	P62333:72-P62195:209
26S proteasome	6MSB	3	Intra	O14818	174	O14818	91	O14818:174-O14818:91
26S proteasome	6MSB	3	Intra	O14818	193	O14818	91	O14818:193-O14818:91
26S proteasome	6MSB	3	Intra	O14818	204	O14818	91	O14818:204-O14818:91
26S proteasome	6MSB	3	Intra	O14818	218	O14818	91	O14818:218-O14818:91
26S proteasome	6MSB	3	Intra	O14818	227	O14818	91	O14818:227-O14818:91
26S proteasome	6MSB	3	Intra	O14818	234	O14818	91	O14818:234-O14818:91
26S proteasome	6MSB	3	Intra	O14818	236	O14818	91	O14818:236-O14818:91
26S proteasome	6MSB	3	Intra	O14818	27	O14818	91	O14818:27-O14818:91
26S proteasome	6MSB	3	Intra	P17980	144	P17980	240	P17980:144-P17980:240
26S proteasome	6MSB	3	Intra	P17980	146	P17980	240	P17980:146-P17980:240
26S proteasome	6MSB	3	Intra	P17980	173	P17980	240	P17980:173-P17980:240
26S proteasome	6MSB	3	Intra	P17980	233	P17980	240	P17980:233-P17980:240
26S proteasome	6MSB	3	Intra	P17980	294	P17980	240	P17980:294-P17980:240
26S proteasome	6MSB	3	Intra	P20618	104	P20618	82	P20618:104-P20618:82
26S proteasome	6MSB	3	Intra	P20618	104	P20618	89	P20618:104-P20618:89
26S proteasome	6MSB	3	Intra	P20618	204	P20618	224	P20618:204-P20618:224
26S proteasome	6MSB	3	Intra	P25786	115	P25786	85	P25786:115-P25786:85
26S proteasome	6MSB	3	Intra	P25786	115	P25786	92	P25786:115-P25786:92
26S proteasome	6MSB	3	Intra	P25786	208	P25786	182	P25786:208-P25786:182
26S proteasome	6MSB	3	Intra	P25786	243	P25786	182	P25786:243-P25786:182
26S proteasome	6MSB	3	Intra	P25786	243	P25786	85	P25786:243-P25786:85
26S proteasome	6MSB	3	Intra	P25786	256	P25786	92	P25786:256-P25786:92
26S proteasome	6MSB	3	Intra	P25786	41	P25786	182	P25786:41-P25786:182
26S proteasome	6MSB	3	Intra	P25786	41	P25786	85	P25786:41-P25786:85
26S proteasome	6MSB	3	Intra	P25786	41	P25786	92	P25786:41-P25786:92
26S proteasome	6MSB	3	Intra	P25786	61	P25786	85	P25786:61-P25786:85
26S proteasome	6MSB	3	Intra	P25787	171	P25787	213	P25787:171-P25787:213
26S proteasome	6MSB	3	Intra	P25787	53	P25787	213	P25787:53-P25787:213
26S proteasome	6MSB	3	Intra	P25787	70	P25787	213	P25787:70-P25787:213
26S proteasome	6MSB	3	Intra	P25787	92	P25787	213	P25787:92-P25787:213
26S proteasome	6MSB	3	Intra	P25788	230	P25788	187	P25788:230-P25788:187
26S proteasome	6MSB	3	Intra	P25789	180	P25789	163	P25789:180-P25789:163
26S proteasome	6MSB	3	Intra	P25789	187	P25789	163	P25789:187-P25789:163
26S proteasome	6MSB	3	Intra	P25789	187	P25789	74	P25789:187-P25789:74
26S proteasome	6MSB	3	Intra	P25789	199	P25789	163	P25789:199-P25789:163
26S proteasome	6MSB	3	Intra	P25789	205	P25789	163	P25789:205-P25789:163
26S proteasome	6MSB	3	Intra	P25789	210	P25789	163	P25789:210-P25789:163
26S proteasome	6MSB	3	Intra	P25789	229	P25789	163	P25789:229-P25789:163
26S proteasome	6MSB	3	Intra	P25789	231	P25789	163	P25789:231-P25789:163
26S proteasome	6MSB	3	Intra	P25789	239	P25789	163	P25789:239-P25789:163
26S proteasome	6MSB	3	Intra	P25789	239	P25789	74	P25789:239-P25789:74
26S proteasome	6MSB	3	Intra	P25789	246	P25789	163	P25789:246-P25789:163
26S proteasome	6MSB	3	Intra	P25789	54	P25789	74	P25789:54-P25789:74
26S proteasome	6MSB	3	Intra	P28066	187	P28066	165	P28066:187-P28066:165
26S proteasome	6MSB	3	Intra	P28066	192	P28066	165	P28066:192-P28066:165
26S proteasome	6MSB	3	Intra	P28066	196	P28066	165	P28066:196-P28066:165
26S proteasome	6MSB	3	Intra	P28066	203	P28066	165	P28066:203-P28066:165
26S proteasome	6MSB	3	Intra	P28066	209	P28066	165	P28066:209-P28066:165
26S proteasome	6MSB	3	Intra	P28066	239	P28066	165	P28066:239-P28066:165
26S proteasome	6MSB	3	Intra	P28066	91	P28066	76	P28066:91-P28066:76
26S proteasome	6MSB	3	Intra	P28074	91	P28074	111	P28074:91-P28074:111
26S proteasome	6MSB	3	Intra	P35998	186	P35998	180	P35998:186-P35998:180
26S proteasome	6MSB	3	Intra	P35998	340	P35998	377	P35998:340-P35998:377
26S proteasome	6MSB	3	Intra	P35998	356	P35998	377	P35998:356-P35998:377
26S proteasome	6MSB	3	Intra	P35998	356	P35998	389	P35998:356-P35998:389
26S proteasome	6MSB	3	Intra	P35998	407	P35998	377	P35998:407-P35998:377
26S proteasome	6MSB	3	Intra	P35998	407	P35998	389	P35998:407-P35998:389
26S proteasome	6MSB	3	Intra	P35998	418	P35998	377	P35998:418-P35998:377
26S proteasome	6MSB	3	Intra	P35998	418	P35998	389	P35998:418-P35998:389
26S proteasome	6MSB	3	Intra	P35998	422	P35998	377	P35998:422-P35998:377
26S proteasome	6MSB	3	Intra	P35998	422	P35998	389	P35998:422-P35998:389
26S proteasome	6MSB	3	Intra	P43686	125	P43686	210	P43686:125-P43686:210
26S proteasome	6MSB	3	Intra	P43686	192	P43686	210	P43686:192-P43686:210
26S proteasome	6MSB	3	Intra	P43686	217	P43686	210	P43686:217-P43686:210
26S proteasome	6MSB	3	Intra	P43686	238	P43686	210	P43686:238-P43686:210
26S proteasome	6MSB	3	Intra	P43686	255	P43686	210	P43686:255-P43686:210
26S proteasome	6MSB	3	Intra	P43686	273	P43686	210	P43686:273-P43686:210
26S proteasome	6MSB	3	Intra	P43686	330	P43686	210	P43686:330-P43686:210
26S proteasome	6MSB	3	Intra	P43686	330	P43686	379	P43686:330-P43686:379
26S proteasome	6MSB	3	Intra	P43686	397	P43686	379	P43686:397-P43686:379
26S proteasome	6MSB	3	Intra	P43686	401	P43686	379	P43686:401-P43686:379
26S proteasome	6MSB	3	Intra	P43686	404	P43686	379	P43686:404-P43686:379
26S proteasome	6MSB	3	Intra	P43686	409	P43686	379	P43686:409-P43686:379
26S proteasome	6MSB	3	Intra	P43686	62	P43686	210	P43686:62-P43686:210
26S proteasome	6MSB	3	Intra	P43686	80	P43686	210	P43686:80-P43686:210
26S proteasome	6MSB	3	Intra	P49720	77	P49720	19	P49720:77-P49720:19
26S proteasome	6MSB	3	Intra	P49721	185	P49721	91	P49721:185-P49721:91
26S proteasome	6MSB	3	Intra	P55036	106	P55036	37	P55036:106-P55036:37
26S proteasome	6MSB	3	Intra	P55036	122	P55036	37	P55036:122-P55036:37
26S proteasome	6MSB	3	Intra	P55036	122	P55036	87	P55036:122-P55036:87
26S proteasome	6MSB	3	Intra	P55036	126	P55036	37	P55036:126-P55036:37
26S proteasome	6MSB	3	Intra	P55036	126	P55036	87	P55036:126-P55036:87
26S proteasome	6MSB	3	Intra	P55036	74	P55036	37	P55036:74-P55036:37
26S proteasome	6MSB	3	Intra	P55036	74	P55036	58	P55036:74-P55036:58
26S proteasome	6MSB	3	Intra	P55036	74	P55036	87	P55036:74-P55036:87
26S proteasome	6MSB	3	Intra	P55036	81	P55036	37	P55036:81-P55036:37
26S proteasome	6MSB	3	Intra	P55036	81	P55036	87	P55036:81-P55036:87
26S proteasome	6MSB	3	Intra	P55036	98	P55036	37	P55036:98-P55036:37
26S proteasome	6MSB	3	Intra	P55036	98	P55036	87	P55036:98-P55036:87
26S proteasome	6MSB	3	Intra	P60900	171	P60900	154	P60900:171-P60900:154
26S proteasome	6MSB	3	Intra	P60900	30	P60900	47	P60900:30-P60900:47
26S proteasome	6MSB	3	Intra	P60900	45	P60900	115	P60900:45-P60900:115
26S proteasome	6MSB	3	Intra	P60900	45	P60900	78	P60900:45-P60900:78
26S proteasome	6MSB	3	Intra	P60900	55	P60900	47	P60900:55-P60900:47
26S proteasome	6MSB	3	Intra	P60900	55	P60900	78	P60900:55-P60900:78
26S proteasome	6MSB	3	Intra	P60900	59	P60900	47	P60900:59-P60900:47
26S proteasome	6MSB	3	Intra	P60900	59	P60900	78	P60900:59-P60900:78
26S proteasome	6MSB	3	Intra	P62191	178	P62191	148	P62191:178-P62191:148
26S proteasome	6MSB	3	Intra	P62191	178	P62191	58	P62191:178-P62191:58
26S proteasome	6MSB	3	Intra	P62191	19	P62191	58	P62191:19-P62191:58
26S proteasome	6MSB	3	Intra	P62191	217	P62191	148	P62191:217-P62191:148
26S proteasome	6MSB	3	Intra	P62191	24	P62191	58	P62191:24-P62191:58
26S proteasome	6MSB	3	Intra	P62191	35	P62191	148	P62191:35-P62191:148
26S proteasome	6MSB	3	Intra	P62191	350	P62191	399	P62191:350-P62191:399
26S proteasome	6MSB	3	Intra	P62191	359	P62191	399	P62191:359-P62191:399
26S proteasome	6MSB	3	Intra	P62191	41	P62191	148	P62191:41-P62191:148
26S proteasome	6MSB	3	Intra	P62191	41	P62191	58	P62191:41-P62191:58
26S proteasome	6MSB	3	Intra	P62191	413	P62191	399	P62191:413-P62191:399
26S proteasome	6MSB	3	Intra	P62191	420	P62191	399	P62191:420-P62191:399
26S proteasome	6MSB	3	Intra	P62191	423	P62191	399	P62191:423-P62191:399
26S proteasome	6MSB	3	Intra	P62191	61	P62191	58	P62191:61-P62191:58
26S proteasome	6MSB	3	Intra	P62191	64	P62191	58	P62191:64-P62191:58
26S proteasome	6MSB	3	Intra	P62191	69	P62191	58	P62191:69-P62191:58
26S proteasome	6MSB	3	Intra	P62191	86	P62191	58	P62191:86-P62191:58
26S proteasome	6MSB	3	Intra	P62191	91	P62191	58	P62191:91-P62191:58
26S proteasome	6MSB	3	Intra	P62191	98	P62191	58	P62191:98-P62191:58
26S proteasome	6MSB	3	Intra	P62195	125	P62195	112	P62195:125-P62195:112
26S proteasome	6MSB	3	Intra	P62195	125	P62195	209	P62195:125-P62195:209
26S proteasome	6MSB	3	Intra	P62195	156	P62195	209	P62195:156-P62195:209
26S proteasome	6MSB	3	Intra	P62195	159	P62195	209	P62195:159-P62195:209
26S proteasome	6MSB	3	Intra	P62195	162	P62195	209	P62195:162-P62195:209
26S proteasome	6MSB	3	Intra	P62195	170	P62195	209	P62195:170-P62195:209
26S proteasome	6MSB	3	Intra	P62195	222	P62195	209	P62195:222-P62195:209
26S proteasome	6MSB	3	Intra	P62195	287	P62195	209	P62195:287-P62195:209
26S proteasome	6MSB	3	Intra	P62195	287	P62195	363	P62195:287-P62195:363
26S proteasome	6MSB	3	Intra	P62195	314	P62195	363	P62195:314-P62195:363
26S proteasome	6MSB	3	Intra	P62195	330	P62195	209	P62195:330-P62195:209
26S proteasome	6MSB	3	Intra	P62195	330	P62195	363	P62195:330-P62195:363
26S proteasome	6MSB	3	Intra	P62195	346	P62195	363	P62195:346-P62195:363
26S proteasome	6MSB	3	Intra	P62195	402	P62195	209	P62195:402-P62195:209
26S proteasome	6MSB	3	Intra	P62195	55	P62195	209	P62195:55-P62195:209
26S proteasome	6MSB	3	Intra	P62195	84	P62195	209	P62195:84-P62195:209
26S proteasome	6MSB	3	Intra	P62195	88	P62195	112	P62195:88-P62195:112
26S proteasome	6MSB	3	Intra	P62195	88	P62195	209	P62195:88-P62195:209
26S proteasome	6MSB	3	Intra	P62195	94	P62195	112	P62195:94-P62195:112
26S proteasome	6MSB	3	Intra	P62195	94	P62195	209	P62195:94-P62195:209
26S proteasome	6MSB	3	Intra	P62333	180	P62333	193	P62333:180-P62333:193
26S proteasome	6MSB	3	Intra	P62333	20	P62333	170	P62333:20-P62333:170
26S proteasome	6MSB	3	Intra	P62333	20	P62333	83	P62333:20-P62333:83
26S proteasome	6MSB	3	Intra	P62333	206	P62333	170	P62333:206-P62333:170
26S proteasome	6MSB	3	Intra	P62333	206	P62333	193	P62333:206-P62333:193
26S proteasome	6MSB	3	Intra	P62333	298	P62333	170	P62333:298-P62333:170
26S proteasome	6MSB	3	Intra	P62333	298	P62333	193	P62333:298-P62333:193
26S proteasome	6MSB	3	Intra	P62333	298	P62333	347	P62333:298-P62333:347
26S proteasome	6MSB	3	Intra	P62333	314	P62333	170	P62333:314-P62333:170
26S proteasome	6MSB	3	Intra	P62333	314	P62333	193	P62333:314-P62333:193
26S proteasome	6MSB	3	Intra	P62333	314	P62333	347	P62333:314-P62333:347
26S proteasome	6MSB	3	Intra	P62333	314	P62333	83	P62333:314-P62333:83
26S proteasome	6MSB	3	Intra	P62333	383	P62333	347	P62333:383-P62333:347
26S proteasome	6MSB	3	Intra	P62333	48	P62333	170	P62333:48-P62333:170
26S proteasome	6MSB	3	Intra	P62333	48	P62333	83	P62333:48-P62333:83
26S proteasome	6MSB	3	Intra	P62333	68	P62333	170	P62333:68-P62333:170
26S proteasome	6MSB	3	Intra	P62333	68	P62333	83	P62333:68-P62333:83
26S proteasome	6MSB	3	Intra	Q9UNM6	122	Q9UNM6	114	Q9UNM6:122-Q9UNM6:114
26S proteasome	6MSB	3	Intra	Q9UNM6	161	Q9UNM6	182	Q9UNM6:161-Q9UNM6:182
26S proteasome	6MSB	3	Intra	Q9UNM6	174	Q9UNM6	182	Q9UNM6:174-Q9UNM6:182
26S proteasome	6MSB	3	Intra	Q9UNM6	298	Q9UNM6	182	Q9UNM6:298-Q9UNM6:182
26S proteasome	6MSB	3	Intra	Q9UNM6	99	Q9UNM6	114	Q9UNM6:99-Q9UNM6:114
26S proteasome	6MSB	3	Intra	Q9UNM6	99	Q9UNM6	182	Q9UNM6:99-Q9UNM6:182
28S ribosomal subunit mitochondrial	6ZM6	2.59	Inter	P82650	92	P82675	377	P82650:92-P82675:377
28S ribosomal subunit mitochondrial	6ZM6	2.59	Intra	P51398	103	P51398	98	P51398:103-P51398:98
28S ribosomal subunit mitochondrial	6ZM6	2.59	Intra	P82650	211	P82650	231	P82650:211-P82650:231
28S ribosomal subunit mitochondrial	6ZM6	2.59	Intra	P82650	248	P82650	231	P82650:248-P82650:231
28S ribosomal subunit mitochondrial	6ZM6	2.59	Intra	P82673	120	P82673	123	P82673:120-P82673:123
28S ribosomal subunit mitochondrial	6ZM6	2.59	Intra	P82675	330	P82675	324	P82675:330-P82675:324
28S ribosomal subunit mitochondrial	6ZM6	2.59	Intra	P82675	366	P82675	377	P82675:366-P82675:377
28S ribosomal subunit mitochondrial	6ZM6	2.59	Intra	P82675	393	P82675	377	P82675:393-P82675:377
28S ribosomal subunit mitochondrial	6ZM6	2.59	Intra	P82933	182	P82933	233	P82933:182-P82933:233
28S ribosomal subunit mitochondrial	6ZM6	2.59	Intra	P82933	188	P82933	233	P82933:188-P82933:233
28S ribosomal subunit mitochondrial	6ZM6	2.59	Intra	P82933	287	P82933	330	P82933:287-P82933:330
28S ribosomal subunit mitochondrial	6ZM6	2.59	Intra	Q92665	343	Q92665	356	Q92665:343-Q92665:356
28S ribosomal subunit mitochondrial	6ZM6	2.59	Intra	Q92665	367	Q92665	356	Q92665:367-Q92665:356
28S ribosomal subunit mitochondrial	6ZM6	2.59	Intra	Q9Y2R5	75	Q9Y2R5	58	Q9Y2R5:75-Q9Y2R5:58
28S ribosomal subunit mitochondrial	6ZM6	2.59	Intra	Q9Y2R9	125	Q9Y2R9	152	Q9Y2R9:125-Q9Y2R9:152
28S ribosomal subunit mitochondrial	6ZM6	2.59	Intra	Q9Y2R9	208	Q9Y2R9	191	Q9Y2R9:208-Q9Y2R9:191
28S ribosomal subunit mitochondrial	6ZM6	2.59	Intra	Q9Y2R9	81	Q9Y2R9	152	Q9Y2R9:81-Q9Y2R9:152
28S ribosomal subunit mitochondrial	6ZM6	2.59	Intra	Q9Y399	277	Q9Y399	162	Q9Y399:277-Q9Y399:162
28S ribosomal subunit mitochondrial	6ZM6	2.59	Intra	Q9Y3D9	150	Q9Y3D9	96	Q9Y3D9:150-Q9Y3D9:96
39S ribosomal subunit mitochondrial	7QI4	2.21	Intra	O75394	40	O75394	29	O75394:40-O75394:29
39S ribosomal subunit mitochondrial	7QI4	2.21	Intra	P09001	279	P09001	295	P09001:279-P09001:295
39S ribosomal subunit mitochondrial	7QI4	2.21	Intra	P49406	221	P49406	248	P49406:221-P49406:248
39S ribosomal subunit mitochondrial	7QI4	2.21	Intra	Q5T653	231	Q5T653	213	Q5T653:231-Q5T653:213
39S ribosomal subunit mitochondrial	7QI4	2.21	Intra	Q6P1L8	78	Q6P1L8	57	Q6P1L8:78-Q6P1L8:57
39S ribosomal subunit mitochondrial	7QI4	2.21	Intra	Q7Z2W9	81	Q7Z2W9	203	Q7Z2W9:81-Q7Z2W9:203
39S ribosomal subunit mitochondrial	7QI4	2.21	Intra	Q7Z2W9	82	Q7Z2W9	124	Q7Z2W9:82-Q7Z2W9:124
39S ribosomal subunit mitochondrial	7QI4	2.21	Intra	Q96EL3	105	Q96EL3	49	Q96EL3:105-Q96EL3:49
39S ribosomal subunit mitochondrial	7QI4	2.21	Intra	Q96EL3	14	Q96EL3	21	Q96EL3:14-Q96EL3:21
39S ribosomal subunit mitochondrial	7QI4	2.21	Intra	Q96EL3	14	Q96EL3	49	Q96EL3:14-Q96EL3:49
39S ribosomal subunit mitochondrial	7QI4	2.21	Intra	Q9BYC9	82	Q9BYC9	93	Q9BYC9:82-Q9BYC9:93
39S ribosomal subunit mitochondrial	7QI4	2.21	Intra	Q9BYD6	220	Q9BYD6	279	Q9BYD6:220-Q9BYD6:279
39S ribosomal subunit mitochondrial	7QI4	2.21	Intra	Q9BZE1	127	Q9BZE1	104	Q9BZE1:127-Q9BZE1:104
39S ribosomal subunit mitochondrial	7QI4	2.21	Intra	Q9BZE1	127	Q9BZE1	153	Q9BZE1:127-Q9BZE1:153
39S ribosomal subunit mitochondrial	7QI4	2.21	Intra	Q9H2W6	265	Q9H2W6	210	Q9H2W6:265-Q9H2W6:210
39S ribosomal subunit mitochondrial	7QI4	2.21	Intra	Q9H9J2	112	Q9H9J2	167	Q9H9J2:112-Q9H9J2:167
39S ribosomal subunit mitochondrial	7QI4	2.21	Intra	Q9H9J2	279	Q9H9J2	276	Q9H9J2:279-Q9H9J2:276
39S ribosomal subunit mitochondrial	7QI4	2.21	Intra	Q9H9J2	303	Q9H9J2	276	Q9H9J2:303-Q9H9J2:276
39S ribosomal subunit mitochondrial	7QI4	2.21	Intra	Q9HD33	144	Q9HD33	87	Q9HD33:144-Q9HD33:87
39S ribosomal subunit mitochondrial	7QI4	2.21	Intra	Q9NWU5	184	Q9NWU5	166	Q9NWU5:184-Q9NWU5:166
39S ribosomal subunit mitochondrial	7QI4	2.21	Intra	Q9NWU5	191	Q9NWU5	166	Q9NWU5:191-Q9NWU5:166
39S ribosomal subunit mitochondrial	7QI4	2.21	Intra	Q9NWU5	191	Q9NWU5	70	Q9NWU5:191-Q9NWU5:70
39S ribosomal subunit mitochondrial	7QI4	2.21	Intra	Q9NWU5	50	Q9NWU5	70	Q9NWU5:50-Q9NWU5:70
39S ribosomal subunit mitochondrial	7QI4	2.21	Intra	Q9NX20	188	Q9NX20	167	Q9NX20:188-Q9NX20:167
40S ribosomal subunit cytoplasmic	7R4X	2.15	Inter	P22090	211	P62701	181	P22090:211-P62701:181
40S ribosomal subunit cytoplasmic	7R4X	2.15	Inter	P22090	211	P62701	65	P22090:211-P62701:65
40S ribosomal subunit cytoplasmic	7R4X	2.15	Inter	P39019	143	P62249	25	P39019:143-P62249:25
40S ribosomal subunit cytoplasmic	7R4X	2.15	Inter	P39019	23	P46782	66	P39019:23-P46782:66
40S ribosomal subunit cytoplasmic	7R4X	2.15	Inter	P39019	23	P62249	25	P39019:23-P62249:25
40S ribosomal subunit cytoplasmic	7R4X	2.15	Inter	P46781	121	P15880	188	P46781:121-P15880:188
40S ribosomal subunit cytoplasmic	7R4X	2.15	Inter	P46781	121	P15880	229	P46781:121-P15880:229
40S ribosomal subunit cytoplasmic	7R4X	2.15	Inter	P46781	121	P23396	119	P46781:121-P23396:119
40S ribosomal subunit cytoplasmic	7R4X	2.15	Inter	P46781	121	P42677	77	P46781:121-P42677:77
40S ribosomal subunit cytoplasmic	7R4X	2.15	Inter	P46781	121	P46782	66	P46781:121-P46782:66
40S ribosomal subunit cytoplasmic	7R4X	2.15	Inter	P46781	121	P60866	36	P46781:121-P60866:36
40S ribosomal subunit cytoplasmic	7R4X	2.15	Inter	P46781	121	P61247	111	P46781:121-P61247:111
40S ribosomal subunit cytoplasmic	7R4X	2.15	Inter	P46781	121	P61247	201	P46781:121-P61247:201
40S ribosomal subunit cytoplasmic	7R4X	2.15	Inter	P46781	121	P62244	72	P46781:121-P62244:72
40S ribosomal subunit cytoplasmic	7R4X	2.15	Inter	P46781	121	P62249	25	P46781:121-P62249:25
40S ribosomal subunit cytoplasmic	7R4X	2.15	Inter	P46781	121	P62273	39	P46781:121-P62273:39
40S ribosomal subunit cytoplasmic	7R4X	2.15	Inter	P46781	121	P62280	116	P46781:121-P62280:116
40S ribosomal subunit cytoplasmic	7R4X	2.15	Inter	P46781	121	P62701	65	P46781:121-P62701:65
40S ribosomal subunit cytoplasmic	7R4X	2.15	Inter	P46781	121	P63220	56	P46781:121-P63220:56
40S ribosomal subunit cytoplasmic	7R4X	2.15	Inter	P46781	139	P15880	229	P46781:139-P15880:229
40S ribosomal subunit cytoplasmic	7R4X	2.15	Inter	P46781	155	P61247	139	P46781:155-P61247:139
40S ribosomal subunit cytoplasmic	7R4X	2.15	Inter	P46781	155	P62249	25	P46781:155-P62249:25
40S ribosomal subunit cytoplasmic	7R4X	2.15	Inter	P46781	47	P15880	182	P46781:47-P15880:182
40S ribosomal subunit cytoplasmic	7R4X	2.15	Inter	P46781	91	P15880	182	P46781:91-P15880:182
40S ribosomal subunit cytoplasmic	7R4X	2.15	Inter	P46781	91	P62701	41	P46781:91-P62701:41
40S ribosomal subunit cytoplasmic	7R4X	2.15	Inter	P46783	139	P23396	97	P46783:139-P23396:97
40S ribosomal subunit cytoplasmic	7R4X	2.15	Inter	P61247	240	P62249	25	P61247:240-P62249:25
40S ribosomal subunit cytoplasmic	7R4X	2.15	Inter	P62081	49	P62701	41	P62081:49-P62701:41
40S ribosomal subunit cytoplasmic	7R4X	2.15	Inter	P62081	74	P15880	182	P62081:74-P15880:182
40S ribosomal subunit cytoplasmic	7R4X	2.15	Inter	P62081	90	P42677	77	P62081:90-P42677:77
40S ribosomal subunit cytoplasmic	7R4X	2.15	Inter	P62081	90	P62249	25	P62081:90-P62249:25
40S ribosomal subunit cytoplasmic	7R4X	2.15	Inter	P62263	106	P61247	111	P62263:106-P61247:111
40S ribosomal subunit cytoplasmic	7R4X	2.15	Inter	P62263	106	P61247	96	P62263:106-P61247:96
40S ribosomal subunit cytoplasmic	7R4X	2.15	Inter	P62273	48	P23396	97	P62273:48-P23396:97
40S ribosomal subunit cytoplasmic	7R4X	2.15	Inter	P62277	43	P61247	201	P62277:43-P61247:201
40S ribosomal subunit cytoplasmic	7R4X	2.15	Inter	P62277	78	P62701	41	P62277:78-P62701:41
40S ribosomal subunit cytoplasmic	7R4X	2.15	Inter	P62701	211	P22090	65	P62701:211-P22090:65
40S ribosomal subunit cytoplasmic	7R4X	2.15	Inter	P62854	113	P62857	27	P62854:113-P62857:27
40S ribosomal subunit cytoplasmic	7R4X	2.15	Inter	P62979	107	P25398	50	P62979:107-P25398:50
40S ribosomal subunit cytoplasmic	7R4X	2.15	Inter	P62979	107	P25398	56	P62979:107-P25398:56
40S ribosomal subunit cytoplasmic	7R4X	2.15	Inter	P62979	48	P15880	182	P62979:48-P15880:182
40S ribosomal subunit cytoplasmic	7R4X	2.15	Inter	P62979	48	P15880	229	P62979:48-P15880:229
40S ribosomal subunit cytoplasmic	7R4X	2.15	Inter	P62979	48	P46782	172	P62979:48-P46782:172
40S ribosomal subunit cytoplasmic	7R4X	2.15	Inter	P62979	48	P61247	201	P62979:48-P61247:201
40S ribosomal subunit cytoplasmic	7R4X	2.15	Inter	P62979	48	P62753	12	P62979:48-P62753:12
40S ribosomal subunit cytoplasmic	7R4X	2.15	Inter	P62979	6	P15880	229	P62979:6-P15880:229
40S ribosomal subunit cytoplasmic	7R4X	2.15	Inter	P62979	6	P62280	116	P62979:6-P62280:116
40S ribosomal subunit cytoplasmic	7R4X	2.15	Inter	P62979	63	P15880	182	P62979:63-P15880:182
40S ribosomal subunit cytoplasmic	7R4X	2.15	Inter	P62979	63	P15880	229	P62979:63-P15880:229
40S ribosomal subunit cytoplasmic	7R4X	2.15	Inter	P62979	63	P61247	201	P62979:63-P61247:201
40S ribosomal subunit cytoplasmic	7R4X	2.15	Intra	P08708	103	P08708	35	P08708:103-P08708:35
40S ribosomal subunit cytoplasmic	7R4X	2.15	Intra	P08708	11	P08708	35	P08708:11-P08708:35
40S ribosomal subunit cytoplasmic	7R4X	2.15	Intra	P08708	19	P08708	35	P08708:19-P08708:35
40S ribosomal subunit cytoplasmic	7R4X	2.15	Intra	P08708	32	P08708	35	P08708:32-P08708:35
40S ribosomal subunit cytoplasmic	7R4X	2.15	Intra	P08708	49	P08708	35	P08708:49-P08708:35
40S ribosomal subunit cytoplasmic	7R4X	2.15	Intra	P08708	59	P08708	35	P08708:59-P08708:35
40S ribosomal subunit cytoplasmic	7R4X	2.15	Intra	P08708	72	P08708	35	P08708:72-P08708:35
40S ribosomal subunit cytoplasmic	7R4X	2.15	Intra	P08865	17	P08865	163	P08865:17-P08865:163
40S ribosomal subunit cytoplasmic	7R4X	2.15	Intra	P08865	212	P08865	148	P08865:212-P08865:148
40S ribosomal subunit cytoplasmic	7R4X	2.15	Intra	P08865	212	P08865	163	P08865:212-P08865:163
40S ribosomal subunit cytoplasmic	7R4X	2.15	Intra	P08865	220	P08865	148	P08865:220-P08865:148
40S ribosomal subunit cytoplasmic	7R4X	2.15	Intra	P08865	220	P08865	163	P08865:220-P08865:163
40S ribosomal subunit cytoplasmic	7R4X	2.15	Intra	P08865	40	P08865	163	P08865:40-P08865:163
40S ribosomal subunit cytoplasmic	7R4X	2.15	Intra	P08865	42	P08865	148	P08865:42-P08865:148
40S ribosomal subunit cytoplasmic	7R4X	2.15	Intra	P08865	52	P08865	148	P08865:52-P08865:148
40S ribosomal subunit cytoplasmic	7R4X	2.15	Intra	P08865	52	P08865	163	P08865:52-P08865:163
40S ribosomal subunit cytoplasmic	7R4X	2.15	Intra	P08865	89	P08865	148	P08865:89-P08865:148
40S ribosomal subunit cytoplasmic	7R4X	2.15	Intra	P08865	89	P08865	163	P08865:89-P08865:163
40S ribosomal subunit cytoplasmic	7R4X	2.15	Intra	P15880	211	P15880	182	P15880:211-P15880:182
40S ribosomal subunit cytoplasmic	7R4X	2.15	Intra	P15880	211	P15880	188	P15880:211-P15880:188
40S ribosomal subunit cytoplasmic	7R4X	2.15	Intra	P15880	211	P15880	222	P15880:211-P15880:222
40S ribosomal subunit cytoplasmic	7R4X	2.15	Intra	P15880	211	P15880	229	P15880:211-P15880:229
40S ribosomal subunit cytoplasmic	7R4X	2.15	Intra	P15880	257	P15880	229	P15880:257-P15880:229
40S ribosomal subunit cytoplasmic	7R4X	2.15	Intra	P15880	263	P15880	182	P15880:263-P15880:182
40S ribosomal subunit cytoplasmic	7R4X	2.15	Intra	P15880	263	P15880	188	P15880:263-P15880:188
40S ribosomal subunit cytoplasmic	7R4X	2.15	Intra	P15880	263	P15880	222	P15880:263-P15880:222
40S ribosomal subunit cytoplasmic	7R4X	2.15	Intra	P15880	263	P15880	229	P15880:263-P15880:229
40S ribosomal subunit cytoplasmic	7R4X	2.15	Intra	P15880	275	P15880	182	P15880:275-P15880:182
40S ribosomal subunit cytoplasmic	7R4X	2.15	Intra	P15880	275	P15880	188	P15880:275-P15880:188
40S ribosomal subunit cytoplasmic	7R4X	2.15	Intra	P15880	275	P15880	222	P15880:275-P15880:222
40S ribosomal subunit cytoplasmic	7R4X	2.15	Intra	P15880	275	P15880	229	P15880:275-P15880:229
40S ribosomal subunit cytoplasmic	7R4X	2.15	Intra	P15880	76	P15880	229	P15880:76-P15880:229
40S ribosomal subunit cytoplasmic	7R4X	2.15	Intra	P22090	211	P22090	181	P22090:211-P22090:181
40S ribosomal subunit cytoplasmic	7R4X	2.15	Intra	P22090	211	P22090	65	P22090:211-P22090:65
40S ribosomal subunit cytoplasmic	7R4X	2.15	Intra	P22090	53	P22090	65	P22090:53-P22090:65
40S ribosomal subunit cytoplasmic	7R4X	2.15	Intra	P23396	108	P23396	119	P23396:108-P23396:119
40S ribosomal subunit cytoplasmic	7R4X	2.15	Intra	P23396	108	P23396	134	P23396:108-P23396:134
40S ribosomal subunit cytoplasmic	7R4X	2.15	Intra	P23396	108	P23396	97	P23396:108-P23396:97
40S ribosomal subunit cytoplasmic	7R4X	2.15	Intra	P23396	132	P23396	119	P23396:132-P23396:119
40S ribosomal subunit cytoplasmic	7R4X	2.15	Intra	P23396	18	P23396	119	P23396:18-P23396:119
40S ribosomal subunit cytoplasmic	7R4X	2.15	Intra	P23396	18	P23396	134	P23396:18-P23396:134
40S ribosomal subunit cytoplasmic	7R4X	2.15	Intra	P23396	18	P23396	97	P23396:18-P23396:97
40S ribosomal subunit cytoplasmic	7R4X	2.15	Intra	P23396	197	P23396	119	P23396:197-P23396:119
40S ribosomal subunit cytoplasmic	7R4X	2.15	Intra	P23396	197	P23396	134	P23396:197-P23396:134
40S ribosomal subunit cytoplasmic	7R4X	2.15	Intra	P23396	197	P23396	97	P23396:197-P23396:97
40S ribosomal subunit cytoplasmic	7R4X	2.15	Intra	P23396	201	P23396	119	P23396:201-P23396:119
40S ribosomal subunit cytoplasmic	7R4X	2.15	Intra	P23396	201	P23396	134	P23396:201-P23396:134
40S ribosomal subunit cytoplasmic	7R4X	2.15	Intra	P23396	201	P23396	97	P23396:201-P23396:97
40S ribosomal subunit cytoplasmic	7R4X	2.15	Intra	P23396	202	P23396	119	P23396:202-P23396:119
40S ribosomal subunit cytoplasmic	7R4X	2.15	Intra	P23396	202	P23396	134	P23396:202-P23396:134
40S ribosomal subunit cytoplasmic	7R4X	2.15	Intra	P23396	202	P23396	97	P23396:202-P23396:97
40S ribosomal subunit cytoplasmic	7R4X	2.15	Intra	P23396	214	P23396	119	P23396:214-P23396:119
40S ribosomal subunit cytoplasmic	7R4X	2.15	Intra	P23396	214	P23396	134	P23396:214-P23396:134
40S ribosomal subunit cytoplasmic	7R4X	2.15	Intra	P23396	62	P23396	97	P23396:62-P23396:97
40S ribosomal subunit cytoplasmic	7R4X	2.15	Intra	P23396	75	P23396	97	P23396:75-P23396:97
40S ribosomal subunit cytoplasmic	7R4X	2.15	Intra	P23396	90	P23396	119	P23396:90-P23396:119
40S ribosomal subunit cytoplasmic	7R4X	2.15	Intra	P23396	90	P23396	134	P23396:90-P23396:134
40S ribosomal subunit cytoplasmic	7R4X	2.15	Intra	P23396	90	P23396	97	P23396:90-P23396:97
40S ribosomal subunit cytoplasmic	7R4X	2.15	Intra	P25398	116	P25398	106	P25398:116-P25398:106
40S ribosomal subunit cytoplasmic	7R4X	2.15	Intra	P25398	116	P25398	108	P25398:116-P25398:108
40S ribosomal subunit cytoplasmic	7R4X	2.15	Intra	P25398	116	P25398	56	P25398:116-P25398:56
40S ribosomal subunit cytoplasmic	7R4X	2.15	Intra	P25398	116	P25398	69	P25398:116-P25398:69
40S ribosomal subunit cytoplasmic	7R4X	2.15	Intra	P25398	40	P25398	56	P25398:40-P25398:56
40S ribosomal subunit cytoplasmic	7R4X	2.15	Intra	P42677	16	P42677	77	P42677:16-P42677:77
40S ribosomal subunit cytoplasmic	7R4X	2.15	Intra	P46781	121	P46781	9	P46781:121-P46781:9
40S ribosomal subunit cytoplasmic	7R4X	2.15	Intra	P46782	182	P46782	66	P46782:182-P46782:66
40S ribosomal subunit cytoplasmic	7R4X	2.15	Intra	P46782	191	P46782	172	P46782:191-P46782:172
40S ribosomal subunit cytoplasmic	7R4X	2.15	Intra	P46782	192	P46782	155	P46782:192-P46782:155
40S ribosomal subunit cytoplasmic	7R4X	2.15	Intra	P46782	192	P46782	172	P46782:192-P46782:172
40S ribosomal subunit cytoplasmic	7R4X	2.15	Intra	P46782	193	P46782	155	P46782:193-P46782:155
40S ribosomal subunit cytoplasmic	7R4X	2.15	Intra	P46782	193	P46782	172	P46782:193-P46782:172
40S ribosomal subunit cytoplasmic	7R4X	2.15	Intra	P46782	201	P46782	172	P46782:201-P46782:172
40S ribosomal subunit cytoplasmic	7R4X	2.15	Intra	P46782	47	P46782	66	P46782:47-P46782:66
40S ribosomal subunit cytoplasmic	7R4X	2.15	Intra	P60866	30	P60866	36	P60866:30-P60866:36
40S ribosomal subunit cytoplasmic	7R4X	2.15	Intra	P60866	4	P60866	36	P60866:4-P60866:36
40S ribosomal subunit cytoplasmic	7R4X	2.15	Intra	P60866	4	P60866	70	P60866:4-P60866:70
40S ribosomal subunit cytoplasmic	7R4X	2.15	Intra	P60866	8	P60866	36	P60866:8-P60866:36
40S ribosomal subunit cytoplasmic	7R4X	2.15	Intra	P60866	8	P60866	70	P60866:8-P60866:70
40S ribosomal subunit cytoplasmic	7R4X	2.15	Intra	P61247	11	P61247	201	P61247:11-P61247:201
40S ribosomal subunit cytoplasmic	7R4X	2.15	Intra	P61247	11	P61247	96	P61247:11-P61247:96
40S ribosomal subunit cytoplasmic	7R4X	2.15	Intra	P61247	128	P61247	139	P61247:128-P61247:139
40S ribosomal subunit cytoplasmic	7R4X	2.15	Intra	P61247	152	P61247	139	P61247:152-P61247:139
40S ribosomal subunit cytoplasmic	7R4X	2.15	Intra	P61247	152	P61247	201	P61247:152-P61247:201
40S ribosomal subunit cytoplasmic	7R4X	2.15	Intra	P61247	152	P61247	96	P61247:152-P61247:96
40S ribosomal subunit cytoplasmic	7R4X	2.15	Intra	P61247	167	P61247	139	P61247:167-P61247:139
40S ribosomal subunit cytoplasmic	7R4X	2.15	Intra	P61247	167	P61247	201	P61247:167-P61247:201
40S ribosomal subunit cytoplasmic	7R4X	2.15	Intra	P61247	167	P61247	96	P61247:167-P61247:96
40S ribosomal subunit cytoplasmic	7R4X	2.15	Intra	P61247	182	P61247	139	P61247:182-P61247:139
40S ribosomal subunit cytoplasmic	7R4X	2.15	Intra	P61247	182	P61247	201	P61247:182-P61247:201
40S ribosomal subunit cytoplasmic	7R4X	2.15	Intra	P61247	182	P61247	96	P61247:182-P61247:96
40S ribosomal subunit cytoplasmic	7R4X	2.15	Intra	P61247	187	P61247	201	P61247:187-P61247:201
40S ribosomal subunit cytoplasmic	7R4X	2.15	Intra	P61247	195	P61247	201	P61247:195-P61247:201
40S ribosomal subunit cytoplasmic	7R4X	2.15	Intra	P61247	20	P61247	139	P61247:20-P61247:139
40S ribosomal subunit cytoplasmic	7R4X	2.15	Intra	P61247	20	P61247	201	P61247:20-P61247:201
40S ribosomal subunit cytoplasmic	7R4X	2.15	Intra	P61247	20	P61247	96	P61247:20-P61247:96
40S ribosomal subunit cytoplasmic	7R4X	2.15	Intra	P61247	220	P61247	201	P61247:220-P61247:201
40S ribosomal subunit cytoplasmic	7R4X	2.15	Intra	P61247	220	P61247	96	P61247:220-P61247:96
40S ribosomal subunit cytoplasmic	7R4X	2.15	Intra	P61247	222	P61247	139	P61247:222-P61247:139
40S ribosomal subunit cytoplasmic	7R4X	2.15	Intra	P61247	222	P61247	201	P61247:222-P61247:201
40S ribosomal subunit cytoplasmic	7R4X	2.15	Intra	P61247	222	P61247	96	P61247:222-P61247:96
40S ribosomal subunit cytoplasmic	7R4X	2.15	Intra	P61247	240	P61247	111	P61247:240-P61247:111
40S ribosomal subunit cytoplasmic	7R4X	2.15	Intra	P61247	240	P61247	139	P61247:240-P61247:139
40S ribosomal subunit cytoplasmic	7R4X	2.15	Intra	P61247	240	P61247	201	P61247:240-P61247:201
40S ribosomal subunit cytoplasmic	7R4X	2.15	Intra	P61247	240	P61247	96	P61247:240-P61247:96
40S ribosomal subunit cytoplasmic	7R4X	2.15	Intra	P61247	249	P61247	139	P61247:249-P61247:139
40S ribosomal subunit cytoplasmic	7R4X	2.15	Intra	P61247	249	P61247	201	P61247:249-P61247:201
40S ribosomal subunit cytoplasmic	7R4X	2.15	Intra	P61247	249	P61247	96	P61247:249-P61247:96
40S ribosomal subunit cytoplasmic	7R4X	2.15	Intra	P61247	27	P61247	139	P61247:27-P61247:139
40S ribosomal subunit cytoplasmic	7R4X	2.15	Intra	P61247	27	P61247	201	P61247:27-P61247:201
40S ribosomal subunit cytoplasmic	7R4X	2.15	Intra	P61247	27	P61247	96	P61247:27-P61247:96
40S ribosomal subunit cytoplasmic	7R4X	2.15	Intra	P61247	34	P61247	139	P61247:34-P61247:139
40S ribosomal subunit cytoplasmic	7R4X	2.15	Intra	P61247	34	P61247	201	P61247:34-P61247:201
40S ribosomal subunit cytoplasmic	7R4X	2.15	Intra	P61247	34	P61247	96	P61247:34-P61247:96
40S ribosomal subunit cytoplasmic	7R4X	2.15	Intra	P61247	46	P61247	139	P61247:46-P61247:139
40S ribosomal subunit cytoplasmic	7R4X	2.15	Intra	P61247	46	P61247	201	P61247:46-P61247:201
40S ribosomal subunit cytoplasmic	7R4X	2.15	Intra	P61247	46	P61247	96	P61247:46-P61247:96
40S ribosomal subunit cytoplasmic	7R4X	2.15	Intra	P61247	56	P61247	139	P61247:56-P61247:139
40S ribosomal subunit cytoplasmic	7R4X	2.15	Intra	P61247	56	P61247	96	P61247:56-P61247:96
40S ribosomal subunit cytoplasmic	7R4X	2.15	Intra	P61247	63	P61247	139	P61247:63-P61247:139
40S ribosomal subunit cytoplasmic	7R4X	2.15	Intra	P61247	63	P61247	201	P61247:63-P61247:201
40S ribosomal subunit cytoplasmic	7R4X	2.15	Intra	P61247	63	P61247	96	P61247:63-P61247:96
40S ribosomal subunit cytoplasmic	7R4X	2.15	Intra	P61247	85	P61247	96	P61247:85-P61247:96
40S ribosomal subunit cytoplasmic	7R4X	2.15	Intra	P62241	128	P62241	100	P62241:128-P62241:100
40S ribosomal subunit cytoplasmic	7R4X	2.15	Intra	P62241	139	P62241	100	P62241:139-P62241:100
40S ribosomal subunit cytoplasmic	7R4X	2.15	Intra	P62241	157	P62241	100	P62241:157-P62241:100
40S ribosomal subunit cytoplasmic	7R4X	2.15	Intra	P62241	37	P62241	100	P62241:37-P62241:100
40S ribosomal subunit cytoplasmic	7R4X	2.15	Intra	P62249	1	P62249	25	P62249:1-P62249:25
40S ribosomal subunit cytoplasmic	7R4X	2.15	Intra	P62249	105	P62249	25	P62249:105-P62249:25
40S ribosomal subunit cytoplasmic	7R4X	2.15	Intra	P62249	106	P62249	25	P62249:106-P62249:25
40S ribosomal subunit cytoplasmic	7R4X	2.15	Intra	P62249	33	P62249	25	P62249:33-P62249:25
40S ribosomal subunit cytoplasmic	7R4X	2.15	Intra	P62249	4	P62249	25	P62249:4-P62249:25
40S ribosomal subunit cytoplasmic	7R4X	2.15	Intra	P62249	60	P62249	127	P62249:60-P62249:127
40S ribosomal subunit cytoplasmic	7R4X	2.15	Intra	P62249	60	P62249	25	P62249:60-P62249:25
40S ribosomal subunit cytoplasmic	7R4X	2.15	Intra	P62249	73	P62249	25	P62249:73-P62249:25
40S ribosomal subunit cytoplasmic	7R4X	2.15	Intra	P62249	98	P62249	25	P62249:98-P62249:25
40S ribosomal subunit cytoplasmic	7R4X	2.15	Intra	P62266	108	P62266	90	P62266:108-P62266:90
40S ribosomal subunit cytoplasmic	7R4X	2.15	Intra	P62280	144	P62280	116	P62280:144-P62280:116
40S ribosomal subunit cytoplasmic	7R4X	2.15	Intra	P62280	144	P62280	131	P62280:144-P62280:131
40S ribosomal subunit cytoplasmic	7R4X	2.15	Intra	P62280	144	P62280	60	P62280:144-P62280:60
40S ribosomal subunit cytoplasmic	7R4X	2.15	Intra	P62280	147	P62280	116	P62280:147-P62280:116
40S ribosomal subunit cytoplasmic	7R4X	2.15	Intra	P62280	152	P62280	116	P62280:152-P62280:116
40S ribosomal subunit cytoplasmic	7R4X	2.15	Intra	P62280	153	P62280	131	P62280:153-P62280:131
40S ribosomal subunit cytoplasmic	7R4X	2.15	Intra	P62280	30	P62280	116	P62280:30-P62280:116
40S ribosomal subunit cytoplasmic	7R4X	2.15	Intra	P62280	30	P62280	131	P62280:30-P62280:131
40S ribosomal subunit cytoplasmic	7R4X	2.15	Intra	P62280	30	P62280	60	P62280:30-P62280:60
40S ribosomal subunit cytoplasmic	7R4X	2.15	Intra	P62280	45	P62280	116	P62280:45-P62280:116
40S ribosomal subunit cytoplasmic	7R4X	2.15	Intra	P62280	45	P62280	60	P62280:45-P62280:60
40S ribosomal subunit cytoplasmic	7R4X	2.15	Intra	P62280	48	P62280	60	P62280:48-P62280:60
40S ribosomal subunit cytoplasmic	7R4X	2.15	Intra	P62701	128	P62701	181	P62701:128-P62701:181
40S ribosomal subunit cytoplasmic	7R4X	2.15	Intra	P62701	134	P62701	181	P62701:134-P62701:181
40S ribosomal subunit cytoplasmic	7R4X	2.15	Intra	P62701	155	P62701	181	P62701:155-P62701:181
40S ribosomal subunit cytoplasmic	7R4X	2.15	Intra	P62701	168	P62701	181	P62701:168-P62701:181
40S ribosomal subunit cytoplasmic	7R4X	2.15	Intra	P62701	211	P62701	181	P62701:211-P62701:181
40S ribosomal subunit cytoplasmic	7R4X	2.15	Intra	P62701	211	P62701	41	P62701:211-P62701:41
40S ribosomal subunit cytoplasmic	7R4X	2.15	Intra	P62701	211	P62701	65	P62701:211-P62701:65
40S ribosomal subunit cytoplasmic	7R4X	2.15	Intra	P62701	233	P62701	181	P62701:233-P62701:181
40S ribosomal subunit cytoplasmic	7R4X	2.15	Intra	P62701	233	P62701	41	P62701:233-P62701:41
40S ribosomal subunit cytoplasmic	7R4X	2.15	Intra	P62701	259	P62701	181	P62701:259-P62701:181
40S ribosomal subunit cytoplasmic	7R4X	2.15	Intra	P62701	259	P62701	41	P62701:259-P62701:41
40S ribosomal subunit cytoplasmic	7R4X	2.15	Intra	P62701	53	P62701	41	P62701:53-P62701:41
40S ribosomal subunit cytoplasmic	7R4X	2.15	Intra	P62701	53	P62701	65	P62701:53-P62701:65
40S ribosomal subunit cytoplasmic	7R4X	2.15	Intra	P62701	62	P62701	41	P62701:62-P62701:41
40S ribosomal subunit cytoplasmic	7R4X	2.15	Intra	P62701	94	P62701	181	P62701:94-P62701:181
40S ribosomal subunit cytoplasmic	7R4X	2.15	Intra	P62753	116	P62753	100	P62753:116-P62753:100
40S ribosomal subunit cytoplasmic	7R4X	2.15	Intra	P62753	116	P62753	12	P62753:116-P62753:12
40S ribosomal subunit cytoplasmic	7R4X	2.15	Intra	P62753	116	P62753	83	P62753:116-P62753:83
40S ribosomal subunit cytoplasmic	7R4X	2.15	Intra	P62753	119	P62753	100	P62753:119-P62753:100
40S ribosomal subunit cytoplasmic	7R4X	2.15	Intra	P62753	119	P62753	12	P62753:119-P62753:12
40S ribosomal subunit cytoplasmic	7R4X	2.15	Intra	P62753	119	P62753	83	P62753:119-P62753:83
40S ribosomal subunit cytoplasmic	7R4X	2.15	Intra	P62753	203	P62753	12	P62753:203-P62753:12
40S ribosomal subunit cytoplasmic	7R4X	2.15	Intra	P62753	211	P62753	100	P62753:211-P62753:100
40S ribosomal subunit cytoplasmic	7R4X	2.15	Intra	P62753	211	P62753	12	P62753:211-P62753:12
40S ribosomal subunit cytoplasmic	7R4X	2.15	Intra	P62753	211	P62753	83	P62753:211-P62753:83
40S ribosomal subunit cytoplasmic	7R4X	2.15	Intra	P62753	230	P62753	12	P62753:230-P62753:12
40S ribosomal subunit cytoplasmic	7R4X	2.15	Intra	P62753	30	P62753	12	P62753:30-P62753:12
40S ribosomal subunit cytoplasmic	7R4X	2.15	Intra	P62753	58	P62753	100	P62753:58-P62753:100
40S ribosomal subunit cytoplasmic	7R4X	2.15	Intra	P62753	58	P62753	12	P62753:58-P62753:12
40S ribosomal subunit cytoplasmic	7R4X	2.15	Intra	P62753	58	P62753	83	P62753:58-P62753:83
40S ribosomal subunit cytoplasmic	7R4X	2.15	Intra	P62753	64	P62753	83	P62753:64-P62753:83
40S ribosomal subunit cytoplasmic	7R4X	2.15	Intra	P62854	38	P62854	74	P62854:38-P62854:74
40S ribosomal subunit cytoplasmic	7R4X	2.15	Intra	P62854	66	P62854	74	P62854:66-P62854:74
40S ribosomal subunit cytoplasmic	7R4X	2.15	Intra	P62857	16	P62857	27	P62857:16-P62857:27
40S ribosomal subunit cytoplasmic	7R4X	2.15	Intra	P63220	27	P63220	56	P63220:27-P63220:56
40S ribosomal subunit cytoplasmic	7R4X	2.15	Intra	P63220	41	P63220	56	P63220:41-P63220:56
40S ribosomal subunit cytoplasmic	7R4X	2.15	Intra	P63220	74	P63220	56	P63220:74-P63220:56
4E-T-DDX6-CNOT1 complex	5ANR	2.1	Intra	A5YKK6	1567	A5YKK6	1541	A5YKK6:1567-A5YKK6:1541
4E-T-DDX6-CNOT1 complex	5ANR	2.1	Intra	P26196	352	P26196	361	P26196:352-P26196:361
4E-T-DDX6-CNOT1 complex	5ANR	2.1	Intra	P26196	86	P26196	102	P26196:86-P26196:102
55S ribosome mitochondrial	8ANY	2.85	Inter	P82650	92	P82675	377	P82650:92-P82675:377
55S ribosome mitochondrial	8ANY	2.85	Intra	O75394	40	O75394	29	O75394:40-O75394:29
55S ribosome mitochondrial	8ANY	2.85	Intra	P09001	279	P09001	295	P09001:279-P09001:295
55S ribosome mitochondrial	8ANY	2.85	Intra	P49406	221	P49406	248	P49406:221-P49406:248
55S ribosome mitochondrial	8ANY	2.85	Intra	P51398	103	P51398	98	P51398:103-P51398:98
55S ribosome mitochondrial	8ANY	2.85	Intra	P82650	211	P82650	231	P82650:211-P82650:231
55S ribosome mitochondrial	8ANY	2.85	Intra	P82650	248	P82650	231	P82650:248-P82650:231
55S ribosome mitochondrial	8ANY	2.85	Intra	P82673	120	P82673	123	P82673:120-P82673:123
55S ribosome mitochondrial	8ANY	2.85	Intra	P82675	330	P82675	324	P82675:330-P82675:324
55S ribosome mitochondrial	8ANY	2.85	Intra	P82675	366	P82675	377	P82675:366-P82675:377
55S ribosome mitochondrial	8ANY	2.85	Intra	P82675	393	P82675	377	P82675:393-P82675:377
55S ribosome mitochondrial	8ANY	2.85	Intra	P82933	182	P82933	233	P82933:182-P82933:233
55S ribosome mitochondrial	8ANY	2.85	Intra	P82933	188	P82933	233	P82933:188-P82933:233
55S ribosome mitochondrial	8ANY	2.85	Intra	P82933	287	P82933	330	P82933:287-P82933:330
55S ribosome mitochondrial	8ANY	2.85	Intra	Q5T653	231	Q5T653	213	Q5T653:231-Q5T653:213
55S ribosome mitochondrial	8ANY	2.85	Intra	Q6P1L8	78	Q6P1L8	57	Q6P1L8:78-Q6P1L8:57
55S ribosome mitochondrial	8ANY	2.85	Intra	Q7Z2W9	81	Q7Z2W9	203	Q7Z2W9:81-Q7Z2W9:203
55S ribosome mitochondrial	8ANY	2.85	Intra	Q7Z2W9	82	Q7Z2W9	124	Q7Z2W9:82-Q7Z2W9:124
55S ribosome mitochondrial	8ANY	2.85	Intra	Q92665	343	Q92665	356	Q92665:343-Q92665:356
55S ribosome mitochondrial	8ANY	2.85	Intra	Q92665	367	Q92665	356	Q92665:367-Q92665:356
55S ribosome mitochondrial	8ANY	2.85	Intra	Q96EL3	105	Q96EL3	49	Q96EL3:105-Q96EL3:49
55S ribosome mitochondrial	8ANY	2.85	Intra	Q96EL3	14	Q96EL3	21	Q96EL3:14-Q96EL3:21
55S ribosome mitochondrial	8ANY	2.85	Intra	Q96EL3	14	Q96EL3	49	Q96EL3:14-Q96EL3:49
55S ribosome mitochondrial	8ANY	2.85	Intra	Q9BYC9	82	Q9BYC9	93	Q9BYC9:82-Q9BYC9:93
55S ribosome mitochondrial	8ANY	2.85	Intra	Q9BYD6	220	Q9BYD6	279	Q9BYD6:220-Q9BYD6:279
55S ribosome mitochondrial	8ANY	2.85	Intra	Q9BZE1	127	Q9BZE1	104	Q9BZE1:127-Q9BZE1:104
55S ribosome mitochondrial	8ANY	2.85	Intra	Q9BZE1	127	Q9BZE1	153	Q9BZE1:127-Q9BZE1:153
55S ribosome mitochondrial	8ANY	2.85	Intra	Q9H2W6	265	Q9H2W6	210	Q9H2W6:265-Q9H2W6:210
55S ribosome mitochondrial	8ANY	2.85	Intra	Q9H9J2	112	Q9H9J2	167	Q9H9J2:112-Q9H9J2:167
55S ribosome mitochondrial	8ANY	2.85	Intra	Q9H9J2	279	Q9H9J2	276	Q9H9J2:279-Q9H9J2:276
55S ribosome mitochondrial	8ANY	2.85	Intra	Q9H9J2	303	Q9H9J2	276	Q9H9J2:303-Q9H9J2:276
55S ribosome mitochondrial	8ANY	2.85	Intra	Q9HD33	144	Q9HD33	87	Q9HD33:144-Q9HD33:87
55S ribosome mitochondrial	8ANY	2.85	Intra	Q9NWU5	184	Q9NWU5	166	Q9NWU5:184-Q9NWU5:166
55S ribosome mitochondrial	8ANY	2.85	Intra	Q9NWU5	191	Q9NWU5	166	Q9NWU5:191-Q9NWU5:166
55S ribosome mitochondrial	8ANY	2.85	Intra	Q9NWU5	191	Q9NWU5	70	Q9NWU5:191-Q9NWU5:70
55S ribosome mitochondrial	8ANY	2.85	Intra	Q9NWU5	50	Q9NWU5	70	Q9NWU5:50-Q9NWU5:70
55S ribosome mitochondrial	8ANY	2.85	Intra	Q9NX20	188	Q9NX20	167	Q9NX20:188-Q9NX20:167
55S ribosome mitochondrial	8ANY	2.85	Intra	Q9Y2R5	75	Q9Y2R5	58	Q9Y2R5:75-Q9Y2R5:58
55S ribosome mitochondrial	8ANY	2.85	Intra	Q9Y2R9	125	Q9Y2R9	152	Q9Y2R9:125-Q9Y2R9:152
55S ribosome mitochondrial	8ANY	2.85	Intra	Q9Y2R9	208	Q9Y2R9	191	Q9Y2R9:208-Q9Y2R9:191
55S ribosome mitochondrial	8ANY	2.85	Intra	Q9Y2R9	81	Q9Y2R9	152	Q9Y2R9:81-Q9Y2R9:152
55S ribosome mitochondrial	8ANY	2.85	Intra	Q9Y399	277	Q9Y399	162	Q9Y399:277-Q9Y399:162
55S ribosome mitochondrial	8ANY	2.85	Intra	Q9Y3D9	150	Q9Y3D9	96	Q9Y3D9:150-Q9Y3D9:96
5FMC (Friends of Methylated Chtop) complex	8FL3	2.53	Intra	Q8IZL8	490	Q8IZL8	522	Q8IZL8:490-Q8IZL8:522
5FMC (Friends of Methylated Chtop) complex	8FL3	2.53	Intra	Q8IZL8	495	Q8IZL8	522	Q8IZL8:495-Q8IZL8:522
5FMC (Friends of Methylated Chtop) complex	8FL3	2.53	Intra	Q9Y4W2	263	Q9Y4W2	256	Q9Y4W2:263-Q9Y4W2:256
60S ribosomal subunit cytoplasmic	6OLG	3.4	Inter	P05387	94	P05388	119	P05387:94-P05388:119
60S ribosomal subunit cytoplasmic	6OLG	3.4	Inter	P18124	8	Q02878	44	P18124:8-Q02878:44
60S ribosomal subunit cytoplasmic	6OLG	3.4	Inter	P18124	8	Q07020	134	P18124:8-Q07020:134
60S ribosomal subunit cytoplasmic	6OLG	3.4	Inter	P18124	9	Q07020	134	P18124:9-Q07020:134
60S ribosomal subunit cytoplasmic	6OLG	3.4	Inter	P26373	200	P39023	114	P26373:200-P39023:114
60S ribosomal subunit cytoplasmic	6OLG	3.4	Inter	P27635	145	Q02878	44	P27635:145-Q02878:44
60S ribosomal subunit cytoplasmic	6OLG	3.4	Inter	P36578	353	P50914	42	P36578:353-P50914:42
60S ribosomal subunit cytoplasmic	6OLG	3.4	Inter	P36578	364	P50914	42	P36578:364-P50914:42
60S ribosomal subunit cytoplasmic	6OLG	3.4	Inter	P36578	368	P50914	42	P36578:368-P50914:42
60S ribosomal subunit cytoplasmic	6OLG	3.4	Inter	P36578	374	P50914	42	P36578:374-P50914:42
60S ribosomal subunit cytoplasmic	6OLG	3.4	Inter	P36578	375	P50914	42	P36578:375-P50914:42
60S ribosomal subunit cytoplasmic	6OLG	3.4	Inter	P36578	380	P39023	114	P36578:380-P39023:114
60S ribosomal subunit cytoplasmic	6OLG	3.4	Inter	P36578	380	P50914	42	P36578:380-P50914:42
60S ribosomal subunit cytoplasmic	6OLG	3.4	Inter	P36578	380	P50914	54	P36578:380-P50914:54
60S ribosomal subunit cytoplasmic	6OLG	3.4	Inter	P36578	380	P62910	96	P36578:380-P62910:96
60S ribosomal subunit cytoplasmic	6OLG	3.4	Inter	P36578	384	P50914	42	P36578:384-P50914:42
60S ribosomal subunit cytoplasmic	6OLG	3.4	Inter	P36578	390	P50914	42	P36578:390-P50914:42
60S ribosomal subunit cytoplasmic	6OLG	3.4	Inter	P36578	399	P32969	74	P36578:399-P32969:74
60S ribosomal subunit cytoplasmic	6OLG	3.4	Inter	P36578	399	P50914	42	P36578:399-P50914:42
60S ribosomal subunit cytoplasmic	6OLG	3.4	Inter	P36578	399	Q02543	22	P36578:399-Q02543:22
60S ribosomal subunit cytoplasmic	6OLG	3.4	Inter	P36578	405	P50914	42	P36578:405-P50914:42
60S ribosomal subunit cytoplasmic	6OLG	3.4	Inter	P36578	411	P50914	42	P36578:411-P50914:42
60S ribosomal subunit cytoplasmic	6OLG	3.4	Inter	P36578	411	P62888	85	P36578:411-P62888:85
60S ribosomal subunit cytoplasmic	6OLG	3.4	Inter	P36578	411	Q02543	22	P36578:411-Q02543:22
60S ribosomal subunit cytoplasmic	6OLG	3.4	Inter	P36578	412	P50914	42	P36578:412-P50914:42
60S ribosomal subunit cytoplasmic	6OLG	3.4	Inter	P36578	412	P62888	85	P36578:412-P62888:85
60S ribosomal subunit cytoplasmic	6OLG	3.4	Inter	P36578	412	Q02543	22	P36578:412-Q02543:22
60S ribosomal subunit cytoplasmic	6OLG	3.4	Inter	P36578	416	P39023	114	P36578:416-P39023:114
60S ribosomal subunit cytoplasmic	6OLG	3.4	Inter	P36578	416	P50914	42	P36578:416-P50914:42
60S ribosomal subunit cytoplasmic	6OLG	3.4	Inter	P36578	416	P62888	85	P36578:416-P62888:85
60S ribosomal subunit cytoplasmic	6OLG	3.4	Inter	P36578	416	P62910	96	P36578:416-P62910:96
60S ribosomal subunit cytoplasmic	6OLG	3.4	Inter	P36578	416	Q02543	22	P36578:416-Q02543:22
60S ribosomal subunit cytoplasmic	6OLG	3.4	Inter	P36578	416	Q02878	44	P36578:416-Q02878:44
60S ribosomal subunit cytoplasmic	6OLG	3.4	Inter	P36578	417	P05388	119	P36578:417-P05388:119
60S ribosomal subunit cytoplasmic	6OLG	3.4	Inter	P36578	417	P39023	114	P36578:417-P39023:114
60S ribosomal subunit cytoplasmic	6OLG	3.4	Inter	P36578	417	P62888	85	P36578:417-P62888:85
60S ribosomal subunit cytoplasmic	6OLG	3.4	Inter	P36578	417	Q02543	22	P36578:417-Q02543:22
60S ribosomal subunit cytoplasmic	6OLG	3.4	Inter	P36578	417	Q02878	44	P36578:417-Q02878:44
60S ribosomal subunit cytoplasmic	6OLG	3.4	Inter	P36578	423	P05388	119	P36578:423-P05388:119
60S ribosomal subunit cytoplasmic	6OLG	3.4	Inter	P36578	423	P50914	42	P36578:423-P50914:42
60S ribosomal subunit cytoplasmic	6OLG	3.4	Inter	P36578	423	Q02543	22	P36578:423-Q02543:22
60S ribosomal subunit cytoplasmic	6OLG	3.4	Inter	P42766	13	P39023	114	P42766:13-P39023:114
60S ribosomal subunit cytoplasmic	6OLG	3.4	Inter	P42766	14	P39023	114	P42766:14-P39023:114
60S ribosomal subunit cytoplasmic	6OLG	3.4	Inter	P42766	43	P32969	134	P42766:43-P32969:134
60S ribosomal subunit cytoplasmic	6OLG	3.4	Inter	P42766	43	P32969	74	P42766:43-P32969:74
60S ribosomal subunit cytoplasmic	6OLG	3.4	Inter	P42766	66	P36578	96	P42766:66-P36578:96
60S ribosomal subunit cytoplasmic	6OLG	3.4	Inter	P46777	242	P50914	42	P46777:242-P50914:42
60S ribosomal subunit cytoplasmic	6OLG	3.4	Inter	P46777	242	P62910	96	P46777:242-P62910:96
60S ribosomal subunit cytoplasmic	6OLG	3.4	Inter	P47914	134	Q02878	44	P47914:134-Q02878:44
60S ribosomal subunit cytoplasmic	6OLG	3.4	Inter	P47914	149	P62888	85	P47914:149-P62888:85
60S ribosomal subunit cytoplasmic	6OLG	3.4	Inter	P47914	149	Q02878	44	P47914:149-Q02878:44
60S ribosomal subunit cytoplasmic	6OLG	3.4	Inter	P47914	149	Q07020	134	P47914:149-Q07020:134
60S ribosomal subunit cytoplasmic	6OLG	3.4	Inter	P47914	63	Q02878	44	P47914:63-Q02878:44
60S ribosomal subunit cytoplasmic	6OLG	3.4	Inter	P47914	79	P36578	96	P47914:79-P36578:96
60S ribosomal subunit cytoplasmic	6OLG	3.4	Inter	P47914	82	P36578	96	P47914:82-P36578:96
60S ribosomal subunit cytoplasmic	6OLG	3.4	Inter	P49207	108	P32969	134	P49207:108-P32969:134
60S ribosomal subunit cytoplasmic	6OLG	3.4	Inter	P49207	108	P62888	85	P49207:108-P62888:85
60S ribosomal subunit cytoplasmic	6OLG	3.4	Inter	P49207	62	P36578	96	P49207:62-P36578:96
60S ribosomal subunit cytoplasmic	6OLG	3.4	Inter	P49207	62	P62888	85	P49207:62-P62888:85
60S ribosomal subunit cytoplasmic	6OLG	3.4	Inter	P49207	62	P62910	96	P49207:62-P62910:96
60S ribosomal subunit cytoplasmic	6OLG	3.4	Inter	P49207	62	P83731	6	P49207:62-P83731:6
60S ribosomal subunit cytoplasmic	6OLG	3.4	Inter	P50914	177	P05388	119	P50914:177-P05388:119
60S ribosomal subunit cytoplasmic	6OLG	3.4	Inter	P50914	177	P36578	96	P50914:177-P36578:96
60S ribosomal subunit cytoplasmic	6OLG	3.4	Inter	P50914	177	P39023	114	P50914:177-P39023:114
60S ribosomal subunit cytoplasmic	6OLG	3.4	Inter	P50914	182	P05388	119	P50914:182-P05388:119
60S ribosomal subunit cytoplasmic	6OLG	3.4	Inter	P50914	182	P32969	134	P50914:182-P32969:134
60S ribosomal subunit cytoplasmic	6OLG	3.4	Inter	P50914	182	P32969	74	P50914:182-P32969:74
60S ribosomal subunit cytoplasmic	6OLG	3.4	Inter	P50914	182	P39023	114	P50914:182-P39023:114
60S ribosomal subunit cytoplasmic	6OLG	3.4	Inter	P50914	182	P62888	85	P50914:182-P62888:85
60S ribosomal subunit cytoplasmic	6OLG	3.4	Inter	P50914	182	P62910	96	P50914:182-P62910:96
60S ribosomal subunit cytoplasmic	6OLG	3.4	Inter	P50914	187	P05388	119	P50914:187-P05388:119
60S ribosomal subunit cytoplasmic	6OLG	3.4	Inter	P50914	187	P39023	114	P50914:187-P39023:114
60S ribosomal subunit cytoplasmic	6OLG	3.4	Inter	P50914	187	P62829	28	P50914:187-P62829:28
60S ribosomal subunit cytoplasmic	6OLG	3.4	Inter	P50914	187	P62888	85	P50914:187-P62888:85
60S ribosomal subunit cytoplasmic	6OLG	3.4	Inter	P50914	199	P62888	85	P50914:199-P62888:85
60S ribosomal subunit cytoplasmic	6OLG	3.4	Inter	P50914	204	P05388	119	P50914:204-P05388:119
60S ribosomal subunit cytoplasmic	6OLG	3.4	Inter	P50914	204	P32969	134	P50914:204-P32969:134
60S ribosomal subunit cytoplasmic	6OLG	3.4	Inter	P50914	204	P39023	114	P50914:204-P39023:114
60S ribosomal subunit cytoplasmic	6OLG	3.4	Inter	P50914	204	P62910	96	P50914:204-P62910:96
60S ribosomal subunit cytoplasmic	6OLG	3.4	Inter	P50914	209	P05388	119	P50914:209-P05388:119
60S ribosomal subunit cytoplasmic	6OLG	3.4	Inter	P50914	209	P39023	114	P50914:209-P39023:114
60S ribosomal subunit cytoplasmic	6OLG	3.4	Inter	P61353	27	P32969	74	P61353:27-P32969:74
60S ribosomal subunit cytoplasmic	6OLG	3.4	Inter	P61353	27	P36578	96	P61353:27-P36578:96
60S ribosomal subunit cytoplasmic	6OLG	3.4	Inter	P61353	27	P39023	157	P61353:27-P39023:157
60S ribosomal subunit cytoplasmic	6OLG	3.4	Inter	P61353	27	P40429	38	P61353:27-P40429:38
60S ribosomal subunit cytoplasmic	6OLG	3.4	Inter	P61353	27	P50914	42	P61353:27-P50914:42
60S ribosomal subunit cytoplasmic	6OLG	3.4	Inter	P61353	27	P62424	199	P61353:27-P62424:199
60S ribosomal subunit cytoplasmic	6OLG	3.4	Inter	P61353	27	P62829	28	P61353:27-P62829:28
60S ribosomal subunit cytoplasmic	6OLG	3.4	Inter	P61353	27	P62888	52	P61353:27-P62888:52
60S ribosomal subunit cytoplasmic	6OLG	3.4	Inter	P61353	27	P62888	85	P61353:27-P62888:85
60S ribosomal subunit cytoplasmic	6OLG	3.4	Inter	P61353	27	P62888	92	P61353:27-P62888:92
60S ribosomal subunit cytoplasmic	6OLG	3.4	Inter	P61353	27	P62910	96	P61353:27-P62910:96
60S ribosomal subunit cytoplasmic	6OLG	3.4	Inter	P61353	27	Q02543	109	P61353:27-Q02543:109
60S ribosomal subunit cytoplasmic	6OLG	3.4	Inter	P61353	27	Q02878	44	P61353:27-Q02878:44
60S ribosomal subunit cytoplasmic	6OLG	3.4	Inter	P61353	59	P62888	85	P61353:59-P62888:85
60S ribosomal subunit cytoplasmic	6OLG	3.4	Inter	P61353	6	P62888	85	P61353:6-P62888:85
60S ribosomal subunit cytoplasmic	6OLG	3.4	Inter	P61353	93	P36578	125	P61353:93-P36578:125
60S ribosomal subunit cytoplasmic	6OLG	3.4	Inter	P61353	93	P39023	114	P61353:93-P39023:114
60S ribosomal subunit cytoplasmic	6OLG	3.4	Inter	P61353	93	P46776	70	P61353:93-P46776:70
60S ribosomal subunit cytoplasmic	6OLG	3.4	Inter	P61353	93	P46779	13	P61353:93-P46779:13
60S ribosomal subunit cytoplasmic	6OLG	3.4	Inter	P61353	93	P50914	42	P61353:93-P50914:42
60S ribosomal subunit cytoplasmic	6OLG	3.4	Inter	P61353	93	P62424	182	P61353:93-P62424:182
60S ribosomal subunit cytoplasmic	6OLG	3.4	Inter	P61353	93	P62829	28	P61353:93-P62829:28
60S ribosomal subunit cytoplasmic	6OLG	3.4	Inter	P61353	93	P62888	85	P61353:93-P62888:85
60S ribosomal subunit cytoplasmic	6OLG	3.4	Inter	P61353	93	P62888	92	P61353:93-P62888:92
60S ribosomal subunit cytoplasmic	6OLG	3.4	Inter	P61353	93	Q02543	109	P61353:93-Q02543:109
60S ribosomal subunit cytoplasmic	6OLG	3.4	Inter	P61353	93	Q9Y3U8	48	P61353:93-Q9Y3U8:48
60S ribosomal subunit cytoplasmic	6OLG	3.4	Inter	P62424	101	P36578	96	P62424:101-P36578:96
60S ribosomal subunit cytoplasmic	6OLG	3.4	Inter	P62424	101	Q02878	44	P62424:101-Q02878:44
60S ribosomal subunit cytoplasmic	6OLG	3.4	Inter	P62424	34	P36578	96	P62424:34-P36578:96
60S ribosomal subunit cytoplasmic	6OLG	3.4	Inter	P62424	34	P61313	110	P62424:34-P61313:110
60S ribosomal subunit cytoplasmic	6OLG	3.4	Inter	P62424	34	P61927	19	P62424:34-P61927:19
60S ribosomal subunit cytoplasmic	6OLG	3.4	Inter	P62424	34	P62888	85	P62424:34-P62888:85
60S ribosomal subunit cytoplasmic	6OLG	3.4	Inter	P62750	30	P32969	134	P62750:30-P32969:134
60S ribosomal subunit cytoplasmic	6OLG	3.4	Inter	P62750	30	P32969	74	P62750:30-P32969:74
60S ribosomal subunit cytoplasmic	6OLG	3.4	Inter	P62750	30	P36578	96	P62750:30-P36578:96
60S ribosomal subunit cytoplasmic	6OLG	3.4	Inter	P62750	30	P39023	157	P62750:30-P39023:157
60S ribosomal subunit cytoplasmic	6OLG	3.4	Inter	P62750	30	P61927	19	P62750:30-P61927:19
60S ribosomal subunit cytoplasmic	6OLG	3.4	Inter	P62750	30	P62888	85	P62750:30-P62888:85
60S ribosomal subunit cytoplasmic	6OLG	3.4	Inter	P62750	30	P62910	96	P62750:30-P62910:96
60S ribosomal subunit cytoplasmic	6OLG	3.4	Inter	P62750	30	Q02878	44	P62750:30-Q02878:44
60S ribosomal subunit cytoplasmic	6OLG	3.4	Inter	P62829	113	P39023	114	P62829:113-P39023:114
60S ribosomal subunit cytoplasmic	6OLG	3.4	Inter	P62829	75	P39023	114	P62829:75-P39023:114
60S ribosomal subunit cytoplasmic	6OLG	3.4	Inter	P62899	91	P39023	114	P62899:91-P39023:114
60S ribosomal subunit cytoplasmic	6OLG	3.4	Inter	P62917	46	P49207	83	P62917:46-P49207:83
60S ribosomal subunit cytoplasmic	6OLG	3.4	Inter	P62917	46	P49207	86	P62917:46-P49207:86
60S ribosomal subunit cytoplasmic	6OLG	3.4	Inter	P62987	48	P32969	134	P62987:48-P32969:134
60S ribosomal subunit cytoplasmic	6OLG	3.4	Inter	P62987	48	P46776	70	P62987:48-P46776:70
60S ribosomal subunit cytoplasmic	6OLG	3.4	Inter	P62987	48	P50914	42	P62987:48-P50914:42
60S ribosomal subunit cytoplasmic	6OLG	3.4	Inter	P62987	48	P62829	28	P62987:48-P62829:28
60S ribosomal subunit cytoplasmic	6OLG	3.4	Inter	P62987	48	P62888	85	P62987:48-P62888:85
60S ribosomal subunit cytoplasmic	6OLG	3.4	Inter	P62987	48	P62910	96	P62987:48-P62910:96
60S ribosomal subunit cytoplasmic	6OLG	3.4	Inter	P62987	6	P32969	74	P62987:6-P32969:74
60S ribosomal subunit cytoplasmic	6OLG	3.4	Inter	P62987	6	P62888	85	P62987:6-P62888:85
60S ribosomal subunit cytoplasmic	6OLG	3.4	Inter	P62987	6	P62910	91	P62987:6-P62910:91
60S ribosomal subunit cytoplasmic	6OLG	3.4	Inter	P62987	6	P62910	96	P62987:6-P62910:96
60S ribosomal subunit cytoplasmic	6OLG	3.4	Inter	P62987	63	P62829	28	P62987:63-P62829:28
60S ribosomal subunit cytoplasmic	6OLG	3.4	Inter	P83731	144	P36578	96	P83731:144-P36578:96
60S ribosomal subunit cytoplasmic	6OLG	3.4	Inter	P83731	144	P50914	42	P83731:144-P50914:42
60S ribosomal subunit cytoplasmic	6OLG	3.4	Inter	P83731	147	P36578	96	P83731:147-P36578:96
60S ribosomal subunit cytoplasmic	6OLG	3.4	Inter	P83731	147	P50914	42	P83731:147-P50914:42
60S ribosomal subunit cytoplasmic	6OLG	3.4	Inter	P84098	144	P39023	157	P84098:144-P39023:157
60S ribosomal subunit cytoplasmic	6OLG	3.4	Inter	Q02543	11	P62888	85	Q02543:11-P62888:85
60S ribosomal subunit cytoplasmic	6OLG	3.4	Inter	Q02878	100	P61313	110	Q02878:100-P61313:110
60S ribosomal subunit cytoplasmic	6OLG	3.4	Inter	Q02878	100	P61927	19	Q02878:100-P61927:19
60S ribosomal subunit cytoplasmic	6OLG	3.4	Inter	Q02878	210	P61313	110	Q02878:210-P61313:110
60S ribosomal subunit cytoplasmic	6OLG	3.4	Inter	Q02878	210	Q02543	109	Q02878:210-Q02543:109
60S ribosomal subunit cytoplasmic	6OLG	3.4	Inter	Q02878	5	P62910	96	Q02878:5-P62910:96
60S ribosomal subunit cytoplasmic	6OLG	3.4	Inter	Q9Y3U8	35	P32969	74	Q9Y3U8:35-P32969:74
60S ribosomal subunit cytoplasmic	6OLG	3.4	Inter	Q9Y3U8	35	P39023	114	Q9Y3U8:35-P39023:114
60S ribosomal subunit cytoplasmic	6OLG	3.4	Inter	Q9Y3U8	35	P62888	85	Q9Y3U8:35-P62888:85
60S ribosomal subunit cytoplasmic	6OLG	3.4	Intra	P05388	106	P05388	119	P05388:106-P05388:119
60S ribosomal subunit cytoplasmic	6OLG	3.4	Intra	P05388	106	P05388	27	P05388:106-P05388:27
60S ribosomal subunit cytoplasmic	6OLG	3.4	Intra	P05388	134	P05388	226	P05388:134-P05388:226
60S ribosomal subunit cytoplasmic	6OLG	3.4	Intra	P05388	134	P05388	27	P05388:134-P05388:27
60S ribosomal subunit cytoplasmic	6OLG	3.4	Intra	P05388	146	P05388	119	P05388:146-P05388:119
60S ribosomal subunit cytoplasmic	6OLG	3.4	Intra	P05388	162	P05388	119	P05388:162-P05388:119
60S ribosomal subunit cytoplasmic	6OLG	3.4	Intra	P05388	264	P05388	27	P05388:264-P05388:27
60S ribosomal subunit cytoplasmic	6OLG	3.4	Intra	P05388	297	P05388	119	P05388:297-P05388:119
60S ribosomal subunit cytoplasmic	6OLG	3.4	Intra	P05388	297	P05388	226	P05388:297-P05388:226
60S ribosomal subunit cytoplasmic	6OLG	3.4	Intra	P05388	297	P05388	27	P05388:297-P05388:27
60S ribosomal subunit cytoplasmic	6OLG	3.4	Intra	P05388	50	P05388	119	P05388:50-P05388:119
60S ribosomal subunit cytoplasmic	6OLG	3.4	Intra	P05388	50	P05388	27	P05388:50-P05388:27
60S ribosomal subunit cytoplasmic	6OLG	3.4	Intra	P05388	77	P05388	119	P05388:77-P05388:119
60S ribosomal subunit cytoplasmic	6OLG	3.4	Intra	P05388	77	P05388	226	P05388:77-P05388:226
60S ribosomal subunit cytoplasmic	6OLG	3.4	Intra	P05388	77	P05388	27	P05388:77-P05388:27
60S ribosomal subunit cytoplasmic	6OLG	3.4	Intra	P05388	92	P05388	119	P05388:92-P05388:119
60S ribosomal subunit cytoplasmic	6OLG	3.4	Intra	P05388	92	P05388	226	P05388:92-P05388:226
60S ribosomal subunit cytoplasmic	6OLG	3.4	Intra	P05388	92	P05388	27	P05388:92-P05388:27
60S ribosomal subunit cytoplasmic	6OLG	3.4	Intra	P18077	29	P18077	47	P18077:29-P18077:47
60S ribosomal subunit cytoplasmic	6OLG	3.4	Intra	P18077	54	P18077	47	P18077:54-P18077:47
60S ribosomal subunit cytoplasmic	6OLG	3.4	Intra	P18124	127	P18124	186	P18124:127-P18124:186
60S ribosomal subunit cytoplasmic	6OLG	3.4	Intra	P18124	77	P18124	186	P18124:77-P18124:186
60S ribosomal subunit cytoplasmic	6OLG	3.4	Intra	P18124	88	P18124	186	P18124:88-P18124:186
60S ribosomal subunit cytoplasmic	6OLG	3.4	Intra	P18621	159	P18621	144	P18621:159-P18621:144
60S ribosomal subunit cytoplasmic	6OLG	3.4	Intra	P18621	167	P18621	144	P18621:167-P18621:144
60S ribosomal subunit cytoplasmic	6OLG	3.4	Intra	P18621	167	P18621	57	P18621:167-P18621:57
60S ribosomal subunit cytoplasmic	6OLG	3.4	Intra	P18621	167	P18621	70	P18621:167-P18621:70
60S ribosomal subunit cytoplasmic	6OLG	3.4	Intra	P18621	49	P18621	57	P18621:49-P18621:57
60S ribosomal subunit cytoplasmic	6OLG	3.4	Intra	P26373	200	P26373	61	P26373:200-P26373:61
60S ribosomal subunit cytoplasmic	6OLG	3.4	Intra	P27635	121	P27635	105	P27635:121-P27635:105
60S ribosomal subunit cytoplasmic	6OLG	3.4	Intra	P27635	145	P27635	105	P27635:145-P27635:105
60S ribosomal subunit cytoplasmic	6OLG	3.4	Intra	P27635	145	P27635	195	P27635:145-P27635:195
60S ribosomal subunit cytoplasmic	6OLG	3.4	Intra	P27635	145	P27635	49	P27635:145-P27635:49
60S ribosomal subunit cytoplasmic	6OLG	3.4	Intra	P27635	145	P27635	71	P27635:145-P27635:71
60S ribosomal subunit cytoplasmic	6OLG	3.4	Intra	P27635	164	P27635	195	P27635:164-P27635:195
60S ribosomal subunit cytoplasmic	6OLG	3.4	Intra	P27635	169	P27635	195	P27635:169-P27635:195
60S ribosomal subunit cytoplasmic	6OLG	3.4	Intra	P27635	188	P27635	195	P27635:188-P27635:195
60S ribosomal subunit cytoplasmic	6OLG	3.4	Intra	P30050	11	P30050	17	P30050:11-P30050:17
60S ribosomal subunit cytoplasmic	6OLG	3.4	Intra	P30050	40	P30050	141	P30050:40-P30050:141
60S ribosomal subunit cytoplasmic	6OLG	3.4	Intra	P30050	40	P30050	162	P30050:40-P30050:162
60S ribosomal subunit cytoplasmic	6OLG	3.4	Intra	P30050	40	P30050	17	P30050:40-P30050:17
60S ribosomal subunit cytoplasmic	6OLG	3.4	Intra	P30050	41	P30050	162	P30050:41-P30050:162
60S ribosomal subunit cytoplasmic	6OLG	3.4	Intra	P30050	41	P30050	17	P30050:41-P30050:17
60S ribosomal subunit cytoplasmic	6OLG	3.4	Intra	P30050	48	P30050	17	P30050:48-P30050:17
60S ribosomal subunit cytoplasmic	6OLG	3.4	Intra	P30050	54	P30050	17	P30050:54-P30050:17
60S ribosomal subunit cytoplasmic	6OLG	3.4	Intra	P30050	61	P30050	141	P30050:61-P30050:141
60S ribosomal subunit cytoplasmic	6OLG	3.4	Intra	P30050	61	P30050	162	P30050:61-P30050:162
60S ribosomal subunit cytoplasmic	6OLG	3.4	Intra	P30050	61	P30050	17	P30050:61-P30050:17
60S ribosomal subunit cytoplasmic	6OLG	3.4	Intra	P30050	83	P30050	141	P30050:83-P30050:141
60S ribosomal subunit cytoplasmic	6OLG	3.4	Intra	P30050	83	P30050	162	P30050:83-P30050:162
60S ribosomal subunit cytoplasmic	6OLG	3.4	Intra	P30050	83	P30050	17	P30050:83-P30050:17
60S ribosomal subunit cytoplasmic	6OLG	3.4	Intra	P30050	86	P30050	141	P30050:86-P30050:141
60S ribosomal subunit cytoplasmic	6OLG	3.4	Intra	P30050	86	P30050	162	P30050:86-P30050:162
60S ribosomal subunit cytoplasmic	6OLG	3.4	Intra	P30050	86	P30050	17	P30050:86-P30050:17
60S ribosomal subunit cytoplasmic	6OLG	3.4	Intra	P30050	96	P30050	162	P30050:96-P30050:162
60S ribosomal subunit cytoplasmic	6OLG	3.4	Intra	P30050	99	P30050	141	P30050:99-P30050:141
60S ribosomal subunit cytoplasmic	6OLG	3.4	Intra	P30050	99	P30050	162	P30050:99-P30050:162
60S ribosomal subunit cytoplasmic	6OLG	3.4	Intra	P30050	99	P30050	17	P30050:99-P30050:17
60S ribosomal subunit cytoplasmic	6OLG	3.4	Intra	P32969	1	P32969	134	P32969:1-P32969:134
60S ribosomal subunit cytoplasmic	6OLG	3.4	Intra	P32969	121	P32969	134	P32969:121-P32969:134
60S ribosomal subunit cytoplasmic	6OLG	3.4	Intra	P32969	121	P32969	74	P32969:121-P32969:74
60S ribosomal subunit cytoplasmic	6OLG	3.4	Intra	P32969	174	P32969	134	P32969:174-P32969:134
60S ribosomal subunit cytoplasmic	6OLG	3.4	Intra	P32969	28	P32969	134	P32969:28-P32969:134
60S ribosomal subunit cytoplasmic	6OLG	3.4	Intra	P32969	28	P32969	74	P32969:28-P32969:74
60S ribosomal subunit cytoplasmic	6OLG	3.4	Intra	P32969	50	P32969	74	P32969:50-P32969:74
60S ribosomal subunit cytoplasmic	6OLG	3.4	Intra	P32969	65	P32969	134	P32969:65-P32969:134
60S ribosomal subunit cytoplasmic	6OLG	3.4	Intra	P32969	65	P32969	74	P32969:65-P32969:74
60S ribosomal subunit cytoplasmic	6OLG	3.4	Intra	P35268	10	P35268	25	P35268:10-P35268:25
60S ribosomal subunit cytoplasmic	6OLG	3.4	Intra	P35268	107	P35268	25	P35268:107-P35268:25
60S ribosomal subunit cytoplasmic	6OLG	3.4	Intra	P35268	52	P35268	25	P35268:52-P35268:25
60S ribosomal subunit cytoplasmic	6OLG	3.4	Intra	P35268	69	P35268	25	P35268:69-P35268:25
60S ribosomal subunit cytoplasmic	6OLG	3.4	Intra	P36578	157	P36578	125	P36578:157-P36578:125
60S ribosomal subunit cytoplasmic	6OLG	3.4	Intra	P36578	182	P36578	208	P36578:182-P36578:208
60S ribosomal subunit cytoplasmic	6OLG	3.4	Intra	P36578	20	P36578	125	P36578:20-P36578:125
60S ribosomal subunit cytoplasmic	6OLG	3.4	Intra	P36578	20	P36578	96	P36578:20-P36578:96
60S ribosomal subunit cytoplasmic	6OLG	3.4	Intra	P36578	239	P36578	208	P36578:239-P36578:208
60S ribosomal subunit cytoplasmic	6OLG	3.4	Intra	P36578	29	P36578	208	P36578:29-P36578:208
60S ribosomal subunit cytoplasmic	6OLG	3.4	Intra	P36578	29	P36578	96	P36578:29-P36578:96
60S ribosomal subunit cytoplasmic	6OLG	3.4	Intra	P36578	294	P36578	125	P36578:294-P36578:125
60S ribosomal subunit cytoplasmic	6OLG	3.4	Intra	P36578	294	P36578	208	P36578:294-P36578:208
60S ribosomal subunit cytoplasmic	6OLG	3.4	Intra	P36578	348	P36578	208	P36578:348-P36578:208
60S ribosomal subunit cytoplasmic	6OLG	3.4	Intra	P36578	353	P36578	125	P36578:353-P36578:125
60S ribosomal subunit cytoplasmic	6OLG	3.4	Intra	P36578	353	P36578	208	P36578:353-P36578:208
60S ribosomal subunit cytoplasmic	6OLG	3.4	Intra	P36578	353	P36578	96	P36578:353-P36578:96
60S ribosomal subunit cytoplasmic	6OLG	3.4	Intra	P36578	364	P36578	208	P36578:364-P36578:208
60S ribosomal subunit cytoplasmic	6OLG	3.4	Intra	P36578	364	P36578	96	P36578:364-P36578:96
60S ribosomal subunit cytoplasmic	6OLG	3.4	Intra	P36578	368	P36578	208	P36578:368-P36578:208
60S ribosomal subunit cytoplasmic	6OLG	3.4	Intra	P36578	374	P36578	96	P36578:374-P36578:96
60S ribosomal subunit cytoplasmic	6OLG	3.4	Intra	P36578	375	P36578	208	P36578:375-P36578:208
60S ribosomal subunit cytoplasmic	6OLG	3.4	Intra	P36578	375	P36578	96	P36578:375-P36578:96
60S ribosomal subunit cytoplasmic	6OLG	3.4	Intra	P36578	380	P36578	208	P36578:380-P36578:208
60S ribosomal subunit cytoplasmic	6OLG	3.4	Intra	P36578	380	P36578	96	P36578:380-P36578:96
60S ribosomal subunit cytoplasmic	6OLG	3.4	Intra	P36578	384	P36578	125	P36578:384-P36578:125
60S ribosomal subunit cytoplasmic	6OLG	3.4	Intra	P36578	384	P36578	208	P36578:384-P36578:208
60S ribosomal subunit cytoplasmic	6OLG	3.4	Intra	P36578	390	P36578	208	P36578:390-P36578:208
60S ribosomal subunit cytoplasmic	6OLG	3.4	Intra	P36578	394	P36578	208	P36578:394-P36578:208
60S ribosomal subunit cytoplasmic	6OLG	3.4	Intra	P36578	399	P36578	208	P36578:399-P36578:208
60S ribosomal subunit cytoplasmic	6OLG	3.4	Intra	P36578	399	P36578	96	P36578:399-P36578:96
60S ribosomal subunit cytoplasmic	6OLG	3.4	Intra	P36578	400	P36578	125	P36578:400-P36578:125
60S ribosomal subunit cytoplasmic	6OLG	3.4	Intra	P36578	405	P36578	208	P36578:405-P36578:208
60S ribosomal subunit cytoplasmic	6OLG	3.4	Intra	P36578	411	P36578	208	P36578:411-P36578:208
60S ribosomal subunit cytoplasmic	6OLG	3.4	Intra	P36578	411	P36578	96	P36578:411-P36578:96
60S ribosomal subunit cytoplasmic	6OLG	3.4	Intra	P36578	412	P36578	208	P36578:412-P36578:208
60S ribosomal subunit cytoplasmic	6OLG	3.4	Intra	P36578	412	P36578	96	P36578:412-P36578:96
60S ribosomal subunit cytoplasmic	6OLG	3.4	Intra	P36578	416	P36578	208	P36578:416-P36578:208
60S ribosomal subunit cytoplasmic	6OLG	3.4	Intra	P36578	416	P36578	96	P36578:416-P36578:96
60S ribosomal subunit cytoplasmic	6OLG	3.4	Intra	P36578	417	P36578	208	P36578:417-P36578:208
60S ribosomal subunit cytoplasmic	6OLG	3.4	Intra	P36578	417	P36578	96	P36578:417-P36578:96
60S ribosomal subunit cytoplasmic	6OLG	3.4	Intra	P36578	423	P36578	208	P36578:423-P36578:208
60S ribosomal subunit cytoplasmic	6OLG	3.4	Intra	P36578	423	P36578	96	P36578:423-P36578:96
60S ribosomal subunit cytoplasmic	6OLG	3.4	Intra	P36578	424	P36578	96	P36578:424-P36578:96
60S ribosomal subunit cytoplasmic	6OLG	3.4	Intra	P39023	177	P39023	114	P39023:177-P39023:114
60S ribosomal subunit cytoplasmic	6OLG	3.4	Intra	P39023	272	P39023	114	P39023:272-P39023:114
60S ribosomal subunit cytoplasmic	6OLG	3.4	Intra	P39023	286	P39023	336	P39023:286-P39023:336
60S ribosomal subunit cytoplasmic	6OLG	3.4	Intra	P39023	294	P39023	114	P39023:294-P39023:114
60S ribosomal subunit cytoplasmic	6OLG	3.4	Intra	P39023	294	P39023	157	P39023:294-P39023:157
60S ribosomal subunit cytoplasmic	6OLG	3.4	Intra	P39023	294	P39023	253	P39023:294-P39023:253
60S ribosomal subunit cytoplasmic	6OLG	3.4	Intra	P39023	294	P39023	336	P39023:294-P39023:336
60S ribosomal subunit cytoplasmic	6OLG	3.4	Intra	P39023	297	P39023	253	P39023:297-P39023:253
60S ribosomal subunit cytoplasmic	6OLG	3.4	Intra	P39023	300	P39023	114	P39023:300-P39023:114
60S ribosomal subunit cytoplasmic	6OLG	3.4	Intra	P39023	300	P39023	253	P39023:300-P39023:253
60S ribosomal subunit cytoplasmic	6OLG	3.4	Intra	P39023	300	P39023	336	P39023:300-P39023:336
60S ribosomal subunit cytoplasmic	6OLG	3.4	Intra	P39023	34	P39023	114	P39023:34-P39023:114
60S ribosomal subunit cytoplasmic	6OLG	3.4	Intra	P39023	34	P39023	157	P39023:34-P39023:157
60S ribosomal subunit cytoplasmic	6OLG	3.4	Intra	P39023	362	P39023	114	P39023:362-P39023:114
60S ribosomal subunit cytoplasmic	6OLG	3.4	Intra	P39023	366	P39023	336	P39023:366-P39023:336
60S ribosomal subunit cytoplasmic	6OLG	3.4	Intra	P39023	39	P39023	114	P39023:39-P39023:114
60S ribosomal subunit cytoplasmic	6OLG	3.4	Intra	P39023	39	P39023	157	P39023:39-P39023:157
60S ribosomal subunit cytoplasmic	6OLG	3.4	Intra	P39023	39	P39023	336	P39023:39-P39023:336
60S ribosomal subunit cytoplasmic	6OLG	3.4	Intra	P39023	66	P39023	114	P39023:66-P39023:114
60S ribosomal subunit cytoplasmic	6OLG	3.4	Intra	P40429	103	P40429	38	P40429:103-P40429:38
60S ribosomal subunit cytoplasmic	6OLG	3.4	Intra	P40429	191	P40429	38	P40429:191-P40429:38
60S ribosomal subunit cytoplasmic	6OLG	3.4	Intra	P40429	32	P40429	38	P40429:32-P40429:38
60S ribosomal subunit cytoplasmic	6OLG	3.4	Intra	P46776	119	P46776	70	P46776:119-P46776:70
60S ribosomal subunit cytoplasmic	6OLG	3.4	Intra	P46776	47	P46776	70	P46776:47-P46776:70
60S ribosomal subunit cytoplasmic	6OLG	3.4	Intra	P46776	59	P46776	70	P46776:59-P46776:70
60S ribosomal subunit cytoplasmic	6OLG	3.4	Intra	P46776	92	P46776	70	P46776:92-P46776:70
60S ribosomal subunit cytoplasmic	6OLG	3.4	Intra	P46776	94	P46776	70	P46776:94-P46776:70
60S ribosomal subunit cytoplasmic	6OLG	3.4	Intra	P46777	164	P46777	144	P46777:164-P46777:144
60S ribosomal subunit cytoplasmic	6OLG	3.4	Intra	P46777	197	P46777	100	P46777:197-P46777:100
60S ribosomal subunit cytoplasmic	6OLG	3.4	Intra	P46777	197	P46777	76	P46777:197-P46777:76
60S ribosomal subunit cytoplasmic	6OLG	3.4	Intra	P46777	220	P46777	100	P46777:220-P46777:100
60S ribosomal subunit cytoplasmic	6OLG	3.4	Intra	P46777	220	P46777	76	P46777:220-P46777:76
60S ribosomal subunit cytoplasmic	6OLG	3.4	Intra	P46777	228	P46777	100	P46777:228-P46777:100
60S ribosomal subunit cytoplasmic	6OLG	3.4	Intra	P46777	242	P46777	100	P46777:242-P46777:100
60S ribosomal subunit cytoplasmic	6OLG	3.4	Intra	P46777	242	P46777	62	P46777:242-P46777:62
60S ribosomal subunit cytoplasmic	6OLG	3.4	Intra	P46777	242	P46777	76	P46777:242-P46777:76
60S ribosomal subunit cytoplasmic	6OLG	3.4	Intra	P46777	41	P46777	100	P46777:41-P46777:100
60S ribosomal subunit cytoplasmic	6OLG	3.4	Intra	P46778	78	P46778	56	P46778:78-P46778:56
60S ribosomal subunit cytoplasmic	6OLG	3.4	Intra	P46779	22	P46779	13	P46779:22-P46779:13
60S ribosomal subunit cytoplasmic	6OLG	3.4	Intra	P46779	58	P46779	13	P46779:58-P46779:13
60S ribosomal subunit cytoplasmic	6OLG	3.4	Intra	P47914	103	P47914	119	P47914:103-P47914:119
60S ribosomal subunit cytoplasmic	6OLG	3.4	Intra	P47914	149	P47914	119	P47914:149-P47914:119
60S ribosomal subunit cytoplasmic	6OLG	3.4	Intra	P49207	105	P49207	83	P49207:105-P49207:83
60S ribosomal subunit cytoplasmic	6OLG	3.4	Intra	P49207	108	P49207	83	P49207:108-P49207:83
60S ribosomal subunit cytoplasmic	6OLG	3.4	Intra	P49207	62	P49207	46	P49207:62-P49207:46
60S ribosomal subunit cytoplasmic	6OLG	3.4	Intra	P49207	62	P49207	49	P49207:62-P49207:49
60S ribosomal subunit cytoplasmic	6OLG	3.4	Intra	P49207	62	P49207	83	P49207:62-P49207:83
60S ribosomal subunit cytoplasmic	6OLG	3.4	Intra	P50914	103	P50914	42	P50914:103-P50914:42
60S ribosomal subunit cytoplasmic	6OLG	3.4	Intra	P50914	103	P50914	54	P50914:103-P50914:54
60S ribosomal subunit cytoplasmic	6OLG	3.4	Intra	P50914	124	P50914	42	P50914:124-P50914:42
60S ribosomal subunit cytoplasmic	6OLG	3.4	Intra	P50914	132	P50914	42	P50914:132-P50914:42
60S ribosomal subunit cytoplasmic	6OLG	3.4	Intra	P50914	137	P50914	42	P50914:137-P50914:42
60S ribosomal subunit cytoplasmic	6OLG	3.4	Intra	P50914	137	P50914	54	P50914:137-P50914:54
60S ribosomal subunit cytoplasmic	6OLG	3.4	Intra	P50914	165	P50914	42	P50914:165-P50914:42
60S ribosomal subunit cytoplasmic	6OLG	3.4	Intra	P50914	171	P50914	42	P50914:171-P50914:42
60S ribosomal subunit cytoplasmic	6OLG	3.4	Intra	P50914	172	P50914	54	P50914:172-P50914:54
60S ribosomal subunit cytoplasmic	6OLG	3.4	Intra	P50914	177	P50914	42	P50914:177-P50914:42
60S ribosomal subunit cytoplasmic	6OLG	3.4	Intra	P50914	177	P50914	54	P50914:177-P50914:54
60S ribosomal subunit cytoplasmic	6OLG	3.4	Intra	P50914	182	P50914	42	P50914:182-P50914:42
60S ribosomal subunit cytoplasmic	6OLG	3.4	Intra	P50914	182	P50914	54	P50914:182-P50914:54
60S ribosomal subunit cytoplasmic	6OLG	3.4	Intra	P50914	187	P50914	42	P50914:187-P50914:42
60S ribosomal subunit cytoplasmic	6OLG	3.4	Intra	P50914	187	P50914	54	P50914:187-P50914:54
60S ribosomal subunit cytoplasmic	6OLG	3.4	Intra	P50914	204	P50914	42	P50914:204-P50914:42
60S ribosomal subunit cytoplasmic	6OLG	3.4	Intra	P50914	204	P50914	54	P50914:204-P50914:54
60S ribosomal subunit cytoplasmic	6OLG	3.4	Intra	P50914	23	P50914	42	P50914:23-P50914:42
60S ribosomal subunit cytoplasmic	6OLG	3.4	Intra	P50914	71	P50914	42	P50914:71-P50914:42
60S ribosomal subunit cytoplasmic	6OLG	3.4	Intra	P61313	153	P61313	110	P61313:153-P61313:110
60S ribosomal subunit cytoplasmic	6OLG	3.4	Intra	P61313	83	P61313	110	P61313:83-P61313:110
60S ribosomal subunit cytoplasmic	6OLG	3.4	Intra	P62424	101	P62424	182	P62424:101-P62424:182
60S ribosomal subunit cytoplasmic	6OLG	3.4	Intra	P62424	101	P62424	199	P62424:101-P62424:199
60S ribosomal subunit cytoplasmic	6OLG	3.4	Intra	P62424	11	P62424	182	P62424:11-P62424:182
60S ribosomal subunit cytoplasmic	6OLG	3.4	Intra	P62424	11	P62424	199	P62424:11-P62424:199
60S ribosomal subunit cytoplasmic	6OLG	3.4	Intra	P62424	121	P62424	174	P62424:121-P62424:174
60S ribosomal subunit cytoplasmic	6OLG	3.4	Intra	P62424	125	P62424	174	P62424:125-P62424:174
60S ribosomal subunit cytoplasmic	6OLG	3.4	Intra	P62424	125	P62424	182	P62424:125-P62424:182
60S ribosomal subunit cytoplasmic	6OLG	3.4	Intra	P62424	125	P62424	199	P62424:125-P62424:199
60S ribosomal subunit cytoplasmic	6OLG	3.4	Intra	P62424	131	P62424	182	P62424:131-P62424:182
60S ribosomal subunit cytoplasmic	6OLG	3.4	Intra	P62424	131	P62424	199	P62424:131-P62424:199
60S ribosomal subunit cytoplasmic	6OLG	3.4	Intra	P62424	150	P62424	174	P62424:150-P62424:174
60S ribosomal subunit cytoplasmic	6OLG	3.4	Intra	P62424	150	P62424	182	P62424:150-P62424:182
60S ribosomal subunit cytoplasmic	6OLG	3.4	Intra	P62424	150	P62424	199	P62424:150-P62424:199
60S ribosomal subunit cytoplasmic	6OLG	3.4	Intra	P62424	20	P62424	182	P62424:20-P62424:182
60S ribosomal subunit cytoplasmic	6OLG	3.4	Intra	P62424	20	P62424	199	P62424:20-P62424:199
60S ribosomal subunit cytoplasmic	6OLG	3.4	Intra	P62424	212	P62424	182	P62424:212-P62424:182
60S ribosomal subunit cytoplasmic	6OLG	3.4	Intra	P62424	217	P62424	182	P62424:217-P62424:182
60S ribosomal subunit cytoplasmic	6OLG	3.4	Intra	P62424	217	P62424	199	P62424:217-P62424:199
60S ribosomal subunit cytoplasmic	6OLG	3.4	Intra	P62424	252	P62424	199	P62424:252-P62424:199
60S ribosomal subunit cytoplasmic	6OLG	3.4	Intra	P62424	259	P62424	174	P62424:259-P62424:174
60S ribosomal subunit cytoplasmic	6OLG	3.4	Intra	P62424	259	P62424	182	P62424:259-P62424:182
60S ribosomal subunit cytoplasmic	6OLG	3.4	Intra	P62424	259	P62424	199	P62424:259-P62424:199
60S ribosomal subunit cytoplasmic	6OLG	3.4	Intra	P62424	34	P62424	174	P62424:34-P62424:174
60S ribosomal subunit cytoplasmic	6OLG	3.4	Intra	P62424	34	P62424	182	P62424:34-P62424:182
60S ribosomal subunit cytoplasmic	6OLG	3.4	Intra	P62424	34	P62424	199	P62424:34-P62424:199
60S ribosomal subunit cytoplasmic	6OLG	3.4	Intra	P62424	75	P62424	182	P62424:75-P62424:182
60S ribosomal subunit cytoplasmic	6OLG	3.4	Intra	P62424	97	P62424	174	P62424:97-P62424:174
60S ribosomal subunit cytoplasmic	6OLG	3.4	Intra	P62424	97	P62424	182	P62424:97-P62424:182
60S ribosomal subunit cytoplasmic	6OLG	3.4	Intra	P62424	97	P62424	199	P62424:97-P62424:199
60S ribosomal subunit cytoplasmic	6OLG	3.4	Intra	P62829	113	P62829	125	P62829:113-P62829:125
60S ribosomal subunit cytoplasmic	6OLG	3.4	Intra	P62829	113	P62829	28	P62829:113-P62829:28
60S ribosomal subunit cytoplasmic	6OLG	3.4	Intra	P62829	13	P62829	28	P62829:13-P62829:28
60S ribosomal subunit cytoplasmic	6OLG	3.4	Intra	P62829	43	P62829	28	P62829:43-P62829:28
60S ribosomal subunit cytoplasmic	6OLG	3.4	Intra	P62829	66	P62829	28	P62829:66-P62829:28
60S ribosomal subunit cytoplasmic	6OLG	3.4	Intra	P62829	67	P62829	28	P62829:67-P62829:28
60S ribosomal subunit cytoplasmic	6OLG	3.4	Intra	P62829	69	P62829	28	P62829:69-P62829:28
60S ribosomal subunit cytoplasmic	6OLG	3.4	Intra	P62829	75	P62829	28	P62829:75-P62829:28
60S ribosomal subunit cytoplasmic	6OLG	3.4	Intra	P62888	23	P62888	52	P62888:23-P62888:52
60S ribosomal subunit cytoplasmic	6OLG	3.4	Intra	P62888	23	P62888	85	P62888:23-P62888:85
60S ribosomal subunit cytoplasmic	6OLG	3.4	Intra	P62888	23	P62888	92	P62888:23-P62888:92
60S ribosomal subunit cytoplasmic	6OLG	3.4	Intra	P62888	26	P62888	52	P62888:26-P62888:52
60S ribosomal subunit cytoplasmic	6OLG	3.4	Intra	P62888	26	P62888	85	P62888:26-P62888:85
60S ribosomal subunit cytoplasmic	6OLG	3.4	Intra	P62888	26	P62888	92	P62888:26-P62888:92
60S ribosomal subunit cytoplasmic	6OLG	3.4	Intra	P62888	42	P62888	85	P62888:42-P62888:85
60S ribosomal subunit cytoplasmic	6OLG	3.4	Intra	P62888	44	P62888	85	P62888:44-P62888:85
60S ribosomal subunit cytoplasmic	6OLG	3.4	Intra	P62888	57	P62888	52	P62888:57-P62888:52
60S ribosomal subunit cytoplasmic	6OLG	3.4	Intra	P62888	57	P62888	85	P62888:57-P62888:85
60S ribosomal subunit cytoplasmic	6OLG	3.4	Intra	P62888	87	P62888	92	P62888:87-P62888:92
60S ribosomal subunit cytoplasmic	6OLG	3.4	Intra	P62888	9	P62888	52	P62888:9-P62888:52
60S ribosomal subunit cytoplasmic	6OLG	3.4	Intra	P62888	9	P62888	85	P62888:9-P62888:85
60S ribosomal subunit cytoplasmic	6OLG	3.4	Intra	P62888	9	P62888	92	P62888:9-P62888:92
60S ribosomal subunit cytoplasmic	6OLG	3.4	Intra	P62906	106	P62906	66	P62906:106-P62906:66
60S ribosomal subunit cytoplasmic	6OLG	3.4	Intra	P62906	130	P62906	66	P62906:130-P62906:66
60S ribosomal subunit cytoplasmic	6OLG	3.4	Intra	P62906	56	P62906	66	P62906:56-P62906:66
60S ribosomal subunit cytoplasmic	6OLG	3.4	Intra	P62906	56	P62906	74	P62906:56-P62906:74
60S ribosomal subunit cytoplasmic	6OLG	3.4	Intra	P62906	91	P62906	66	P62906:91-P62906:66
60S ribosomal subunit cytoplasmic	6OLG	3.4	Intra	P62906	91	P62906	74	P62906:91-P62906:74
60S ribosomal subunit cytoplasmic	6OLG	3.4	Intra	P62910	109	P62910	91	P62910:109-P62910:91
60S ribosomal subunit cytoplasmic	6OLG	3.4	Intra	P62910	109	P62910	96	P62910:109-P62910:96
60S ribosomal subunit cytoplasmic	6OLG	3.4	Intra	P62910	67	P62910	96	P62910:67-P62910:96
60S ribosomal subunit cytoplasmic	6OLG	3.4	Intra	P62910	76	P62910	96	P62910:76-P62910:96
60S ribosomal subunit cytoplasmic	6OLG	3.4	Intra	P62913	38	P62913	21	P62913:38-P62913:21
60S ribosomal subunit cytoplasmic	6OLG	3.4	Intra	P62913	38	P62913	25	P62913:38-P62913:25
60S ribosomal subunit cytoplasmic	6OLG	3.4	Intra	P62913	38	P62913	72	P62913:38-P62913:72
60S ribosomal subunit cytoplasmic	6OLG	3.4	Intra	P62913	52	P62913	72	P62913:52-P62913:72
60S ribosomal subunit cytoplasmic	6OLG	3.4	Intra	P62913	78	P62913	72	P62913:78-P62913:72
60S ribosomal subunit cytoplasmic	6OLG	3.4	Intra	P62913	85	P62913	150	P62913:85-P62913:150
60S ribosomal subunit cytoplasmic	6OLG	3.4	Intra	P62913	85	P62913	72	P62913:85-P62913:72
60S ribosomal subunit cytoplasmic	6OLG	3.4	Intra	P62913	96	P62913	150	P62913:96-P62913:150
60S ribosomal subunit cytoplasmic	6OLG	3.4	Intra	P62913	96	P62913	72	P62913:96-P62913:72
60S ribosomal subunit cytoplasmic	6OLG	3.4	Intra	P62917	144	P62917	90	P62917:144-P62917:90
60S ribosomal subunit cytoplasmic	6OLG	3.4	Intra	P62917	155	P62917	90	P62917:155-P62917:90
60S ribosomal subunit cytoplasmic	6OLG	3.4	Intra	P62987	48	P62987	115	P62987:48-P62987:115
60S ribosomal subunit cytoplasmic	6OLG	3.4	Intra	P83731	124	P83731	6	P83731:124-P83731:6
60S ribosomal subunit cytoplasmic	6OLG	3.4	Intra	P83731	131	P83731	36	P83731:131-P83731:36
60S ribosomal subunit cytoplasmic	6OLG	3.4	Intra	P83731	131	P83731	6	P83731:131-P83731:6
60S ribosomal subunit cytoplasmic	6OLG	3.4	Intra	P83731	141	P83731	36	P83731:141-P83731:36
60S ribosomal subunit cytoplasmic	6OLG	3.4	Intra	P83731	141	P83731	6	P83731:141-P83731:6
60S ribosomal subunit cytoplasmic	6OLG	3.4	Intra	P83731	144	P83731	36	P83731:144-P83731:36
60S ribosomal subunit cytoplasmic	6OLG	3.4	Intra	P83731	144	P83731	6	P83731:144-P83731:6
60S ribosomal subunit cytoplasmic	6OLG	3.4	Intra	P83731	147	P83731	36	P83731:147-P83731:36
60S ribosomal subunit cytoplasmic	6OLG	3.4	Intra	P83731	147	P83731	6	P83731:147-P83731:6
60S ribosomal subunit cytoplasmic	6OLG	3.4	Intra	P83731	27	P83731	36	P83731:27-P83731:36
60S ribosomal subunit cytoplasmic	6OLG	3.4	Intra	P83731	27	P83731	6	P83731:27-P83731:6
60S ribosomal subunit cytoplasmic	6OLG	3.4	Intra	P83731	93	P83731	36	P83731:93-P83731:36
60S ribosomal subunit cytoplasmic	6OLG	3.4	Intra	P83731	93	P83731	6	P83731:93-P83731:6
60S ribosomal subunit cytoplasmic	6OLG	3.4	Intra	P83881	22	P83881	72	P83881:22-P83881:72
60S ribosomal subunit cytoplasmic	6OLG	3.4	Intra	P83881	22	P83881	77	P83881:22-P83881:77
60S ribosomal subunit cytoplasmic	6OLG	3.4	Intra	Q02543	11	Q02543	109	Q02543:11-Q02543:109
60S ribosomal subunit cytoplasmic	6OLG	3.4	Intra	Q02543	11	Q02543	22	Q02543:11-Q02543:22
60S ribosomal subunit cytoplasmic	6OLG	3.4	Intra	Q02543	11	Q02543	64	Q02543:11-Q02543:64
60S ribosomal subunit cytoplasmic	6OLG	3.4	Intra	Q02543	136	Q02543	64	Q02543:136-Q02543:64
60S ribosomal subunit cytoplasmic	6OLG	3.4	Intra	Q02543	143	Q02543	109	Q02543:143-Q02543:109
60S ribosomal subunit cytoplasmic	6OLG	3.4	Intra	Q02543	151	Q02543	109	Q02543:151-Q02543:109
60S ribosomal subunit cytoplasmic	6OLG	3.4	Intra	Q02543	151	Q02543	64	Q02543:151-Q02543:64
60S ribosomal subunit cytoplasmic	6OLG	3.4	Intra	Q02543	41	Q02543	109	Q02543:41-Q02543:109
60S ribosomal subunit cytoplasmic	6OLG	3.4	Intra	Q02543	41	Q02543	22	Q02543:41-Q02543:22
60S ribosomal subunit cytoplasmic	6OLG	3.4	Intra	Q02543	41	Q02543	64	Q02543:41-Q02543:64
60S ribosomal subunit cytoplasmic	6OLG	3.4	Intra	Q02878	1	Q02878	44	Q02878:1-Q02878:44
60S ribosomal subunit cytoplasmic	6OLG	3.4	Intra	Q02878	100	Q02878	44	Q02878:100-Q02878:44
60S ribosomal subunit cytoplasmic	6OLG	3.4	Intra	Q02878	12	Q02878	44	Q02878:12-Q02878:44
60S ribosomal subunit cytoplasmic	6OLG	3.4	Intra	Q02878	207	Q02878	44	Q02878:207-Q02878:44
60S ribosomal subunit cytoplasmic	6OLG	3.4	Intra	Q02878	210	Q02878	44	Q02878:210-Q02878:44
60S ribosomal subunit cytoplasmic	6OLG	3.4	Intra	Q02878	218	Q02878	44	Q02878:218-Q02878:44
60S ribosomal subunit cytoplasmic	6OLG	3.4	Intra	Q02878	251	Q02878	44	Q02878:251-Q02878:44
60S ribosomal subunit cytoplasmic	6OLG	3.4	Intra	Q02878	26	Q02878	44	Q02878:26-Q02878:44
60S ribosomal subunit cytoplasmic	6OLG	3.4	Intra	Q02878	260	Q02878	44	Q02878:260-Q02878:44
60S ribosomal subunit cytoplasmic	6OLG	3.4	Intra	Q02878	5	Q02878	44	Q02878:5-Q02878:44
60S ribosomal subunit cytoplasmic	6OLG	3.4	Intra	Q02878	87	Q02878	44	Q02878:87-Q02878:44
60S ribosomal subunit cytoplasmic	6OLG	3.4	Intra	Q02878	94	Q02878	44	Q02878:94-Q02878:44
60S ribosomal subunit cytoplasmic	6OLG	3.4	Intra	Q07020	119	Q07020	101	Q07020:119-Q07020:101
60S ribosomal subunit cytoplasmic	6OLG	3.4	Intra	Q07020	119	Q07020	134	Q07020:119-Q07020:134
60S ribosomal subunit cytoplasmic	6OLG	3.4	Intra	Q07020	164	Q07020	101	Q07020:164-Q07020:101
60S ribosomal subunit cytoplasmic	6OLG	3.4	Intra	Q07020	78	Q07020	101	Q07020:78-Q07020:101
60S ribosomal subunit cytoplasmic	6OLG	3.4	Intra	Q07020	78	Q07020	134	Q07020:78-Q07020:134
60S ribosomal subunit cytoplasmic	6OLG	3.4	Intra	Q07020	97	Q07020	101	Q07020:97-Q07020:101
60S ribosomal subunit cytoplasmic	6OLG	3.4	Intra	Q9Y3U8	19	Q9Y3U8	48	Q9Y3U8:19-Q9Y3U8:48
60S ribosomal subunit cytoplasmic	6OLG	3.4	Intra	Q9Y3U8	35	Q9Y3U8	48	Q9Y3U8:35-Q9Y3U8:48
60S ribosomal subunit cytoplasmic	6OLG	3.4	Intra	Q9Y3U8	38	Q9Y3U8	48	Q9Y3U8:38-Q9Y3U8:48
60S ribosomal subunit cytoplasmic	6OLG	3.4	Intra	Q9Y3U8	62	Q9Y3U8	48	Q9Y3U8:62-Q9Y3U8:48
6S methyltransferase and RG-containing Sm proteins complex	7EVO	2.5	Inter	P62318	84	P14678	43	P62318:84-P14678:43
6S methyltransferase and RG-containing Sm proteins complex	7EVO	2.5	Intra	P14678	32	P14678	19	P14678:32-P14678:19
6S methyltransferase and RG-containing Sm proteins complex	7EVO	2.5	Intra	P14678	57	P14678	43	P14678:57-P14678:43
6S methyltransferase and RG-containing Sm proteins complex	7EVO	2.5	Intra	P14678	57	P14678	45	P14678:57-P14678:45
6S methyltransferase and RG-containing Sm proteins complex	7EVO	2.5	Intra	P14678	8	P14678	19	P14678:8-P14678:19
6S methyltransferase and RG-containing Sm proteins complex	7EVO	2.5	Intra	P14678	8	P14678	43	P14678:8-P14678:43
6S methyltransferase and RG-containing Sm proteins complex	7EVO	2.5	Intra	P14678	8	P14678	45	P14678:8-P14678:45
6S methyltransferase and RG-containing Sm proteins complex	7EVO	2.5	Intra	P14678	88	P14678	43	P14678:88-P14678:43
6S methyltransferase and RG-containing Sm proteins complex	7EVO	2.5	Intra	P14678	88	P14678	45	P14678:88-P14678:45
6S methyltransferase and RG-containing Sm proteins complex	7EVO	2.5	Intra	P62304	12	P62304	46	P62304:12-P62304:46
6S methyltransferase and RG-containing Sm proteins complex	7EVO	2.5	Intra	P62308	10	P62308	45	P62308:10-P62308:45
6S methyltransferase and RG-containing Sm proteins complex	7EVO	2.5	Intra	P62308	3	P62308	45	P62308:3-P62308:45
6S methyltransferase and RG-containing Sm proteins complex	7EVO	2.5	Intra	P62316	18	P62316	46	P62316:18-P62316:46
6S methyltransferase and RG-containing Sm proteins complex	7EVO	2.5	Intra	P62316	51	P62316	63	P62316:51-P62316:63
6S methyltransferase and RG-containing Sm proteins complex	7EVO	2.5	Intra	P62316	57	P62316	63	P62316:57-P62316:63
6S methyltransferase and RG-containing Sm proteins complex	7EVO	2.5	Intra	P62316	6	P62316	46	P62316:6-P62316:46
6S methyltransferase and RG-containing Sm proteins complex	7EVO	2.5	Intra	P62316	8	P62316	46	P62316:8-P62316:46
6S methyltransferase and RG-containing Sm proteins complex	7EVO	2.5	Intra	P62316	8	P62316	63	P62316:8-P62316:63
6S methyltransferase and RG-containing Sm proteins complex	7EVO	2.5	Intra	P62316	88	P62316	63	P62316:88-P62316:63
6S methyltransferase and RG-containing Sm proteins complex	7EVO	2.5	Intra	P62316	92	P62316	63	P62316:92-P62316:63
9-1-1-APE1 complex	8GNN	2.12	Intra	O60921	136	O60921	44	O60921:136-O60921:44
9-1-1-APE1 complex	8GNN	2.12	Intra	P27695	197	P27695	208	P27695:197-P27695:208
9-1-1-APE1 complex	8GNN	2.12	Intra	P27695	197	P27695	296	P27695:197-P27695:296
9-1-1-APE1 complex	8GNN	2.12	Intra	P27695	228	P27695	208	P27695:228-P27695:208
9-1-1-APE1 complex	8GNN	2.12	Intra	P27695	24	P27695	93	P27695:24-P27695:93
9-1-1-APE1 complex	8GNN	2.12	Intra	P27695	52	P27695	93	P27695:52-P27695:93
9-1-1-APE1 complex	8GNN	2.12	Intra	P27695	58	P27695	93	P27695:58-P27695:93
9-1-1-APE1 complex	8GNN	2.12	Intra	P27695	7	P27695	93	P27695:7-P27695:93
9-1-1-FEN1 complex	8GNN	2.12	Intra	O60921	136	O60921	44	O60921:136-O60921:44
9-1-1-FEN1 complex	8GNN	2.12	Intra	P39748	109	P39748	141	P39748:109-P39748:141
9-1-1-FEN1 complex	8GNN	2.12	Intra	P39748	200	P39748	141	P39748:200-P39748:141
9-1-1-FEN1 complex	8GNN	2.12	Intra	P39748	200	P39748	182	P39748:200-P39748:182
9-1-1-RAD17-RFC complex	7Z6H	3.59	Inter	P35249	255	P40938	32	P35249:255-P40938:32
9-1-1-RAD17-RFC complex	7Z6H	3.59	Intra	O60921	136	O60921	44	O60921:136-O60921:44
9-1-1-RAD17-RFC complex	7Z6H	3.59	Intra	P35249	255	P35249	281	P35249:255-P35249:281
9-1-1-RAD17-RFC complex	7Z6H	3.59	Intra	P40938	202	P40938	11	P40938:202-P40938:11
9-1-1-RAD17-RFC complex	7Z6H	3.59	Intra	P40938	202	P40938	193	P40938:202-P40938:193
9-1-1-RAD17-RFC complex	7Z6H	3.59	Intra	P40938	202	P40938	200	P40938:202-P40938:200
9-1-1-RAD17-RFC complex	7Z6H	3.59	Intra	P40938	79	P40938	54	P40938:79-P40938:54
ABCB11-CHMP5 complex	4TXR	1	Intra	Q9NZZ3	103	Q9NZZ3	20	Q9NZZ3:103-Q9NZZ3:20
ABCB11-CHMP5 complex	4TXR	1	Intra	Q9NZZ3	33	Q9NZZ3	20	Q9NZZ3:33-Q9NZZ3:20
ABCB1-ANXA2-RACK1-SRC complex	2HYV	1.42	Intra	P07355	104	P07355	9	P07355:104-P07355:9
ABCB1-ANXA2-RACK1-SRC complex	2HYV	1.42	Intra	P07355	115	P07355	133	P07355:115-P07355:133
ABCB1-ANXA2-RACK1-SRC complex	2HYV	1.42	Intra	P07355	148	P07355	133	P07355:148-P07355:133
ABCB1-ANXA2-RACK1-SRC complex	2HYV	1.42	Intra	P07355	152	P07355	133	P07355:152-P07355:133
ABCB1-ANXA2-RACK1-SRC complex	2HYV	1.42	Intra	P07355	157	P07355	133	P07355:157-P07355:133
ABCB1-ANXA2-RACK1-SRC complex	2HYV	1.42	Intra	P07355	169	P07355	133	P07355:169-P07355:133
ABCB1-ANXA2-RACK1-SRC complex	2HYV	1.42	Intra	P07355	176	P07355	133	P07355:176-P07355:133
ABCB1-ANXA2-RACK1-SRC complex	2HYV	1.42	Intra	P07355	204	P07355	133	P07355:204-P07355:133
ABCB1-ANXA2-RACK1-SRC complex	2HYV	1.42	Intra	P07355	227	P07355	133	P07355:227-P07355:133
ABCB1-ANXA2-RACK1-SRC complex	2HYV	1.42	Intra	P07355	227	P07355	262	P07355:227-P07355:262
ABCB1-ANXA2-RACK1-SRC complex	2HYV	1.42	Intra	P07355	227	P07355	335	P07355:227-P07355:335
ABCB1-ANXA2-RACK1-SRC complex	2HYV	1.42	Intra	P07355	227	P07355	9	P07355:227-P07355:9
ABCB1-ANXA2-RACK1-SRC complex	2HYV	1.42	Intra	P07355	279	P07355	262	P07355:279-P07355:262
ABCB1-ANXA2-RACK1-SRC complex	2HYV	1.42	Intra	P07355	28	P07355	133	P07355:28-P07355:133
ABCB1-ANXA2-RACK1-SRC complex	2HYV	1.42	Intra	P07355	28	P07355	9	P07355:28-P07355:9
ABCB1-ANXA2-RACK1-SRC complex	2HYV	1.42	Intra	P07355	302	P07355	133	P07355:302-P07355:133
ABCB1-ANXA2-RACK1-SRC complex	2HYV	1.42	Intra	P07355	302	P07355	9	P07355:302-P07355:9
ABCB1-ANXA2-RACK1-SRC complex	2HYV	1.42	Intra	P07355	81	P07355	133	P07355:81-P07355:133
ABCB1-ANXA2-RACK1-SRC complex	2HYV	1.42	Intra	P08183	1252	P08183	1227	P08183:1252-P08183:1227
ABCB1-ANXA2-RACK1-SRC complex	2HYV	1.42	Intra	P08183	384	P08183	431	P08183:384-P08183:431
ABCB1-ANXA2-RACK1-SRC complex	2HYV	1.42	Intra	P63244	106	P63244	207	P63244:106-P63244:207
ABCB1-ANXA2-RACK1-SRC complex	2HYV	1.42	Intra	P63244	264	P63244	138	P63244:264-P63244:138
ABCB1-ANXA2-RACK1-SRC complex	2HYV	1.42	Intra	P63244	264	P63244	168	P63244:264-P63244:168
ABCB1-ANXA2-RACK1-SRC complex	2HYV	1.42	Intra	P63244	264	P63244	182	P63244:264-P63244:182
ABCB1-ANXA2-RACK1-SRC complex	2HYV	1.42	Intra	P63244	264	P63244	249	P63244:264-P63244:249
ABCB1-ANXA2-RACK1-SRC complex	2HYV	1.42	Intra	P63244	271	P63244	240	P63244:271-P63244:240
ABCB1-ANXA2-RACK1-SRC complex	2HYV	1.42	Intra	P63244	271	P63244	249	P63244:271-P63244:249
ABRAXAS2-SHMT1 complex	7RJP	1.25	Intra	P34896	274	P34896	204	P34896:274-P34896:204
ABRAXAS2-SHMT1 complex	7RJP	1.25	Intra	P34896	274	P34896	335	P34896:274-P34896:335
ABRAXAS2-SHMT1 complex	7RJP	1.25	Intra	P34896	38	P34896	68	P34896:38-P34896:68
ABRAXAS2-SHMT1 complex	7RJP	1.25	Intra	P34896	420	P34896	335	P34896:420-P34896:335
ACTB-ANP32A-C1QBP-PSMA1-PTMA-PSMA1 complex	4XOS	1.56	Intra	P25786	115	P25786	85	P25786:115-P25786:85
ACTB-ANP32A-C1QBP-PSMA1-PTMA-PSMA1 complex	4XOS	1.56	Intra	P25786	115	P25786	92	P25786:115-P25786:92
ACTB-ANP32A-C1QBP-PSMA1-PTMA-PSMA1 complex	4XOS	1.56	Intra	P25786	208	P25786	182	P25786:208-P25786:182
ACTB-ANP32A-C1QBP-PSMA1-PTMA-PSMA1 complex	4XOS	1.56	Intra	P25786	243	P25786	182	P25786:243-P25786:182
ACTB-ANP32A-C1QBP-PSMA1-PTMA-PSMA1 complex	4XOS	1.56	Intra	P25786	243	P25786	85	P25786:243-P25786:85
ACTB-ANP32A-C1QBP-PSMA1-PTMA-PSMA1 complex	4XOS	1.56	Intra	P25786	256	P25786	92	P25786:256-P25786:92
ACTB-ANP32A-C1QBP-PSMA1-PTMA-PSMA1 complex	4XOS	1.56	Intra	P25786	41	P25786	182	P25786:41-P25786:182
ACTB-ANP32A-C1QBP-PSMA1-PTMA-PSMA1 complex	4XOS	1.56	Intra	P25786	41	P25786	85	P25786:41-P25786:85
ACTB-ANP32A-C1QBP-PSMA1-PTMA-PSMA1 complex	4XOS	1.56	Intra	P25786	41	P25786	92	P25786:41-P25786:92
ACTB-ANP32A-C1QBP-PSMA1-PTMA-PSMA1 complex	4XOS	1.56	Intra	P25786	61	P25786	85	P25786:61-P25786:85
ACTB-ANP32A-C1QBP-PSMA1-PTMA-PSMA1 complex	4XOS	1.56	Intra	P39687	101	P39687	123	P39687:101-P39687:123
ACTB-ANP32A-C1QBP-PSMA1-PTMA-PSMA1 complex	4XOS	1.56	Intra	P39687	101	P39687	87	P39687:101-P39687:87
ACTB-ANP32A-C1QBP-PSMA1-PTMA-PSMA1 complex	4XOS	1.56	Intra	P39687	110	P39687	123	P39687:110-P39687:123
ACTB-ANP32A-C1QBP-PSMA1-PTMA-PSMA1 complex	4XOS	1.56	Intra	P39687	110	P39687	87	P39687:110-P39687:87
ACTB-ANP32A-C1QBP-PSMA1-PTMA-PSMA1 complex	4XOS	1.56	Intra	P39687	111	P39687	123	P39687:111-P39687:123
ACTB-ANP32A-C1QBP-PSMA1-PTMA-PSMA1 complex	4XOS	1.56	Intra	P39687	111	P39687	87	P39687:111-P39687:87
ACTB-ANP32A-C1QBP-PSMA1-PTMA-PSMA1 complex	4XOS	1.56	Intra	P39687	137	P39687	123	P39687:137-P39687:123
ACTB-ANP32A-C1QBP-PSMA1-PTMA-PSMA1 complex	4XOS	1.56	Intra	P39687	20	P39687	87	P39687:20-P39687:87
ACTB-ANP32A-C1QBP-PSMA1-PTMA-PSMA1 complex	4XOS	1.56	Intra	P39687	68	P39687	87	P39687:68-P39687:87
ACTB-ANP32A-C1QBP-PSMA1-PTMA-PSMA1 complex	4XOS	1.56	Intra	P39687	86	P39687	123	P39687:86-P39687:123
ACTB-ANP32A-C1QBP-PSMA1-PTMA-PSMA1 complex	4XOS	1.56	Intra	P39687	99	P39687	123	P39687:99-P39687:123
ACTB-ANP32A-C1QBP-PSMA1-PTMA-PSMA1 complex	4XOS	1.56	Intra	P60709	113	P60709	217	P60709:113-P60709:217
ACTB-ANP32A-C1QBP-PSMA1-PTMA-PSMA1 complex	4XOS	1.56	Intra	P60709	113	P60709	285	P60709:113-P60709:285
ACTB-ANP32A-C1QBP-PSMA1-PTMA-PSMA1 complex	4XOS	1.56	Intra	P60709	191	P60709	285	P60709:191-P60709:285
ACTB-ANP32A-C1QBP-PSMA1-PTMA-PSMA1 complex	4XOS	1.56	Intra	P60709	315	P60709	285	P60709:315-P60709:285
ACTB-ANP32A-C1QBP-PSMA1-PTMA-PSMA1 complex	4XOS	1.56	Intra	P60709	326	P60709	217	P60709:326-P60709:217
ACTB-ANP32A-C1QBP-PSMA1-PTMA-PSMA1 complex	4XOS	1.56	Intra	P60709	326	P60709	285	P60709:326-P60709:285
ACTB-ANP32A-C1QBP-PSMA1-PTMA-PSMA1 complex	4XOS	1.56	Intra	P60709	328	P60709	217	P60709:328-P60709:217
ACTB-ANP32A-C1QBP-PSMA1-PTMA-PSMA1 complex	4XOS	1.56	Intra	P60709	328	P60709	272	P60709:328-P60709:272
ACTB-ANP32A-C1QBP-PSMA1-PTMA-PSMA1 complex	4XOS	1.56	Intra	P60709	328	P60709	285	P60709:328-P60709:285
ACTB-ANP32A-C1QBP-PSMA1-PTMA-PSMA1 complex	4XOS	1.56	Intra	P60709	50	P60709	285	P60709:50-P60709:285
ACTB-ANP32A-C1QBP-PSMA1-PTMA-PSMA1 complex	4XOS	1.56	Intra	Q07021	100	Q07021	186	Q07021:100-Q07021:186
ACTB-ANP32A-C1QBP-PSMA1-PTMA-PSMA1 complex	4XOS	1.56	Intra	Q07021	123	Q07021	186	Q07021:123-Q07021:186
ACTB-ANP32A-C1QBP-PSMA1-PTMA-PSMA1 complex	4XOS	1.56	Intra	Q07021	128	Q07021	186	Q07021:128-Q07021:186
ACTB-ANP32A-C1QBP-PSMA1-PTMA-PSMA1 complex	4XOS	1.56	Intra	Q07021	179	Q07021	186	Q07021:179-Q07021:186
ACTB-ANP32A-C1QBP-PSMA1-PTMA-PSMA1 complex	4XOS	1.56	Intra	Q07021	280	Q07021	186	Q07021:280-Q07021:186
ACTB-ANP32A-C1QBP-PSMA1-PTMA-PSMA1 complex	4XOS	1.56	Intra	Q07021	91	Q07021	186	Q07021:91-Q07021:186
ACTB-ANP32A-C1QBP-PSMA1-PTMA-PSMA1 complex	4XOS	1.56	Intra	Q07021	98	Q07021	186	Q07021:98-Q07021:186
ADCYAP1-GNAS-GNB1-GNGT1-VIPR1 complex	8E3Y	2.3	Intra	P62873	15	P62873	25	P62873:15-P62873:25
ADCYAP1-GNAS-GNB1-GNGT1-VIPR1 complex	8E3Y	2.3	Intra	P63092	186	P63092	174	P63092:186-P63092:174
ADIPOQ-GLT25D1-PLOD3 complex	6U66	0.99	Intra	O60568	500	O60568	494	O60568:500-O60568:494
Afadin-beta-catenin complex	3FQN	1.65	Intra	P35222	233	P35222	213	P35222:233-P35222:213
Afadin-beta-catenin complex	3FQN	1.65	Intra	P55196	1716	P55196	1684	P55196:1716-P55196:1684
AHCYL1-FIP1L1-PAPOLA complex	7K95	1.9	Intra	O43865	246	O43865	272	O43865:246-O43865:272
AHCYL1-FIP1L1-PAPOLA complex	7K95	1.9	Intra	O43865	267	O43865	272	O43865:267-O43865:272
AHCYL1-FIP1L1-PAPOLA complex	7K95	1.9	Intra	O43865	478	O43865	272	O43865:478-O43865:272
AHCYL1-FIP1L1-PAPOLA complex	7K95	1.9	Intra	P51003	650	P51003	677	P51003:650-P51003:677
AIF-CYPA-DNA complex	4N1M	1.15	Intra	O95831	109	O95831	256	O95831:109-O95831:256
AIF-CYPA-DNA complex	4N1M	1.15	Intra	O95831	109	O95831	317	O95831:109-O95831:317
AIF-CYPA-DNA complex	4N1M	1.15	Intra	O95831	112	O95831	256	O95831:112-O95831:256
AIF-CYPA-DNA complex	4N1M	1.15	Intra	O95831	231	O95831	256	O95831:231-O95831:256
AIF-CYPA-DNA complex	4N1M	1.15	Intra	O95831	244	O95831	256	O95831:244-O95831:256
AIF-CYPA-DNA complex	4N1M	1.15	Intra	O95831	362	O95831	256	O95831:362-O95831:256
AIF-CYPA-DNA complex	4N1M	1.15	Intra	O95831	362	O95831	317	O95831:362-O95831:317
AIF-CYPA-DNA complex	4N1M	1.15	Intra	O95831	388	O95831	317	O95831:388-O95831:317
AIF-CYPA-DNA complex	4N1M	1.15	Intra	O95831	518	O95831	256	O95831:518-O95831:256
AIF-CYPA-DNA complex	4N1M	1.15	Intra	P62937	1	P62937	115	P62937:1-P62937:115
AIF-CYPA-DNA complex	4N1M	1.15	Intra	P62937	125	P62937	115	P62937:125-P62937:115
AIF-CYPA-DNA complex	4N1M	1.15	Intra	P62937	125	P62937	62	P62937:125-P62937:62
AIF-CYPA-DNA complex	4N1M	1.15	Intra	P62937	131	P62937	115	P62937:131-P62937:115
AIF-CYPA-DNA complex	4N1M	1.15	Intra	P62937	131	P62937	161	P62937:131-P62937:161
AIF-CYPA-DNA complex	4N1M	1.15	Intra	P62937	131	P62937	52	P62937:131-P62937:52
AIF-CYPA-DNA complex	4N1M	1.15	Intra	P62937	131	P62937	62	P62937:131-P62937:62
AIF-CYPA-DNA complex	4N1M	1.15	Intra	P62937	133	P62937	115	P62937:133-P62937:115
AIF-CYPA-DNA complex	4N1M	1.15	Intra	P62937	151	P62937	115	P62937:151-P62937:115
AIF-CYPA-DNA complex	4N1M	1.15	Intra	P62937	151	P62937	62	P62937:151-P62937:62
AIF-CYPA-DNA complex	4N1M	1.15	Intra	P62937	28	P62937	115	P62937:28-P62937:115
AIF-CYPA-DNA complex	4N1M	1.15	Intra	P62937	28	P62937	161	P62937:28-P62937:161
AIF-CYPA-DNA complex	4N1M	1.15	Intra	P62937	28	P62937	52	P62937:28-P62937:52
AIF-CYPA-DNA complex	4N1M	1.15	Intra	P62937	28	P62937	62	P62937:28-P62937:62
AIF-CYPA-DNA complex	4N1M	1.15	Intra	P62937	31	P62937	115	P62937:31-P62937:115
AIF-CYPA-DNA complex	4N1M	1.15	Intra	P62937	31	P62937	52	P62937:31-P62937:52
AIF-CYPA-DNA complex	4N1M	1.15	Intra	P62937	31	P62937	62	P62937:31-P62937:62
AIF-CYPA-DNA complex	4N1M	1.15	Intra	P62937	44	P62937	115	P62937:44-P62937:115
AIF-CYPA-DNA complex	4N1M	1.15	Intra	P62937	44	P62937	161	P62937:44-P62937:161
AIF-CYPA-DNA complex	4N1M	1.15	Intra	P62937	44	P62937	52	P62937:44-P62937:52
AIF-CYPA-DNA complex	4N1M	1.15	Intra	P62937	44	P62937	62	P62937:44-P62937:62
AIF-CYPA-DNA complex	4N1M	1.15	Intra	P62937	49	P62937	62	P62937:49-P62937:62
AIF-CYPA-DNA complex	4N1M	1.15	Intra	P62937	76	P62937	115	P62937:76-P62937:115
AIF-CYPA-DNA complex	4N1M	1.15	Intra	P62937	76	P62937	161	P62937:76-P62937:161
AIF-CYPA-DNA complex	4N1M	1.15	Intra	P62937	76	P62937	52	P62937:76-P62937:52
AIF-CYPA-DNA complex	4N1M	1.15	Intra	P62937	76	P62937	62	P62937:76-P62937:62
AIF-CYPA-DNA complex	4N1M	1.15	Intra	P62937	82	P62937	115	P62937:82-P62937:115
AIF-CYPA-DNA complex	4N1M	1.15	Intra	P62937	82	P62937	52	P62937:82-P62937:52
AIF-CYPA-DNA complex	4N1M	1.15	Intra	P62937	82	P62937	62	P62937:82-P62937:62
AKT1-CDC37-CDK4-HSPA1A-HSP90AA1-NR3C1-PPP5C-RAF1-TSC1-TSC2 complex	8GAE	3.3	Intra	P07900	112	P07900	374	P07900:112-P07900:374
AKT1-CDC37-CDK4-HSPA1A-HSP90AA1-NR3C1-PPP5C-RAF1-TSC1-TSC2 complex	8GAE	3.3	Intra	P07900	185	P07900	374	P07900:185-P07900:374
AKT1-CDC37-CDK4-HSPA1A-HSP90AA1-NR3C1-PPP5C-RAF1-TSC1-TSC2 complex	8GAE	3.3	Intra	P07900	185	P07900	420	P07900:185-P07900:420
AKT1-CDC37-CDK4-HSPA1A-HSP90AA1-NR3C1-PPP5C-RAF1-TSC1-TSC2 complex	8GAE	3.3	Intra	P07900	185	P07900	529	P07900:185-P07900:529
AKT1-CDC37-CDK4-HSPA1A-HSP90AA1-NR3C1-PPP5C-RAF1-TSC1-TSC2 complex	8GAE	3.3	Intra	P07900	185	P07900	572	P07900:185-P07900:572
AKT1-CDC37-CDK4-HSPA1A-HSP90AA1-NR3C1-PPP5C-RAF1-TSC1-TSC2 complex	8GAE	3.3	Intra	P07900	204	P07900	374	P07900:204-P07900:374
AKT1-CDC37-CDK4-HSPA1A-HSP90AA1-NR3C1-PPP5C-RAF1-TSC1-TSC2 complex	8GAE	3.3	Intra	P07900	204	P07900	572	P07900:204-P07900:572
AKT1-CDC37-CDK4-HSPA1A-HSP90AA1-NR3C1-PPP5C-RAF1-TSC1-TSC2 complex	8GAE	3.3	Intra	P07900	224	P07900	572	P07900:224-P07900:572
AKT1-CDC37-CDK4-HSPA1A-HSP90AA1-NR3C1-PPP5C-RAF1-TSC1-TSC2 complex	8GAE	3.3	Intra	P07900	283	P07900	374	P07900:283-P07900:374
AKT1-CDC37-CDK4-HSPA1A-HSP90AA1-NR3C1-PPP5C-RAF1-TSC1-TSC2 complex	8GAE	3.3	Intra	P07900	283	P07900	529	P07900:283-P07900:529
AKT1-CDC37-CDK4-HSPA1A-HSP90AA1-NR3C1-PPP5C-RAF1-TSC1-TSC2 complex	8GAE	3.3	Intra	P07900	294	P07900	374	P07900:294-P07900:374
AKT1-CDC37-CDK4-HSPA1A-HSP90AA1-NR3C1-PPP5C-RAF1-TSC1-TSC2 complex	8GAE	3.3	Intra	P07900	358	P07900	374	P07900:358-P07900:374
AKT1-CDC37-CDK4-HSPA1A-HSP90AA1-NR3C1-PPP5C-RAF1-TSC1-TSC2 complex	8GAE	3.3	Intra	P07900	362	P07900	374	P07900:362-P07900:374
AKT1-CDC37-CDK4-HSPA1A-HSP90AA1-NR3C1-PPP5C-RAF1-TSC1-TSC2 complex	8GAE	3.3	Intra	P07900	362	P07900	420	P07900:362-P07900:420
AKT1-CDC37-CDK4-HSPA1A-HSP90AA1-NR3C1-PPP5C-RAF1-TSC1-TSC2 complex	8GAE	3.3	Intra	P07900	362	P07900	529	P07900:362-P07900:529
AKT1-CDC37-CDK4-HSPA1A-HSP90AA1-NR3C1-PPP5C-RAF1-TSC1-TSC2 complex	8GAE	3.3	Intra	P07900	407	P07900	374	P07900:407-P07900:374
AKT1-CDC37-CDK4-HSPA1A-HSP90AA1-NR3C1-PPP5C-RAF1-TSC1-TSC2 complex	8GAE	3.3	Intra	P07900	407	P07900	420	P07900:407-P07900:420
AKT1-CDC37-CDK4-HSPA1A-HSP90AA1-NR3C1-PPP5C-RAF1-TSC1-TSC2 complex	8GAE	3.3	Intra	P07900	407	P07900	529	P07900:407-P07900:529
AKT1-CDC37-CDK4-HSPA1A-HSP90AA1-NR3C1-PPP5C-RAF1-TSC1-TSC2 complex	8GAE	3.3	Intra	P07900	407	P07900	572	P07900:407-P07900:572
AKT1-CDC37-CDK4-HSPA1A-HSP90AA1-NR3C1-PPP5C-RAF1-TSC1-TSC2 complex	8GAE	3.3	Intra	P07900	410	P07900	374	P07900:410-P07900:374
AKT1-CDC37-CDK4-HSPA1A-HSP90AA1-NR3C1-PPP5C-RAF1-TSC1-TSC2 complex	8GAE	3.3	Intra	P07900	410	P07900	420	P07900:410-P07900:420
AKT1-CDC37-CDK4-HSPA1A-HSP90AA1-NR3C1-PPP5C-RAF1-TSC1-TSC2 complex	8GAE	3.3	Intra	P07900	410	P07900	529	P07900:410-P07900:529
AKT1-CDC37-CDK4-HSPA1A-HSP90AA1-NR3C1-PPP5C-RAF1-TSC1-TSC2 complex	8GAE	3.3	Intra	P07900	410	P07900	572	P07900:410-P07900:572
AKT1-CDC37-CDK4-HSPA1A-HSP90AA1-NR3C1-PPP5C-RAF1-TSC1-TSC2 complex	8GAE	3.3	Intra	P07900	414	P07900	374	P07900:414-P07900:374
AKT1-CDC37-CDK4-HSPA1A-HSP90AA1-NR3C1-PPP5C-RAF1-TSC1-TSC2 complex	8GAE	3.3	Intra	P07900	436	P07900	420	P07900:436-P07900:420
AKT1-CDC37-CDK4-HSPA1A-HSP90AA1-NR3C1-PPP5C-RAF1-TSC1-TSC2 complex	8GAE	3.3	Intra	P07900	443	P07900	374	P07900:443-P07900:374
AKT1-CDC37-CDK4-HSPA1A-HSP90AA1-NR3C1-PPP5C-RAF1-TSC1-TSC2 complex	8GAE	3.3	Intra	P07900	443	P07900	420	P07900:443-P07900:420
AKT1-CDC37-CDK4-HSPA1A-HSP90AA1-NR3C1-PPP5C-RAF1-TSC1-TSC2 complex	8GAE	3.3	Intra	P07900	443	P07900	481	P07900:443-P07900:481
AKT1-CDC37-CDK4-HSPA1A-HSP90AA1-NR3C1-PPP5C-RAF1-TSC1-TSC2 complex	8GAE	3.3	Intra	P07900	443	P07900	529	P07900:443-P07900:529
AKT1-CDC37-CDK4-HSPA1A-HSP90AA1-NR3C1-PPP5C-RAF1-TSC1-TSC2 complex	8GAE	3.3	Intra	P07900	443	P07900	572	P07900:443-P07900:572
AKT1-CDC37-CDK4-HSPA1A-HSP90AA1-NR3C1-PPP5C-RAF1-TSC1-TSC2 complex	8GAE	3.3	Intra	P07900	489	P07900	481	P07900:489-P07900:481
AKT1-CDC37-CDK4-HSPA1A-HSP90AA1-NR3C1-PPP5C-RAF1-TSC1-TSC2 complex	8GAE	3.3	Intra	P07900	489	P07900	529	P07900:489-P07900:529
AKT1-CDC37-CDK4-HSPA1A-HSP90AA1-NR3C1-PPP5C-RAF1-TSC1-TSC2 complex	8GAE	3.3	Intra	P07900	489	P07900	572	P07900:489-P07900:572
AKT1-CDC37-CDK4-HSPA1A-HSP90AA1-NR3C1-PPP5C-RAF1-TSC1-TSC2 complex	8GAE	3.3	Intra	P07900	499	P07900	481	P07900:499-P07900:481
AKT1-CDC37-CDK4-HSPA1A-HSP90AA1-NR3C1-PPP5C-RAF1-TSC1-TSC2 complex	8GAE	3.3	Intra	P07900	499	P07900	572	P07900:499-P07900:572
AKT1-CDC37-CDK4-HSPA1A-HSP90AA1-NR3C1-PPP5C-RAF1-TSC1-TSC2 complex	8GAE	3.3	Intra	P07900	539	P07900	481	P07900:539-P07900:481
AKT1-CDC37-CDK4-HSPA1A-HSP90AA1-NR3C1-PPP5C-RAF1-TSC1-TSC2 complex	8GAE	3.3	Intra	P07900	539	P07900	529	P07900:539-P07900:529
AKT1-CDC37-CDK4-HSPA1A-HSP90AA1-NR3C1-PPP5C-RAF1-TSC1-TSC2 complex	8GAE	3.3	Intra	P07900	546	P07900	481	P07900:546-P07900:481
AKT1-CDC37-CDK4-HSPA1A-HSP90AA1-NR3C1-PPP5C-RAF1-TSC1-TSC2 complex	8GAE	3.3	Intra	P07900	546	P07900	529	P07900:546-P07900:529
AKT1-CDC37-CDK4-HSPA1A-HSP90AA1-NR3C1-PPP5C-RAF1-TSC1-TSC2 complex	8GAE	3.3	Intra	P07900	546	P07900	572	P07900:546-P07900:572
AKT1-CDC37-CDK4-HSPA1A-HSP90AA1-NR3C1-PPP5C-RAF1-TSC1-TSC2 complex	8GAE	3.3	Intra	P07900	558	P07900	481	P07900:558-P07900:481
AKT1-CDC37-CDK4-HSPA1A-HSP90AA1-NR3C1-PPP5C-RAF1-TSC1-TSC2 complex	8GAE	3.3	Intra	P07900	558	P07900	529	P07900:558-P07900:529
AKT1-CDC37-CDK4-HSPA1A-HSP90AA1-NR3C1-PPP5C-RAF1-TSC1-TSC2 complex	8GAE	3.3	Intra	P07900	558	P07900	572	P07900:558-P07900:572
AKT1-CDC37-CDK4-HSPA1A-HSP90AA1-NR3C1-PPP5C-RAF1-TSC1-TSC2 complex	8GAE	3.3	Intra	P07900	559	P07900	572	P07900:559-P07900:572
AKT1-CDC37-CDK4-HSPA1A-HSP90AA1-NR3C1-PPP5C-RAF1-TSC1-TSC2 complex	8GAE	3.3	Intra	P07900	560	P07900	572	P07900:560-P07900:572
AKT1-CDC37-CDK4-HSPA1A-HSP90AA1-NR3C1-PPP5C-RAF1-TSC1-TSC2 complex	8GAE	3.3	Intra	P07900	576	P07900	572	P07900:576-P07900:572
AKT1-CDC37-CDK4-HSPA1A-HSP90AA1-NR3C1-PPP5C-RAF1-TSC1-TSC2 complex	8GAE	3.3	Intra	P07900	582	P07900	572	P07900:582-P07900:572
AKT1-CDC37-CDK4-HSPA1A-HSP90AA1-NR3C1-PPP5C-RAF1-TSC1-TSC2 complex	8GAE	3.3	Intra	P07900	585	P07900	572	P07900:585-P07900:572
AKT1-CDC37-CDK4-HSPA1A-HSP90AA1-NR3C1-PPP5C-RAF1-TSC1-TSC2 complex	8GAE	3.3	Intra	P07900	615	P07900	572	P07900:615-P07900:572
AKT1-CDC37-CDK4-HSPA1A-HSP90AA1-NR3C1-PPP5C-RAF1-TSC1-TSC2 complex	8GAE	3.3	Intra	P07900	632	P07900	481	P07900:632-P07900:481
AKT1-CDC37-CDK4-HSPA1A-HSP90AA1-NR3C1-PPP5C-RAF1-TSC1-TSC2 complex	8GAE	3.3	Intra	P07900	632	P07900	572	P07900:632-P07900:572
AKT1-CDC37-CDK4-HSPA1A-HSP90AA1-NR3C1-PPP5C-RAF1-TSC1-TSC2 complex	8GAE	3.3	Intra	P07900	649	P07900	529	P07900:649-P07900:529
AKT1-CDC37-CDK4-HSPA1A-HSP90AA1-NR3C1-PPP5C-RAF1-TSC1-TSC2 complex	8GAE	3.3	Intra	P07900	649	P07900	572	P07900:649-P07900:572
AKT1-CDC37-CDK4-HSPA1A-HSP90AA1-NR3C1-PPP5C-RAF1-TSC1-TSC2 complex	8GAE	3.3	Intra	P07900	657	P07900	572	P07900:657-P07900:572
AKT1-CDC37-CDK4-HSPA1A-HSP90AA1-NR3C1-PPP5C-RAF1-TSC1-TSC2 complex	8GAE	3.3	Intra	P07900	74	P07900	374	P07900:74-P07900:374
AKT1-CDC37-CDK4-HSPA1A-HSP90AA1-NR3C1-PPP5C-RAF1-TSC1-TSC2 complex	8GAE	3.3	Intra	P07900	74	P07900	481	P07900:74-P07900:481
AKT1-CDC37-CDK4-HSPA1A-HSP90AA1-NR3C1-PPP5C-RAF1-TSC1-TSC2 complex	8GAE	3.3	Intra	P07900	74	P07900	529	P07900:74-P07900:529
AKT1-CDC37-CDK4-HSPA1A-HSP90AA1-NR3C1-PPP5C-RAF1-TSC1-TSC2 complex	8GAE	3.3	Intra	P07900	74	P07900	572	P07900:74-P07900:572
AKT1-CDC37-CDK4-HSPA1A-HSP90AA1-NR3C1-PPP5C-RAF1-TSC1-TSC2 complex	8GAE	3.3	Intra	P0DMV8	108	P0DMV8	17	P0DMV8:108-P0DMV8:17
AKT1-CDC37-CDK4-HSPA1A-HSP90AA1-NR3C1-PPP5C-RAF1-TSC1-TSC2 complex	8GAE	3.3	Intra	P0DMV8	108	P0DMV8	306	P0DMV8:108-P0DMV8:306
AKT1-CDC37-CDK4-HSPA1A-HSP90AA1-NR3C1-PPP5C-RAF1-TSC1-TSC2 complex	8GAE	3.3	Intra	P0DMV8	108	P0DMV8	603	P0DMV8:108-P0DMV8:603
AKT1-CDC37-CDK4-HSPA1A-HSP90AA1-NR3C1-PPP5C-RAF1-TSC1-TSC2 complex	8GAE	3.3	Intra	P0DMV8	112	P0DMV8	17	P0DMV8:112-P0DMV8:17
AKT1-CDC37-CDK4-HSPA1A-HSP90AA1-NR3C1-PPP5C-RAF1-TSC1-TSC2 complex	8GAE	3.3	Intra	P0DMV8	112	P0DMV8	267	P0DMV8:112-P0DMV8:267
AKT1-CDC37-CDK4-HSPA1A-HSP90AA1-NR3C1-PPP5C-RAF1-TSC1-TSC2 complex	8GAE	3.3	Intra	P0DMV8	112	P0DMV8	306	P0DMV8:112-P0DMV8:306
AKT1-CDC37-CDK4-HSPA1A-HSP90AA1-NR3C1-PPP5C-RAF1-TSC1-TSC2 complex	8GAE	3.3	Intra	P0DMV8	112	P0DMV8	603	P0DMV8:112-P0DMV8:603
AKT1-CDC37-CDK4-HSPA1A-HSP90AA1-NR3C1-PPP5C-RAF1-TSC1-TSC2 complex	8GAE	3.3	Intra	P0DMV8	159	P0DMV8	17	P0DMV8:159-P0DMV8:17
AKT1-CDC37-CDK4-HSPA1A-HSP90AA1-NR3C1-PPP5C-RAF1-TSC1-TSC2 complex	8GAE	3.3	Intra	P0DMV8	159	P0DMV8	267	P0DMV8:159-P0DMV8:267
AKT1-CDC37-CDK4-HSPA1A-HSP90AA1-NR3C1-PPP5C-RAF1-TSC1-TSC2 complex	8GAE	3.3	Intra	P0DMV8	159	P0DMV8	306	P0DMV8:159-P0DMV8:306
AKT1-CDC37-CDK4-HSPA1A-HSP90AA1-NR3C1-PPP5C-RAF1-TSC1-TSC2 complex	8GAE	3.3	Intra	P0DMV8	159	P0DMV8	603	P0DMV8:159-P0DMV8:603
AKT1-CDC37-CDK4-HSPA1A-HSP90AA1-NR3C1-PPP5C-RAF1-TSC1-TSC2 complex	8GAE	3.3	Intra	P0DMV8	190	P0DMV8	17	P0DMV8:190-P0DMV8:17
AKT1-CDC37-CDK4-HSPA1A-HSP90AA1-NR3C1-PPP5C-RAF1-TSC1-TSC2 complex	8GAE	3.3	Intra	P0DMV8	190	P0DMV8	306	P0DMV8:190-P0DMV8:306
AKT1-CDC37-CDK4-HSPA1A-HSP90AA1-NR3C1-PPP5C-RAF1-TSC1-TSC2 complex	8GAE	3.3	Intra	P0DMV8	246	P0DMV8	17	P0DMV8:246-P0DMV8:17
AKT1-CDC37-CDK4-HSPA1A-HSP90AA1-NR3C1-PPP5C-RAF1-TSC1-TSC2 complex	8GAE	3.3	Intra	P0DMV8	246	P0DMV8	267	P0DMV8:246-P0DMV8:267
AKT1-CDC37-CDK4-HSPA1A-HSP90AA1-NR3C1-PPP5C-RAF1-TSC1-TSC2 complex	8GAE	3.3	Intra	P0DMV8	246	P0DMV8	306	P0DMV8:246-P0DMV8:306
AKT1-CDC37-CDK4-HSPA1A-HSP90AA1-NR3C1-PPP5C-RAF1-TSC1-TSC2 complex	8GAE	3.3	Intra	P0DMV8	246	P0DMV8	603	P0DMV8:246-P0DMV8:603
AKT1-CDC37-CDK4-HSPA1A-HSP90AA1-NR3C1-PPP5C-RAF1-TSC1-TSC2 complex	8GAE	3.3	Intra	P0DMV8	248	P0DMV8	306	P0DMV8:248-P0DMV8:306
AKT1-CDC37-CDK4-HSPA1A-HSP90AA1-NR3C1-PPP5C-RAF1-TSC1-TSC2 complex	8GAE	3.3	Intra	P0DMV8	250	P0DMV8	306	P0DMV8:250-P0DMV8:306
AKT1-CDC37-CDK4-HSPA1A-HSP90AA1-NR3C1-PPP5C-RAF1-TSC1-TSC2 complex	8GAE	3.3	Intra	P0DMV8	251	P0DMV8	17	P0DMV8:251-P0DMV8:17
AKT1-CDC37-CDK4-HSPA1A-HSP90AA1-NR3C1-PPP5C-RAF1-TSC1-TSC2 complex	8GAE	3.3	Intra	P0DMV8	251	P0DMV8	306	P0DMV8:251-P0DMV8:306
AKT1-CDC37-CDK4-HSPA1A-HSP90AA1-NR3C1-PPP5C-RAF1-TSC1-TSC2 complex	8GAE	3.3	Intra	P0DMV8	257	P0DMV8	306	P0DMV8:257-P0DMV8:306
AKT1-CDC37-CDK4-HSPA1A-HSP90AA1-NR3C1-PPP5C-RAF1-TSC1-TSC2 complex	8GAE	3.3	Intra	P0DMV8	319	P0DMV8	17	P0DMV8:319-P0DMV8:17
AKT1-CDC37-CDK4-HSPA1A-HSP90AA1-NR3C1-PPP5C-RAF1-TSC1-TSC2 complex	8GAE	3.3	Intra	P0DMV8	319	P0DMV8	306	P0DMV8:319-P0DMV8:306
AKT1-CDC37-CDK4-HSPA1A-HSP90AA1-NR3C1-PPP5C-RAF1-TSC1-TSC2 complex	8GAE	3.3	Intra	P0DMV8	325	P0DMV8	17	P0DMV8:325-P0DMV8:17
AKT1-CDC37-CDK4-HSPA1A-HSP90AA1-NR3C1-PPP5C-RAF1-TSC1-TSC2 complex	8GAE	3.3	Intra	P0DMV8	325	P0DMV8	306	P0DMV8:325-P0DMV8:306
AKT1-CDC37-CDK4-HSPA1A-HSP90AA1-NR3C1-PPP5C-RAF1-TSC1-TSC2 complex	8GAE	3.3	Intra	P0DMV8	328	P0DMV8	17	P0DMV8:328-P0DMV8:17
AKT1-CDC37-CDK4-HSPA1A-HSP90AA1-NR3C1-PPP5C-RAF1-TSC1-TSC2 complex	8GAE	3.3	Intra	P0DMV8	328	P0DMV8	267	P0DMV8:328-P0DMV8:267
AKT1-CDC37-CDK4-HSPA1A-HSP90AA1-NR3C1-PPP5C-RAF1-TSC1-TSC2 complex	8GAE	3.3	Intra	P0DMV8	328	P0DMV8	306	P0DMV8:328-P0DMV8:306
AKT1-CDC37-CDK4-HSPA1A-HSP90AA1-NR3C1-PPP5C-RAF1-TSC1-TSC2 complex	8GAE	3.3	Intra	P0DMV8	328	P0DMV8	603	P0DMV8:328-P0DMV8:603
AKT1-CDC37-CDK4-HSPA1A-HSP90AA1-NR3C1-PPP5C-RAF1-TSC1-TSC2 complex	8GAE	3.3	Intra	P0DMV8	345	P0DMV8	17	P0DMV8:345-P0DMV8:17
AKT1-CDC37-CDK4-HSPA1A-HSP90AA1-NR3C1-PPP5C-RAF1-TSC1-TSC2 complex	8GAE	3.3	Intra	P0DMV8	345	P0DMV8	306	P0DMV8:345-P0DMV8:306
AKT1-CDC37-CDK4-HSPA1A-HSP90AA1-NR3C1-PPP5C-RAF1-TSC1-TSC2 complex	8GAE	3.3	Intra	P0DMV8	345	P0DMV8	603	P0DMV8:345-P0DMV8:603
AKT1-CDC37-CDK4-HSPA1A-HSP90AA1-NR3C1-PPP5C-RAF1-TSC1-TSC2 complex	8GAE	3.3	Intra	P0DMV8	348	P0DMV8	17	P0DMV8:348-P0DMV8:17
AKT1-CDC37-CDK4-HSPA1A-HSP90AA1-NR3C1-PPP5C-RAF1-TSC1-TSC2 complex	8GAE	3.3	Intra	P0DMV8	348	P0DMV8	267	P0DMV8:348-P0DMV8:267
AKT1-CDC37-CDK4-HSPA1A-HSP90AA1-NR3C1-PPP5C-RAF1-TSC1-TSC2 complex	8GAE	3.3	Intra	P0DMV8	348	P0DMV8	306	P0DMV8:348-P0DMV8:306
AKT1-CDC37-CDK4-HSPA1A-HSP90AA1-NR3C1-PPP5C-RAF1-TSC1-TSC2 complex	8GAE	3.3	Intra	P0DMV8	348	P0DMV8	603	P0DMV8:348-P0DMV8:603
AKT1-CDC37-CDK4-HSPA1A-HSP90AA1-NR3C1-PPP5C-RAF1-TSC1-TSC2 complex	8GAE	3.3	Intra	P0DMV8	361	P0DMV8	17	P0DMV8:361-P0DMV8:17
AKT1-CDC37-CDK4-HSPA1A-HSP90AA1-NR3C1-PPP5C-RAF1-TSC1-TSC2 complex	8GAE	3.3	Intra	P0DMV8	361	P0DMV8	267	P0DMV8:361-P0DMV8:267
AKT1-CDC37-CDK4-HSPA1A-HSP90AA1-NR3C1-PPP5C-RAF1-TSC1-TSC2 complex	8GAE	3.3	Intra	P0DMV8	361	P0DMV8	306	P0DMV8:361-P0DMV8:306
AKT1-CDC37-CDK4-HSPA1A-HSP90AA1-NR3C1-PPP5C-RAF1-TSC1-TSC2 complex	8GAE	3.3	Intra	P0DMV8	423	P0DMV8	17	P0DMV8:423-P0DMV8:17
AKT1-CDC37-CDK4-HSPA1A-HSP90AA1-NR3C1-PPP5C-RAF1-TSC1-TSC2 complex	8GAE	3.3	Intra	P0DMV8	423	P0DMV8	306	P0DMV8:423-P0DMV8:306
AKT1-CDC37-CDK4-HSPA1A-HSP90AA1-NR3C1-PPP5C-RAF1-TSC1-TSC2 complex	8GAE	3.3	Intra	P0DMV8	423	P0DMV8	603	P0DMV8:423-P0DMV8:603
AKT1-CDC37-CDK4-HSPA1A-HSP90AA1-NR3C1-PPP5C-RAF1-TSC1-TSC2 complex	8GAE	3.3	Intra	P0DMV8	451	P0DMV8	17	P0DMV8:451-P0DMV8:17
AKT1-CDC37-CDK4-HSPA1A-HSP90AA1-NR3C1-PPP5C-RAF1-TSC1-TSC2 complex	8GAE	3.3	Intra	P0DMV8	451	P0DMV8	306	P0DMV8:451-P0DMV8:306
AKT1-CDC37-CDK4-HSPA1A-HSP90AA1-NR3C1-PPP5C-RAF1-TSC1-TSC2 complex	8GAE	3.3	Intra	P0DMV8	451	P0DMV8	603	P0DMV8:451-P0DMV8:603
AKT1-CDC37-CDK4-HSPA1A-HSP90AA1-NR3C1-PPP5C-RAF1-TSC1-TSC2 complex	8GAE	3.3	Intra	P0DMV8	497	P0DMV8	306	P0DMV8:497-P0DMV8:306
AKT1-CDC37-CDK4-HSPA1A-HSP90AA1-NR3C1-PPP5C-RAF1-TSC1-TSC2 complex	8GAE	3.3	Intra	P0DMV8	497	P0DMV8	603	P0DMV8:497-P0DMV8:603
AKT1-CDC37-CDK4-HSPA1A-HSP90AA1-NR3C1-PPP5C-RAF1-TSC1-TSC2 complex	8GAE	3.3	Intra	P0DMV8	500	P0DMV8	17	P0DMV8:500-P0DMV8:17
AKT1-CDC37-CDK4-HSPA1A-HSP90AA1-NR3C1-PPP5C-RAF1-TSC1-TSC2 complex	8GAE	3.3	Intra	P0DMV8	500	P0DMV8	306	P0DMV8:500-P0DMV8:306
AKT1-CDC37-CDK4-HSPA1A-HSP90AA1-NR3C1-PPP5C-RAF1-TSC1-TSC2 complex	8GAE	3.3	Intra	P0DMV8	500	P0DMV8	603	P0DMV8:500-P0DMV8:603
AKT1-CDC37-CDK4-HSPA1A-HSP90AA1-NR3C1-PPP5C-RAF1-TSC1-TSC2 complex	8GAE	3.3	Intra	P0DMV8	507	P0DMV8	17	P0DMV8:507-P0DMV8:17
AKT1-CDC37-CDK4-HSPA1A-HSP90AA1-NR3C1-PPP5C-RAF1-TSC1-TSC2 complex	8GAE	3.3	Intra	P0DMV8	507	P0DMV8	306	P0DMV8:507-P0DMV8:306
AKT1-CDC37-CDK4-HSPA1A-HSP90AA1-NR3C1-PPP5C-RAF1-TSC1-TSC2 complex	8GAE	3.3	Intra	P0DMV8	512	P0DMV8	17	P0DMV8:512-P0DMV8:17
AKT1-CDC37-CDK4-HSPA1A-HSP90AA1-NR3C1-PPP5C-RAF1-TSC1-TSC2 complex	8GAE	3.3	Intra	P0DMV8	512	P0DMV8	267	P0DMV8:512-P0DMV8:267
AKT1-CDC37-CDK4-HSPA1A-HSP90AA1-NR3C1-PPP5C-RAF1-TSC1-TSC2 complex	8GAE	3.3	Intra	P0DMV8	512	P0DMV8	306	P0DMV8:512-P0DMV8:306
AKT1-CDC37-CDK4-HSPA1A-HSP90AA1-NR3C1-PPP5C-RAF1-TSC1-TSC2 complex	8GAE	3.3	Intra	P0DMV8	512	P0DMV8	603	P0DMV8:512-P0DMV8:603
AKT1-CDC37-CDK4-HSPA1A-HSP90AA1-NR3C1-PPP5C-RAF1-TSC1-TSC2 complex	8GAE	3.3	Intra	P0DMV8	524	P0DMV8	17	P0DMV8:524-P0DMV8:17
AKT1-CDC37-CDK4-HSPA1A-HSP90AA1-NR3C1-PPP5C-RAF1-TSC1-TSC2 complex	8GAE	3.3	Intra	P0DMV8	524	P0DMV8	306	P0DMV8:524-P0DMV8:306
AKT1-CDC37-CDK4-HSPA1A-HSP90AA1-NR3C1-PPP5C-RAF1-TSC1-TSC2 complex	8GAE	3.3	Intra	P0DMV8	524	P0DMV8	603	P0DMV8:524-P0DMV8:603
AKT1-CDC37-CDK4-HSPA1A-HSP90AA1-NR3C1-PPP5C-RAF1-TSC1-TSC2 complex	8GAE	3.3	Intra	P0DMV8	526	P0DMV8	17	P0DMV8:526-P0DMV8:17
AKT1-CDC37-CDK4-HSPA1A-HSP90AA1-NR3C1-PPP5C-RAF1-TSC1-TSC2 complex	8GAE	3.3	Intra	P0DMV8	526	P0DMV8	306	P0DMV8:526-P0DMV8:306
AKT1-CDC37-CDK4-HSPA1A-HSP90AA1-NR3C1-PPP5C-RAF1-TSC1-TSC2 complex	8GAE	3.3	Intra	P0DMV8	526	P0DMV8	574	P0DMV8:526-P0DMV8:574
AKT1-CDC37-CDK4-HSPA1A-HSP90AA1-NR3C1-PPP5C-RAF1-TSC1-TSC2 complex	8GAE	3.3	Intra	P0DMV8	526	P0DMV8	603	P0DMV8:526-P0DMV8:603
AKT1-CDC37-CDK4-HSPA1A-HSP90AA1-NR3C1-PPP5C-RAF1-TSC1-TSC2 complex	8GAE	3.3	Intra	P0DMV8	539	P0DMV8	17	P0DMV8:539-P0DMV8:17
AKT1-CDC37-CDK4-HSPA1A-HSP90AA1-NR3C1-PPP5C-RAF1-TSC1-TSC2 complex	8GAE	3.3	Intra	P0DMV8	539	P0DMV8	306	P0DMV8:539-P0DMV8:306
AKT1-CDC37-CDK4-HSPA1A-HSP90AA1-NR3C1-PPP5C-RAF1-TSC1-TSC2 complex	8GAE	3.3	Intra	P0DMV8	539	P0DMV8	603	P0DMV8:539-P0DMV8:603
AKT1-CDC37-CDK4-HSPA1A-HSP90AA1-NR3C1-PPP5C-RAF1-TSC1-TSC2 complex	8GAE	3.3	Intra	P0DMV8	550	P0DMV8	17	P0DMV8:550-P0DMV8:17
AKT1-CDC37-CDK4-HSPA1A-HSP90AA1-NR3C1-PPP5C-RAF1-TSC1-TSC2 complex	8GAE	3.3	Intra	P0DMV8	550	P0DMV8	603	P0DMV8:550-P0DMV8:603
AKT1-CDC37-CDK4-HSPA1A-HSP90AA1-NR3C1-PPP5C-RAF1-TSC1-TSC2 complex	8GAE	3.3	Intra	P0DMV8	56	P0DMV8	17	P0DMV8:56-P0DMV8:17
AKT1-CDC37-CDK4-HSPA1A-HSP90AA1-NR3C1-PPP5C-RAF1-TSC1-TSC2 complex	8GAE	3.3	Intra	P0DMV8	56	P0DMV8	267	P0DMV8:56-P0DMV8:267
AKT1-CDC37-CDK4-HSPA1A-HSP90AA1-NR3C1-PPP5C-RAF1-TSC1-TSC2 complex	8GAE	3.3	Intra	P0DMV8	56	P0DMV8	306	P0DMV8:56-P0DMV8:306
AKT1-CDC37-CDK4-HSPA1A-HSP90AA1-NR3C1-PPP5C-RAF1-TSC1-TSC2 complex	8GAE	3.3	Intra	P0DMV8	561	P0DMV8	603	P0DMV8:561-P0DMV8:603
AKT1-CDC37-CDK4-HSPA1A-HSP90AA1-NR3C1-PPP5C-RAF1-TSC1-TSC2 complex	8GAE	3.3	Intra	P0DMV8	569	P0DMV8	603	P0DMV8:569-P0DMV8:603
AKT1-CDC37-CDK4-HSPA1A-HSP90AA1-NR3C1-PPP5C-RAF1-TSC1-TSC2 complex	8GAE	3.3	Intra	P0DMV8	595	P0DMV8	603	P0DMV8:595-P0DMV8:603
AKT1-CDC37-CDK4-HSPA1A-HSP90AA1-NR3C1-PPP5C-RAF1-TSC1-TSC2 complex	8GAE	3.3	Intra	P0DMV8	71	P0DMV8	17	P0DMV8:71-P0DMV8:17
AKT1-CDC37-CDK4-HSPA1A-HSP90AA1-NR3C1-PPP5C-RAF1-TSC1-TSC2 complex	8GAE	3.3	Intra	P0DMV8	77	P0DMV8	17	P0DMV8:77-P0DMV8:17
AKT1-CDC37-CDK4-HSPA1A-HSP90AA1-NR3C1-PPP5C-RAF1-TSC1-TSC2 complex	8GAE	3.3	Intra	P0DMV8	77	P0DMV8	306	P0DMV8:77-P0DMV8:306
AKT1-CDC37-CDK4-HSPA1A-HSP90AA1-NR3C1-PPP5C-RAF1-TSC1-TSC2 complex	8GAE	3.3	Intra	P0DMV8	77	P0DMV8	603	P0DMV8:77-P0DMV8:603
AKT1-CDC37-CDK4-HSPA1A-HSP90AA1-NR3C1-PPP5C-RAF1-TSC1-TSC2 complex	8GAE	3.3	Intra	P0DMV8	88	P0DMV8	17	P0DMV8:88-P0DMV8:17
AKT1-CDC37-CDK4-HSPA1A-HSP90AA1-NR3C1-PPP5C-RAF1-TSC1-TSC2 complex	8GAE	3.3	Intra	P11802	297	P11802	215	P11802:297-P11802:215
AKT1-CDC37-CDK4-HSPA1A-HSP90AA1-NR3C1-PPP5C-RAF1-TSC1-TSC2 complex	8GAE	3.3	Intra	P11802	35	P11802	215	P11802:35-P11802:215
AKT1-CDC37-CDK4-HSPA1A-HSP90AA1-NR3C1-PPP5C-RAF1-TSC1-TSC2 complex	8GAE	3.3	Intra	P11802	88	P11802	78	P11802:88-P11802:78
AKT1-CDC37-CDK4-HSPA1A-HSP90AA1-NR3C1-PPP5C-RAF1-TSC1-TSC2 complex	8GAE	3.3	Intra	P53041	111	P53041	77	P53041:111-P53041:77
AKT1-CDC37-CDK4-HSPA1A-HSP90AA1-NR3C1-PPP5C-RAF1-TSC1-TSC2 complex	8GAE	3.3	Intra	P53041	124	P53041	11	P53041:124-P53041:11
AKT1-CDC37-CDK4-HSPA1A-HSP90AA1-NR3C1-PPP5C-RAF1-TSC1-TSC2 complex	8GAE	3.3	Intra	P53041	124	P53041	139	P53041:124-P53041:139
AKT1-CDC37-CDK4-HSPA1A-HSP90AA1-NR3C1-PPP5C-RAF1-TSC1-TSC2 complex	8GAE	3.3	Intra	P53041	126	P53041	11	P53041:126-P53041:11
AKT1-CDC37-CDK4-HSPA1A-HSP90AA1-NR3C1-PPP5C-RAF1-TSC1-TSC2 complex	8GAE	3.3	Intra	P53041	126	P53041	139	P53041:126-P53041:139
AKT1-CDC37-CDK4-HSPA1A-HSP90AA1-NR3C1-PPP5C-RAF1-TSC1-TSC2 complex	8GAE	3.3	Intra	P53041	158	P53041	404	P53041:158-P53041:404
AKT1-CDC37-CDK4-HSPA1A-HSP90AA1-NR3C1-PPP5C-RAF1-TSC1-TSC2 complex	8GAE	3.3	Intra	P53041	32	P53041	11	P53041:32-P53041:11
AKT1-CDC37-CDK4-HSPA1A-HSP90AA1-NR3C1-PPP5C-RAF1-TSC1-TSC2 complex	8GAE	3.3	Intra	P53041	32	P53041	77	P53041:32-P53041:77
AKT1-CDC37-CDK4-HSPA1A-HSP90AA1-NR3C1-PPP5C-RAF1-TSC1-TSC2 complex	8GAE	3.3	Intra	P53041	320	P53041	139	P53041:320-P53041:139
AKT1-CDC37-CDK4-HSPA1A-HSP90AA1-NR3C1-PPP5C-RAF1-TSC1-TSC2 complex	8GAE	3.3	Intra	P53041	40	P53041	11	P53041:40-P53041:11
AKT1-CDC37-CDK4-HSPA1A-HSP90AA1-NR3C1-PPP5C-RAF1-TSC1-TSC2 complex	8GAE	3.3	Intra	P53041	49	P53041	11	P53041:49-P53041:11
AKT1-CDC37-CDK4-HSPA1A-HSP90AA1-NR3C1-PPP5C-RAF1-TSC1-TSC2 complex	8GAE	3.3	Intra	P53041	49	P53041	77	P53041:49-P53041:77
AKT1-CDC37-CDK4-HSPA1A-HSP90AA1-NR3C1-PPP5C-RAF1-TSC1-TSC2 complex	8GAE	3.3	Intra	P53041	93	P53041	11	P53041:93-P53041:11
AKT1-CDC37-CDK4-HSPA1A-HSP90AA1-NR3C1-PPP5C-RAF1-TSC1-TSC2 complex	8GAE	3.3	Intra	P53041	93	P53041	77	P53041:93-P53041:77
AKT1-CDC37-CDK4-HSPA1A-HSP90AA1-NR3C1-PPP5C-RAF1-TSC1-TSC2 complex	8GAE	3.3	Intra	P53041	97	P53041	11	P53041:97-P53041:11
AKT1-CDC37-CDK4-HSPA1A-HSP90AA1-NR3C1-PPP5C-RAF1-TSC1-TSC2 complex	8GAE	3.3	Intra	Q16543	132	Q16543	64	Q16543:132-Q16543:64
AKT1-CDC37-CDK4-HSPA1A-HSP90AA1-NR3C1-PPP5C-RAF1-TSC1-TSC2 complex	8GAE	3.3	Intra	Q16543	67	Q16543	64	Q16543:67-Q16543:64
AKT1-CDC37-CDK4-HSPA1A-HSP90AA1-NR3C1-PPP5C-RAF1-TSC1-TSC2 complex	8GAE	3.3	Intra	Q16543	69	Q16543	64	Q16543:69-Q16543:64
ALL-1 supercomplex	7EGB	3.3	Inter	Q92922	716	Q8TAQ2	635	Q92922:716-Q8TAQ2:635
ALL-1 supercomplex	7EGB	3.3	Intra	O00422	13	O00422	26	O00422:13-O00422:26
ALL-1 supercomplex	7EGB	3.3	Intra	O00422	14	O00422	26	O00422:14-O00422:26
ALL-1 supercomplex	7EGB	3.3	Intra	O00422	18	O00422	26	O00422:18-O00422:26
ALL-1 supercomplex	7EGB	3.3	Intra	O00422	74	O00422	26	O00422:74-O00422:26
ALL-1 supercomplex	7EGB	3.3	Intra	O94776	32	O94776	44	O94776:32-O94776:44
ALL-1 supercomplex	7EGB	3.3	Intra	P62826	127	P62826	112	P62826:127-P62826:112
ALL-1 supercomplex	7EGB	3.3	Intra	P62826	127	P62826	120	P62826:127-P62826:120
ALL-1 supercomplex	7EGB	3.3	Intra	P62826	127	P62826	85	P62826:127-P62826:85
ALL-1 supercomplex	7EGB	3.3	Intra	P62826	132	P62826	112	P62826:132-P62826:112
ALL-1 supercomplex	7EGB	3.3	Intra	P62826	132	P62826	120	P62826:132-P62826:120
ALL-1 supercomplex	7EGB	3.3	Intra	P62826	134	P62826	112	P62826:134-P62826:112
ALL-1 supercomplex	7EGB	3.3	Intra	P62826	134	P62826	120	P62826:134-P62826:120
ALL-1 supercomplex	7EGB	3.3	Intra	P62826	141	P62826	112	P62826:141-P62826:112
ALL-1 supercomplex	7EGB	3.3	Intra	P62826	141	P62826	120	P62826:141-P62826:120
ALL-1 supercomplex	7EGB	3.3	Intra	P62826	142	P62826	112	P62826:142-P62826:112
ALL-1 supercomplex	7EGB	3.3	Intra	P62826	142	P62826	120	P62826:142-P62826:120
ALL-1 supercomplex	7EGB	3.3	Intra	P62826	142	P62826	85	P62826:142-P62826:85
ALL-1 supercomplex	7EGB	3.3	Intra	P62826	159	P62826	112	P62826:159-P62826:112
ALL-1 supercomplex	7EGB	3.3	Intra	P62826	159	P62826	120	P62826:159-P62826:120
ALL-1 supercomplex	7EGB	3.3	Intra	P62826	37	P62826	112	P62826:37-P62826:112
ALL-1 supercomplex	7EGB	3.3	Intra	P62826	38	P62826	112	P62826:38-P62826:112
ALL-1 supercomplex	7EGB	3.3	Intra	P62826	38	P62826	120	P62826:38-P62826:120
ALL-1 supercomplex	7EGB	3.3	Intra	P62826	60	P62826	112	P62826:60-P62826:112
ALL-1 supercomplex	7EGB	3.3	Intra	P62826	60	P62826	120	P62826:60-P62826:120
ALL-1 supercomplex	7EGB	3.3	Intra	P62826	60	P62826	85	P62826:60-P62826:85
ALL-1 supercomplex	7EGB	3.3	Intra	P62826	71	P62826	112	P62826:71-P62826:112
ALL-1 supercomplex	7EGB	3.3	Intra	P62826	71	P62826	120	P62826:71-P62826:120
ALL-1 supercomplex	7EGB	3.3	Intra	P62826	99	P62826	112	P62826:99-P62826:112
ALL-1 supercomplex	7EGB	3.3	Intra	P62826	99	P62826	120	P62826:99-P62826:120
ALL-1 supercomplex	7EGB	3.3	Intra	P62826	99	P62826	85	P62826:99-P62826:85
ALL-1 supercomplex	7EGB	3.3	Intra	Q09028	120	Q09028	138	Q09028:120-Q09028:138
ALL-1 supercomplex	7EGB	3.3	Intra	Q09028	156	Q09028	138	Q09028:156-Q09028:138
ALL-1 supercomplex	7EGB	3.3	Intra	Q09028	160	Q09028	138	Q09028:160-Q09028:138
ALL-1 supercomplex	7EGB	3.3	Intra	Q09028	215	Q09028	167	Q09028:215-Q09028:167
ALL-1 supercomplex	7EGB	3.3	Intra	Q09028	4	Q09028	138	Q09028:4-Q09028:138
ALL-1 supercomplex	7EGB	3.3	Intra	Q09028	4	Q09028	167	Q09028:4-Q09028:167
ALL-1 supercomplex	7EGB	3.3	Intra	Q15029	244	Q15029	135	Q15029:244-Q15029:135
ALL-1 supercomplex	7EGB	3.3	Intra	Q15029	244	Q15029	256	Q15029:244-Q15029:256
ALL-1 supercomplex	7EGB	3.3	Intra	Q15029	409	Q15029	434	Q15029:409-Q15029:434
ALL-1 supercomplex	7EGB	3.3	Intra	Q15029	646	Q15029	639	Q15029:646-Q15029:639
ALL-1 supercomplex	7EGB	3.3	Intra	Q15029	713	Q15029	674	Q15029:713-Q15029:674
ALL-1 supercomplex	7EGB	3.3	Intra	Q15029	713	Q15029	780	Q15029:713-Q15029:780
ALL-1 supercomplex	7EGB	3.3	Intra	Q15029	763	Q15029	780	Q15029:763-Q15029:780
ALL-1 supercomplex	7EGB	3.3	Intra	Q15029	790	Q15029	780	Q15029:790-Q15029:780
ALL-1 supercomplex	7EGB	3.3	Intra	Q16576	113	Q16576	97	Q16576:113-Q16576:97
ALL-1 supercomplex	7EGB	3.3	Intra	Q16576	119	Q16576	166	Q16576:119-Q16576:166
ALL-1 supercomplex	7EGB	3.3	Intra	Q16576	119	Q16576	97	Q16576:119-Q16576:97
ALL-1 supercomplex	7EGB	3.3	Intra	Q16576	159	Q16576	116	Q16576:159-Q16576:116
ALL-1 supercomplex	7EGB	3.3	Intra	Q16576	214	Q16576	166	Q16576:214-Q16576:166
ALL-1 supercomplex	7EGB	3.3	Intra	Q92769	221	Q92769	274	Q92769:221-Q92769:274
ALL-1 supercomplex	7EGB	3.3	Intra	Q92769	243	Q92769	262	Q92769:243-Q92769:262
ALL-1 supercomplex	7EGB	3.3	Intra	Q92769	243	Q92769	274	Q92769:243-Q92769:274
ALL-1 supercomplex	7EGB	3.3	Intra	Q92769	280	Q92769	285	Q92769:280-Q92769:285
ALL-1 supercomplex	7EGB	3.3	Intra	Q92769	284	Q92769	274	Q92769:284-Q92769:274
ALL-1 supercomplex	7EGB	3.3	Intra	Q92922	183	Q92922	119	Q92922:183-Q92922:119
ALL-1 supercomplex	7EGB	3.3	Intra	Q92922	588	Q92922	511	Q92922:588-Q92922:511
ALL-1 supercomplex	7EGB	3.3	Intra	Q92922	716	Q92922	657	Q92922:716-Q92922:657
Amot-cadherin-11-beta-catenin-p120 complex	7NP2	1.27	Intra	O60716	408	O60716	394	O60716:408-O60716:394
Amot-cadherin-11-beta-catenin-p120 complex	7NP2	1.27	Intra	O60716	408	O60716	450	O60716:408-O60716:450
Amot-cadherin-11-beta-catenin-p120 complex	7NP2	1.27	Intra	O60716	633	O60716	618	O60716:633-O60716:618
Amot-cadherin-11-beta-catenin-p120 complex	7NP2	1.27	Intra	O60716	634	O60716	618	O60716:634-O60716:618
Amot-cadherin-11-beta-catenin-p120 complex	7NP2	1.27	Intra	O60716	710	O60716	692	O60716:710-O60716:692
Amot-cadherin-11-beta-catenin-p120 complex	7NP2	1.27	Intra	O60716	728	O60716	692	O60716:728-O60716:692
Amot-cadherin-11-beta-catenin-p120 complex	7NP2	1.27	Intra	O60716	749	O60716	692	O60716:749-O60716:692
Amot-cadherin-11-beta-catenin-p120 complex	7NP2	1.27	Intra	P35222	233	P35222	213	P35222:233-P35222:213
Amot-cadherin-11-beta-catenin-p120 complex	7NP2	1.27	Intra	Q4VCS5	596	Q4VCS5	617	Q4VCS5:596-Q4VCS5:617
AMOT-MPP5-NF2-PATJ complex	4UU5	1.23	Intra	Q4VCS5	596	Q4VCS5	617	Q4VCS5:596-Q4VCS5:617
AMOT-MPP5-NF2-PATJ complex	4UU5	1.23	Intra	Q8N3R9	611	Q8N3R9	490	Q8N3R9:611-Q8N3R9:490
AMOT-MPP5-NF2-PATJ complex	4UU5	1.23	Intra	Q8N3R9	614	Q8N3R9	490	Q8N3R9:614-Q8N3R9:490
Anaphase-promoting complex	7QE7	2.9	Intra	Q9UJX2	143	Q9UJX2	109	Q9UJX2:143-Q9UJX2:109
Anaphase-promoting complex	7QE7	2.9	Intra	Q9UJX2	160	Q9UJX2	109	Q9UJX2:160-Q9UJX2:109
Anaphase-promoting complex	7QE7	2.9	Intra	Q9UJX3	107	Q9UJX3	131	Q9UJX3:107-Q9UJX3:131
Anaphase-promoting complex	7QE7	2.9	Intra	Q9UJX3	288	Q9UJX3	509	Q9UJX3:288-Q9UJX3:509
Anaphase-promoting complex	7QE7	2.9	Intra	Q9UJX3	448	Q9UJX3	475	Q9UJX3:448-Q9UJX3:475
Anaphase-promoting complex	7QE7	2.9	Intra	Q9UJX3	467	Q9UJX3	509	Q9UJX3:467-Q9UJX3:509
ANP32A-ANP32B-PSMA3-PTMA-SLC25A5 complex	4XOS	1.56	Inter	P39687	101	Q92688	114	P39687:101-Q92688:114
ANP32A-ANP32B-PSMA3-PTMA-SLC25A5 complex	4XOS	1.56	Inter	P39687	101	Q92688	123	P39687:101-Q92688:123
ANP32A-ANP32B-PSMA3-PTMA-SLC25A5 complex	4XOS	1.56	Inter	P39687	110	Q92688	123	P39687:110-Q92688:123
ANP32A-ANP32B-PSMA3-PTMA-SLC25A5 complex	4XOS	1.56	Inter	P39687	111	Q92688	123	P39687:111-Q92688:123
ANP32A-ANP32B-PSMA3-PTMA-SLC25A5 complex	4XOS	1.56	Inter	P39687	99	Q92688	123	P39687:99-Q92688:123
ANP32A-ANP32B-PSMA3-PTMA-SLC25A5 complex	4XOS	1.56	Inter	Q92688	101	P39687	123	Q92688:101-P39687:123
ANP32A-ANP32B-PSMA3-PTMA-SLC25A5 complex	4XOS	1.56	Inter	Q92688	110	P39687	123	Q92688:110-P39687:123
ANP32A-ANP32B-PSMA3-PTMA-SLC25A5 complex	4XOS	1.56	Inter	Q92688	65	P39687	123	Q92688:65-P39687:123
ANP32A-ANP32B-PSMA3-PTMA-SLC25A5 complex	4XOS	1.56	Inter	Q92688	68	P39687	123	Q92688:68-P39687:123
ANP32A-ANP32B-PSMA3-PTMA-SLC25A5 complex	4XOS	1.56	Inter	Q92688	99	P39687	123	Q92688:99-P39687:123
ANP32A-ANP32B-PSMA3-PTMA-SLC25A5 complex	4XOS	1.56	Intra	P05141	105	P05141	160	P05141:105-P05141:160
ANP32A-ANP32B-PSMA3-PTMA-SLC25A5 complex	4XOS	1.56	Intra	P05141	147	P05141	160	P05141:147-P05141:160
ANP32A-ANP32B-PSMA3-PTMA-SLC25A5 complex	4XOS	1.56	Intra	P05141	166	P05141	160	P05141:166-P05141:160
ANP32A-ANP32B-PSMA3-PTMA-SLC25A5 complex	4XOS	1.56	Intra	P05141	23	P05141	160	P05141:23-P05141:160
ANP32A-ANP32B-PSMA3-PTMA-SLC25A5 complex	4XOS	1.56	Intra	P05141	272	P05141	160	P05141:272-P05141:160
ANP32A-ANP32B-PSMA3-PTMA-SLC25A5 complex	4XOS	1.56	Intra	P05141	272	P05141	257	P05141:272-P05141:257
ANP32A-ANP32B-PSMA3-PTMA-SLC25A5 complex	4XOS	1.56	Intra	P05141	33	P05141	160	P05141:33-P05141:160
ANP32A-ANP32B-PSMA3-PTMA-SLC25A5 complex	4XOS	1.56	Intra	P05141	43	P05141	160	P05141:43-P05141:160
ANP32A-ANP32B-PSMA3-PTMA-SLC25A5 complex	4XOS	1.56	Intra	P05141	63	P05141	160	P05141:63-P05141:160
ANP32A-ANP32B-PSMA3-PTMA-SLC25A5 complex	4XOS	1.56	Intra	P05141	92	P05141	160	P05141:92-P05141:160
ANP32A-ANP32B-PSMA3-PTMA-SLC25A5 complex	4XOS	1.56	Intra	P05141	96	P05141	160	P05141:96-P05141:160
ANP32A-ANP32B-PSMA3-PTMA-SLC25A5 complex	4XOS	1.56	Intra	P25788	230	P25788	187	P25788:230-P25788:187
ANP32A-ANP32B-PSMA3-PTMA-SLC25A5 complex	4XOS	1.56	Intra	P39687	101	P39687	123	P39687:101-P39687:123
ANP32A-ANP32B-PSMA3-PTMA-SLC25A5 complex	4XOS	1.56	Intra	P39687	101	P39687	87	P39687:101-P39687:87
ANP32A-ANP32B-PSMA3-PTMA-SLC25A5 complex	4XOS	1.56	Intra	P39687	110	P39687	123	P39687:110-P39687:123
ANP32A-ANP32B-PSMA3-PTMA-SLC25A5 complex	4XOS	1.56	Intra	P39687	110	P39687	87	P39687:110-P39687:87
ANP32A-ANP32B-PSMA3-PTMA-SLC25A5 complex	4XOS	1.56	Intra	P39687	111	P39687	123	P39687:111-P39687:123
ANP32A-ANP32B-PSMA3-PTMA-SLC25A5 complex	4XOS	1.56	Intra	P39687	111	P39687	87	P39687:111-P39687:87
ANP32A-ANP32B-PSMA3-PTMA-SLC25A5 complex	4XOS	1.56	Intra	P39687	137	P39687	123	P39687:137-P39687:123
ANP32A-ANP32B-PSMA3-PTMA-SLC25A5 complex	4XOS	1.56	Intra	P39687	20	P39687	87	P39687:20-P39687:87
ANP32A-ANP32B-PSMA3-PTMA-SLC25A5 complex	4XOS	1.56	Intra	P39687	68	P39687	87	P39687:68-P39687:87
ANP32A-ANP32B-PSMA3-PTMA-SLC25A5 complex	4XOS	1.56	Intra	P39687	86	P39687	123	P39687:86-P39687:123
ANP32A-ANP32B-PSMA3-PTMA-SLC25A5 complex	4XOS	1.56	Intra	P39687	99	P39687	123	P39687:99-P39687:123
ANP32A-ANP32B-PSMA3-PTMA-SLC25A5 complex	4XOS	1.56	Intra	Q92688	101	Q92688	114	Q92688:101-Q92688:114
ANP32A-ANP32B-PSMA3-PTMA-SLC25A5 complex	4XOS	1.56	Intra	Q92688	101	Q92688	123	Q92688:101-Q92688:123
ANP32A-ANP32B-PSMA3-PTMA-SLC25A5 complex	4XOS	1.56	Intra	Q92688	101	Q92688	27	Q92688:101-Q92688:27
ANP32A-ANP32B-PSMA3-PTMA-SLC25A5 complex	4XOS	1.56	Intra	Q92688	110	Q92688	123	Q92688:110-Q92688:123
ANP32A-ANP32B-PSMA3-PTMA-SLC25A5 complex	4XOS	1.56	Intra	Q92688	137	Q92688	27	Q92688:137-Q92688:27
ANP32A-ANP32B-PSMA3-PTMA-SLC25A5 complex	4XOS	1.56	Intra	Q92688	65	Q92688	123	Q92688:65-Q92688:123
ANP32A-ANP32B-PSMA3-PTMA-SLC25A5 complex	4XOS	1.56	Intra	Q92688	68	Q92688	123	Q92688:68-Q92688:123
ANP32A-ANP32B-PSMA3-PTMA-SLC25A5 complex	4XOS	1.56	Intra	Q92688	86	Q92688	114	Q92688:86-Q92688:114
ANP32A-ANP32B-PSMA3-PTMA-SLC25A5 complex	4XOS	1.56	Intra	Q92688	86	Q92688	27	Q92688:86-Q92688:27
ANP32A-ANP32B-PSMA3-PTMA-SLC25A5 complex	4XOS	1.56	Intra	Q92688	99	Q92688	114	Q92688:99-Q92688:114
ANP32A-ANP32B-PSMA3-PTMA-SLC25A5 complex	4XOS	1.56	Intra	Q92688	99	Q92688	123	Q92688:99-Q92688:123
ANP32A-ANP32B-PSMA3-PTMA-SLC25A5 complex	4XOS	1.56	Intra	Q92688	99	Q92688	27	Q92688:99-Q92688:27
ANP32A-APEX1-HMG2-NME1-SET complex	7TC3	1.25	Inter	Q01105	167	P26583	106	Q01105:167-P26583:106
ANP32A-APEX1-HMG2-NME1-SET complex	7TC3	1.25	Inter	Q01105	68	P26583	106	Q01105:68-P26583:106
ANP32A-APEX1-HMG2-NME1-SET complex	7TC3	1.25	Intra	P15531	100	P15531	109	P15531:100-P15531:109
ANP32A-APEX1-HMG2-NME1-SET complex	7TC3	1.25	Intra	P15531	12	P15531	109	P15531:12-P15531:109
ANP32A-APEX1-HMG2-NME1-SET complex	7TC3	1.25	Intra	P15531	26	P15531	109	P15531:26-P15531:109
ANP32A-APEX1-HMG2-NME1-SET complex	7TC3	1.25	Intra	P15531	39	P15531	109	P15531:39-P15531:109
ANP32A-APEX1-HMG2-NME1-SET complex	7TC3	1.25	Intra	P15531	49	P15531	109	P15531:49-P15531:109
ANP32A-APEX1-HMG2-NME1-SET complex	7TC3	1.25	Intra	P15531	56	P15531	109	P15531:56-P15531:109
ANP32A-APEX1-HMG2-NME1-SET complex	7TC3	1.25	Intra	P15531	56	P15531	4	P15531:56-P15531:4
ANP32A-APEX1-HMG2-NME1-SET complex	7TC3	1.25	Intra	P26583	114	P26583	106	P26583:114-P26583:106
ANP32A-APEX1-HMG2-NME1-SET complex	7TC3	1.25	Intra	P26583	127	P26583	106	P26583:127-P26583:106
ANP32A-APEX1-HMG2-NME1-SET complex	7TC3	1.25	Intra	P26583	141	P26583	106	P26583:141-P26583:106
ANP32A-APEX1-HMG2-NME1-SET complex	7TC3	1.25	Intra	P26583	147	P26583	106	P26583:147-P26583:106
ANP32A-APEX1-HMG2-NME1-SET complex	7TC3	1.25	Intra	P26583	152	P26583	106	P26583:152-P26583:106
ANP32A-APEX1-HMG2-NME1-SET complex	7TC3	1.25	Intra	P26583	154	P26583	106	P26583:154-P26583:106
ANP32A-APEX1-HMG2-NME1-SET complex	7TC3	1.25	Intra	P26583	157	P26583	106	P26583:157-P26583:106
ANP32A-APEX1-HMG2-NME1-SET complex	7TC3	1.25	Intra	P26583	167	P26583	106	P26583:167-P26583:106
ANP32A-APEX1-HMG2-NME1-SET complex	7TC3	1.25	Intra	P26583	172	P26583	106	P26583:172-P26583:106
ANP32A-APEX1-HMG2-NME1-SET complex	7TC3	1.25	Intra	P26583	173	P26583	106	P26583:173-P26583:106
ANP32A-APEX1-HMG2-NME1-SET complex	7TC3	1.25	Intra	P26583	28	P26583	106	P26583:28-P26583:106
ANP32A-APEX1-HMG2-NME1-SET complex	7TC3	1.25	Intra	P26583	28	P26583	23	P26583:28-P26583:23
ANP32A-APEX1-HMG2-NME1-SET complex	7TC3	1.25	Intra	P26583	30	P26583	106	P26583:30-P26583:106
ANP32A-APEX1-HMG2-NME1-SET complex	7TC3	1.25	Intra	P26583	30	P26583	23	P26583:30-P26583:23
ANP32A-APEX1-HMG2-NME1-SET complex	7TC3	1.25	Intra	P26583	43	P26583	45	P26583:43-P26583:45
ANP32A-APEX1-HMG2-NME1-SET complex	7TC3	1.25	Intra	P26583	44	P26583	106	P26583:44-P26583:106
ANP32A-APEX1-HMG2-NME1-SET complex	7TC3	1.25	Intra	P26583	55	P26583	106	P26583:55-P26583:106
ANP32A-APEX1-HMG2-NME1-SET complex	7TC3	1.25	Intra	P26583	59	P26583	106	P26583:59-P26583:106
ANP32A-APEX1-HMG2-NME1-SET complex	7TC3	1.25	Intra	P26583	59	P26583	23	P26583:59-P26583:23
ANP32A-APEX1-HMG2-NME1-SET complex	7TC3	1.25	Intra	P26583	65	P26583	106	P26583:65-P26583:106
ANP32A-APEX1-HMG2-NME1-SET complex	7TC3	1.25	Intra	P26583	76	P26583	106	P26583:76-P26583:106
ANP32A-APEX1-HMG2-NME1-SET complex	7TC3	1.25	Intra	P26583	8	P26583	106	P26583:8-P26583:106
ANP32A-APEX1-HMG2-NME1-SET complex	7TC3	1.25	Intra	P26583	82	P26583	106	P26583:82-P26583:106
ANP32A-APEX1-HMG2-NME1-SET complex	7TC3	1.25	Intra	P26583	89	P26583	106	P26583:89-P26583:106
ANP32A-APEX1-HMG2-NME1-SET complex	7TC3	1.25	Intra	P26583	90	P26583	106	P26583:90-P26583:106
ANP32A-APEX1-HMG2-NME1-SET complex	7TC3	1.25	Intra	P27695	197	P27695	208	P27695:197-P27695:208
ANP32A-APEX1-HMG2-NME1-SET complex	7TC3	1.25	Intra	P27695	197	P27695	296	P27695:197-P27695:296
ANP32A-APEX1-HMG2-NME1-SET complex	7TC3	1.25	Intra	P27695	228	P27695	208	P27695:228-P27695:208
ANP32A-APEX1-HMG2-NME1-SET complex	7TC3	1.25	Intra	P27695	24	P27695	93	P27695:24-P27695:93
ANP32A-APEX1-HMG2-NME1-SET complex	7TC3	1.25	Intra	P27695	52	P27695	93	P27695:52-P27695:93
ANP32A-APEX1-HMG2-NME1-SET complex	7TC3	1.25	Intra	P27695	58	P27695	93	P27695:58-P27695:93
ANP32A-APEX1-HMG2-NME1-SET complex	7TC3	1.25	Intra	P27695	7	P27695	93	P27695:7-P27695:93
ANP32A-APEX1-HMG2-NME1-SET complex	7TC3	1.25	Intra	P39687	101	P39687	123	P39687:101-P39687:123
ANP32A-APEX1-HMG2-NME1-SET complex	7TC3	1.25	Intra	P39687	101	P39687	87	P39687:101-P39687:87
ANP32A-APEX1-HMG2-NME1-SET complex	7TC3	1.25	Intra	P39687	110	P39687	123	P39687:110-P39687:123
ANP32A-APEX1-HMG2-NME1-SET complex	7TC3	1.25	Intra	P39687	110	P39687	87	P39687:110-P39687:87
ANP32A-APEX1-HMG2-NME1-SET complex	7TC3	1.25	Intra	P39687	111	P39687	123	P39687:111-P39687:123
ANP32A-APEX1-HMG2-NME1-SET complex	7TC3	1.25	Intra	P39687	111	P39687	87	P39687:111-P39687:87
ANP32A-APEX1-HMG2-NME1-SET complex	7TC3	1.25	Intra	P39687	137	P39687	123	P39687:137-P39687:123
ANP32A-APEX1-HMG2-NME1-SET complex	7TC3	1.25	Intra	P39687	20	P39687	87	P39687:20-P39687:87
ANP32A-APEX1-HMG2-NME1-SET complex	7TC3	1.25	Intra	P39687	68	P39687	87	P39687:68-P39687:87
ANP32A-APEX1-HMG2-NME1-SET complex	7TC3	1.25	Intra	P39687	86	P39687	123	P39687:86-P39687:123
ANP32A-APEX1-HMG2-NME1-SET complex	7TC3	1.25	Intra	P39687	99	P39687	123	P39687:99-P39687:123
AP3 adaptor complex	4AFI	2.8	Intra	O14617	1121	O14617	1103	O14617:1121-O14617:1103
AP3 adaptor complex	4AFI	2.8	Intra	O14617	1122	O14617	1117	O14617:1122-O14617:1117
AP3 adaptor complex	4AFI	2.8	Intra	O14617	176	O14617	137	O14617:176-O14617:137
AP3 adaptor complex	4AFI	2.8	Intra	O14617	176	O14617	208	O14617:176-O14617:208
AP3 adaptor complex	4AFI	2.8	Intra	O14617	48	O14617	39	O14617:48-O14617:39
AP3 adaptor complex	4AFI	2.8	Intra	O14617	584	O14617	574	O14617:584-O14617:574
AP3 adaptor complex	4AFI	2.8	Intra	Q92572	41	Q92572	47	Q92572:41-Q92572:47
AP3-BLOC1 complex	4AFI	2.8	Inter	Q9NUP1	124	Q6QNY0	168	Q9NUP1:124-Q6QNY0:168
AP3-BLOC1 complex	4AFI	2.8	Intra	O14617	1121	O14617	1103	O14617:1121-O14617:1103
AP3-BLOC1 complex	4AFI	2.8	Intra	O14617	1122	O14617	1117	O14617:1122-O14617:1117
AP3-BLOC1 complex	4AFI	2.8	Intra	O14617	176	O14617	137	O14617:176-O14617:137
AP3-BLOC1 complex	4AFI	2.8	Intra	O14617	176	O14617	208	O14617:176-O14617:208
AP3-BLOC1 complex	4AFI	2.8	Intra	O14617	48	O14617	39	O14617:48-O14617:39
AP3-BLOC1 complex	4AFI	2.8	Intra	O14617	584	O14617	574	O14617:584-O14617:574
AP3-BLOC1 complex	4AFI	2.8	Intra	O95295	73	O95295	66	O95295:73-O95295:66
AP3-BLOC1 complex	4AFI	2.8	Intra	O95295	83	O95295	66	O95295:83-O95295:66
AP3-BLOC1 complex	4AFI	2.8	Intra	Q6QNY1	135	Q6QNY1	41	Q6QNY1:135-Q6QNY1:41
AP3-BLOC1 complex	4AFI	2.8	Intra	Q6QNY1	92	Q6QNY1	41	Q6QNY1:92-Q6QNY1:41
AP3-BLOC1 complex	4AFI	2.8	Intra	Q92572	41	Q92572	47	Q92572:41-Q92572:47
AP3D1-AP3S1 complex	4AFI	2.8	Intra	O14617	1121	O14617	1103	O14617:1121-O14617:1103
AP3D1-AP3S1 complex	4AFI	2.8	Intra	O14617	1122	O14617	1117	O14617:1122-O14617:1117
AP3D1-AP3S1 complex	4AFI	2.8	Intra	O14617	176	O14617	137	O14617:176-O14617:137
AP3D1-AP3S1 complex	4AFI	2.8	Intra	O14617	176	O14617	208	O14617:176-O14617:208
AP3D1-AP3S1 complex	4AFI	2.8	Intra	O14617	48	O14617	39	O14617:48-O14617:39
AP3D1-AP3S1 complex	4AFI	2.8	Intra	O14617	584	O14617	574	O14617:584-O14617:574
AP3D1-AP3S1 complex	4AFI	2.8	Intra	Q92572	41	Q92572	47	Q92572:41-Q92572:47
APC C complex 1.5 MDa	7QE7	2.9	Intra	Q9UJX2	143	Q9UJX2	109	Q9UJX2:143-Q9UJX2:109
APC C complex 1.5 MDa	7QE7	2.9	Intra	Q9UJX2	160	Q9UJX2	109	Q9UJX2:160-Q9UJX2:109
APC C complex 1.5 MDa	7QE7	2.9	Intra	Q9UJX3	107	Q9UJX3	131	Q9UJX3:107-Q9UJX3:131
APC C complex 1.5 MDa	7QE7	2.9	Intra	Q9UJX3	288	Q9UJX3	509	Q9UJX3:288-Q9UJX3:509
APC C complex 1.5 MDa	7QE7	2.9	Intra	Q9UJX3	448	Q9UJX3	475	Q9UJX3:448-Q9UJX3:475
APC C complex 1.5 MDa	7QE7	2.9	Intra	Q9UJX3	467	Q9UJX3	509	Q9UJX3:467-Q9UJX3:509
APC C complex	7QE7	2.9	Intra	Q9UJX2	143	Q9UJX2	109	Q9UJX2:143-Q9UJX2:109
APC C complex	7QE7	2.9	Intra	Q9UJX2	160	Q9UJX2	109	Q9UJX2:160-Q9UJX2:109
APC C complex	7QE7	2.9	Intra	Q9UJX3	107	Q9UJX3	131	Q9UJX3:107-Q9UJX3:131
APC C complex	7QE7	2.9	Intra	Q9UJX3	288	Q9UJX3	509	Q9UJX3:288-Q9UJX3:509
APC C complex	7QE7	2.9	Intra	Q9UJX3	448	Q9UJX3	475	Q9UJX3:448-Q9UJX3:475
APC C complex	7QE7	2.9	Intra	Q9UJX3	467	Q9UJX3	509	Q9UJX3:467-Q9UJX3:509
APC C-ANAPC16 complex	7QE7	2.9	Inter	Q96DE5	71	Q9UJX3	295	Q96DE5:71-Q9UJX3:295
APC C-ANAPC16 complex	7QE7	2.9	Inter	Q96DE5	71	Q9UJX3	329	Q96DE5:71-Q9UJX3:329
APC C-ANAPC16 complex	7QE7	2.9	Intra	Q9UJX2	143	Q9UJX2	109	Q9UJX2:143-Q9UJX2:109
APC C-ANAPC16 complex	7QE7	2.9	Intra	Q9UJX2	160	Q9UJX2	109	Q9UJX2:160-Q9UJX2:109
APC C-ANAPC16 complex	7QE7	2.9	Intra	Q9UJX3	107	Q9UJX3	131	Q9UJX3:107-Q9UJX3:131
APC C-ANAPC16 complex	7QE7	2.9	Intra	Q9UJX3	288	Q9UJX3	509	Q9UJX3:288-Q9UJX3:509
APC C-ANAPC16 complex	7QE7	2.9	Intra	Q9UJX3	448	Q9UJX3	475	Q9UJX3:448-Q9UJX3:475
APC C-ANAPC16 complex	7QE7	2.9	Intra	Q9UJX3	467	Q9UJX3	509	Q9UJX3:467-Q9UJX3:509
APC-IQGAP1-Cdc42 complex	5IZA	1.5	Intra	P46940	1168	P46940	1270	P46940:1168-P46940:1270
APC-IQGAP1-Cdc42 complex	5IZA	1.5	Intra	P46940	1230	P46940	1270	P46940:1230-P46940:1270
APC-IQGAP1-Cdc42 complex	5IZA	1.5	Intra	P46940	88	P46940	45	P46940:88-P46940:45
APC-IQGAP1-Cdc42 complex	5IZA	1.5	Intra	P46940	935	P46940	1534	P46940:935-P46940:1534
APC-IQGAP1-Cdc42 complex	5IZA	1.5	Intra	P60953	128	P60953	105	P60953:128-P60953:105
APC-IQGAP1-Cdc42 complex	5IZA	1.5	Intra	P60953	128	P60953	157	P60953:128-P60953:157
APC-IQGAP1-Cdc42 complex	5IZA	1.5	Intra	P60953	128	P60953	81	P60953:128-P60953:81
APC-IQGAP1-Cdc42 complex	5IZA	1.5	Intra	P60953	131	P60953	81	P60953:131-P60953:81
APC-IQGAP1-Cdc42 complex	5IZA	1.5	Intra	P60953	133	P60953	157	P60953:133-P60953:157
APC-IQGAP1-Cdc42 complex	5IZA	1.5	Intra	P60953	135	P60953	105	P60953:135-P60953:105
APC-IQGAP1-Cdc42 complex	5IZA	1.5	Intra	P60953	135	P60953	157	P60953:135-P60953:157
APC-IQGAP1-Cdc42 complex	5IZA	1.5	Intra	P60953	144	P60953	157	P60953:144-P60953:157
APC-IQGAP1-Cdc42 complex	5IZA	1.5	Intra	P60953	166	P60953	157	P60953:166-P60953:157
APC-IQGAP1-Rac1 complex	1MH1	1.38	Intra	P46940	1168	P46940	1270	P46940:1168-P46940:1270
APC-IQGAP1-Rac1 complex	1MH1	1.38	Intra	P46940	1230	P46940	1270	P46940:1230-P46940:1270
APC-IQGAP1-Rac1 complex	1MH1	1.38	Intra	P46940	88	P46940	45	P46940:88-P46940:45
APC-IQGAP1-Rac1 complex	1MH1	1.38	Intra	P46940	935	P46940	1534	P46940:935-P46940:1534
APC-IQGAP1-Rac1 complex	1MH1	1.38	Intra	P63000	123	P63000	105	P63000:123-P63000:105
APC-IQGAP1-Rac1 complex	1MH1	1.38	Intra	P63000	133	P63000	105	P63000:133-P63000:105
APC-IQGAP1-Rac1 complex	1MH1	1.38	Intra	P63000	147	P63000	157	P63000:147-P63000:157
APC-IQGAP1-Rac1 complex	1MH1	1.38	Intra	P63000	166	P63000	157	P63000:166-P63000:157
ARF-Mule complex	7OBG	1.8	Intra	P06748	27	P06748	21	P06748:27-P06748:21
ARF-Mule complex	7OBG	1.8	Intra	P06748	32	P06748	275	P06748:32-P06748:275
ARF-Mule complex	7OBG	1.8	Intra	Q7Z6Z7	1601	Q7Z6Z7	2666	Q7Z6Z7:1601-Q7Z6Z7:2666
ARF-Mule complex	7OBG	1.8	Intra	Q7Z6Z7	1931	Q7Z6Z7	1891	Q7Z6Z7:1931-Q7Z6Z7:1891
ARF-Mule complex	7OBG	1.8	Intra	Q7Z6Z7	1931	Q7Z6Z7	1892	Q7Z6Z7:1931-Q7Z6Z7:1892
ARF-Mule complex	7OBG	1.8	Intra	Q7Z6Z7	3251	Q7Z6Z7	3259	Q7Z6Z7:3251-Q7Z6Z7:3259
ARF-Mule complex	7OBG	1.8	Intra	Q7Z6Z7	3253	Q7Z6Z7	3259	Q7Z6Z7:3253-Q7Z6Z7:3259
ARF-Mule complex	7OBG	1.8	Intra	Q7Z6Z7	3679	Q7Z6Z7	3658	Q7Z6Z7:3679-Q7Z6Z7:3658
ARF-Mule complex	7OBG	1.8	Intra	Q7Z6Z7	3721	Q7Z6Z7	349	Q7Z6Z7:3721-Q7Z6Z7:349
ArgRS-GlnRS-AIMP1 complex	4R3Z	4.03	Intra	P47897	366	P47897	358	P47897:366-P47897:358
ArgRS-GlnRS-AIMP1 complex	4R3Z	4.03	Intra	P47897	412	P47897	358	P47897:412-P47897:358
ArgRS-GlnRS-AIMP1 complex	4R3Z	4.03	Intra	P47897	586	P47897	556	P47897:586-P47897:556
ArgRS-GlnRS-AIMP1 complex	4R3Z	4.03	Intra	P47897	620	P47897	657	P47897:620-P47897:657
ArgRS-GlnRS-AIMP1 complex	4R3Z	4.03	Intra	P47897	769	P47897	556	P47897:769-P47897:556
ArgRS-GlnRS-AIMP1 complex	4R3Z	4.03	Intra	P47897	80	P47897	111	P47897:80-P47897:111
ArgRS-GlnRS-AIMP1 complex	4R3Z	4.03	Intra	P54136	20	P54136	34	P54136:20-P54136:34
ArgRS-GlnRS-AIMP1 complex	4R3Z	4.03	Intra	P54136	205	P54136	312	P54136:205-P54136:312
ArgRS-GlnRS-AIMP1 complex	4R3Z	4.03	Intra	P54136	205	P54136	369	P54136:205-P54136:369
ArgRS-GlnRS-AIMP1 complex	4R3Z	4.03	Intra	P54136	274	P54136	293	P54136:274-P54136:293
ArgRS-GlnRS-AIMP1 complex	4R3Z	4.03	Intra	P54136	278	P54136	293	P54136:278-P54136:293
ArgRS-GlnRS-AIMP1 complex	4R3Z	4.03	Intra	P54136	287	P54136	293	P54136:287-P54136:293
ArgRS-GlnRS-AIMP1 complex	4R3Z	4.03	Intra	P54136	321	P54136	293	P54136:321-P54136:293
ArgRS-GlnRS-AIMP1 complex	4R3Z	4.03	Intra	P54136	393	P54136	369	P54136:393-P54136:369
ArgRS-GlnRS-AIMP1 complex	4R3Z	4.03	Intra	P54136	471	P54136	369	P54136:471-P54136:369
ArgRS-GlnRS-AIMP1 complex	4R3Z	4.03	Intra	P54136	471	P54136	502	P54136:471-P54136:502
ArgRS-GlnRS-AIMP1 complex	4R3Z	4.03	Intra	P54136	522	P54136	502	P54136:522-P54136:502
ArgRS-GlnRS-AIMP1 complex	4R3Z	4.03	Intra	Q12904	137	Q12904	161	Q12904:137-Q12904:161
ArgRS-GlnRS-AIMP1 complex	4R3Z	4.03	Intra	Q12904	148	Q12904	161	Q12904:148-Q12904:161
ArgRS-GlnRS-AIMP1 complex	4R3Z	4.03	Intra	Q12904	167	Q12904	161	Q12904:167-Q12904:161
ARHGEF2-MAPK1-MAPK3-PXN complex	8AOJ	1.12	Inter	P27361	155	P28482	166	P27361:155-P28482:166
ARHGEF2-MAPK1-MAPK3-PXN complex	8AOJ	1.12	Inter	P28482	138	P27361	183	P28482:138-P27361:183
ARHGEF2-MAPK1-MAPK3-PXN complex	8AOJ	1.12	Inter	P28482	270	P27361	183	P28482:270-P27361:183
ARHGEF2-MAPK1-MAPK3-PXN complex	8AOJ	1.12	Inter	P28482	340	P27361	82	P28482:340-P27361:82
ARHGEF2-MAPK1-MAPK3-PXN complex	8AOJ	1.12	Inter	P28482	73	P27361	82	P28482:73-P27361:82
ARHGEF2-MAPK1-MAPK3-PXN complex	8AOJ	1.12	Intra	P27361	155	P27361	183	P27361:155-P27361:183
ARHGEF2-MAPK1-MAPK3-PXN complex	8AOJ	1.12	Intra	P28482	138	P28482	166	P28482:138-P28482:166
ARHGEF2-MAPK1-MAPK3-PXN complex	8AOJ	1.12	Intra	P28482	270	P28482	166	P28482:270-P28482:166
ARHGEF2-MAPK1-MAPK3-PXN complex	8AOJ	1.12	Intra	P28482	270	P28482	65	P28482:270-P28482:65
ARHGEF2-MAPK1-MAPK3-PXN complex	8AOJ	1.12	Intra	P28482	340	P28482	65	P28482:340-P28482:65
ARHGEF2-MAPK1-MAPK3-PXN complex	8AOJ	1.12	Intra	P28482	73	P28482	65	P28482:73-P28482:65
ARHGEF2-MAPK1-MAPK3-PXN complex	8AOJ	1.12	Intra	Q92974	353	Q92974	383	Q92974:353-Q92974:383
ARHGEF2-MAPK1-MAPK3-PXN complex	8AOJ	1.12	Intra	Q92974	376	Q92974	383	Q92974:376-Q92974:383
Arp2 3 protein complex	6UHC	3.9	Intra	O15144	117	O15144	120	O15144:117-O15144:120
Arp2 3 protein complex	6UHC	3.9	Intra	O15144	136	O15144	120	O15144:136-O15144:120
Arp2 3 protein complex	6UHC	3.9	Intra	O15144	65	O15144	120	O15144:65-O15144:120
Arp2 3 protein complex	6UHC	3.9	Intra	O15144	77	O15144	120	O15144:77-O15144:120
Arp2 3 protein complex	6UHC	3.9	Intra	O15511	13	O15511	45	O15511:13-O15511:45
Arp2 3 protein complex	6UHC	3.9	Intra	O15511	60	O15511	45	O15511:60-O15511:45
Arp2 3 protein complex	6UHC	3.9	Intra	O15511	67	O15511	45	O15511:67-O15511:45
Arp2 3 protein complex	6UHC	3.9	Intra	O15511	93	O15511	45	O15511:93-O15511:45
Arp2 3 protein complex	6UHC	3.9	Intra	P59998	44	P59998	21	P59998:44-P59998:21
Arp2 3 protein complex	6UHC	3.9	Intra	P59998	44	P59998	87	P59998:44-P59998:87
Arp2 3 protein complex	6UHC	3.9	Intra	P61158	265	P61158	189	P61158:265-P61158:189
Arp2 3 protein complex	6UHC	3.9	Intra	P61158	265	P61158	235	P61158:265-P61158:235
Arp2 3 protein complex	6UHC	3.9	Intra	P61158	348	P61158	408	P61158:348-P61158:408
Arp2 3 protein complex	6UHC	3.9	Intra	P61158	361	P61158	408	P61158:361-P61158:408
Arp2 3 protein complex	6UHC	3.9	Intra	P61158	42	P61158	34	P61158:42-P61158:34
Arp2 3 protein complex	6UHC	3.9	Intra	P61158	53	P61158	34	P61158:53-P61158:34
Arp2 3 protein complex	6UHC	3.9	Intra	P61158	69	P61158	34	P61158:69-P61158:34
Arp2 3 protein complex	6UHC	3.9	Intra	P61160	253	P61160	221	P61160:253-P61160:221
Arp2 3 protein complex	6UHC	3.9	Intra	P61160	46	P61160	11	P61160:46-P61160:11
Arp2 3 protein complex	6UHC	3.9	Intra	P61160	46	P61160	20	P61160:46-P61160:20
ASCOM complex	7W6L	2.26	Inter	P68366	370	P07437	239	P68366:370-P07437:239
ASCOM complex	7W6L	2.26	Intra	P07437	252	P07437	12	P07437:252-P07437:12
ASCOM complex	7W6L	2.26	Intra	P07437	252	P07437	239	P07437:252-P07437:239
ASCOM complex	7W6L	2.26	Intra	P07437	252	P07437	303	P07437:252-P07437:303
ASCOM complex	7W6L	2.26	Intra	P07437	252	P07437	354	P07437:252-P07437:354
ASCOM complex	7W6L	2.26	Intra	P07437	324	P07437	12	P07437:324-P07437:12
ASCOM complex	7W6L	2.26	Intra	P07437	324	P07437	239	P07437:324-P07437:239
ASCOM complex	7W6L	2.26	Intra	P07437	324	P07437	303	P07437:324-P07437:303
ASCOM complex	7W6L	2.26	Intra	P07437	324	P07437	354	P07437:324-P07437:354
ASCOM complex	7W6L	2.26	Intra	P07437	336	P07437	354	P07437:336-P07437:354
ASCOM complex	7W6L	2.26	Intra	P07437	350	P07437	239	P07437:350-P07437:239
ASCOM complex	7W6L	2.26	Intra	P07437	362	P07437	12	P07437:362-P07437:12
ASCOM complex	7W6L	2.26	Intra	P07437	362	P07437	239	P07437:362-P07437:239
ASCOM complex	7W6L	2.26	Intra	P07437	362	P07437	354	P07437:362-P07437:354
ASCOM complex	7W6L	2.26	Intra	P07437	379	P07437	239	P07437:379-P07437:239
ASCOM complex	7W6L	2.26	Intra	P07437	379	P07437	354	P07437:379-P07437:354
ASCOM complex	7W6L	2.26	Intra	P07437	58	P07437	12	P07437:58-P07437:12
ASCOM complex	7W6L	2.26	Intra	P07437	58	P07437	239	P07437:58-P07437:239
ASCOM complex	7W6L	2.26	Intra	P07437	58	P07437	303	P07437:58-P07437:303
ASCOM complex	7W6L	2.26	Intra	P07437	58	P07437	354	P07437:58-P07437:354
ASCOM complex	7W6L	2.26	Intra	P68366	370	P68366	295	P68366:370-P68366:295
ASCOM complex	7W6L	2.26	Intra	P68366	370	P68366	316	P68366:370-P68366:316
ASCOM complex	7W6L	2.26	Intra	P68366	370	P68366	347	P68366:370-P68366:347
ASCOM complex	7W6L	2.26	Intra	P68366	370	P68366	376	P68366:370-P68366:376
ASCOM complex	7W6L	2.26	Intra	P68366	394	P68366	295	P68366:394-P68366:295
ASCOM complex	7W6L	2.26	Intra	P68366	394	P68366	376	P68366:394-P68366:376
ASF1-histone containing complex	7V6Q	3	Intra	P49321	167	P49321	254	P49321:167-P49321:254
ASF1-histone containing complex	7V6Q	3	Intra	P49321	231	P49321	254	P49321:231-P49321:254
ASF1-histone containing complex	7V6Q	3	Intra	P49321	262	P49321	254	P49321:262-P49321:254
ASF1-histone containing complex	7V6Q	3	Intra	P49321	273	P49321	254	P49321:273-P49321:254
ASF1-histone containing complex	7V6Q	3	Intra	P49321	33	P49321	84	P49321:33-P49321:84
ASF1-histone containing complex	7V6Q	3	Intra	P49321	44	P49321	84	P49321:44-P49321:84
ASF1-histone containing complex	7V6Q	3	Intra	P49321	45	P49321	708	P49321:45-P49321:708
ASF1-histone containing complex	7V6Q	3	Intra	P49321	45	P49321	84	P49321:45-P49321:84
ASF1-histone containing complex	7V6Q	3	Intra	P49321	535	P49321	708	P49321:535-P49321:708
ASF1-histone containing complex	7V6Q	3	Intra	P49321	636	P49321	708	P49321:636-P49321:708
ASF1-histone containing complex	7V6Q	3	Intra	P49321	637	P49321	708	P49321:637-P49321:708
ASF1-histone containing complex	7V6Q	3	Intra	P49321	643	P49321	708	P49321:643-P49321:708
ASF1-histone containing complex	7V6Q	3	Intra	P49321	652	P49321	708	P49321:652-P49321:708
ASF1-histone containing complex	7V6Q	3	Intra	P49321	657	P49321	708	P49321:657-P49321:708
ASF1-histone containing complex	7V6Q	3	Intra	P49321	671	P49321	708	P49321:671-P49321:708
ASF1-histone containing complex	7V6Q	3	Intra	P49321	719	P49321	708	P49321:719-P49321:708
ASF1-histone containing complex	7V6Q	3	Intra	P49321	721	P49321	708	P49321:721-P49321:708
ASF1-histone containing complex	7V6Q	3	Intra	P49321	733	P49321	708	P49321:733-P49321:708
ASF1-histone containing complex	7V6Q	3	Intra	P49321	75	P49321	84	P49321:75-P49321:84
ASF1-histone containing complex	7V6Q	3	Intra	P50502	153	P50502	209	P50502:153-P50502:209
ASF1-histone containing complex	7V6Q	3	Intra	P50502	190	P50502	209	P50502:190-P50502:209
ASF1-histone containing complex	7V6Q	3	Intra	P50502	230	P50502	209	P50502:230-P50502:209
ASF1-histone containing complex	7V6Q	3	Intra	P50502	5	P50502	209	P50502:5-P50502:209
ASF1-histone containing complex	7V6Q	3	Intra	P50502	63	P50502	171	P50502:63-P50502:171
Astrin-kinastrin complex	3P34	1.4	Intra	P53350	91	P53350	212	P53350:91-P53350:212
Astrin-kinastrin complex	3P34	1.4	Intra	P63167	36	P63167	24	P63167:36-P63167:24
Astrin-kinastrin complex	3P34	1.4	Intra	P63167	44	P63167	24	P63167:44-P63167:24
ATF2-HK1-VDAC1 complex	1CZA	1.9	Intra	P19367	401	P19367	813	P19367:401-P19367:813
ATF2-HK1-VDAC1 complex	1CZA	1.9	Intra	P21796	109	P21796	127	P21796:109-P21796:127
ATF2-HK1-VDAC1 complex	1CZA	1.9	Intra	P21796	109	P21796	232	P21796:109-P21796:232
ATF2-HK1-VDAC1 complex	1CZA	1.9	Intra	P21796	113	P21796	127	P21796:113-P21796:127
ATF2-HK1-VDAC1 complex	1CZA	1.9	Intra	P21796	115	P21796	127	P21796:115-P21796:127
ATF2-HK1-VDAC1 complex	1CZA	1.9	Intra	P21796	119	P21796	127	P21796:119-P21796:127
ATF2-HK1-VDAC1 complex	1CZA	1.9	Intra	P21796	174	P21796	127	P21796:174-P21796:127
ATF2-HK1-VDAC1 complex	1CZA	1.9	Intra	P21796	174	P21796	232	P21796:174-P21796:232
ATF2-HK1-VDAC1 complex	1CZA	1.9	Intra	P21796	197	P21796	127	P21796:197-P21796:127
ATF2-HK1-VDAC1 complex	1CZA	1.9	Intra	P21796	197	P21796	232	P21796:197-P21796:232
ATF2-HK1-VDAC1 complex	1CZA	1.9	Intra	P21796	20	P21796	127	P21796:20-P21796:127
ATF2-HK1-VDAC1 complex	1CZA	1.9	Intra	P21796	20	P21796	232	P21796:20-P21796:232
ATF2-HK1-VDAC1 complex	1CZA	1.9	Intra	P21796	252	P21796	127	P21796:252-P21796:127
ATF2-HK1-VDAC1 complex	1CZA	1.9	Intra	P21796	252	P21796	232	P21796:252-P21796:232
ATF2-HK1-VDAC1 complex	1CZA	1.9	Intra	P21796	274	P21796	127	P21796:274-P21796:127
ATF2-HK1-VDAC1 complex	1CZA	1.9	Intra	P21796	274	P21796	232	P21796:274-P21796:232
ATF2-HK1-VDAC1 complex	1CZA	1.9	Intra	P21796	28	P21796	127	P21796:28-P21796:127
ATF2-HK1-VDAC1 complex	1CZA	1.9	Intra	P21796	34	P21796	127	P21796:34-P21796:127
ATF2-HK1-VDAC1 complex	1CZA	1.9	Intra	P21796	53	P21796	127	P21796:53-P21796:127
ATF2-HK1-VDAC1 complex	1CZA	1.9	Intra	P21796	96	P21796	127	P21796:96-P21796:127
ATR-HDAC2-CHD4 complex	7KBG	1.26	Intra	Q14839	1572	Q14839	1594	Q14839:1572-Q14839:1594
ATR-HDAC2-CHD4 complex	7KBG	1.26	Intra	Q14839	1581	Q14839	1594	Q14839:1581-Q14839:1594
ATR-HDAC2-CHD4 complex	7KBG	1.26	Intra	Q14839	1617	Q14839	1594	Q14839:1617-Q14839:1594
ATR-HDAC2-CHD4 complex	7KBG	1.26	Intra	Q14839	1620	Q14839	1594	Q14839:1620-Q14839:1594
ATR-HDAC2-CHD4 complex	7KBG	1.26	Intra	Q14839	1624	Q14839	1594	Q14839:1624-Q14839:1594
ATR-HDAC2-CHD4 complex	7KBG	1.26	Intra	Q14839	1636	Q14839	1594	Q14839:1636-Q14839:1594
ATR-HDAC2-CHD4 complex	7KBG	1.26	Intra	Q92769	221	Q92769	274	Q92769:221-Q92769:274
ATR-HDAC2-CHD4 complex	7KBG	1.26	Intra	Q92769	243	Q92769	262	Q92769:243-Q92769:262
ATR-HDAC2-CHD4 complex	7KBG	1.26	Intra	Q92769	243	Q92769	274	Q92769:243-Q92769:274
ATR-HDAC2-CHD4 complex	7KBG	1.26	Intra	Q92769	280	Q92769	285	Q92769:280-Q92769:285
ATR-HDAC2-CHD4 complex	7KBG	1.26	Intra	Q92769	284	Q92769	274	Q92769:284-Q92769:274
ATRX-SETDB1-TRIM28-ZNF274 complex	3QL9	0.93	Intra	P46100	467	P46100	450	P46100:467-P46100:450
ATRX-SETDB1-TRIM28-ZNF274 complex	3QL9	0.93	Intra	Q13263	266	Q13263	209	Q13263:266-Q13263:209
ATRX-SETDB1-TRIM28-ZNF274 complex	3QL9	0.93	Intra	Q13263	266	Q13263	232	Q13263:266-Q13263:232
ATRX-SETDB1-TRIM28-ZNF274 complex	3QL9	0.93	Intra	Q13263	377	Q13263	232	Q13263:377-Q13263:232
B23-NPM3 complex	7OBG	1.8	Intra	O75607	125	O75607	79	O75607:125-O75607:79
B23-NPM3 complex	7OBG	1.8	Intra	P06748	27	P06748	21	P06748:27-P06748:21
B23-NPM3 complex	7OBG	1.8	Intra	P06748	32	P06748	275	P06748:32-P06748:275
BAF complex	6LTJ	3.7	Inter	P51532	1014	P51531	1296	P51532:1014-P51531:1296
BAF complex	6LTJ	3.7	Inter	P60709	113	P63261	217	P60709:113-P63261:217
BAF complex	6LTJ	3.7	Inter	P60709	113	P63261	285	P60709:113-P63261:285
BAF complex	6LTJ	3.7	Inter	P60709	191	P63261	285	P60709:191-P63261:285
BAF complex	6LTJ	3.7	Inter	P60709	315	P63261	285	P60709:315-P63261:285
BAF complex	6LTJ	3.7	Inter	P60709	326	P63261	217	P60709:326-P63261:217
BAF complex	6LTJ	3.7	Inter	P60709	326	P63261	285	P60709:326-P63261:285
BAF complex	6LTJ	3.7	Inter	P60709	328	P63261	217	P60709:328-P63261:217
BAF complex	6LTJ	3.7	Inter	P60709	328	P63261	285	P60709:328-P63261:285
BAF complex	6LTJ	3.7	Inter	P60709	50	P63261	17	P60709:50-P63261:17
BAF complex	6LTJ	3.7	Inter	P63261	113	P60709	217	P63261:113-P60709:217
BAF complex	6LTJ	3.7	Inter	P63261	113	P60709	285	P63261:113-P60709:285
BAF complex	6LTJ	3.7	Inter	P63261	191	P60709	285	P63261:191-P60709:285
BAF complex	6LTJ	3.7	Inter	P63261	315	P60709	285	P63261:315-P60709:285
BAF complex	6LTJ	3.7	Inter	P63261	326	P60709	217	P63261:326-P60709:217
BAF complex	6LTJ	3.7	Inter	P63261	326	P60709	285	P63261:326-P60709:285
BAF complex	6LTJ	3.7	Inter	P63261	328	P60709	217	P63261:328-P60709:217
BAF complex	6LTJ	3.7	Inter	P63261	328	P60709	285	P63261:328-P60709:285
BAF complex	6LTJ	3.7	Inter	Q92922	716	Q8TAQ2	635	Q92922:716-Q8TAQ2:635
BAF complex	6LTJ	3.7	Intra	P51532	1014	P51532	1359	P51532:1014-P51532:1359
BAF complex	6LTJ	3.7	Intra	P60709	113	P60709	217	P60709:113-P60709:217
BAF complex	6LTJ	3.7	Intra	P60709	113	P60709	285	P60709:113-P60709:285
BAF complex	6LTJ	3.7	Intra	P60709	191	P60709	285	P60709:191-P60709:285
BAF complex	6LTJ	3.7	Intra	P60709	315	P60709	285	P60709:315-P60709:285
BAF complex	6LTJ	3.7	Intra	P60709	326	P60709	217	P60709:326-P60709:217
BAF complex	6LTJ	3.7	Intra	P60709	326	P60709	285	P60709:326-P60709:285
BAF complex	6LTJ	3.7	Intra	P60709	328	P60709	217	P60709:328-P60709:217
BAF complex	6LTJ	3.7	Intra	P60709	328	P60709	272	P60709:328-P60709:272
BAF complex	6LTJ	3.7	Intra	P60709	328	P60709	285	P60709:328-P60709:285
BAF complex	6LTJ	3.7	Intra	P60709	50	P60709	285	P60709:50-P60709:285
BAF complex	6LTJ	3.7	Intra	P63261	113	P63261	217	P63261:113-P63261:217
BAF complex	6LTJ	3.7	Intra	P63261	113	P63261	285	P63261:113-P63261:285
BAF complex	6LTJ	3.7	Intra	P63261	191	P63261	285	P63261:191-P63261:285
BAF complex	6LTJ	3.7	Intra	P63261	315	P63261	285	P63261:315-P63261:285
BAF complex	6LTJ	3.7	Intra	P63261	326	P63261	217	P63261:326-P63261:217
BAF complex	6LTJ	3.7	Intra	P63261	326	P63261	285	P63261:326-P63261:285
BAF complex	6LTJ	3.7	Intra	P63261	328	P63261	217	P63261:328-P63261:217
BAF complex	6LTJ	3.7	Intra	P63261	328	P63261	285	P63261:328-P63261:285
BAF complex	6LTJ	3.7	Intra	P63261	50	P63261	17	P63261:50-P63261:17
BAF complex	6LTJ	3.7	Intra	Q92922	183	Q92922	119	Q92922:183-Q92922:119
BAF complex	6LTJ	3.7	Intra	Q92922	588	Q92922	511	Q92922:588-Q92922:511
BAF complex	6LTJ	3.7	Intra	Q92922	716	Q92922	657	Q92922:716-Q92922:657
BAFL-BAF-LAP2beta complex	7NDY	1.44	Intra	O75531	41	O75531	67	O75531:41-O75531:67
BAFL-BAF-LAP2beta complex	7NDY	1.44	Intra	P42167	213	P42167	363	P42167:213-P42167:363
BAFL-BAF-LAP2beta complex	7NDY	1.44	Intra	P42167	303	P42167	363	P42167:303-P42167:363
BAFL-BAF-LAP2beta complex	7NDY	1.44	Intra	P42167	368	P42167	363	P42167:368-P42167:363
BAFL-BAF-LAP2beta complex	7NDY	1.44	Intra	P42167	389	P42167	363	P42167:389-P42167:363
BAFL-BAF-LAP2beta complex	7NDY	1.44	Intra	P42167	393	P42167	363	P42167:393-P42167:363
BAG2-HSPA2-NLRP14 complex	3I33	1.3	Intra	O95816	111	O95816	142	O95816:111-O95816:142
BAG2-HSPA2-NLRP14 complex	3I33	1.3	Intra	O95816	186	O95816	142	O95816:186-O95816:142
BAG2-HSPA2-NLRP14 complex	3I33	1.3	Intra	O95816	195	O95816	142	O95816:195-O95816:142
BAG2-HSPA2-NLRP14 complex	3I33	1.3	Intra	O95816	200	O95816	142	O95816:200-O95816:142
BAG2-HSPA2-NLRP14 complex	3I33	1.3	Intra	O95816	9	O95816	142	O95816:9-O95816:142
BAG2-HSPA2-NLRP14 complex	3I33	1.3	Intra	P54652	188	P54652	270	P54652:188-P54652:270
BAG2-HSPA2-NLRP14 complex	3I33	1.3	Intra	P54652	331	P54652	18	P54652:331-P54652:18
BASC (Ab 80) complex (BRCA1-associated genome surveillance complex)	6VVO	3.4	Inter	P43246	912	P52701	1337	P43246:912-P52701:1337
BASC (Ab 80) complex (BRCA1-associated genome surveillance complex)	6VVO	3.4	Inter	P52701	1233	P43246	843	P52701:1233-P43246:843
BASC (Ab 80) complex (BRCA1-associated genome surveillance complex)	6VVO	3.4	Intra	P35249	255	P35249	281	P35249:255-P35249:281
BASC (Ab 80) complex (BRCA1-associated genome surveillance complex)	6VVO	3.4	Intra	P35251	903	P35251	916	P35251:903-P35251:916
BASC (Ab 80) complex (BRCA1-associated genome surveillance complex)	6VVO	3.4	Intra	P52701	854	P52701	765	P52701:854-P52701:765
BASC (Ab 81) complex (BRCA1-associated genome surveillance complex)	6VVO	3.4	Intra	P35249	255	P35249	281	P35249:255-P35249:281
BASC (Ab 81) complex (BRCA1-associated genome surveillance complex)	6VVO	3.4	Intra	P35251	903	P35251	916	P35251:903-P35251:916
BASC (Ab C-20) complex (BRCA1-associated genome surveillance complex)	4IGK	1.75	Intra	P52701	854	P52701	765	P52701:854-P52701:765
BASC (Ab C-20) complex (BRCA1-associated genome surveillance complex)	4IGK	1.75	Intra	Q92878	343	Q92878	325	Q92878:343-Q92878:325
BASC (Ab C-20) complex (BRCA1-associated genome surveillance complex)	4IGK	1.75	Intra	Q92878	743	Q92878	633	Q92878:743-Q92878:633
BASC (Ab C-20) complex (BRCA1-associated genome surveillance complex)	4IGK	1.75	Intra	Q92878	803	Q92878	788	Q92878:803-Q92878:788
BASC (Ab C-20) complex (BRCA1-associated genome surveillance complex)	4IGK	1.75	Intra	Q92878	815	Q92878	788	Q92878:815-Q92878:788
BASC (Ab C-20) complex (BRCA1-associated genome surveillance complex)	4IGK	1.75	Intra	Q92878	952	Q92878	990	Q92878:952-Q92878:990
BASC (Ab C-20) complex (BRCA1-associated genome surveillance complex)	4IGK	1.75	Intra	Q92878	969	Q92878	990	Q92878:969-Q92878:990
BASC (Ab C-20) complex (BRCA1-associated genome surveillance complex)	4IGK	1.75	Intra	Q92878	996	Q92878	990	Q92878:996-Q92878:990
BASC complex (BRCA1-associated genome surveillance complex)	6VVO	3.4	Inter	P43246	912	P52701	1337	P43246:912-P52701:1337
BASC complex (BRCA1-associated genome surveillance complex)	6VVO	3.4	Inter	P52701	1233	P43246	843	P52701:1233-P43246:843
BASC complex (BRCA1-associated genome surveillance complex)	6VVO	3.4	Intra	P35249	255	P35249	281	P35249:255-P35249:281
BASC complex (BRCA1-associated genome surveillance complex)	6VVO	3.4	Intra	P35251	903	P35251	916	P35251:903-P35251:916
BASC complex (BRCA1-associated genome surveillance complex)	6VVO	3.4	Intra	P49959	197	P49959	75	P49959:197-P49959:75
BASC complex (BRCA1-associated genome surveillance complex)	6VVO	3.4	Intra	P49959	298	P49959	336	P49959:298-P49959:336
BASC complex (BRCA1-associated genome surveillance complex)	6VVO	3.4	Intra	P49959	360	P49959	336	P49959:360-P49959:336
BASC complex (BRCA1-associated genome surveillance complex)	6VVO	3.4	Intra	P49959	384	P49959	336	P49959:384-P49959:336
BASC complex (BRCA1-associated genome surveillance complex)	6VVO	3.4	Intra	P52701	854	P52701	765	P52701:854-P52701:765
BASC complex (BRCA1-associated genome surveillance complex)	6VVO	3.4	Intra	Q92878	343	Q92878	325	Q92878:343-Q92878:325
BASC complex (BRCA1-associated genome surveillance complex)	6VVO	3.4	Intra	Q92878	743	Q92878	633	Q92878:743-Q92878:633
BASC complex (BRCA1-associated genome surveillance complex)	6VVO	3.4	Intra	Q92878	803	Q92878	788	Q92878:803-Q92878:788
BASC complex (BRCA1-associated genome surveillance complex)	6VVO	3.4	Intra	Q92878	815	Q92878	788	Q92878:815-Q92878:788
BASC complex (BRCA1-associated genome surveillance complex)	6VVO	3.4	Intra	Q92878	952	Q92878	990	Q92878:952-Q92878:990
BASC complex (BRCA1-associated genome surveillance complex)	6VVO	3.4	Intra	Q92878	969	Q92878	990	Q92878:969-Q92878:990
BASC complex (BRCA1-associated genome surveillance complex)	6VVO	3.4	Intra	Q92878	996	Q92878	990	Q92878:996-Q92878:990
BAX-HSP90-IRF3-TOMM70 complex	5J80	1.17	Intra	O94826	185	O94826	176	O94826:185-O94826:176
BAX-HSP90-IRF3-TOMM70 complex	5J80	1.17	Intra	O94826	326	O94826	317	O94826:326-O94826:317
BAX-HSP90-IRF3-TOMM70 complex	5J80	1.17	Intra	P07900	112	P07900	374	P07900:112-P07900:374
BAX-HSP90-IRF3-TOMM70 complex	5J80	1.17	Intra	P07900	185	P07900	374	P07900:185-P07900:374
BAX-HSP90-IRF3-TOMM70 complex	5J80	1.17	Intra	P07900	185	P07900	420	P07900:185-P07900:420
BAX-HSP90-IRF3-TOMM70 complex	5J80	1.17	Intra	P07900	185	P07900	529	P07900:185-P07900:529
BAX-HSP90-IRF3-TOMM70 complex	5J80	1.17	Intra	P07900	185	P07900	572	P07900:185-P07900:572
BAX-HSP90-IRF3-TOMM70 complex	5J80	1.17	Intra	P07900	204	P07900	374	P07900:204-P07900:374
BAX-HSP90-IRF3-TOMM70 complex	5J80	1.17	Intra	P07900	204	P07900	572	P07900:204-P07900:572
BAX-HSP90-IRF3-TOMM70 complex	5J80	1.17	Intra	P07900	224	P07900	572	P07900:224-P07900:572
BAX-HSP90-IRF3-TOMM70 complex	5J80	1.17	Intra	P07900	283	P07900	374	P07900:283-P07900:374
BAX-HSP90-IRF3-TOMM70 complex	5J80	1.17	Intra	P07900	283	P07900	529	P07900:283-P07900:529
BAX-HSP90-IRF3-TOMM70 complex	5J80	1.17	Intra	P07900	294	P07900	374	P07900:294-P07900:374
BAX-HSP90-IRF3-TOMM70 complex	5J80	1.17	Intra	P07900	358	P07900	374	P07900:358-P07900:374
BAX-HSP90-IRF3-TOMM70 complex	5J80	1.17	Intra	P07900	362	P07900	374	P07900:362-P07900:374
BAX-HSP90-IRF3-TOMM70 complex	5J80	1.17	Intra	P07900	362	P07900	420	P07900:362-P07900:420
BAX-HSP90-IRF3-TOMM70 complex	5J80	1.17	Intra	P07900	362	P07900	529	P07900:362-P07900:529
BAX-HSP90-IRF3-TOMM70 complex	5J80	1.17	Intra	P07900	407	P07900	374	P07900:407-P07900:374
BAX-HSP90-IRF3-TOMM70 complex	5J80	1.17	Intra	P07900	407	P07900	420	P07900:407-P07900:420
BAX-HSP90-IRF3-TOMM70 complex	5J80	1.17	Intra	P07900	407	P07900	529	P07900:407-P07900:529
BAX-HSP90-IRF3-TOMM70 complex	5J80	1.17	Intra	P07900	407	P07900	572	P07900:407-P07900:572
BAX-HSP90-IRF3-TOMM70 complex	5J80	1.17	Intra	P07900	410	P07900	374	P07900:410-P07900:374
BAX-HSP90-IRF3-TOMM70 complex	5J80	1.17	Intra	P07900	410	P07900	420	P07900:410-P07900:420
BAX-HSP90-IRF3-TOMM70 complex	5J80	1.17	Intra	P07900	410	P07900	529	P07900:410-P07900:529
BAX-HSP90-IRF3-TOMM70 complex	5J80	1.17	Intra	P07900	410	P07900	572	P07900:410-P07900:572
BAX-HSP90-IRF3-TOMM70 complex	5J80	1.17	Intra	P07900	414	P07900	374	P07900:414-P07900:374
BAX-HSP90-IRF3-TOMM70 complex	5J80	1.17	Intra	P07900	436	P07900	420	P07900:436-P07900:420
BAX-HSP90-IRF3-TOMM70 complex	5J80	1.17	Intra	P07900	443	P07900	374	P07900:443-P07900:374
BAX-HSP90-IRF3-TOMM70 complex	5J80	1.17	Intra	P07900	443	P07900	420	P07900:443-P07900:420
BAX-HSP90-IRF3-TOMM70 complex	5J80	1.17	Intra	P07900	443	P07900	481	P07900:443-P07900:481
BAX-HSP90-IRF3-TOMM70 complex	5J80	1.17	Intra	P07900	443	P07900	529	P07900:443-P07900:529
BAX-HSP90-IRF3-TOMM70 complex	5J80	1.17	Intra	P07900	443	P07900	572	P07900:443-P07900:572
BAX-HSP90-IRF3-TOMM70 complex	5J80	1.17	Intra	P07900	489	P07900	481	P07900:489-P07900:481
BAX-HSP90-IRF3-TOMM70 complex	5J80	1.17	Intra	P07900	489	P07900	529	P07900:489-P07900:529
BAX-HSP90-IRF3-TOMM70 complex	5J80	1.17	Intra	P07900	489	P07900	572	P07900:489-P07900:572
BAX-HSP90-IRF3-TOMM70 complex	5J80	1.17	Intra	P07900	499	P07900	481	P07900:499-P07900:481
BAX-HSP90-IRF3-TOMM70 complex	5J80	1.17	Intra	P07900	499	P07900	572	P07900:499-P07900:572
[truncated: 15,662 more rows]
