# Supplementary material for: Cysteine-enabled cleavability to advance cross-linking mass spectrometry for global analysis of endogenous protein-protein interactions
Source: Nat Commun. 2025 Dec 12;16:11093. doi: 10.1038/s41467-025-66023-0 (PMC12701074; doi:10.1038/s41467-025-66023-0)
Supplement: Supplementary file 11 — Source Data [file 41467_2025_66023_MOESM11_ESM.xlsx]

## Sheet: Figure 2i
K-C linkages identified using SBAP		K-C linkages identified using SIA		K-C linkages identified using SIAB
K138-C125		K245-C200		K455-C200
K140-C125		K248-C200		K401-C392
K245-C191		K548-C200		K548-C460
K401-C191		K401-C392		K548-C461
K401-C192		K561-C415		K498-C471
K245-C200		K548-C460		K548-C471
K248-C200		K568-C460		K495-C484
K401-C200		K548-C461		K548-C484
K455-C200		K568-C461		K568-C484
K548-C200		K498-C471		K548-C499
K401-C288		K561-C471		K548-C500
K455-C288		K548-C484		K548-C510
K548-C288		K559-C484		K548-C537
K401-C312		K561-C484		K245-C415
K401-C383		K568-C484		K245-C484
K401-C384		K548-C499		K374-C510
K401-C392		K548-C500		K401-C415
K495-C471		K528-C510		K420-C484
K548-C471		K561-C510		K420-C510
K561-C471		K568-C510		K455-C484
K495-C484		K548-C537		K463-C484
K528-C484		K100-C77		K463-C499
K548-C484		K117-C77		K463-C500
K559-C484		K100-C86		K155-C147
K561-C484		K117-C86		K548-C200
K568-C484		K100-C114		K495-C415
K580-C484		K100-C115		K568-C510
K548-C499		K245-C288		K155-C191
K559-C499		K245-C312		K401-C471
K561-C499		K245-C415		K401-C484
K568-C499		K245-C484		K495-C499
K548-C500		K248-C268		K495-C500
K559-C500		K248-C269		K548-C581
K561-C500		K248-C276		K548-C582
K568-C500		K248-C288		K420-C191
K561-C510		K248-C460		K401-C223
K568-C510		K248-C461		K455-C288
K548-C537		K248-C484		K561-C415
K100-C77		K28-C114		K248-C288
K117-C77		K28-C115		K248-C415
K100-C86		K28-C415		K138-C125
K117-C86		K28-C77		K245-C191
K455-C86		K28-C86		K245-C192
K245-C99		K297-C460		K489-C415
K117-C125		K297-C461		K561-C471
K155-C191		K340-C484		K561-C510
K155-C192		K36-C77		K138-C484
K155-C312		K36-C86		K140-C484
K155-C415		K399-C484		K155-C192
K155-C484		K401-C415		K248-C510
K204-C484		K401-C460		K336-C484
K245-C312		K401-C461		K346-C460
K245-C484		K401-C471		K346-C461
K245-C537		K401-C484		K36-C99
K248-C288		K401-C510		K399-C415
K248-C484		K420-C484		K455-C471
K248-C510		K455-C484		K455-C537
K263-C484		K455-C499		K463-C471
K28-C288		K455-C500		K498-C510
K28-C77		K548-C582		K248-C191
K28-C86		K548-C590		K248-C192
K340-C484		K297-C223		K420-C192
K340-C499		K401-C312		K263-C223
K340-C500		K548-C312		K580-C510
K36-C200		K561-C460		K28-C223
K36-C288		K561-C461		K28-C415
K36-C415		K495-C484		K304-C312
K36-C471		K580-C510		K374-C460
K36-C484		K248-C77		K374-C461
K36-C58		K548-C77		K401-C510
K36-C77		K248-C86		K228-C200
K401-C415		K548-C86		K245-C200
K401-C460		K248-C415		K401-C200
K401-C461		K28-C191		K304-C288
K401-C471		K28-C288		K420-C288
K401-C484		K420-C460		K559-C415
K401-C499		K420-C461		K155-C99
K401-C500		K498-C510		K455-C99
K401-C510		K548-C581		K155-C484
K401-C537		K401-C192		K248-C312
K420-C484		K548-C415		K455-C460
K455-C460		K248-C510		K455-C461
K455-C461		K28-C200		K455-C499
K455-C484		K297-C484		K455-C500
K455-C499		K36-C200		K495-C510
K455-C500		K36-C471
K455-C582		K36-C484
K495-C499		K36-C58
K495-C500		K420-C510
K548-C581		K204-C191
K548-C582		K548-C191
K548-C590		K204-C192
K559-C590		K245-C192
K561-C590		K489-C223
K245-C115		K548-C223
K455-C191		K297-C268
K548-C191		K297-C269
K561-C191		K297-C276
K245-C192		K498-C460
K455-C192		K498-C461
K548-C192		K100-C223
K561-C192		K263-C268
K340-C200		K263-C269
K340-C288		K263-C276
K455-C312		K28-C192
K455-C383		K28-C471
K455-C384		K297-C499
K495-C415		K297-C500
K568-C460		K412-C484
K568-C461		K401-C223
K568-C471		K401-C288
K528-C499		K580-C460
K528-C500		K580-C461
K561-C537		K580-C484
K204-C77		K587-C499
K455-C77		K587-C500
K204-C86		K155-C312
K138-C99		K248-C499
K140-C99		K248-C500
K155-C99		K28-C58
K548-C99		K309-C510
K100-C115		K36-C312
K204-C499		K495-C510
K204-C500		K580-C590
K248-C268		K401-C200
K248-C269		K304-C268
K28-C114		K309-C268
K28-C115		K304-C269
K297-C510		K309-C269
K340-C460		K304-C276
K340-C461		K309-C276
K346-C460		K304-C301
K346-C461		K401-C301
K36-C499		K304-C302
K36-C500		K401-C302
K36-C510		K455-C312
K455-C581		K559-C499
K495-C460		K561-C499
K495-C461		K559-C500
K548-C510		K561-C500
K155-C288		K559-C510
K245-C288		K245-C77
K297-C471		K245-C86
K346-C484		K245-C269
K36-C86		K340-C460
K36-C99		K340-C461
K420-C510		K36-C99
K568-C590		K455-C460
K138-C114		K455-C461
K140-C114
K138-C115
K140-C115
K155-C125
K245-C125
K204-C191
K248-C191
K204-C192
K248-C192
K374-C288
K548-C392
K548-C415
K547-C460
K548-C460
K561-C460
K547-C461
K548-C461
K561-C461
K498-C484
K587-C499
K587-C500
K528-C510
K561-C77
K561-C86
K100-C114
K117-C191
K117-C192
K204-C223
K245-C415
K248-C276
K256-C268
K256-C269
K256-C484
K28-C191
K28-C192
K28-C471
K297-C415
K297-C484
K374-C499
K374-C500
K495-C510
K498-C510
K245-C114
K263-C200
K580-C510
K248-C77
K204-C99
K100-C223
K117-C510
K245-C590
K263-C276
K297-C499
K297-C500
K340-C415
K36-C114
K36-C115
K36-C590
K374-C460
K374-C461
K155-C147
K245-C147
K285-C276
K138-C191
K138-C192
K140-C191
K140-C192
K248-C312
K28-C200
K340-C392
K36-C125
K36-C191
K36-C192
K36-C223
K374-C471
K374-C484

## Sheet: Figure 3c 
SIA cross-linked proteins		SBAP cross-linked proteins		SIAB cross-linked proteins
P62805		P68371		P68371
P68371		P63241		P63241
P63241		P07437		P07437
P07437		P62937		P62937
P62937		Q06830		Q06830
Q06830		P04406		P04406
P04406		Q8IUE6		Q8IUE6
Q8IUE6		P08238		P08238
P08238		P62263		P05387
P05387		P06733		P62263
P06733		P04075		P06733
P04075		P14174		P04075
P14174		P62857		P62857
P62857		P62888		P62888
P62888		P12277		P12277
P12277		P22626		P22626
P22626		P62241		P62241
P62241		P18669		P18669
P18669		P60174		P60174
P60174		P07900		P07900
P07900		P47813		P47813
P47813		P07195		P07195
P07195		P62826		P62826
P62826		P26373		P06748
P26373		P06748		P35268
P06748		P35268		P14618
P35268		P14618		P42677
P14618		P42677		P62258
P42677		P62258		P25398
P62258		P25398		P60866
P25398		P62750		P08670
P62851		P60866		P09429
P62750		P08670		P63104
P60866		P09429		P61353
P08670		P63104		P42766
P09429		P61353		P13639
P63104		P42766		P46781
P61353		P13639		P62280
P42766		P46781		P62854
P13639		P62280		P08865
P46781		P62854		P07737
P62280		P08865		P30041
P62854		P07737		P62244
P08865		P30041		P11142
P07737		P62244		P10809
P30041		P11142		P30050
P62244		P10809		P62266
P11142		P30050		P62249
P10809		P32119		P05141
P30050		P62266		P84090
P62266		P62249		P15531
P62249		P05141		P46782
P05141		P84090		Q02878
P84090		P15531		P23528
P15531		P46782		P23246
P46782		Q02878		P62913
Q02878		P23528		P61247
P23528		P23246		P26599
P23246		P62913		P56537
P62913		P61247		P23396
P61247		P61604		P39023
P61604		P23396		Q15233
P26599		P06576		Q07020
P23396		P39023		P46776
P06576		Q15233		Q14103
P39023		P84098		Q71UM5
Q15233		Q07020		P40926
P84098		P46776		P61313
Q07020		Q14103		Q9Y3U8
P46776		Q71UM5		P62701
Q14103		P40926		P61978
Q71UM5		P61313		P63261
P40926		Q9Y3U8		P62081
P61313		P62701		O75347
P84243		P61978		P00558
Q9Y3U8		P63261		P31943
P62701		P62081		P46777
P61978		O75347		P27635
P63261		P00558		Q9HB71
P62081		P31943		P51991
O75347		P46777		P18124
P00558		P27635		P60709
P31943		Q9HB71		Q01105
P46777		P51991		P62906
P27635		P63244		P32969
Q9HB71		P18124		P49368
P51991		P60709		P40227
P63244		Q01105		P62917
P18124		P62906		P15880
P60709		P32969		P22392
P10599		P49368		Q15185
P62906		P40227		Q16576
P32969		P62917		Q00839
P49368		P15880		Q92945
P40227		P22392		P26583
P62917		Q15185		P62318
P15880		Q16576		P14866
P22392		Q00839		P00338
Q15185		Q92945		P62910
Q16576		P26583		P50990
Q00839		P62318		Q9UQ80
Q92945		P30048		P36578
P26583		P00338		P07910
P62318		P62910		P62424
P14866		P50990		P62753
P00338		Q9UQ80		P11021
P62910		P36578		P62979
P50990		P07910		O43175
Q9UQ80		P62424		P30086
P36578		P62753		P28066
P07910		P11021		P50914
P62424		P62979		P49411
P62753		O43175		P09651
P11021		P30086		P43487
P62979		P28066		P23526
O43175		P50914		P04080
P30086		P49411		P17987
P28066		P09651		P29692
P50914		P43487		Q9BVA1
P49411		P23526		P19338
P09651		P00918		Q13263
P43487		P62277		P09211
P23526		P04080		P42167
P00918		P17987		P50991
P62277		P29692		P48643
P04080		Q9BVA1		Q15181
P17987		P19338		P09936
P62899		P09211		P39687
P29692		O75531		P24534
Q9BVA1		P42167		Q9H3K6
P19338		P50991		P18621
Q13263		P48643		P62829
P09211		Q15181		P23284
O75531		P09936		P60842
P42167		P39687		P52272
P50991		P24534		Q99497
P48643		Q9H3K6		P27797
Q15181		P18621		P78371
P09936		P62829		Q01469
P39687		P23284		P26641
P24534		P60842		P00441
Q9H3K6		P52272		P49207
P18621		Q99497		P63220
P62829		P27797		P37802
P23284		P78371		P05455
P60842		Q01469		P41091
P52272		P13693		Q13162
Q99497		P26641		Q09028
P09874		P00441		Q08211
P27797		P49207		Q13838
P78371		P63220		P31946
P13693		P37802		P60660
P26641		P05455		Q9BWD1
P49207		P41091		P35637
P63220		Q13162		Q9UMS4
P46778		Q09028		Q07021
P37802		Q08211		P22314
Q12906		Q13838		P12956
P05455		P31946		P09972
P41091		P60660		P12004
Q13162		Q9BWD1		Q04760
Q09028		Q9UMS4		Q07955
Q08211		Q07021		P38646
Q13838		P22314		P14625
P31946		P12956		P60900
P60660		P09972		Q15365
P35637		P12004		P25705
Q9UMS4		Q04760		P83731
Q07021		Q07955		Q99832
P22314		P38646		P27824
P12956		P14625		P18077
P09972		P60900		P20618
P12004		Q15365		Q02790
Q04760		P25705		P62942
Q07955		P83731		P49327
P38646		Q99832		P29401
P14625		P27824		P31948
P60900		P22061		P40925
Q15365		P18077		P62316
P25705		P20618		Q9Y230
P83731		Q02790		P39019
Q99832		P62942		Q12905
P27824		P49327		P55072
P22061		P29401		Q99873
P18077		P31948		Q8NC51
P20618		P40925		Q9Y3F4
Q02790		P62316		P55209
P62942		Q9Y230		P62273
P49327		P39019		O75964
P29401		Q12905		P51858
P31948		P27695		Q9Y265
P28074		P55072		Q02543
P40925		Q99873		P27348
P62316		Q8NC51		P12268
Q9Y230		Q9Y3F4		Q15717
P39019		P55209		P33316
Q12905		P62273		P17844
P27695		O75964		P30101
P55072		O14818		P55769
Q99873		P51858		P49773
Q8NC51		Q9Y265		Q9Y237
Q9Y3F4		Q02543		Q9P258
P55209		P27348		P31153
P62273		P12268		P54819
O75964		P33316		Q15369
O14818		Q14697		Q14974
P51858		P17844		P61088
Q9Y265		P30101		Q13885
Q02543		P55769		P37837
P27348		P49773		P04181
P12268		Q9Y237		P52597
P16949		P20700		Q96EP5
Q15717		Q9P258		P47914
P33316		P31153		P11940
Q14697		P54819		P13797
P17844		Q15369		O14737
P30101		Q14974		Q92841
P55769		P61088		Q13283
P49773		P08758		O60506
Q9Y237		Q13885		P25789
P20700		P37837		O43707
Q9P258		P04181		P17812
P31153		P52597		P26368
P54819		Q96EP5		P21796
Q15369		P47914		Q9BQE3
Q14974		P11940		P50395
P61088		P13797		P30153
P08758		P67809		P49321
Q13885		Q92841		P06744
P37837		P40429		Q96AE4
P04181		Q13283		P45973
P52597		O60506		P60953
Q96EP5		P25789		P55884
P47914		O43707		O75390
P11940		P62136		Q01518
P13797		P17812		Q96AG4
P67809		P26368		P00492
Q92841		P21796		P22234
P40429		Q9BQE3		P34932
Q13283		P50395		P55036
O60506		P30153		P38117
P52292		P49321		Q13347
P25789		P06744		P30084
O43707		Q96AE4		Q15370
P62136		P60953		P38919
P17812		P55884		O43390
P21796		O75390		Q00610
Q9BQE3		Q01518		P50454
P50395		Q96AG4		Q16629
P30153		O00151		P15121
P49321		O75947		P11586
P06744		P00492		P45880
Q96AE4		P22234		O00264
P45973		P34932		P13804
P13073		Q9Y266		P46783
P60953		P55036		Q58FF8
P99999		P38117		P61158
P55884		Q13347		Q13200
P43243		P30084		P78417
O75390		O95433		P61970
Q01518		Q15370		Q9H9B4
Q96AG4		P35613		Q05639
Q96PK6		O43390		P08621
O75947		Q00610		Q08945
P00492		P50454		Q15691
P22234		P51149		P49458
P34932		P19623		Q92598
Q9Y266		Q16629		Q9GZT3
P55036		P15121		Q99714
P38117		P11586		Q15366
Q13347		P45880		P41567
P30084		O00264		P61081
O43684		P13804		P58546
O95433		Q86U42		P07237
Q15370		P46783		P30046
P38919		Q58FF8		P62987
P35613		P61158		P15311
O43390		Q13200		O75607
Q00610		P78417		P82979
P50454		P61970		P31939
P51149		Q9H9B4		O43765
P19623		P10412		P21333
Q16629		Q05639		P34897
P15121		P08621		P61163
P11586		P07741		P18754
P45880		Q08945		P22695
O00264		Q15691		P25786
P13804		P49458		P14868
P21964		Q92598		Q9BTT0
P46783		Q9GZT3		P49736
Q58FF8		Q99714		P22087
P61158		Q15366		P13010
Q13200		P41567		O43399
P78417		P61081		P22102
P61970		P58546		P35244
P10412		P07237		O00244
Q05639		P30046		O15347
P08621		P67936		Q9Y3I0
P07741		P62987		P00387
Q08945		P31949		Q9NR45
Q15691		P15311		O14979
P49458		P31939		Q16718
Q92598		O00231		P17980
P05787		O43765		P55795
Q9GZT3		P62873		Q96FW1
Q99714		P26639		P31150
Q15366		O00303		Q04917
P61081		P21333		P52907
P58546		P34897		P00505
P07237		P61163		P62191
P30046		P59998		P08559
P67936		P18754		Q12874
P62987		O14561		Q9NZI8
P31949		P22695		P55060
P15311		P25786		Q9UBE0
P31939		P14868		P04843
O00231		Q9BTT0		Q9ULC4
O43765		P49736		O75367
P62873		P22087		P39748
P26639		P13010		P31930
Q9NR30		O43399		P47756
P21333		P22102		Q9UKD2
P34897		P35244		P62333
P61163		O00244		P30040
P59998		O15347		Q13151
P18754		P52209		Q9UKK9
P22695		Q15019		P09960
P25786		Q9Y3I0		O15371
P14868		P00387		Q12931
Q9BTT0		P61106		P50995
P49736		P49720		Q9UHD1
P22087		O14979		P09622
P13010		Q9NZ01		Q9Y277
O43399		Q16718		P31040
P22102		P16152		P63167
P35244		Q9Y617		P08754
O15347		P17980		P41227
P52209		P55795		P30520
Q9Y3I0		Q96FW1		P61758
P00387		P31150		O43143
P61106		Q04917		Q9Y2X3
Q9NR45		P52907		Q96CX2
P49720		P00505		Q9UBT2
O14979		P62191		P00491
Q9NZ01		P55145		P33991
P16152		P08559		P46779
Q9Y617		Q12874		P62195
P17980		Q15758		P61586
P55795		Q9NZI8		P35579
Q96FW1		P55060		P36543
P31150		Q9UBE0		P09496
Q04917		P04843		P43686
P52907		Q9ULC4		Q9UNM6
P00505		O75367		Q04637
P62191		P39748		P00367
P06493		P31930		P38606
P08559		P47756		Q99733
P31689		P62333		Q16531
Q12874		P30040		O00571
Q9NZI8		Q13151		Q7RTV0
P55060		Q9UKK9		Q14566
Q9UBE0		P09960		P05198
P04843		O15371		Q9UNE7
Q9ULC4		Q12931		Q92499
O75367		P50995		P10768
P39748		Q9UHD1		P63279
P31930		Q9BWJ5		P15170
P47756		P09622		O95861
Q9UKD2		P31040		P02545
P62333		P08754		Q15008
P30040		P41227		Q99613
P31942		P49721		O00299
Q13151		P08243		Q13148
Q9UKK9		P30085		P25787
P09960		P30520		P46060
O15371		P61758		P54577
Q12931		O43143		Q9NTK5
P50995		P16403		P53396
Q9UHD1		Q96CX2		P35998
Q9BWJ5		P61619		Q9BUJ2
P09622		Q9UBT2		Q15029
Q9Y277		P00491		P07355
P54727		P33991		Q86VP6
P31040		P46779		O95372
P63167		P62195		P12532
P08754		P61586		P04844
P41227		P35579		Q9Y224
P25788		Q16543		Q9P2X0
P49721		Q9UBQ5		P07814
P08243		P09496		P60903
P30085		P43686		P54136
P30520		Q9UNM6		P14550
P61758		Q04637		Q9Y696
P16403		P00367		P49915
Q9Y2X3		P51970		P21281
Q96CX2		P38606		P47897
Q9UBT2		Q99733		Q9H910
P00491		Q16531		Q13310
P33991		O00571		P53621
P46779		Q7RTV0		Q9H3N1
P62195		P06753		Q14444
P61586		Q14566		P61086
P35579		P05198		Q6IBS0
Q16543		Q9UNE7		P36542
Q9UBQ5		Q92499		Q9Y3A5
P09496		Q9Y2B0		Q9BUF5
P68400		P10768		O15144
P43686		P15170		Q9UHX1
Q9UNM6		O95861		P05023
Q04637		Q15008		O75821
P00367		Q9UBI6		P62495
P38606		Q99613		P25205
Q99733		O00299		Q14152
Q16531		Q15046		P16615
O00571		Q13148		Q15393
Q7RTV0		P25787		O00148
Q14566		P28482		Q8N1G4
P05198		P46060		O95831
Q9UNE7		P54577		P54886
Q92499		Q9NTK5		Q9Y3C6
Q9Y262		O00410		P24752
P10768		P53396		O43776
P15170		P35998		O15355
O95861		P15374		P49588
Q15008		O43242		Q7L2H7
Q9UBI6		Q9BUJ2		Q7KZF4
Q99613		Q15029		Q16630
Q96J01		P07355		P61981
O00299		Q86VP6		P42704
Q9BVP2		O95372		P35659
Q15046		P61160		Q9GZZ1
P25787		P12532		P07197
P28482		P63151		P33176
P46060		Q02978		P12955
P54577		Q12904		Q96A49
Q9NTK5		Q9Y281		P36507
O00410		P04844		P00568
P53396		Q9Y224		P33992
P35998		P07814		P63208
Q16181		Q92769		Q99798
P15374		P54136		Q92979
O43242		P14550		Q1KMD3
Q9BUJ2		Q15459		P30626
Q15029		Q9Y696		P00390
P07355		P36873		P54578
Q86VP6		P49915		Q99460
O95372		P21281		Q9BS26
P61160		P47897		Q99729
P12532		Q9H910		P35580
Q9BW19		Q13310		P48047
P63151		P53621		P20042
Q02978		P30044		P50213
Q12904		Q9H3N1		Q16658
Q9Y281		O43488		P48444
P04844		Q14444		O14579
Q9Y224		P61086		Q14204
P07814		P49591		Q15428
Q92769		Q6IBS0		P49189
P54136		P36542		O75643
P14550		Q9Y3A5		Q15102
Q15459		Q9BUF5		Q92973
Q9Y696		O15144		P39656
P36873		Q9UHX1		P60981
P49915		P05023		Q13155
P21281		Q9BWF3		O76003
P47897		O75821		Q8WXX5
Q9H910		P62495		O75131
Q13310		P25205		P56192
P53621		Q14152		Q9BQ67
P30044		P16615		Q8NCW5
Q9H3N1		O00148		Q01813
O43488		Q8N1G4		P53618
Q14444		Q9Y3D9		O75822
P61086		O95831		Q8N163
P49591		Q99426		P12081
Q6IBS0		P54886		P40939
O75533		Q9Y3C6		P06737
P11766		P24752		Q06323
P36542		O43776		P53597
Q9Y3A5		O15355		P35080
Q9BUF5		P49588		Q14498
O15144		Q7L2H7		O75832
Q9UHX1		P55786		O60749
Q9UBQ0		P43490		O00232
P05023		P30405		O75083
O75821		O14744		P41252
P62495		Q7KZF4		Q14240
P25205		Q16630		Q99614
Q14152		P61981		Q9UKM9
O15067		P42704		P78527
P16615		P35659		P53041
Q15393		Q9GZZ1		Q8WUM4
O00148		P07197		Q9BT78
Q8N1G4		P33176		P46926
Q9Y3D9		P35606		Q9UGI8
O95831		Q96A49		Q7L5N1
Q99426		P00568		Q08J23
P54886		P63208		Q16555
Q8TDN6		Q99798		P26038
Q9Y3C6		Q92979		P11172
P24752		Q15417		P20290
O43776		P30626		Q13509
O15355		P00390		P09661
P49588		P54578		P08133
Q7L2H7		Q99460		Q99471
P55786		P61019		Q99615
P33993		Q9BS26		Q9Y4L1
P43490		Q99729		P18206
P30405		P35580		Q9Y3B4
O14744		P48047		P54920
Q7KZF4		Q53GQ0		P27708
Q16630		P20042		Q9HC38
P61981		P50213		P23921
P42704		Q16658		Q9BYG3
P35659		P48444		Q14247
Q9GZZ1		Q9UI30		Q9NUJ1
P07197		O14579		P49756
P33176		Q14204		O60361
Q9Y4Z0		Q15428		P36871
P35606		P49189		P62993
P12955		O75643		P63010
O76021		Q9BVG4		Q9UG63
P00568		Q8NBS9		P45974
P33992		Q4VC31		O15372
P63208		Q15102		Q9P2J5
Q99798		P61221		Q9Y490
Q92979		Q9NPH2		P68402
Q1KMD3		P63000		Q99961
Q15417		P35241		P60891
P00390		Q92973		O15400
P54578		P39656		Q9Y6G9
Q99460		P60981		Q9NVS9
Q9BS26		Q13155		P07196
Q99729		P26885		Q9NX63
P35580		O76003		O75489
P48047		Q8WXX5		P08574
Q53GQ0		O75131		P60228
Q8IWS0		P46977		Q53EL6
P20042		P56192		P41250
P50213		Q8NCW5		Q08257
Q16658		Q01813		P46940
P48444		P53618		O43447
Q9UI30		O75822		Q14677
O14579		Q8N163		Q9P0L0
Q14204		P61026		O43837
Q15428		P12081		Q96HS1
P49189		P40939		Q01082
O75643		P06737		Q01581
O00567		P07919		P19784
Q8NBS9		P53597		P17858
P61221		P35080		P43034
Q9NPH2		O75832		Q9Y5M8
P63000		O60749		O00629
P35241		Q15436		P09497
Q92973		O43670		Q9UJU6
P39656		O00232		P11387
P60981		P55010		P78347
Q13155		O75083		O00425
O76003		Q9P0M6		Q13126
Q96I24		P41252		Q9BQ52
O75131		Q9Y295		Q14683
P46977		Q14240		Q9P287
P56192		Q99614		P23381
Q8NCW5		Q9UKM9		Q13177
Q01813		P78527		Q14318
P53618		P53041		P10515
O75822		P51553		P30043
Q8N163		Q8WUM4		P11413
P61026		Q9BT78		P13995
P12081		P46926		O75369
P40939		Q9UGI8		Q13561
P06737		P62714		Q13813
P07919		P28331		O14929
Q96DI7		Q6P2E9		Q15056
P53597		Q05519		Q92688
P35080		Q9NP79		P35249
Q14498		P78330		Q96C36
O60749		Q96EK6		Q00341
O43670		Q08J23		Q14195
O43172		Q16555		P11802
O00232		P26038		P47755
O75083		P11172		Q9BXJ9
P41252		Q13509		P26640
Q9Y295		P08133		P06730
Q14240		Q9Y2R5		P51452
Q99614		Q99615		Q16762
Q9UKM9		Q9Y4L1		P05388
P78527		P18206		O95793
O95373		Q9Y3B4		Q9Y678
P53041		P54920		Q9BZZ5
P51553		P49419		P03897
Q13409		Q9NPE3		Q16643
Q8WUM4		P27708		P36551
Q9BT78		Q9HC38		Q9ULV4
P46926		P23921		Q96HE7
Q9UGI8		P51659		Q9Y5Y2
P27694		P61769		P04350
P28331		Q14247		O95292
Q6P2E9		Q9NUJ1		P51114
Q05519		P51398		P05091
Q92900		O60361		Q9UFW8
Q96EK6		P36871		Q9BXV9
Q08J23		Q92734		Q9Y3Z3
P10606		P62993		P35219
Q16555		P63010		P51610
P26038		P48739		Q9UL25
P11172		Q9UG63		O00273
P20290		P45974		Q9NSD9
Q13509		O15372		O95757
P08133		Q9P2J5		Q9UN86
Q99471		Q9Y285		Q9Y221
Q15637		Q9Y490		P15104
Q99615		P68402		P19404
Q9NZL9		Q99961		O95394
Q9Y4L1		P60891		Q96G03
P18206		O15400		Q9UHB9
Q9Y3B4		Q9NVS9		Q15041
Q9BZE4		Q99598		Q14353
P54920		P07196		P36405
P49419		Q96B26		Q16186
Q9NPE3		Q9NX63		Q53GS9
P27708		P12814		Q9UK45
Q9HC38		P08574		Q16836
P23921		Q53EL6		O95347
P49840		P41250		Q8NCA5
P51659		O75380		O15173
Q9BYG3		Q96AB3		O76094
Q14247		Q08257		O00267
Q9NUJ1		P46940		Q96CS3
Q03252		O43447		O14776
O60361		P61956		Q96A33
P36871		Q00796		P10155
P61457		Q9P0L0		Q9UBB4
Q99848		O43324		O75306
Q9BXP5		Q9UJS0		P21266
P62993		P52788		Q9UGP8
P63010		O43837		O15511
P48739		Q96HS1		P53582
Q9UG63		Q01082		Q16851
Q9HAV7		Q01581		Q15813
P45974		Q9Y3E5		O75534
O15372		P31947		Q9HDC9
O60884		Q8TEX9		O43678
Q9Y490		P19784		Q9NUU7
P68402		P07099		P22059
P18085		P17858		O95299
Q99961		P43034		P52758
P60891		Q16891		Q7L2E3
O15400		Q12907		Q96EK5
Q6P2Q9		Q9Y5M8		Q92572
Q9NVS9		P49257		P53004
Q99598		P09497		Q13564
P07196		P06454		P07954
Q9NX63		Q9UJU6		A6NDG6
P35237		Q14019		P63096
P12814		Q15785		Q9UNH7
P08574		Q9BSJ8		Q15126
P60228		O00425		Q14232
Q53EL6		Q9Y3D0		Q96QK1
Q9H0A0		Q3ZCQ8		Q96BR5
P41250		Q13126		P23588
O75380		Q9BQ52		Q9Y2L1
Q9H4A4		Q14683		O60684
Q96AB3		P23381		Q9Y6M1
P27816		Q13177		P61011
Q08257		Q9UQE7		P08397
P46940		Q14318		Q5RKV6
O43447		P10515		Q9NP77
P61956		P20839		O75223
Q00796		O60841		P13798
Q9P0L0		P30043		Q9NQR4
P46087		P26196		Q9Y6C9
Q9UJS0		P11413		C9JLW8
O43837		P13995		Q9Y3A3
Q96HS1		Q7Z4W1		Q9H7E9
Q01082		O75369		Q15738
Q01581		Q13561		Q99986
P31947		Q13813		Q96SB4
Q8TEX9		O14929		O43491
P19784		Q15056		P36776
P07099		Q92688		P09104
P36957		Q9NQC3		O00233
P17858		Q96C36		O95202
P43034		Q14195		Q14203
O95983		P11802		Q9NRF8
Q9Y5M8		Q13098		Q6NVY1
O00629		P47755		Q06210
P09497		O75874		Q9NX20
P06454		P78406		Q0VDF9
Q9UJU6		Q9BXJ9		Q7L1Q6
Q14019		P26640		Q6UX04
Q15785		P06730		Q6UB35
Q9BSJ8		P51452		O15260
P11387		P25685		P32322
P78347		O43583		P31937
O00425		Q9NX55		Q9Y6Y8
Q3ZCQ8		P15927		P55265
Q13126		Q9Y2V2		Q96C19
Q9Y5B9		P49821		P13861
Q9BQ52		Q15257		Q13011
Q14683		P05388		Q16222
O60832		O95793		P19367
Q9P287		Q9Y678		P53990
P23381		Q9BZZ5		Q9H936
Q13177		P03897		Q8WZA9
Q9UQE7		Q96P70		P83881
Q9BPW8		Q16643		Q9BSD7
Q14318		Q92747		Q9UBF2
P10515		P36551		O60610
O60841		Q9ULV4		Q92905
Q96T88		Q96HE7		Q9UHD8
P26196		P61201		Q96KR1
Q15631		P04350		O00422
P11413		O95292		O00429
P13995		Q9BX68		Q6PKG0
Q7Z4W1		P42285		Q8IYS1
O75369		P27361		P18031
Q14137		O60664		Q14651
Q13561		P05091		P49589
Q13813		Q9UFW8		Q9BZE1
O14929		Q9Y3Z3		Q9Y6E2
Q7L014		P35219		Q14847
P49903		P51610		P48163
Q15056		Q9NZZ3		P41240
P06132		Q9UL25		P46821
Q5BKZ1		O00273		Q14919
Q92688		Q9NSD9		O75439
P35249		O95757		P50570
Q96C36		O95816		Q9UI12
Q00341		Q9UN86		Q9BPX3
Q14195		Q9Y221		O15269
P27144		P15104		Q6L8Q7
Q13098		P19404		Q9Y570
P47755		O00170		Q9NQ88
O75874		O95394		P43304
Q9BXJ9		Q9NTZ6		P35221
P26640		Q96G03		Q96HC4
P06730		P04899		P11441
P51452		Q9UHB9		O94979
P25685		P40222		P55039
Q93009		Q15041		Q9H9J2
P15927		Q16186		Q15024
P49821		Q9UK45		P40938
P05388		P62820		Q16637
O95793		Q16836		P52594
Q9Y678		O95347		P09543
Q9BZZ5		O15173		O95295
P03897		O76094		Q9UKV3
Q96P70		O00267		Q14008
Q16643		Q7L0Y3		Q15021
Q92747		Q96CS3		O94925
Q9NVP1		P10155		Q96KB5
P36551		Q9Y5X3		Q9UBB6
P43246		Q9UBB4		Q92616
Q9ULV4		O75306		Q13596
Q96HE7		P21266		O75153
P61201		Q9UGP8		Q9UI10
P04350		O15511		P41743
O94776		O94826		Q9HCC0
Q9BX68		P53582		Q9H0B6
P42285		Q16851		O14654
P27361		Q15813		Q9BTE3
O60664		O75534		Q13867
P05091		P46459		P82933
Q9UFW8		Q9HDC9		Q08752
Q9BXV9		O43678		O95782
Q9Y3Z3		Q9NUU7		O75794
P35219		P22059		Q9Y4W2
P51610		Q9NT62		Q9UL46
Q9NZZ3		O95299		Q96EY7
O00273		Q7Z2W9		P53611
Q9NSD9		Q8TBC4		Q15003
Q92922		Q7L2E3		Q9UM54
O95757		Q9UHY7		P82673
Q96GG9		P53004		Q9Y394
O95816		Q8NE71		Q8TCJ2
Q9UN86		Q13564		Q14C86
Q9Y221		P07954		O60716
P15104		Q8WWM7		P84095
P19404		A6NDG6		Q92665
O95394		O00116		Q9UIA9
Q96G03		P63096		P50579
Q9UHB9		Q9UNH7		P51808
P40222		O94905		P11216
P26358		Q9UNS2		Q6NUK1
Q15041		Q15126		Q9H6Z4
P36405		Q14232		Q9NQW7
Q06203		Q96QK1		O43592
Q14980		Q96BR5		Q13144
Q53GS9		P28838		Q56VL3
Q9UK45		P48735		Q92878
P62820		P23588		Q9GZT8
Q16836		P35270		Q5U5X0
O95347		O43617		Q9Y5L0
Q13601		Q9Y2L1		Q9Y2Z4
Q04726		Q9Y6M1		Q10713
O76094		P48507		O95573
O00267		P61011		Q06124
Q7L0Y3		P08397		Q9NQT5
Q96CS3		Q5RKV6		P12235
Q9BQG0		Q9NP77		O15226
O14776		Q96CW1		Q5JRX3
Q96A33		P52888		Q96GA3
P10155		Q5TFE4		P29144
Q9UBB4		O75223		P82675
O75306		P12270		Q9Y5J1
P33240		O14617		Q7Z6Z7
Q9UGP8		Q9NUQ3		Q8N9T8
O15511		Q9NQR4		Q9HAV4
Q06587		Q9Y6C9		O43264
O75569		C9JLW8		P46734
O94826		P17655		Q9H8Y8
P53582		P43897		Q99543
Q16851		Q9Y3A3		P20020
Q15813		Q15738		Q13505
Q9Y2R9		Q96SB4		P30876
O75534		O43491		O75251
P46459		P36776		P12236
Q9HDC9		Q15424		Q9BY32
O43678		P09104		Q6YN16
P22059		P23919		Q6FI81
Q9NT62		O00233		Q06787
O95299		O95202		P40855
Q8WVV9		Q8N8S7		Q3MHD2
P52758		Q96KP4		Q96ER3
Q7L2E3		Q14203		Q9NZB2
Q96EK5		Q9UBQ7		Q9H845
P53004		Q6NVY1		Q96KG9
O75400		Q06210		Q9UPN7
Q8NE71		P82650		Q9NNW7
Q13564		Q0VDF9		Q92974
P07954		Q7L1Q6		P45954
Q8WWM7		P42025		O15294
A6NDG6		Q9H2U2		Q16352
Q14684		P08237		Q15042
O00116		Q6UB35		Q9H2G2
P63096		O15260		Q96IY1
Q9UNH7		P32322		Q8TEQ6
O94905		P08134		P49427
Q9UNS2		Q13451		O60313
Q15126		P31937		P23786
Q14232		Q9Y6Y8		Q9P2T1
Q96QK1		Q96C19		P15924
Q9BSH4		Q15437		Q9C0C9
Q96BR5		P31350		Q9UBX3
P28838		Q13011		Q96EL3
O75608		Q10567		Q9Y5K6
P48735		O95478		Q9H4A3
P23588		Q16222		O95801
Q9Y2L1		P19367		P19174
Q9NPD3		Q9H936		P62487
P46063		Q9BSD7		Q8NFF5
Q9Y6M1		Q9UBF2		Q02952
P48507		O60610		Q92882
P61011		Q96AY3		P47985
Q2TAY7		Q92905		Q92575
Q8NFP7		Q9UHD8		Q9Y3I1
P08397		O00422		Q14CX7
Q5RKV6		Q9H3U1		P58107
Q9NP77		P49792		Q9BW92
Q96CW1		O00429		P30154
O43237		Q6PKG0		Q5JTV8
P52888		Q9NXG2		Q7KZ85
Q5TFE4		Q14651		Q15067
Q9H3P7		P49589		P61927
O75223		Q9BZE1		Q8IUI8
P13798		P04632		Q13620
O14617		Q9Y6E2		Q6PD62
Q9NUQ3		Q14847		Q96EY8
Q9NQR4		P48163		P17066
Q9Y6C9		Q9H074		Q92696
C9JLW8		P55809		Q9UJX3
Q86UP2		Q8IX12		Q13085
P17655		Q14919		O75348
P43897		Q93008		P57678
Q15738		O75439		Q9UDR5
Q96SB4		P50570		P21283
O43491		O00203		P11498
P36776		P42765		Q9UN37
Q15424		Q9BPX3		Q15633
P09104		P20073		O60739
P23919		Q6L8Q7		A0AVT1
O00233		O43402		Q99575
O95202		Q9Y570		O95571
Q9NTJ3		P43304		Q8WXA9
Q9H7D7		P35221		Q6P996
Q8N8S7		Q96HC4		Q66PJ3
Q96KP4		Q6P1L8		Q9C0B1
Q14203		P11441		Q9Y4W6
Q9NRF8		O94979		Q96IZ0
Q8NBJ5		P55039		O75116
Q14839		Q9H9J2		P78362
Q6NVY1		Q4G0J3		O60568
Q06210		Q8NB37		P52732
P82650		P40938		Q7L576
Q0VDF9		Q16637		Q9UNI6
O60216		P09543		Q14315
Q7L1Q6		P52789		O43414
P42025		P63092		Q13045
Q9H2U2		Q9H0C8		Q9NVG8
P08237		O95295		P55196
P52701		P09525		Q15386
P29558		Q6YP21		Q13618
Q6UB35		Q14008		Q15477
O15260		Q15021		O75323
P32322		Q9NUP9		Q9Y520
P23368		Q96KB5		Q9Y263
P08134		P09455		Q9H3P2
Q86X55		O00178		Q9HCU5
P31937		Q9UBB6		Q9NWU5
Q9Y6Y8		Q53H12		Q9NRX1
P55265		Q92616		O94832
P10644		Q13596		Q96CP2
Q96C19		P20338		Q9P2E9
Q13011		Q13617		P50552
Q96RP9		Q9UBU9		P51116
Q10567		P41743		Q96GM8
O95478		Q9HCC0		Q7Z4V5
Q16222		O43865		Q9Y6I9
P53990		Q9H0B6		Q16537
P49959		O14654		Q7Z434
Q9H936		Q9BTE3		O75122
P83881		Q8WVM8		Q3LXA3
P04637		Q13867		Q8IYD1
Q9Y3T9		P09001		Q15555
Q9BSD7		P82933		Q9BZE9
O94906		Q08752		P07948
O60610		O95782		Q92888
Q96AY3		Q07866		Q9UEW8
Q92905		O75794		Q5T4S7
Q9UHD8		P53992		Q9BXB4
O00422		Q9UL46		O14618
Q9H3U1		Q9BTV5		Q01968
Q8WYA6		Q8NBF2		P49366
P49792		O60547		Q9ULT8
O43395		Q96EY7		Q9BZG1
Q6PKG0		Q86Y82		P55210
Q9NXG2		Q15003		Q15075
P18031		Q9HC35		Q9NVU0
Q16775		Q12996		Q9BYT8
Q14651		Q9UM54		Q13501
P49589		Q9Y394		Q96T76
Q9Y6E2		Q14C86		P55263
Q02539		O60716		Q16774
Q5JTH9		P84095		Q9NZ53
P11388		Q92665		Q12789
P48163		Q9UIA9		Q7Z460
P55809		P50579		Q9Y5T5
O75394		P34896		P14649
P46821		P11216		P49006
Q8IX12		Q6NUK1		A0FGR8
Q14919		P30837		Q6P1M0
Q93008		P00966		Q6GMV2
O75439		Q9NQW7		Q8N300
Q13616		O43592		Q13613
P50570		Q13144		Q9UII2
P42765		Q8TC12		Q9UID3
Q96PU8		Q56VL3		Q92615
Q9BPX3		Q6PI48		Q8N3C0
P20073		Q92621		Q99700
Q6L8Q7		Q9GZT8		O43432
Q9HD33		O75521		Q8IY95
Q16513		Q9Y5L0		Q147X3
Q9Y570		Q9NVX2		Q9NRY5
Q9NQ88		O43847		Q13308
Q96HC4		Q9Y2Z4		Q14160
Q2TAL8		Q10713		O00411
P48637		O95573		O75381
Q96I99		P16435		Q9H2P9
P11441		P61326		Q32MZ4
O94979		Q8NFQ8		Q9Y3D2
Q9BYD6		Q96C90		O00471
P55039		Q9NQT5		O60921
Q9H9J2		P12235		Q16134
Q4G0J3		Q5JRX3		P20585
Q8NB37		Q96GA3		Q05086
P40938		O15446		Q9UQB8
P09543		P29144		Q00536
P52789		P82675		O75179
Q9H0C8		Q7Z6Z7		O14936
P09525		Q9Y2Q5		Q99797
Q9UKV3		Q96S59		Q6QNY1
Q6YP21		Q9H2U1		P68366
Q14008		P46013		Q9NVH1
Q9BPU6		Q99543		O95182
Q9BUQ8		O43148		O95825
Q8IZP0		P20020		Q9UPN3
P25440		Q13505		Q96CW5
Q15021		P49841		Q15149
O94973		Q8NBU5		O94822
Q9NUP9		Q32P28		Q9NX61
Q96KB5		Q00169		Q8IYB7
P09455		P12236		Q4G0F5
O00178		P49753		Q96T60
Q8IY81		Q02809		Q8IWZ3
Q53H12		P11717		Q9NWZ5
Q92616		Q9BY32		Q53GG5
Q8TED0		P26440		Q9H3R5
P20338		Q6YN16		P53350
Q13617		Q6FI81		Q00613
Q9UI10		Q3MHD2		Q9HAU5
O00442		Q8NFW8		O95628
Q8IZL8		Q96ER3		Q0JRZ9
P41743		P19388		Q8WUW1
Q9HCC0		Q9NZB2		Q8N1B4
Q15020		Q9H845		Q9NUP1
Q9Y314		Q8N766		Q15599
O43865		Q9UPN7		Q9H0E9
O00560		O43747		O60645
Q9H0B6		Q9NTJ5		Q9H7C9
P02792		Q9NNW7		Q96SZ5
Q9BTE3		Q92974		Q9BPY3
Q8WVM8		P45954		Q6P158
Q13867		Q9H2G2		Q9H4L7
P09001		P49354		Q13464
P82933		P49427		O60343
Q08752		Q14694		P16383
Q9UIG0		Q14151		Q8NB90
O95782		P41214		O75208
Q9NP81		O60313		Q9BY42
Q07866		P23786		Q15057
O75794		Q9P2T1		Q8N0Z6
P53992		O14530		Q658Y4
Q8NBF2		P15924		Q8TAA5
Q9H6T3		Q9UBX3		Q9HC36
O60547		Q96EL3		O14733
Q86Y82		Q9H078		Q5TAQ9
Q8TDD1		P11171		Q9H267
Q9Y3B2		Q9H4A3		Q9UBF8
Q9HC35		P09110		Q5EBL4
Q12996		P49643		Q8N3R9
O75792		Q99747		Q9BT17
Q9UM54		P62487		P54646
P82673		Q8NFF5		Q4KMQ2
Q8TCJ2		O14787		Q8TAG9
O60716		Q02952		P54652
P84095		Q6P587		Q8IXW5
Q8NI36		Q96C23		Q08378
Q92665		Q9Y4E8		Q9UKB3
Q9UIA9		Q92575		Q96AX1
P50579		P35813		P50747
Q8WXI9		Q8N5M1		Q7Z4S6
P07384		Q9Y3A2		Q9Y4H2
P34896		P20810		Q14596
Q6NUK1		Q14CX7		Q9Y6Y0
Q969Z0		P58107		Q9UDY2
P30837		Q5VYK3		Q96EI5
Q00535		Q7Z7E8		P07864
P00966		Q15833		Q9Y5S2
Q9NQW7		P30154		Q8WXH0
O43592		Q16822		Q9NP73
Q13144		Q9HB90		Q14185
Q8TC12		P22570		Q8IXI2
Q56VL3		Q9NWY4		Q7L7X3
Q6PI48		A5YKK6		Q9ULE6
P35611		Q5JTV8		O60333
Q92878		Q4G0N4		Q8N573
Q92621		Q9NR46		Q9P2D3
P52948		Q15067		Q9UBS8
Q9GZT8		P61927		Q5VIR6
P49406		Q8IUI8		Q5VYS8
P82909		P14923		Q9BPX6
Q03701		Q13620		P28161
O75521		O60488		Q8ND83
Q5U5X0		Q9BU76		Q00653
Q9NZW5		Q9NRL3		P42356
Q9NVX2		Q8IYB3		Q5T6V5
O43847		O60826		Q3SXY8
Q9Y2Z4		Q96EY8		Q9UNY4
Q10713		P17066		P49454
O95573		Q9UJX3		P42858
Q9NY93		Q13085		O75683
Q06124		Q92896		Q9UPN4
P16435		Q9H2W6		Q5TEU4
P61326		P21283		P11274
Q9NQT5		P29373		Q5W0B1
Q9H6R4		P35222		Q96DR7
P12235		Q6RFH5		O14920
O15226		P11498		P13637
Q5JRX3		Q9UN37		Q6QNY0
Q96GA3		Q15633		Q86XZ4
O15446		Q09666		A3KMH1
P29144		P62304		Q58FG1
P82675		O60739		Q9H147
Q9Y5J1		Q9BWS9		O60551
Q7Z6Z7		A0AVT1		Q562R1
Q8N9T8		Q99575		P34741
Q9HAV4		O95571		Q9Y2D8
Q5VW32		P78540		P63218
O43264		Q7Z4G1		Q14746
Q9H2U1		Q5JSH3		Q03001
P46013		P50336		Q8NE62
Q99543		Q6P996		O14523
P20020		Q9C0B1		Q7Z2K8
Q13505		Q9Y4W6		Q8N142
P49841		Q9NRW7		Q5VZ89
Q13330		O14745		P34931
Q99622		Q96IZ0		P17098
Q8NBU5		O95249		P13796
P30876		O75116		Q9H6E5
O75251		P78362		A1X283
Q00169		Q04446		Q9Y4G6
P12236		P52732		Q4VCS5
Q96SU4		P35573		A0A1B0GV03
Q02809		Q9UNI6		A0A2R8Y619
Q9BY32		P21399		A2A3N6
O60231		Q14315		A6NI61
P26440		O43414		B2RPK0
Q6YN16		Q13045		O60814
Q6FI81		Q9NVG8		P04908
P40855		Q13618		P06899
Q8TAQ2		O75323		P07205
Q3MHD2		Q9Y520		P0C0S8
P19388		Q9HCU5		P0CG47
Q9NZB2		Q6P1N9		P0DMV8
P51003		Q12769		P0DMV9
O60271		Q9NWU5		P0DPH7
Q9H845		Q13131		P17661
Q9Y4P3		P49914		P20671
Q8N766		O14908		P22090
Q9BZI7		Q9NQX3		P23527
Q9UJX2		Q9P2E9		P48741
O43747		Q5T653		P53675
Q9NTJ5		A1L0T0		P57053
Q9NNW7		Q96GM8		P57721
Q53H82		O75477		P58876
P45954		Q8WVX9		P62736
Q16352		Q5T9A4		P62807
P51532		Q96ST3		P63267
Q9H2G2		Q16537		P68032
P49354		Q12959		P68104
P18887		Q99611		P68133
O15382		Q13325		P68363
Q14151		O75976		Q16777
O75351		O75122		Q16778
P23786		Q3LXA3		Q32P51
Q9P2T1		O95865		Q4VXU2
O95219		Q8IYD1		Q58FF3
Q9BXK5		Q9BZE9		Q58FF6
O14530		Q9ULA0		Q58FF7
P15924		Q92888		Q58FG0
Q9UBX3		Q7Z478		Q5QNW6
Q96EL3		Q96I51		Q68DU8
Q9H4A3		O75746		Q6FI13
P04040		Q13228		Q6ZMR3
Q99747		Q9UEW8		Q7L7L0
Q8IXH7		Q5T4S7		Q8N0Y7
P62487		Q9BXB4		Q8NHW5
Q02952		P49366		Q8TBY8
Q9UHI6		O15381		Q8TD47
Q6P587		Q9ULT8		Q93077
Q96C23		Q9BZG1		Q93079
Q86YP4		O95864		Q96A08
Q9Y4E8		Q9H2M9		Q96DE5
P47985		P55210		Q96KK5
Q92575		Q9BYT8		Q96QV6
Q69YN2		P42773		Q99877
Q9NW13		Q96T76		Q99878
P13674		P55263		Q99880
Q8N5M1		Q96IJ6		Q9BR39
Q9GZP4		Q9Y450		Q9P2S6
P20810		Q16850		Q9UHI8
Q14CX7		Q7Z460		P08708
P58107		Q13546		P13929
O75150		Q16527		O15399
Q5VYK3		P14649		Q86SE5
Q14690		P49006		Q712K3
P30154		P56589		Q5JXM2
Q8WX92		Q96HY7		P14678
A5YKK6		A0FGR8		Q9Y536
P49916		Q7Z5K2		P50993
Q5JTV8		P61764		B7ZW38
Q4G0N4		Q9NPQ8		P0DMR1
Q7KZ85		Q9Y697		Q9H361
Q14738		Q92615		P0DPH8
Q6P6C2		Q9BYC9		Q6PEY2
Q9NR46		O94966		O14602
Q15067		Q15059		P29803
Q9NRZ9		Q6PGP7		P33778
P61927		O95486		Q99879
Q3B726		Q99700		Q8N257
Q13418		Q9BTC0		Q93084
Q13620		Q147X3		O95626
Q96G46		O95671		P15259
O60488		Q13308		Q5VTE0
Q9BU76		Q2M389		Q6S8J3
O95747		P57772		Q9NY65
Q8IYB3		Q14160		O94817
Q6PD62		Q9H1Y0		P0DN79
O60826		O43505		P0DPI2
O43347		Q9H2P9		P10620
Q96EY8		Q7Z406		P15153
P17066		Q32MZ4		P15313
Q9UJX3		O14967		P52435
Q13085		Q9H6S0		P54756
P24928		Q92538		P62308
Q9H2W6		O95155		Q6ZT62
P21283		O00471		Q8NCJ5
P29373		Q16134		Q96CQ1
Q8NI27		Q9Y3P9		Q96K58
P35222		O96011		Q9BPX7
Q6RFH5		O75179		Q9H6T0
P11498		Q99797		O43708
Q09666		Q8IUD2
P62304		Q6QNY1
Q9BWS9		Q7KZI7
A0AVT1		Q9BTA9
Q99575		P68366
P78540		Q9NVH1
Q7Z4G1		O95182
Q5JSH3		Q9UPN3
Q5VTR2		Q8IUX4
Q14145		Q15149
Q9BQ61		Q8IYB7
O60885		Q96T60
Q9C0B1		Q8IWZ3
Q9Y4W6		P06396
Q9NRW7		Q9NWZ5
O14745		Q53GG5
P46736		O00399
P52732		P50851
P35573		Q9BUP3
Q9UNI6		Q68D91
Q14315		O95628
O43414		Q8WUW1
Q13045		Q86WA6
Q9NVG8		Q15599
Q13618		Q8ND04
O75323		Q12872
Q9Y399		Q96SZ5
Q9Y520		O95749
Q9Y263		O15084
Q9HCU5		P13591
Q12769		Q9NVE7
Q9NWU5		Q6P158
Q96RE7		Q6UW63
P49914		Q5T2T1
O14908		Q13464
Q9NQX3		O60343
P48634		Q6PCB5
Q96CP2		Q8NB90
Q9UHB6		O75208
Q9P2E9		P49590
P50552		Q9BY42
A1L0T0		Q9Y2W6
Q7Z4V5		P25098
O75477		P16402
Q5UIP0		Q969T7
Q13485		Q7Z6E9
Q12959		Q658Y4
Q9BTW9		O75155
O75122		O15020
Q3LXA3		Q96ST2
O95865		O94804
Q8IYD1		P42345
Q15555		Q5TAQ9
Q8TAF3		Q8N3R9
Q9BZE9		Q4KMQ2
Q9ULA0		P54652
P07948		Q8IXW5
Q7Z478		Q9Y4A5
Q96I51		Q13395
Q9NRL2		Q9UKB3
O75746		O14727
Q13228		Q96AX1
Q5T4S7		Q6NXR4
Q9HCD5		P50747
P29083		Q9NRG1
Q9BXB4		Q3SY69
O14618		P27448
Q9Y624		Q13439
P49366		Q8TB03
O15381		Q7Z4S6
Q9ULT8		Q9Y4H2
Q8N9N7		Q9BTT6
Q9H2M9		Q9UDY2
Q9NVU0		Q96EI5
Q9NYB0		Q5JSL3
Q96T76		P07864
P55263		Q8WXH0
Q16774		O60282
Q9NZ53		Q9NZC3
Q96IJ6		Q9UP83
Q1ED39		P30414
Q9Y450		Q96FK6
Q7Z460		Q96HN2
Q13546		P28161
Q16527		Q68D10
P14649		Q9H0L4
P49006		Q5T6V5
P42696		Q03164
A0FGR8		Q12840
Q9UJ83		P08183
Q7Z5K2		P42858
Q6GMV2		Q8WX93
Q9UII2		O60518
Q9Y697		Q5TEU4
O60879		Q96DR7
Q9UID3		P13637
Q92615		Q58FG1
Q9BYC9		P21359
O14646		Q86US8
Q9C0J8		Q562R1
Q15059		Q3KQV9
O95391		P63218
Q99700		Q03001
Q9H3S7		P23497
Q9BTC0		Q6NXT1
O43432		P34931
Q147X3		P13796
Q9NRY5		Q9Y4G6
Q5T3I0		P11277
Q14160		O95342
Q9H1Y0		Q96L73
Q9UJC3		O14602
Q9P2K5		O14950
Q9H2P9		P08708
Q7Z406		P0DMV8
Q32MZ4		P0DN79
O14967		P0DPH7
Q9H6S0		P15313
Q14789		P21439
Q92538		P52435
O95155		P60763
O75691		P61224
O00471		P68104
Q16134		P68363
Q8N335		P0DPI2
Q9NTI5		P13929
Q15018		P50502
Q9NU22		P50993
P35251		P57721
P51531		Q6ZT62
O75179		Q9H477
O60287		P04908
Q96F45		P0C0S8
Q99797		P20671
Q8IXT5		Q7L7L0
Q9NYV4		Q93077
Q9NWH9		P0CG47
Q7KZI7		Q6ZMR3
Q9BTA9		P07205
P68366		O60814
Q9NVH1		P06899
P16401		P0DP23
O95182		P23527
Q7LBC6		P62807
Q9UPN3		Q16778
Q96CW5		Q5QNW6
Q15149		Q93079
Q9NX61		P57053
Q99661		P58876
Q8IWZ3		Q99880
O14981		Q14568
Q6VMQ6		Q58FF7
Q9NWZ5		Q58FG0
O43716		B2RPK0
P50851		Q96DU9
Q86YM7		Q9H361
Q86WA6		Q8N0Y7
Q15599		P63267
Q12872		P68032
P17301		Q6PEY2
Q96SZ5		P0DPH8
O95749		P16104
O15084		P35749
P13591		P62736
Q9NVE7		Q16777
Q6UW63		Q5JNZ5
Q5T2T1		Q5VTE0
P46100		Q9Y466
Q9H4L7		O94817
Q15648		Q93084
Q9NW08		Q712K3
O60343		Q9P2S6
Q27J81		P0DMV9
Q8NB90		P68133
O75208		Q58FF6
Q76FK4		P48741
Q9BY42		Q99877
Q9Y2W6		P33778
Q99570		Q8N257
P25098		Q96A08
P16402		A0A2R8Y619
Q7Z6E9		Q99879
Q9UPP1		B7ZW38
Q658Y4		P0DMR1
O75155		O15523
Q8TAA5		Q6FI13
Q86W56		Q96KK5
O15020		Q99878
Q96ST2		Q9BR39
Q8IUR7		Q96QV6
O94804		Q32P51
Q5TAQ9		Q4VXU2
Q8N3R9		P15153
P54652		Q8IZP2
Q9Y4A5		Q9Y536
Q9UKB3		Q6S8J3
Q96BR1		Q9NY65
Q96FN4		Q9Y6R1
Q3SY69		P0C0S5
P27448		P51668
Q13439		P15259
Q9Y4H2		Q86SE5
Q6ZRS2		P13611
Q709C8		A2A3N6
Q96EI5		Q6DN03
Q5JSL3		P53675
P07864		Q8NHW5
Q8IWJ2		Q92901
Q9UIF9		P09619
Q99996		P29803
Q8IXI2		Q6QEF8
Q9BRV8		O95626
O60282		Q9NQ39
Q5JSZ5		Q8NFI4
Q9UP83		Q5T2N8
Q9BPX6		Q9NQI0
Q5T200		P0DME0
Q96HN2		Q58FF3
P28161		P22090
Q68D10		Q8IVT5
Q15651		P0C7P0
Q9H0L4		O43708
Q12840		P69849
Q15643		Q969P0
Q9UPW6		Q6P2I3
O96028		Q15700
P08183
Q96HP4
P42858
Q14BN4
Q8WX93
O60518
Q9HAW4
Q8WYQ5
Q8N1F8
Q5TEU4
Q3B7T1
Q9H7E2
P13637
Q58FG1
P21359
P55201
Q562R1
Q9C0D5
Q8IY22
P63218
P55197
Q969E4
P23497
P34931
Q8N4A0
P13796
Q9UBH6
Q8IZT6
Q9Y4G6
O95342
Q4VCS5
P0C0S8
P62807
Q16777
P0CG47
P15259
Q6ZMR3
P07205
O60814
P06899
P57053
Q5QNW6
Q99880
Q16778
Q96A08
P0DMV8
P23527
P58876
P68431
P04908
Q7L7L0
Q93077
Q93079
Q9BR39
Q58FF7
Q58FG0
P29803
P13929
B2RPK0
Q32P51
Q5JQF8
P63267
P68032
Q9NY65
P53675
Q8N257
Q86SE5
A0A2R8Y619
A2A3N6
P05204
P0DMV9
P0DP23
P0DPK5
P20671
P33778
P62736
P68104
P68133
P68363
Q5VTE0
Q6FI13
Q71DI3
Q96DE5
Q96HA1
Q96KK5
Q99877
Q99879
Q9NQ39
Q9NQI0
O14602
O94817
P0DPH7
P15313
P25445
P48741
Q9H361
O15523
P08708
Q5JNZ5
O15399
Q93084
P35749
Q92901
Q6S8J3
Q9Y536
Q01954
A8CG34
P0DMB2
P0DN79
P0DPI2
P14678
P15153
P50502
P52435
Q92506
P62308
Q6ZT62
P22090
P10620
P57721
Q00537
P21439
Q8IZP2
P0DPH8
Q6PEY2
O14950
P63162
P60763
Q8NHW5
Q4VXU2
P50993
Q9P2S6
Q9Y6R1
Q99878
Q58FF6
Q14568
B7ZW38
P0DMR1
P17661
Q6DN03
Q9C0D2
O75197
Q9BTY7
P0C0S5
P52746
Q96QV6
Q8NFI4
Q6QEF8
O95626
Q96DU9
Q8N0Y7
Q58FF3

## Sheet: Figure 3d
SIA cross-linked proteins	iBaq		SBAP cross-linked proteins	iBaq		SIAB cross-linked proteins	iBaq
P62805	8.31561		P68371	7.99081		P68371	7.99081
P68371	7.99081		P63241	7.8858		P63241	7.8858
P63241	7.8858		P07437	7.83909		P07437	7.83909
P07437	7.83909		P62937	7.83518		P62937	7.83518
P62937	7.83518		Q06830	7.82058		Q06830	7.82058
Q06830	7.82058		P04406	7.81285		P04406	7.81285
P04406	7.81285		Q8IUE6	7.81215		Q8IUE6	7.81215
Q8IUE6	7.81215		P08238	7.80609		P08238	7.80609
P08238	7.80609		P62263	7.74736		P05387	7.80224
P05387	7.80224		P06733	7.7162		P62263	7.74736
P06733	7.7162		P04075	7.71351		P06733	7.7162
P04075	7.71351		P14174	7.68126		P04075	7.71351
P14174	7.68126		P62857	7.6689		P62857	7.6689
P62857	7.6689		P62888	7.65401		P62888	7.65401
P62888	7.65401		P12277	7.65329		P12277	7.65329
P12277	7.65329		P22626	7.63944		P22626	7.63944
P22626	7.63944		P62241	7.63591		P62241	7.63591
P62241	7.63591		P18669	7.62871		P18669	7.62871
P18669	7.62871		P60174	7.62485		P60174	7.62485
P60174	7.62485		P07900	7.61577		P07900	7.61577
P07900	7.61577		P47813	7.59536		P47813	7.59536
P47813	7.59536		P07195	7.58934		P07195	7.58934
P07195	7.58934		P62826	7.56494		P62826	7.56494
P62826	7.56494		P26373	7.56368		P06748	7.56109
P26373	7.56368		P06748	7.56109		P35268	7.55873
P06748	7.56109		P35268	7.55873		P14618	7.55318
P35268	7.55873		P14618	7.55318		P42677	7.5498
P14618	7.55318		P42677	7.5498		P62258	7.53106
P42677	7.5498		P62258	7.53106		P25398	7.53068
P62258	7.53106		P25398	7.53068		P60866	7.5086
P25398	7.53068		P62750	7.50886		P08670	7.50701
P62851	7.52978		P60866	7.5086		P09429	7.50297
P62750	7.50886		P08670	7.50701		P63104	7.49944
P60866	7.5086		P09429	7.50297		P61353	7.49465
P08670	7.50701		P63104	7.49944		P42766	7.48745
P09429	7.50297		P61353	7.49465		P13639	7.48339
P63104	7.49944		P42766	7.48745		P46781	7.4807
P61353	7.49465		P13639	7.48339		P62280	7.47908
P42766	7.48745		P46781	7.4807		P62854	7.46809
P13639	7.48339		P62280	7.47908		P08865	7.45054
P46781	7.4807		P62854	7.46809		P07737	7.44296
P62280	7.47908		P08865	7.45054		P30041	7.4423
P62854	7.46809		P07737	7.44296		P62244	7.44089
P08865	7.45054		P30041	7.4423		P11142	7.43837
P07737	7.44296		P62244	7.44089		P10809	7.4262
P30041	7.4423		P11142	7.43837		P30050	7.41481
P62244	7.44089		P10809	7.4262		P62266	7.40611
P11142	7.43837		P30050	7.41481		P62249	7.39958
P10809	7.4262		P32119	7.41192		P05141	7.38938
P30050	7.41481		P62266	7.40611		P84090	7.38863
P62266	7.40611		P62249	7.39958		P15531	7.37987
P62249	7.39958		P05141	7.38938		P46782	7.37584
P05141	7.38938		P84090	7.38863		Q02878	7.37331
P84090	7.38863		P15531	7.37987		P23528	7.3731
P15531	7.37987		P46782	7.37584		P23246	7.37227
P46782	7.37584		Q02878	7.37331		P62913	7.3703
Q02878	7.37331		P23528	7.3731		P61247	7.36771
P23528	7.3731		P23246	7.37227		P26599	7.3538
P23246	7.37227		P62913	7.3703		P56537	7.34733
P62913	7.3703		P61247	7.36771		P23396	7.3421
P61247	7.36771		P61604	7.36667		P39023	7.33034
P61604	7.36667		P23396	7.3421		Q15233	7.32861
P26599	7.3538		P06576	7.33418		Q07020	7.31987
P23396	7.3421		P39023	7.33034		P46776	7.31929
P06576	7.33418		Q15233	7.32861		Q14103	7.31835
P39023	7.33034		P84098	7.32806		Q71UM5	7.31768
Q15233	7.32861		Q07020	7.31987		P40926	7.3172
P84098	7.32806		P46776	7.31929		P61313	7.31543
Q07020	7.31987		Q14103	7.31835		Q9Y3U8	7.31538
P46776	7.31929		Q71UM5	7.31768		P62701	7.31325
Q14103	7.31835		P40926	7.3172		P61978	7.30664
Q71UM5	7.31768		P61313	7.31543		P63261	7.30434
P40926	7.3172		Q9Y3U8	7.31538		P62081	7.30315
P61313	7.31543		P62701	7.31325		O75347	7.30052
P84243	7.31542		P61978	7.30664		P00558	7.29874
Q9Y3U8	7.31538		P63261	7.30434		P31943	7.28295
P62701	7.31325		P62081	7.30315		P46777	7.281
P61978	7.30664		O75347	7.30052		P27635	7.27991
P63261	7.30434		P00558	7.29874		Q9HB71	7.27474
P62081	7.30315		P31943	7.28295		P51991	7.27194
O75347	7.30052		P46777	7.281		P18124	7.24073
P00558	7.29874		P27635	7.27991		P60709	7.23957
P31943	7.28295		Q9HB71	7.27474		Q01105	7.23949
P46777	7.281		P51991	7.27194		P62906	7.23245
P27635	7.27991		P63244	7.24168		P32969	7.21804
Q9HB71	7.27474		P18124	7.24073		P49368	7.21789
P51991	7.27194		P60709	7.23957		P40227	7.21717
P63244	7.24168		Q01105	7.23949		P62917	7.21457
P18124	7.24073		P62906	7.23245		P15880	7.21223
P60709	7.23957		P32969	7.21804		P22392	7.21183
P10599	7.23591		P49368	7.21789		Q15185	7.20681
P62906	7.23245		P40227	7.21717		Q16576	7.20633
P32969	7.21804		P62917	7.21457		Q00839	7.20259
P49368	7.21789		P15880	7.21223		Q92945	7.19769
P40227	7.21717		P22392	7.21183		P26583	7.19353
P62917	7.21457		Q15185	7.20681		P62318	7.19296
P15880	7.21223		Q16576	7.20633		P14866	7.19185
P22392	7.21183		Q00839	7.20259		P00338	7.18485
Q15185	7.20681		Q92945	7.19769		P62910	7.18424
Q16576	7.20633		P26583	7.19353		P50990	7.18371
Q00839	7.20259		P62318	7.19296		Q9UQ80	7.16706
Q92945	7.19769		P30048	7.19278		P36578	7.16641
P26583	7.19353		P00338	7.18485		P07910	7.16584
P62318	7.19296		P62910	7.18424		P62424	7.16026
P14866	7.19185		P50990	7.18371		P62753	7.15994
P00338	7.18485		Q9UQ80	7.16706		P11021	7.1585
P62910	7.18424		P36578	7.16641		P62979	7.1581
P50990	7.18371		P07910	7.16584		O43175	7.15649
Q9UQ80	7.16706		P62424	7.16026		P30086	7.1543
P36578	7.16641		P62753	7.15994		P28066	7.1487
P07910	7.16584		P11021	7.1585		P50914	7.14615
P62424	7.16026		P62979	7.1581		P49411	7.1432
P62753	7.15994		O43175	7.15649		P09651	7.14166
P11021	7.1585		P30086	7.1543		P43487	7.13785
P62979	7.1581		P28066	7.1487		P23526	7.1342
O43175	7.15649		P50914	7.14615		P04080	7.11839
P30086	7.1543		P49411	7.1432		P17987	7.11735
P28066	7.1487		P09651	7.14166		P29692	7.11659
P50914	7.14615		P43487	7.13785		Q9BVA1	7.11407
P49411	7.1432		P23526	7.1342		P19338	7.11356
P09651	7.14166		P00918	7.12739		Q13263	7.1126
P43487	7.13785		P62277	7.12089		P09211	7.11254
P23526	7.1342		P04080	7.11839		P42167	7.09974
P00918	7.12739		P17987	7.11735		P50991	7.09771
P62277	7.12089		P29692	7.11659		P48643	7.09583
P04080	7.11839		Q9BVA1	7.11407		Q15181	7.09573
P17987	7.11735		P19338	7.11356		P09936	7.09211
P62899	7.11711		P09211	7.11254		P39687	7.09024
P29692	7.11659		O75531	7.10586		P24534	7.08855
Q9BVA1	7.11407		P42167	7.09974		Q9H3K6	7.08801
P19338	7.11356		P50991	7.09771		P18621	7.08477
Q13263	7.1126		P48643	7.09583		P62829	7.08379
P09211	7.11254		Q15181	7.09573		P23284	7.08128
O75531	7.10586		P09936	7.09211		P60842	7.08063
P42167	7.09974		P39687	7.09024		P52272	7.07772
P50991	7.09771		P24534	7.08855		Q99497	7.07248
P48643	7.09583		Q9H3K6	7.08801		P27797	7.07059
Q15181	7.09573		P18621	7.08477		P78371	7.0679
P09936	7.09211		P62829	7.08379		Q01469	7.06698
P39687	7.09024		P23284	7.08128		P26641	7.06158
P24534	7.08855		P60842	7.08063		P00441	7.05613
Q9H3K6	7.08801		P52272	7.07772		P49207	7.05567
P18621	7.08477		Q99497	7.07248		P63220	7.05394
P62829	7.08379		P27797	7.07059		P37802	7.03927
P23284	7.08128		P78371	7.0679		P05455	7.03008
P60842	7.08063		Q01469	7.06698		P41091	7.02787
P52272	7.07772		P13693	7.06512		Q13162	7.02282
Q99497	7.07248		P26641	7.06158		Q09028	7.0216
P09874	7.07103		P00441	7.05613		Q08211	7.02093
P27797	7.07059		P49207	7.05567		Q13838	7.02026
P78371	7.0679		P63220	7.05394		P31946	7.02007
P13693	7.06512		P37802	7.03927		P60660	7.01417
P26641	7.06158		P05455	7.03008		Q9BWD1	7.01239
P49207	7.05567		P41091	7.02787		P35637	7.01166
P63220	7.05394		Q13162	7.02282		Q9UMS4	7.00929
P46778	7.04242		Q09028	7.0216		Q07021	7.0039
P37802	7.03927		Q08211	7.02093		P22314	7.00288
Q12906	7.03784		Q13838	7.02026		P12956	7.00015
P05455	7.03008		P31946	7.02007		P09972	6.99651
P41091	7.02787		P60660	7.01417		P12004	6.99179
Q13162	7.02282		Q9BWD1	7.01239		Q04760	6.98783
Q09028	7.0216		Q9UMS4	7.00929		Q07955	6.98693
Q08211	7.02093		Q07021	7.0039		P38646	6.98498
Q13838	7.02026		P22314	7.00288		P14625	6.98473
P31946	7.02007		P12956	7.00015		P60900	6.98404
P60660	7.01417		P09972	6.99651		Q15365	6.98299
P35637	7.01166		P12004	6.99179		P25705	6.98017
Q9UMS4	7.00929		Q04760	6.98783		P83731	6.97808
Q07021	7.0039		Q07955	6.98693		Q99832	6.9767
P22314	7.00288		P38646	6.98498		P27824	6.97649
P12956	7.00015		P14625	6.98473		P18077	6.96963
P09972	6.99651		P60900	6.98404		P20618	6.96884
P12004	6.99179		Q15365	6.98299		Q02790	6.96429
Q04760	6.98783		P25705	6.98017		P62942	6.96127
Q07955	6.98693		P83731	6.97808		P49327	6.95438
P38646	6.98498		Q99832	6.9767		P29401	6.95308
P14625	6.98473		P27824	6.97649		P31948	6.95197
P60900	6.98404		P22061	6.97526		P40925	6.94193
Q15365	6.98299		P18077	6.96963		P62316	6.93749
P25705	6.98017		P20618	6.96884		Q9Y230	6.93635
P83731	6.97808		Q02790	6.96429		P39019	6.93587
Q99832	6.9767		P62942	6.96127		Q12905	6.93536
P27824	6.97649		P49327	6.95438		P55072	6.93222
P22061	6.97526		P29401	6.95308		Q99873	6.93105
P18077	6.96963		P31948	6.95197		Q8NC51	6.92991
P20618	6.96884		P40925	6.94193		Q9Y3F4	6.92928
Q02790	6.96429		P62316	6.93749		P55209	6.92699
P62942	6.96127		Q9Y230	6.93635		P62273	6.92574
P49327	6.95438		P39019	6.93587		O75964	6.92549
P29401	6.95308		Q12905	6.93536		P51858	6.90853
P31948	6.95197		P27695	6.93244		Q9Y265	6.90803
P28074	6.95048		P55072	6.93222		Q02543	6.9033
P40925	6.94193		Q99873	6.93105		P27348	6.90276
P62316	6.93749		Q8NC51	6.92991		P12268	6.90142
Q9Y230	6.93635		Q9Y3F4	6.92928		Q15717	6.89835
P39019	6.93587		P55209	6.92699		P33316	6.89811
Q12905	6.93536		P62273	6.92574		P17844	6.89348
P27695	6.93244		O75964	6.92549		P30101	6.89124
P55072	6.93222		O14818	6.91369		P55769	6.89095
Q99873	6.93105		P51858	6.90853		P49773	6.8909
Q8NC51	6.92991		Q9Y265	6.90803		Q9Y237	6.88968
Q9Y3F4	6.92928		Q02543	6.9033		Q9P258	6.88913
P55209	6.92699		P27348	6.90276		P31153	6.88753
P62273	6.92574		P12268	6.90142		P54819	6.88209
O75964	6.92549		P33316	6.89811		Q15369	6.87975
O14818	6.91369		Q14697	6.89529		Q14974	6.8763
P51858	6.90853		P17844	6.89348		P61088	6.86639
Q9Y265	6.90803		P30101	6.89124		Q13885	6.86329
Q02543	6.9033		P55769	6.89095		P37837	6.86278
P27348	6.90276		P49773	6.8909		P04181	6.86268
P12268	6.90142		Q9Y237	6.88968		P52597	6.86235
P16949	6.90108		P20700	6.88958		Q96EP5	6.86166
Q15717	6.89835		Q9P258	6.88913		P47914	6.85333
P33316	6.89811		P31153	6.88753		P11940	6.8486
Q14697	6.89529		P54819	6.88209		P13797	6.84629
P17844	6.89348		Q15369	6.87975		O14737	6.84095
P30101	6.89124		Q14974	6.8763		Q92841	6.83814
P55769	6.89095		P61088	6.86639		Q13283	6.83309
P49773	6.8909		P08758	6.864		O60506	6.83263
Q9Y237	6.88968		Q13885	6.86329		P25789	6.8305
P20700	6.88958		P37837	6.86278		O43707	6.82879
Q9P258	6.88913		P04181	6.86268		P17812	6.82651
P31153	6.88753		P52597	6.86235		P26368	6.8265
P54819	6.88209		Q96EP5	6.86166		P21796	6.82577
Q15369	6.87975		P47914	6.85333		Q9BQE3	6.82441
Q14974	6.8763		P11940	6.8486		P50395	6.8244
P61088	6.86639		P13797	6.84629		P30153	6.82359
P08758	6.864		P67809	6.84256		P49321	6.82111
Q13885	6.86329		Q92841	6.83814		P06744	6.82058
P37837	6.86278		P40429	6.8376		Q96AE4	6.8149
P04181	6.86268		Q13283	6.83309		P45973	6.81016
P52597	6.86235		O60506	6.83263		P60953	6.80661
Q96EP5	6.86166		P25789	6.8305		P55884	6.80238
P47914	6.85333		O43707	6.82879		O75390	6.80127
P11940	6.8486		P62136	6.82689		Q01518	6.79872
P13797	6.84629		P17812	6.82651		Q96AG4	6.7966
P67809	6.84256		P26368	6.8265		P00492	6.78973
Q92841	6.83814		P21796	6.82577		P22234	6.78906
P40429	6.8376		Q9BQE3	6.82441		P34932	6.78655
Q13283	6.83309		P50395	6.8244		P55036	6.78472
O60506	6.83263		P30153	6.82359		P38117	6.78365
P52292	6.8316		P49321	6.82111		Q13347	6.78291
P25789	6.8305		P06744	6.82058		P30084	6.78037
O43707	6.82879		Q96AE4	6.8149		Q15370	6.77443
P62136	6.82689		P60953	6.80661		P38919	6.77298
P17812	6.82651		P55884	6.80238		O43390	6.76364
P21796	6.82577		O75390	6.80127		Q00610	6.76077
Q9BQE3	6.82441		Q01518	6.79872		P50454	6.75994
P50395	6.8244		Q96AG4	6.7966		Q16629	6.75386
P30153	6.82359		O00151	6.79397		P15121	6.7532
P49321	6.82111		O75947	6.79085		P11586	6.75174
P06744	6.82058		P00492	6.78973		P45880	6.74941
Q96AE4	6.8149		P22234	6.78906		O00264	6.74879
P45973	6.81016		P34932	6.78655		P13804	6.74803
P13073	6.80881		Q9Y266	6.78561		P46783	6.73905
P60953	6.80661		P55036	6.78472		Q58FF8	6.73762
P99999	6.80444		P38117	6.78365		P61158	6.73708
P55884	6.80238		Q13347	6.78291		Q13200	6.73705
P43243	6.80185		P30084	6.78037		P78417	6.73617
O75390	6.80127		O95433	6.77584		P61970	6.73529
Q01518	6.79872		Q15370	6.77443		Q9H9B4	6.73165
Q96AG4	6.7966		P35613	6.77265		Q05639	6.72553
Q96PK6	6.79105		O43390	6.76364		P08621	6.72337
O75947	6.79085		Q00610	6.76077		Q08945	6.71792
P00492	6.78973		P50454	6.75994		Q15691	6.71561
P22234	6.78906		P51149	6.75985		P49458	6.71465
P34932	6.78655		P19623	6.75621		Q92598	6.71377
Q9Y266	6.78561		Q16629	6.75386		Q9GZT3	6.7121
P55036	6.78472		P15121	6.7532		Q99714	6.71024
P38117	6.78365		P11586	6.75174		Q15366	6.70796
Q13347	6.78291		P45880	6.74941		P41567	6.70644
P30084	6.78037		O00264	6.74879		P61081	6.70014
O43684	6.77825		P13804	6.74803		P58546	6.69847
O95433	6.77584		Q86U42	6.74229		P07237	6.69763
Q15370	6.77443		P46783	6.73905		P30046	6.69723
P38919	6.77298		Q58FF8	6.73762		P62987	6.691
P35613	6.77265		P61158	6.73708		P15311	6.6886
O43390	6.76364		Q13200	6.73705		O75607	6.68855
Q00610	6.76077		P78417	6.73617		P82979	6.68737
P50454	6.75994		P61970	6.73529		P31939	6.68686
P51149	6.75985		Q9H9B4	6.73165		O43765	6.67962
P19623	6.75621		P10412	6.72729		P21333	6.67016
Q16629	6.75386		Q05639	6.72553		P34897	6.66995
P15121	6.7532		P08621	6.72337		P61163	6.66858
P11586	6.75174		P07741	6.71861		P18754	6.66682
P45880	6.74941		Q08945	6.71792		P22695	6.6643
O00264	6.74879		Q15691	6.71561		P25786	6.66294
P13804	6.74803		P49458	6.71465		P14868	6.66074
P21964	6.74041		Q92598	6.71377		Q9BTT0	6.65762
P46783	6.73905		Q9GZT3	6.7121		P49736	6.65734
Q58FF8	6.73762		Q99714	6.71024		P22087	6.65722
P61158	6.73708		Q15366	6.70796		P13010	6.65598
Q13200	6.73705		P41567	6.70644		O43399	6.65468
P78417	6.73617		P61081	6.70014		P22102	6.65411
P61970	6.73529		P58546	6.69847		P35244	6.65398
P10412	6.72729		P07237	6.69763		O00244	6.65382
Q05639	6.72553		P30046	6.69723		O15347	6.65217
P08621	6.72337		P67936	6.69167		Q9Y3I0	6.64872
P07741	6.71861		P62987	6.691		P00387	6.64634
Q08945	6.71792		P31949	6.68941		Q9NR45	6.64486
Q15691	6.71561		P15311	6.6886		O14979	6.64154
P49458	6.71465		P31939	6.68686		Q16718	6.63943
Q92598	6.71377		O00231	6.68323		P17980	6.63551
P05787	6.71336		O43765	6.67962		P55795	6.63448
Q9GZT3	6.7121		P62873	6.67962		Q96FW1	6.63442
Q99714	6.71024		P26639	6.67876		P31150	6.63273
Q15366	6.70796		O00303	6.6749		Q04917	6.6291
P61081	6.70014		P21333	6.67016		P52907	6.6248
P58546	6.69847		P34897	6.66995		P00505	6.62366
P07237	6.69763		P61163	6.66858		P62191	6.61739
P30046	6.69723		P59998	6.66771		P08559	6.61508
P67936	6.69167		P18754	6.66682		Q12874	6.60114
P62987	6.691		O14561	6.66564		Q9NZI8	6.59632
P31949	6.68941		P22695	6.6643		P55060	6.59622
P15311	6.6886		P25786	6.66294		Q9UBE0	6.59593
P31939	6.68686		P14868	6.66074		P04843	6.59549
O00231	6.68323		Q9BTT0	6.65762		Q9ULC4	6.59538
O43765	6.67962		P49736	6.65734		O75367	6.59251
P62873	6.67962		P22087	6.65722		P39748	6.59147
P26639	6.67876		P13010	6.65598		P31930	6.591
Q9NR30	6.67339		O43399	6.65468		P47756	6.59053
P21333	6.67016		P22102	6.65411		Q9UKD2	6.59025
P34897	6.66995		P35244	6.65398		P62333	6.58667
P61163	6.66858		O00244	6.65382		P30040	6.58634
P59998	6.66771		O15347	6.65217		Q13151	6.58422
P18754	6.66682		P52209	6.65201		Q9UKK9	6.58408
P22695	6.6643		Q15019	6.65024		P09960	6.58371
P25786	6.66294		Q9Y3I0	6.64872		O15371	6.58191
P14868	6.66074		P00387	6.64634		Q12931	6.58163
Q9BTT0	6.65762		P61106	6.64495		P50995	6.58049
P49736	6.65734		P49720	6.64458		Q9UHD1	6.57674
P22087	6.65722		O14979	6.64154		P09622	6.57531
P13010	6.65598		Q9NZ01	6.64091		Q9Y277	6.57522
O43399	6.65468		Q16718	6.63943		P31040	6.57373
P22102	6.65411		P16152	6.63855		P63167	6.57294
P35244	6.65398		Q9Y617	6.63658		P08754	6.57242
O15347	6.65217		P17980	6.63551		P41227	6.5682
P52209	6.65201		P55795	6.63448		P30520	6.55955
Q9Y3I0	6.64872		Q96FW1	6.63442		P61758	6.5587
P00387	6.64634		P31150	6.63273		O43143	6.55511
P61106	6.64495		Q04917	6.6291		Q9Y2X3	6.55342
Q9NR45	6.64486		P52907	6.6248		Q96CX2	6.55303
P49720	6.64458		P00505	6.62366		Q9UBT2	6.54894
O14979	6.64154		P62191	6.61739		P00491	6.54583
Q9NZ01	6.64091		P55145	6.61697		P33991	6.54424
P16152	6.63855		P08559	6.61508		P46779	6.54375
Q9Y617	6.63658		Q12874	6.60114		P62195	6.54349
P17980	6.63551		Q15758	6.599		P61586	6.54115
P55795	6.63448		Q9NZI8	6.59632		P35579	6.53861
Q96FW1	6.63442		P55060	6.59622		P36543	6.53798
P31150	6.63273		Q9UBE0	6.59593		P09496	6.53696
Q04917	6.6291		P04843	6.59549		P43686	6.53618
P52907	6.6248		Q9ULC4	6.59538		Q9UNM6	6.53564
P00505	6.62366		O75367	6.59251		Q04637	6.53522
P62191	6.61739		P39748	6.59147		P00367	6.53291
P06493	6.61546		P31930	6.591		P38606	6.52871
P08559	6.61508		P47756	6.59053		Q99733	6.52605
P31689	6.60256		P62333	6.58667		Q16531	6.52446
Q12874	6.60114		P30040	6.58634		O00571	6.52089
Q9NZI8	6.59632		Q13151	6.58422		Q7RTV0	6.51999
P55060	6.59622		Q9UKK9	6.58408		Q14566	6.51796
Q9UBE0	6.59593		P09960	6.58371		P05198	6.51443
P04843	6.59549		O15371	6.58191		Q9UNE7	6.51195
Q9ULC4	6.59538		Q12931	6.58163		Q92499	6.51079
O75367	6.59251		P50995	6.58049		P10768	6.50662
P39748	6.59147		Q9UHD1	6.57674		P63279	6.50591
P31930	6.591		Q9BWJ5	6.57557		P15170	6.50575
P47756	6.59053		P09622	6.57531		O95861	6.50322
Q9UKD2	6.59025		P31040	6.57373		P02545	6.50289
P62333	6.58667		P08754	6.57242		Q15008	6.50155
P30040	6.58634		P41227	6.5682		Q99613	6.49847
P31942	6.58618		P49721	6.56111		O00299	6.49486
Q13151	6.58422		P08243	6.56026		Q13148	6.48957
Q9UKK9	6.58408		P30085	6.55967		P25787	6.48867
P09960	6.58371		P30520	6.55955		P46060	6.48493
O15371	6.58191		P61758	6.5587		P54577	6.48465
Q12931	6.58163		O43143	6.55511		Q9NTK5	6.48382
P50995	6.58049		P16403	6.55362		P53396	6.48197
Q9UHD1	6.57674		Q96CX2	6.55303		P35998	6.48161
Q9BWJ5	6.57557		P61619	6.55256		Q9BUJ2	6.47807
P09622	6.57531		Q9UBT2	6.54894		Q15029	6.47778
Q9Y277	6.57522		P00491	6.54583		P07355	6.47549
P54727	6.5738		P33991	6.54424		Q86VP6	6.47319
P31040	6.57373		P46779	6.54375		O95372	6.47097
P63167	6.57294		P62195	6.54349		P12532	6.46644
P08754	6.57242		P61586	6.54115		P04844	6.45575
P41227	6.5682		P35579	6.53861		Q9Y224	6.4526
P25788	6.56625		Q16543	6.53845		Q9P2X0	6.45211
P49721	6.56111		Q9UBQ5	6.53779		P07814	6.45174
P08243	6.56026		P09496	6.53696		P60903	6.45172
P30085	6.55967		P43686	6.53618		P54136	6.44954
P30520	6.55955		Q9UNM6	6.53564		P14550	6.44875
P61758	6.5587		Q04637	6.53522		Q9Y696	6.4482
P16403	6.55362		P00367	6.53291		P49915	6.44426
Q9Y2X3	6.55342		P51970	6.53081		P21281	6.44356
Q96CX2	6.55303		P38606	6.52871		P47897	6.4434
Q9UBT2	6.54894		Q99733	6.52605		Q9H910	6.44058
P00491	6.54583		Q16531	6.52446		Q13310	6.43591
P33991	6.54424		O00571	6.52089		P53621	6.43544
P46779	6.54375		Q7RTV0	6.51999		Q9H3N1	6.43365
P62195	6.54349		P06753	6.51829		Q14444	6.42762
P61586	6.54115		Q14566	6.51796		P61086	6.42444
P35579	6.53861		P05198	6.51443		Q6IBS0	6.42122
Q16543	6.53845		Q9UNE7	6.51195		P36542	6.41767
Q9UBQ5	6.53779		Q92499	6.51079		Q9Y3A5	6.41283
P09496	6.53696		Q9Y2B0	6.50947		Q9BUF5	6.41111
P68400	6.53639		P10768	6.50662		O15144	6.41009
P43686	6.53618		P15170	6.50575		Q9UHX1	6.40931
Q9UNM6	6.53564		O95861	6.50322		P05023	6.40637
Q04637	6.53522		Q15008	6.50155		O75821	6.4043
P00367	6.53291		Q9UBI6	6.50074		P62495	6.40244
P38606	6.52871		Q99613	6.49847		P25205	6.40041
Q99733	6.52605		O00299	6.49486		Q14152	6.39977
Q16531	6.52446		Q15046	6.48986		P16615	6.39545
O00571	6.52089		Q13148	6.48957		Q15393	6.39533
Q7RTV0	6.51999		P25787	6.48867		O00148	6.39483
Q14566	6.51796		P28482	6.48833		Q8N1G4	6.39418
P05198	6.51443		P46060	6.48493		O95831	6.39259
Q9UNE7	6.51195		P54577	6.48465		P54886	6.39131
Q92499	6.51079		Q9NTK5	6.48382		Q9Y3C6	6.38937
Q9Y262	6.50845		O00410	6.48247		P24752	6.38848
P10768	6.50662		P53396	6.48197		O43776	6.38801
P15170	6.50575		P35998	6.48161		O15355	6.38739
O95861	6.50322		P15374	6.47851		P49588	6.38661
Q15008	6.50155		O43242	6.47832		Q7L2H7	6.3852
Q9UBI6	6.50074		Q9BUJ2	6.47807		Q7KZF4	6.37842
Q99613	6.49847		Q15029	6.47778		Q16630	6.37796
Q96J01	6.49639		P07355	6.47549		P61981	6.37766
O00299	6.49486		Q86VP6	6.47319		P42704	6.3771
Q9BVP2	6.49374		O95372	6.47097		P35659	6.37683
Q15046	6.48986		P61160	6.47028		Q9GZZ1	6.37542
P25787	6.48867		P12532	6.46644		P07197	6.37078
P28482	6.48833		P63151	6.46433		P33176	6.36696
P46060	6.48493		Q02978	6.46315		P12955	6.36537
P54577	6.48465		Q12904	6.46175		Q96A49	6.36469
Q9NTK5	6.48382		Q9Y281	6.45814		P36507	6.36439
O00410	6.48247		P04844	6.45575		P00568	6.36264
P53396	6.48197		Q9Y224	6.4526		P33992	6.36029
P35998	6.48161		P07814	6.45174		P63208	6.35984
Q16181	6.48084		Q92769	6.45097		Q99798	6.35686
P15374	6.47851		P54136	6.44954		Q92979	6.35685
O43242	6.47832		P14550	6.44875		Q1KMD3	6.35457
Q9BUJ2	6.47807		Q15459	6.44869		P30626	6.35047
Q15029	6.47778		Q9Y696	6.4482		P00390	6.34989
P07355	6.47549		P36873	6.448		P54578	6.34963
Q86VP6	6.47319		P49915	6.44426		Q99460	6.34921
O95372	6.47097		P21281	6.44356		Q9BS26	6.34814
P61160	6.47028		P47897	6.4434		Q99729	6.34525
P12532	6.46644		Q9H910	6.44058		P35580	6.34398
Q9BW19	6.46632		Q13310	6.43591		P48047	6.34395
P63151	6.46433		P53621	6.43544		P20042	6.34069
Q02978	6.46315		P30044	6.43498		P50213	6.34005
Q12904	6.46175		Q9H3N1	6.43365		Q16658	6.33883
Q9Y281	6.45814		O43488	6.43363		P48444	6.33732
P04844	6.45575		Q14444	6.42762		O14579	6.33429
Q9Y224	6.4526		P61086	6.42444		Q14204	6.33332
P07814	6.45174		P49591	6.42407		Q15428	6.33245
Q92769	6.45097		Q6IBS0	6.42122		P49189	6.33111
P54136	6.44954		P36542	6.41767		O75643	6.3303
P14550	6.44875		Q9Y3A5	6.41283		Q15102	6.32362
Q15459	6.44869		Q9BUF5	6.41111		Q92973	6.31775
Q9Y696	6.4482		O15144	6.41009		P39656	6.31712
P36873	6.448		Q9UHX1	6.40931		P60981	6.31572
P49915	6.44426		P05023	6.40637		Q13155	6.31557
P21281	6.44356		Q9BWF3	6.40552		O76003	6.31459
P47897	6.4434		O75821	6.4043		Q8WXX5	6.31403
Q9H910	6.44058		P62495	6.40244		O75131	6.31209
Q13310	6.43591		P25205	6.40041		P56192	6.31021
P53621	6.43544		Q14152	6.39977		Q9BQ67	6.30831
P30044	6.43498		P16615	6.39545		Q8NCW5	6.30806
Q9H3N1	6.43365		O00148	6.39483		Q01813	6.3077
O43488	6.43363		Q8N1G4	6.39418		P53618	6.30679
Q14444	6.42762		Q9Y3D9	6.39377		O75822	6.30381
P61086	6.42444		O95831	6.39259		Q8N163	6.30312
P49591	6.42407		Q99426	6.3919		P12081	6.30256
Q6IBS0	6.42122		P54886	6.39131		P40939	6.30253
O75533	6.42103		Q9Y3C6	6.38937		P06737	6.30249
P11766	6.42007		P24752	6.38848		Q06323	6.2961
P36542	6.41767		O43776	6.38801		P53597	6.29397
Q9Y3A5	6.41283		O15355	6.38739		P35080	6.29212
Q9BUF5	6.41111		P49588	6.38661		Q14498	6.29182
O15144	6.41009		Q7L2H7	6.3852		O75832	6.2911
Q9UHX1	6.40931		P55786	6.38361		O60749	6.29052
Q9UBQ0	6.40701		P43490	6.38274		O00232	6.28488
P05023	6.40637		P30405	6.3823		O75083	6.2843
O75821	6.4043		O14744	6.38086		P41252	6.28286
P62495	6.40244		Q7KZF4	6.37842		Q14240	6.28025
P25205	6.40041		Q16630	6.37796		Q99614	6.27964
Q14152	6.39977		P61981	6.37766		Q9UKM9	6.27844
O15067	6.39587		P42704	6.3771		P78527	6.27795
P16615	6.39545		P35659	6.37683		P53041	6.2728
Q15393	6.39533		Q9GZZ1	6.37542		Q8WUM4	6.27194
O00148	6.39483		P07197	6.37078		Q9BT78	6.27016
Q8N1G4	6.39418		P33176	6.36696		P46926	6.26963
Q9Y3D9	6.39377		P35606	6.36603		Q9UGI8	6.26952
O95831	6.39259		Q96A49	6.36469		Q7L5N1	6.26943
Q99426	6.3919		P00568	6.36264		Q08J23	6.25926
P54886	6.39131		P63208	6.35984		Q16555	6.25919
Q8TDN6	6.38944		Q99798	6.35686		P26038	6.25858
Q9Y3C6	6.38937		Q92979	6.35685		P11172	6.25789
P24752	6.38848		Q15417	6.35385		P20290	6.25773
O43776	6.38801		P30626	6.35047		Q13509	6.25598
O15355	6.38739		P00390	6.34989		P09661	6.25581
P49588	6.38661		P54578	6.34963		P08133	6.25505
Q7L2H7	6.3852		Q99460	6.34921		Q99471	6.25378
P55786	6.38361		P61019	6.34848		Q99615	6.24181
P33993	6.38296		Q9BS26	6.34814		Q9Y4L1	6.24036
P43490	6.38274		Q99729	6.34525		P18206	6.23893
P30405	6.3823		P35580	6.34398		Q9Y3B4	6.23799
O14744	6.38086		P48047	6.34395		P54920	6.23527
Q7KZF4	6.37842		Q53GQ0	6.34287		P27708	6.23362
Q16630	6.37796		P20042	6.34069		Q9HC38	6.23331
P61981	6.37766		P50213	6.34005		P23921	6.23264
P42704	6.3771		Q16658	6.33883		Q9BYG3	6.22812
P35659	6.37683		P48444	6.33732		Q14247	6.22706
Q9GZZ1	6.37542		Q9UI30	6.33527		Q9NUJ1	6.22688
P07197	6.37078		O14579	6.33429		P49756	6.22612
P33176	6.36696		Q14204	6.33332		O60361	6.22247
Q9Y4Z0	6.36666		Q15428	6.33245		P36871	6.22092
P35606	6.36603		P49189	6.33111		P62993	6.21554
P12955	6.36537		O75643	6.3303		P63010	6.21375
O76021	6.3651		Q9BVG4	6.32907		Q9UG63	6.21296
P00568	6.36264		Q8NBS9	6.32566		P45974	6.21211
P33992	6.36029		Q4VC31	6.32414		O15372	6.21205
P63208	6.35984		Q15102	6.32362		Q9P2J5	6.21078
Q99798	6.35686		P61221	6.32338		Q9Y490	6.20548
Q92979	6.35685		Q9NPH2	6.32008		P68402	6.203
Q1KMD3	6.35457		P63000	6.31901		Q99961	6.19955
Q15417	6.35385		P35241	6.31828		P60891	6.1981
P00390	6.34989		Q92973	6.31775		O15400	6.19795
P54578	6.34963		P39656	6.31712		Q9Y6G9	6.19728
Q99460	6.34921		P60981	6.31572		Q9NVS9	6.19715
Q9BS26	6.34814		Q13155	6.31557		P07196	6.19623
Q99729	6.34525		P26885	6.31541		Q9NX63	6.19587
P35580	6.34398		O76003	6.31459		O75489	6.19495
P48047	6.34395		Q8WXX5	6.31403		P08574	6.19083
Q53GQ0	6.34287		O75131	6.31209		P60228	6.19016
Q8IWS0	6.34258		P46977	6.3103		Q53EL6	6.18916
P20042	6.34069		P56192	6.31021		P41250	6.18499
P50213	6.34005		Q8NCW5	6.30806		Q08257	6.18323
Q16658	6.33883		Q01813	6.3077		P46940	6.18275
P48444	6.33732		P53618	6.30679		O43447	6.1826
Q9UI30	6.33527		O75822	6.30381		Q14677	6.18079
O14579	6.33429		Q8N163	6.30312		Q9P0L0	6.18008
Q14204	6.33332		P61026	6.3029		O43837	6.17693
Q15428	6.33245		P12081	6.30256		Q96HS1	6.17674
P49189	6.33111		P40939	6.30253		Q01082	6.17641
O75643	6.3303		P06737	6.30249		Q01581	6.17432
O00567	6.32987		P07919	6.30152		P19784	6.16901
Q8NBS9	6.32566		P53597	6.29397		P17858	6.16709
P61221	6.32338		P35080	6.29212		P43034	6.16616
Q9NPH2	6.32008		O75832	6.2911		Q9Y5M8	6.15859
P63000	6.31901		O60749	6.29052		O00629	6.15809
P35241	6.31828		Q15436	6.28953		P09497	6.15603
Q92973	6.31775		O43670	6.28792		Q9UJU6	6.15415
P39656	6.31712		O00232	6.28488		P11387	6.15132
P60981	6.31572		P55010	6.28445		P78347	6.14943
Q13155	6.31557		O75083	6.2843		O00425	6.14774
O76003	6.31459		Q9P0M6	6.28416		Q13126	6.14506
Q96I24	6.31447		P41252	6.28286		Q9BQ52	6.14305
O75131	6.31209		Q9Y295	6.28181		Q14683	6.14293
P46977	6.3103		Q14240	6.28025		Q9P287	6.14289
P56192	6.31021		Q99614	6.27964		P23381	6.14135
Q8NCW5	6.30806		Q9UKM9	6.27844		Q13177	6.13882
Q01813	6.3077		P78527	6.27795		Q14318	6.13234
P53618	6.30679		P53041	6.2728		P10515	6.1284
O75822	6.30381		P51553	6.27269		P30043	6.1279
Q8N163	6.30312		Q8WUM4	6.27194		P11413	6.12352
P61026	6.3029		Q9BT78	6.27016		P13995	6.12344
P12081	6.30256		P46926	6.26963		O75369	6.12229
P40939	6.30253		Q9UGI8	6.26952		Q13561	6.12209
P06737	6.30249		P62714	6.26837		Q13813	6.12162
P07919	6.30152		P28331	6.26769		O14929	6.12088
Q96DI7	6.29624		Q6P2E9	6.26578		Q15056	6.11693
P53597	6.29397		Q05519	6.26486		Q92688	6.11266
P35080	6.29212		Q9NP79	6.26205		P35249	6.11136
Q14498	6.29182		P78330	6.26124		Q96C36	6.10898
O60749	6.29052		Q96EK6	6.26007		Q00341	6.10735
O43670	6.28792		Q08J23	6.25926		Q14195	6.1057
O43172	6.28787		Q16555	6.25919		P11802	6.10511
O00232	6.28488		P26038	6.25858		P47755	6.10081
O75083	6.2843		P11172	6.25789		Q9BXJ9	6.09378
P41252	6.28286		Q13509	6.25598		P26640	6.09156
Q9Y295	6.28181		P08133	6.25505		P06730	6.08885
Q14240	6.28025		Q9Y2R5	6.24415		P51452	6.08759
Q99614	6.27964		Q99615	6.24181		Q16762	6.08632
Q9UKM9	6.27844		Q9Y4L1	6.24036		P05388	6.08059
P78527	6.27795		P18206	6.23893		O95793	6.08007
O95373	6.27477		Q9Y3B4	6.23799		Q9Y678	6.07746
P53041	6.2728		P54920	6.23527		Q9BZZ5	6.07701
P51553	6.27269		P49419	6.2349		P03897	6.07587
Q13409	6.27244		Q9NPE3	6.234		Q16643	6.07467
Q8WUM4	6.27194		P27708	6.23362		P36551	6.07178
Q9BT78	6.27016		Q9HC38	6.23331		Q9ULV4	6.07143
P46926	6.26963		P23921	6.23264		Q96HE7	6.07119
Q9UGI8	6.26952		P51659	6.22923		Q9Y5Y2	6.06978
P27694	6.2694		P61769	6.22885		P04350	6.06915
P28331	6.26769		Q14247	6.22706		O95292	6.06779
Q6P2E9	6.26578		Q9NUJ1	6.22688		P51114	6.06117
Q05519	6.26486		P51398	6.22325		P05091	6.05459
Q92900	6.26393		O60361	6.22247		Q9UFW8	6.05357
Q96EK6	6.26007		P36871	6.22092		Q9BXV9	6.05066
Q08J23	6.25926		Q92734	6.21792		Q9Y3Z3	6.04815
P10606	6.25921		P62993	6.21554		P35219	6.04539
Q16555	6.25919		P63010	6.21375		P51610	6.04515
P26038	6.25858		P48739	6.21329		Q9UL25	6.04442
P11172	6.25789		Q9UG63	6.21296		O00273	6.04412
P20290	6.25773		P45974	6.21211		Q9NSD9	6.04365
Q13509	6.25598		O15372	6.21205		O95757	6.03959
P08133	6.25505		Q9P2J5	6.21078		Q9UN86	6.03622
Q99471	6.25378		Q9Y285	6.20968		Q9Y221	6.03504
Q15637	6.24246		Q9Y490	6.20548		P15104	6.03059
Q99615	6.24181		P68402	6.203		P19404	6.02808
Q9NZL9	6.24106		Q99961	6.19955		O95394	6.02732
Q9Y4L1	6.24036		P60891	6.1981		Q96G03	6.02588
P18206	6.23893		O15400	6.19795		Q9UHB9	6.02474
Q9Y3B4	6.23799		Q9NVS9	6.19715		Q15041	6.02216
Q9BZE4	6.23747		Q99598	6.19692		Q14353	6.02211
P54920	6.23527		P07196	6.19623		P36405	6.02183
P49419	6.2349		Q96B26	6.19591		Q16186	6.02041
Q9NPE3	6.234		Q9NX63	6.19587		Q53GS9	6.0188
P27708	6.23362		P12814	6.19409		Q9UK45	6.01879
Q9HC38	6.23331		P08574	6.19083		Q16836	6.01682
P23921	6.23264		Q53EL6	6.18916		O95347	6.01641
P49840	6.23229		P41250	6.18499		Q8NCA5	6.01586
P51659	6.22923		O75380	6.18425		O15173	6.01447
Q9BYG3	6.22812		Q96AB3	6.18331		O76094	6.01433
Q14247	6.22706		Q08257	6.18323		O00267	6.01174
Q9NUJ1	6.22688		P46940	6.18275		Q96CS3	6.01155
Q03252	6.22321		O43447	6.1826		O14776	6.01056
O60361	6.22247		P61956	6.18252		Q96A33	6.00959
P36871	6.22092		Q00796	6.18131		P10155	6.00843
P61457	6.21823		Q9P0L0	6.18008		Q9UBB4	6.00635
Q99848	6.21713		O43324	6.17794		O75306	6.0059
Q9BXP5	6.21609		Q9UJS0	6.17756		P21266	6.0013
P62993	6.21554		P52788	6.17694		Q9UGP8	5.99974
P63010	6.21375		O43837	6.17693		O15511	5.99929
P48739	6.21329		Q96HS1	6.17674		P53582	5.99628
Q9UG63	6.21296		Q01082	6.17641		Q16851	5.99556
Q9HAV7	6.21245		Q01581	6.17432		Q15813	5.993
P45974	6.21211		Q9Y3E5	6.17336		O75534	5.99036
O15372	6.21205		P31947	6.17063		Q9HDC9	5.98944
O60884	6.20843		Q8TEX9	6.17001		O43678	5.98915
Q9Y490	6.20548		P19784	6.16901		Q9NUU7	5.98873
P68402	6.203		P07099	6.16869		P22059	5.98861
P18085	6.19956		P17858	6.16709		O95299	5.98671
Q99961	6.19955		P43034	6.16616		P52758	5.98162
P60891	6.1981		Q16891	6.16277		Q7L2E3	5.98136
O15400	6.19795		Q12907	6.16195		Q96EK5	5.97891
Q6P2Q9	6.19746		Q9Y5M8	6.15859		Q92572	5.97718
Q9NVS9	6.19715		P49257	6.1574		P53004	5.97572
Q99598	6.19692		P09497	6.15603		Q13564	5.97424
P07196	6.19623		P06454	6.15431		P07954	5.97354
Q9NX63	6.19587		Q9UJU6	6.15415		A6NDG6	5.96823
P35237	6.19428		Q14019	6.15387		P63096	5.96386
P12814	6.19409		Q15785	6.15378		Q9UNH7	5.96141
P08574	6.19083		Q9BSJ8	6.15295		Q15126	5.95857
P60228	6.19016		O00425	6.14774		Q14232	5.95849
Q53EL6	6.18916		Q9Y3D0	6.14754		Q96QK1	5.95766
Q9H0A0	6.18807		Q3ZCQ8	6.14514		Q96BR5	5.95676
P41250	6.18499		Q13126	6.14506		P23588	5.95402
O75380	6.18425		Q9BQ52	6.14305		Q9Y2L1	5.94916
Q9H4A4	6.18382		Q14683	6.14293		O60684	5.9483
Q96AB3	6.18331		P23381	6.14135		Q9Y6M1	5.94751
P27816	6.18323		Q13177	6.13882		P61011	5.94601
Q08257	6.18323		Q9UQE7	6.1371		P08397	5.94501
P46940	6.18275		Q14318	6.13234		Q5RKV6	5.9433
O43447	6.1826		P10515	6.1284		Q9NP77	5.93751
P61956	6.18252		P20839	6.12835		O75223	5.93139
Q00796	6.18131		O60841	6.12812		P13798	5.92916
Q9P0L0	6.18008		P30043	6.1279		Q9NQR4	5.92469
P46087	6.17953		P26196	6.12639		Q9Y6C9	5.92448
Q9UJS0	6.17756		P11413	6.12352		C9JLW8	5.92392
O43837	6.17693		P13995	6.12344		Q9Y3A3	5.92
Q96HS1	6.17674		Q7Z4W1	6.12288		Q9H7E9	5.9197
Q01082	6.17641		O75369	6.12229		Q15738	5.91961
Q01581	6.17432		Q13561	6.12209		Q99986	5.91557
P31947	6.17063		Q13813	6.12162		Q96SB4	5.9151
Q8TEX9	6.17001		O14929	6.12088		O43491	5.91479
P19784	6.16901		Q15056	6.11693		P36776	5.91459
P07099	6.16869		Q92688	6.11266		P09104	5.91055
P36957	6.16827		Q9NQC3	6.10902		O00233	5.90876
P17858	6.16709		Q96C36	6.10898		O95202	5.90849
P43034	6.16616		Q14195	6.1057		Q14203	5.90186
O95983	6.1593		P11802	6.10511		Q9NRF8	5.90177
Q9Y5M8	6.15859		Q13098	6.10283		Q6NVY1	5.90008
O00629	6.15809		P47755	6.10081		Q06210	5.89827
P09497	6.15603		O75874	6.10079		Q9NX20	5.8943
P06454	6.15431		P78406	6.09754		Q0VDF9	5.89385
Q9UJU6	6.15415		Q9BXJ9	6.09378		Q7L1Q6	5.89072
Q14019	6.15387		P26640	6.09156		Q6UX04	5.88841
Q15785	6.15378		P06730	6.08885		Q6UB35	5.88565
Q9BSJ8	6.15295		P51452	6.08759		O15260	5.8846
P11387	6.15132		P25685	6.08734		P32322	5.87908
P78347	6.14943		O43583	6.08731		P31937	5.87313
O00425	6.14774		Q9NX55	6.08431		Q9Y6Y8	5.87025
Q3ZCQ8	6.14514		P15927	6.08403		P55265	5.86843
Q13126	6.14506		Q9Y2V2	6.08309		Q96C19	5.86401
Q9Y5B9	6.14485		P49821	6.08266		P13861	5.86296
Q9BQ52	6.14305		Q15257	6.0806		Q13011	5.86191
Q14683	6.14293		P05388	6.08059		Q16222	5.86019
O60832	6.14292		O95793	6.08007		P19367	5.85918
Q9P287	6.14289		Q9Y678	6.07746		P53990	5.85825
P23381	6.14135		Q9BZZ5	6.07701		Q9H936	5.8514
Q13177	6.13882		P03897	6.07587		Q8WZA9	5.84954
Q9UQE7	6.1371		Q96P70	6.07545		P83881	5.84943
Q9BPW8	6.13633		Q16643	6.07467		Q9BSD7	5.84797
Q14318	6.13234		Q92747	6.07453		Q9UBF2	5.84694
P10515	6.1284		P36551	6.07178		O60610	5.84353
O60841	6.12812		Q9ULV4	6.07143		Q92905	5.83829
Q96T88	6.12748		Q96HE7	6.07119		Q9UHD8	5.83826
P26196	6.12639		P61201	6.06943		Q96KR1	5.83617
Q15631	6.1242		P04350	6.06915		O00422	5.8359
P11413	6.12352		O95292	6.06779		O00429	5.83137
P13995	6.12344		Q9BX68	6.06381		Q6PKG0	5.82807
Q7Z4W1	6.12288		P42285	6.06047		Q8IYS1	5.82389
O75369	6.12229		P27361	6.06018		P18031	5.82355
Q14137	6.1222		O60664	6.05804		Q14651	5.82245
Q13561	6.12209		P05091	6.05459		P49589	5.82213
Q13813	6.12162		Q9UFW8	6.05357		Q9BZE1	5.82102
O14929	6.12088		Q9Y3Z3	6.04815		Q9Y6E2	5.81871
Q7L014	6.12087		P35219	6.04539		Q14847	5.81611
P49903	6.12044		P51610	6.04515		P48163	5.81424
Q15056	6.11693		Q9NZZ3	6.04459		P41240	5.81298
P06132	6.11415		Q9UL25	6.04442		P46821	5.81064
Q5BKZ1	6.11411		O00273	6.04412		Q14919	5.80562
Q92688	6.11266		Q9NSD9	6.04365		O75439	5.80167
P35249	6.11136		O95757	6.03959		P50570	5.80078
Q96C36	6.10898		O95816	6.03633		Q9UI12	5.8006
Q00341	6.10735		Q9UN86	6.03622		Q9BPX3	5.79242
Q14195	6.1057		Q9Y221	6.03504		O15269	5.7911
P27144	6.10562		P15104	6.03059		Q6L8Q7	5.79078
Q13098	6.10283		P19404	6.02808		Q9Y570	5.78551
P47755	6.10081		O00170	6.02762		Q9NQ88	5.78489
O75874	6.10079		O95394	6.02732		P43304	5.78243
Q9BXJ9	6.09378		Q9NTZ6	6.02732		P35221	5.77922
P26640	6.09156		Q96G03	6.02588		Q96HC4	5.77649
P06730	6.08885		P04899	6.02559		P11441	5.77282
P51452	6.08759		Q9UHB9	6.02474		O94979	5.77189
P25685	6.08734		P40222	6.02427		P55039	5.77052
Q93009	6.08566		Q15041	6.02216		Q9H9J2	5.77
P15927	6.08403		Q16186	6.02041		Q15024	5.76861
P49821	6.08266		Q9UK45	6.01879		P40938	5.76811
P05388	6.08059		P62820	6.01836		Q16637	5.76777
O95793	6.08007		Q16836	6.01682		P52594	5.76645
Q9Y678	6.07746		O95347	6.01641		P09543	5.7662
Q9BZZ5	6.07701		O15173	6.01447		O95295	5.76201
P03897	6.07587		O76094	6.01433		Q9UKV3	5.76168
Q96P70	6.07545		O00267	6.01174		Q14008	5.75944
Q16643	6.07467		Q7L0Y3	6.01162		Q15021	5.75844
Q92747	6.07453		Q96CS3	6.01155		O94925	5.75695
Q9NVP1	6.07267		P10155	6.00843		Q96KB5	5.75619
P36551	6.07178		Q9Y5X3	6.00785		Q9UBB6	5.75224
P43246	6.07161		Q9UBB4	6.00635		Q92616	5.74713
Q9ULV4	6.07143		O75306	6.0059		Q13596	5.7457
Q96HE7	6.07119		P21266	6.0013		O75153	5.74379
P61201	6.06943		Q9UGP8	5.99974		Q9UI10	5.74148
P04350	6.06915		O15511	5.99929		P41743	5.73847
O94776	6.0687		O94826	5.99707		Q9HCC0	5.73773
Q9BX68	6.06381		P53582	5.99628		Q9H0B6	5.73488
P42285	6.06047		Q16851	5.99556		O14654	5.73449
P27361	6.06018		Q15813	5.993		Q9BTE3	5.73446
O60664	6.05804		O75534	5.99036		Q13867	5.73065
P05091	6.05459		P46459	5.98985		P82933	5.72928
Q9UFW8	6.05357		Q9HDC9	5.98944		Q08752	5.72756
Q9BXV9	6.05066		O43678	5.98915		O95782	5.72461
Q9Y3Z3	6.04815		Q9NUU7	5.98873		O75794	5.72247
P35219	6.04539		P22059	5.98861		Q9Y4W2	5.72008
P51610	6.04515		Q9NT62	5.98745		Q9UL46	5.71996
Q9NZZ3	6.04459		O95299	5.98671		Q96EY7	5.71264
O00273	6.04412		Q7Z2W9	5.98309		P53611	5.70359
Q9NSD9	6.04365		Q8TBC4	5.98288		Q15003	5.7019
Q92922	6.04358		Q7L2E3	5.98136		Q9UM54	5.69961
O95757	6.03959		Q9UHY7	5.97865		P82673	5.69895
Q96GG9	6.0394		P53004	5.97572		Q9Y394	5.69755
O95816	6.03633		Q8NE71	5.97468		Q8TCJ2	5.69716
Q9UN86	6.03622		Q13564	5.97424		Q14C86	5.69676
Q9Y221	6.03504		P07954	5.97354		O60716	5.69673
P15104	6.03059		Q8WWM7	5.97108		P84095	5.69561
P19404	6.02808		A6NDG6	5.96823		Q92665	5.69501
O95394	6.02732		O00116	5.96449		Q9UIA9	5.69452
Q96G03	6.02588		P63096	5.96386		P50579	5.69321
Q9UHB9	6.02474		Q9UNH7	5.96141		P51808	5.69056
P40222	6.02427		O94905	5.95904		P11216	5.68995
P26358	6.02312		Q9UNS2	5.95876		Q6NUK1	5.68761
Q15041	6.02216		Q15126	5.95857		Q9H6Z4	5.68159
P36405	6.02183		Q14232	5.95849		Q9NQW7	5.68093
Q06203	6.0216		Q96QK1	5.95766		O43592	5.67664
Q14980	6.01988		Q96BR5	5.95676		Q13144	5.6758
Q53GS9	6.0188		P28838	5.95662		Q56VL3	5.67347
Q9UK45	6.01879		P48735	5.95579		Q92878	5.66834
P62820	6.01836		P23588	5.95402		Q9GZT8	5.66601
Q16836	6.01682		P35270	5.95298		Q5U5X0	5.65636
O95347	6.01641		O43617	5.95264		Q9Y5L0	5.65339
Q13601	6.01589		Q9Y2L1	5.94916		Q9Y2Z4	5.6517
Q04726	6.01459		Q9Y6M1	5.94751		Q10713	5.65162
O76094	6.01433		P48507	5.9461		O95573	5.64786
O00267	6.01174		P61011	5.94601		Q06124	5.64641
Q7L0Y3	6.01162		P08397	5.94501		Q9NQT5	5.6378
Q96CS3	6.01155		Q5RKV6	5.9433		P12235	5.63578
Q9BQG0	6.01062		Q9NP77	5.93751		O15226	5.63413
O14776	6.01056		Q96CW1	5.93684		Q5JRX3	5.63266
Q96A33	6.00959		P52888	5.9358		Q96GA3	5.63256
P10155	6.00843		Q5TFE4	5.93314		P29144	5.62947
Q9UBB4	6.00635		O75223	5.93139		P82675	5.62794
O75306	6.0059		P12270	5.93005		Q9Y5J1	5.62284
P33240	6.00129		O14617	5.92729		Q7Z6Z7	5.62272
Q9UGP8	5.99974		Q9NUQ3	5.92656		Q8N9T8	5.62238
O15511	5.99929		Q9NQR4	5.92469		Q9HAV4	5.62142
Q06587	5.99919		Q9Y6C9	5.92448		O43264	5.60432
O75569	5.99813		C9JLW8	5.92392		P46734	5.60291
O94826	5.99707		P17655	5.92322		Q9H8Y8	5.60286
P53582	5.99628		P43897	5.92318		Q99543	5.59721
Q16851	5.99556		Q9Y3A3	5.92		P20020	5.59433
Q15813	5.993		Q15738	5.91961		Q13505	5.59209
Q9Y2R9	5.99148		Q96SB4	5.9151		P30876	5.58788
O75534	5.99036		O43491	5.91479		O75251	5.58781
P46459	5.98985		P36776	5.91459		P12236	5.58735
Q9HDC9	5.98944		Q15424	5.91099		Q9BY32	5.58063
O43678	5.98915		P09104	5.91055		Q6YN16	5.57708
P22059	5.98861		P23919	5.90904		Q6FI81	5.577
Q9NT62	5.98745		O00233	5.90876		Q06787	5.57683
O95299	5.98671		O95202	5.90849		P40855	5.57548
Q8WVV9	5.98637		Q8N8S7	5.90369		Q3MHD2	5.57434
P52758	5.98162		Q96KP4	5.90203		Q96ER3	5.56407
Q7L2E3	5.98136		Q14203	5.90186		Q9NZB2	5.56296
Q96EK5	5.97891		Q9UBQ7	5.90072		Q9H845	5.56184
P53004	5.97572		Q6NVY1	5.90008		Q96KG9	5.5564
O75400	5.97502		Q06210	5.89827		Q9UPN7	5.55393
Q8NE71	5.97468		P82650	5.89605		Q9NNW7	5.55023
Q13564	5.97424		Q0VDF9	5.89385		Q92974	5.5456
P07954	5.97354		Q7L1Q6	5.89072		P45954	5.54486
Q8WWM7	5.97108		P42025	5.8904		O15294	5.54389
A6NDG6	5.96823		Q9H2U2	5.88878		Q16352	5.5424
Q14684	5.96532		P08237	5.88708		Q15042	5.54195
O00116	5.96449		Q6UB35	5.88565		Q9H2G2	5.53625
P63096	5.96386		O15260	5.8846		Q96IY1	5.53326
Q9UNH7	5.96141		P32322	5.87908		Q8TEQ6	5.53243
O94905	5.95904		P08134	5.87888		P49427	5.53198
Q9UNS2	5.95876		Q13451	5.87626		O60313	5.52678
Q15126	5.95857		P31937	5.87313		P23786	5.5256
Q14232	5.95849		Q9Y6Y8	5.87025		Q9P2T1	5.52198
Q96QK1	5.95766		Q96C19	5.86401		P15924	5.51735
Q9BSH4	5.95722		Q15437	5.86267		Q9C0C9	5.51649
Q96BR5	5.95676		P31350	5.86233		Q9UBX3	5.51425
P28838	5.95662		Q13011	5.86191		Q96EL3	5.51374
O75608	5.95582		Q10567	5.86029		Q9Y5K6	5.50844
P48735	5.95579		O95478	5.86028		Q9H4A3	5.50808
P23588	5.95402		Q16222	5.86019		O95801	5.4948
Q9Y2L1	5.94916		P19367	5.85918		P19174	5.49436
Q9NPD3	5.94834		Q9H936	5.8514		P62487	5.49402
P46063	5.94782		Q9BSD7	5.84797		Q8NFF5	5.49379
Q9Y6M1	5.94751		Q9UBF2	5.84694		Q02952	5.49082
P48507	5.9461		O60610	5.84353		Q92882	5.49008
P61011	5.94601		Q96AY3	5.84189		P47985	5.48394
Q2TAY7	5.94577		Q92905	5.83829		Q92575	5.48273
Q8NFP7	5.94575		Q9UHD8	5.83826		Q9Y3I1	5.47108
P08397	5.94501		O00422	5.8359		Q14CX7	5.4676
Q5RKV6	5.9433		Q9H3U1	5.83586		P58107	5.46689
Q9NP77	5.93751		P49792	5.83181		Q9BW92	5.45893
Q96CW1	5.93684		O00429	5.83137		P30154	5.45225
O43237	5.93634		Q6PKG0	5.82807		Q5JTV8	5.44312
P52888	5.9358		Q9NXG2	5.82574		Q7KZ85	5.43826
Q5TFE4	5.93314		Q14651	5.82245		Q15067	5.4319
Q9H3P7	5.93145		P49589	5.82213		P61927	5.42722
O75223	5.93139		Q9BZE1	5.82102		Q8IUI8	5.42577
P13798	5.92916		P04632	5.82015		Q13620	5.42085
O14617	5.92729		Q9Y6E2	5.81871		Q6PD62	5.41223
Q9NUQ3	5.92656		Q14847	5.81611		Q96EY8	5.40788
Q9NQR4	5.92469		P48163	5.81424		P17066	5.40693
Q9Y6C9	5.92448		Q9H074	5.81338		Q92696	5.40385
C9JLW8	5.92392		P55809	5.8132		Q9UJX3	5.40265
Q86UP2	5.92359		Q8IX12	5.80888		Q13085	5.40183
P17655	5.92322		Q14919	5.80562		O75348	5.39887
P43897	5.92318		Q93008	5.80473		P57678	5.39856
Q15738	5.91961		O75439	5.80167		Q9UDR5	5.39773
Q96SB4	5.9151		P50570	5.80078		P21283	5.39496
O43491	5.91479		O00203	5.79868		P11498	5.3888
P36776	5.91459		P42765	5.79855		Q9UN37	5.38528
Q15424	5.91099		Q9BPX3	5.79242		Q15633	5.38422
P09104	5.91055		P20073	5.79215		O60739	5.37943
P23919	5.90904		Q6L8Q7	5.79078		A0AVT1	5.37764
O00233	5.90876		O43402	5.78761		Q99575	5.37608
O95202	5.90849		Q9Y570	5.78551		O95571	5.37337
Q9NTJ3	5.90702		P43304	5.78243		Q8WXA9	5.36397
Q9H7D7	5.90461		P35221	5.77922		Q6P996	5.35859
Q8N8S7	5.90369		Q96HC4	5.77649		Q66PJ3	5.35607
Q96KP4	5.90203		Q6P1L8	5.77432		Q9C0B1	5.35347
Q14203	5.90186		P11441	5.77282		Q9Y4W6	5.35049
Q9NRF8	5.90177		O94979	5.77189		Q96IZ0	5.34769
Q8NBJ5	5.90086		P55039	5.77052		O75116	5.3447
Q14839	5.90069		Q9H9J2	5.77		P78362	5.34252
Q6NVY1	5.90008		Q4G0J3	5.76911		O60568	5.34239
Q06210	5.89827		Q8NB37	5.76872		P52732	5.34138
P82650	5.89605		P40938	5.76811		Q7L576	5.33968
Q0VDF9	5.89385		Q16637	5.76777		Q9UNI6	5.33933
O60216	5.89282		P09543	5.7662		Q14315	5.33811
Q7L1Q6	5.89072		P52789	5.76393		O43414	5.33747
P42025	5.8904		P63092	5.76358		Q13045	5.33671
Q9H2U2	5.88878		Q9H0C8	5.76288		Q9NVG8	5.33628
P08237	5.88708		O95295	5.76201		P55196	5.33582
P52701	5.88692		P09525	5.7618		Q15386	5.33479
P29558	5.88567		Q6YP21	5.76113		Q13618	5.33321
Q6UB35	5.88565		Q14008	5.75944		Q15477	5.33202
O15260	5.8846		Q15021	5.75844		O75323	5.32857
P32322	5.87908		Q9NUP9	5.75691		Q9Y520	5.32484
P23368	5.87897		Q96KB5	5.75619		Q9Y263	5.32454
P08134	5.87888		P09455	5.75596		Q9H3P2	5.32366
Q86X55	5.87504		O00178	5.75326		Q9HCU5	5.32294
P31937	5.87313		Q9UBB6	5.75224		Q9NWU5	5.321
Q9Y6Y8	5.87025		Q53H12	5.74816		Q9NRX1	5.31082
P55265	5.86843		Q92616	5.74713		O94832	5.30931
P10644	5.86638		Q13596	5.7457		Q96CP2	5.30786
Q96C19	5.86401		P20338	5.74297		Q9P2E9	5.305
Q13011	5.86191		Q13617	5.74274		P50552	5.3029
Q96RP9	5.86169		Q9UBU9	5.73938		P51116	5.29855
Q10567	5.86029		P41743	5.73847		Q96GM8	5.29804
O95478	5.86028		Q9HCC0	5.73773		Q7Z4V5	5.29796
Q16222	5.86019		O43865	5.73533		Q9Y6I9	5.2947
P53990	5.85825		Q9H0B6	5.73488		Q16537	5.28456
P49959	5.85324		O14654	5.73449		Q7Z434	5.27826
Q9H936	5.8514		Q9BTE3	5.73446		O75122	5.27314
P83881	5.84943		Q8WVM8	5.73375		Q3LXA3	5.26559
P04637	5.84916		Q13867	5.73065		Q8IYD1	5.26376
Q9Y3T9	5.84804		P09001	5.73052		Q15555	5.26298
Q9BSD7	5.84797		P82933	5.72928		Q9BZE9	5.26094
O94906	5.84422		Q08752	5.72756		P07948	5.25491
O60610	5.84353		O95782	5.72461		Q92888	5.25304
Q96AY3	5.84189		Q07866	5.72293		Q9UEW8	5.24273
Q92905	5.83829		O75794	5.72247		Q5T4S7	5.24108
Q9UHD8	5.83826		P53992	5.72057		Q9BXB4	5.23458
O00422	5.8359		Q9UL46	5.71996		O14618	5.23275
Q9H3U1	5.83586		Q9BTV5	5.71978		Q01968	5.22968
Q8WYA6	5.83505		Q8NBF2	5.71908		P49366	5.22883
P49792	5.83181		O60547	5.71326		Q9ULT8	5.22442
O43395	5.82882		Q96EY7	5.71264		Q9BZG1	5.22384
Q6PKG0	5.82807		Q86Y82	5.70988		P55210	5.21742
Q9NXG2	5.82574		Q15003	5.7019		Q15075	5.2166
P18031	5.82355		Q9HC35	5.70069		Q9NVU0	5.21543
Q16775	5.82283		Q12996	5.70044		Q9BYT8	5.21141
Q14651	5.82245		Q9UM54	5.69961		Q13501	5.20972
P49589	5.82213		Q9Y394	5.69755		Q96T76	5.20714
Q9Y6E2	5.81871		Q14C86	5.69676		P55263	5.20486
Q02539	5.81597		O60716	5.69673		Q16774	5.20481
Q5JTH9	5.81572		P84095	5.69561		Q9NZ53	5.19982
P11388	5.81463		Q92665	5.69501		Q12789	5.1935
P48163	5.81424		Q9UIA9	5.69452		Q7Z460	5.18287
P55809	5.8132		P50579	5.69321		Q9Y5T5	5.18209
O75394	5.81316		P34896	5.69155		P14649	5.1744
P46821	5.81064		P11216	5.68995		P49006	5.17108
Q8IX12	5.80888		Q6NUK1	5.68761		A0FGR8	5.15437
Q14919	5.80562		P30837	5.68599		Q6P1M0	5.15374
Q93008	5.80473		P00966	5.68138		Q6GMV2	5.14975
O75439	5.80167		Q9NQW7	5.68093		Q8N300	5.14918
Q13616	5.80123		O43592	5.67664		Q13613	5.13926
P50570	5.80078		Q13144	5.6758		Q9UII2	5.13772
P42765	5.79855		Q8TC12	5.67367		Q9UID3	5.13117
Q96PU8	5.79428		Q56VL3	5.67347		Q92615	5.12897
Q9BPX3	5.79242		Q6PI48	5.6721		Q8N3C0	5.12126
P20073	5.79215		Q92621	5.66825		Q99700	5.10291
Q6L8Q7	5.79078		Q9GZT8	5.66601		O43432	5.09846
Q9HD33	5.78817		O75521	5.65842		Q8IY95	5.09451
Q16513	5.78654		Q9Y5L0	5.65339		Q147X3	5.08857
Q9Y570	5.78551		Q9NVX2	5.65335		Q9NRY5	5.08332
Q9NQ88	5.78489		O43847	5.65283		Q13308	5.08243
Q96HC4	5.77649		Q9Y2Z4	5.6517		Q14160	5.0748
Q2TAL8	5.77425		Q10713	5.65162		O00411	5.07474
P48637	5.77371		O95573	5.64786		O75381	5.06489
Q96I99	5.77362		P16435	5.64343		Q9H2P9	5.06434
P11441	5.77282		P61326	5.64287		Q32MZ4	5.05711
O94979	5.77189		Q8NFQ8	5.64019		Q9Y3D2	5.04302
Q9BYD6	5.77067		Q96C90	5.63831		O00471	5.04284
P55039	5.77052		Q9NQT5	5.6378		O60921	5.04081
Q9H9J2	5.77		P12235	5.63578		Q16134	5.0403
Q4G0J3	5.76911		Q5JRX3	5.63266		P20585	5.03879
Q8NB37	5.76872		Q96GA3	5.63256		Q05086	5.02678
P40938	5.76811		O15446	5.63013		Q9UQB8	5.01848
P09543	5.7662		P29144	5.62947		Q00536	4.99969
P52789	5.76393		P82675	5.62794		O75179	4.995
Q9H0C8	5.76288		Q7Z6Z7	5.62272		O14936	4.98132
P09525	5.7618		Q9Y2Q5	5.60821		Q99797	4.97667
Q9UKV3	5.76168		Q96S59	5.60281		Q6QNY1	4.94811
Q6YP21	5.76113		Q9H2U1	5.60109		P68366	4.93957
Q14008	5.75944		P46013	5.59979		Q9NVH1	4.93717
Q9BPU6	5.75917		Q99543	5.59721		O95182	4.93336
Q9BUQ8	5.75887		O43148	5.59616		O95825	4.93328
Q8IZP0	5.75883		P20020	5.59433		Q9UPN3	4.93177
P25440	5.75873		Q13505	5.59209		Q96CW5	4.92845
Q15021	5.75844		P49841	5.59146		Q15149	4.92808
O94973	5.75745		Q8NBU5	5.58882		O94822	4.92707
Q9NUP9	5.75691		Q32P28	5.5882		Q9NX61	4.927
Q96KB5	5.75619		Q00169	5.5875		Q8IYB7	4.92559
P09455	5.75596		P12236	5.58735		Q4G0F5	4.91897
O00178	5.75326		P49753	5.58726		Q96T60	4.91025
Q8IY81	5.75207		Q02809	5.58297		Q8IWZ3	4.90835
Q53H12	5.74816		P11717	5.58209		Q9NWZ5	4.90027
Q92616	5.74713		Q9BY32	5.58063		Q53GG5	4.89862
Q8TED0	5.74459		P26440	5.57903		Q9H3R5	4.89388
P20338	5.74297		Q6YN16	5.57708		P53350	4.88957
Q13617	5.74274		Q6FI81	5.577		Q00613	4.88616
Q9UI10	5.74148		Q3MHD2	5.57434		Q9HAU5	4.87452
O00442	5.73897		Q8NFW8	5.56956		O95628	4.87225
Q8IZL8	5.7386		Q96ER3	5.56407		Q0JRZ9	4.87157
P41743	5.73847		P19388	5.56302		Q8WUW1	4.86822
Q9HCC0	5.73773		Q9NZB2	5.56296		Q8N1B4	4.8662
Q15020	5.73648		Q9H845	5.56184		Q9NUP1	4.86572
Q9Y314	5.73576		Q8N766	5.56022		Q15599	4.85725
O43865	5.73533		Q9UPN7	5.55393		Q9H0E9	4.85577
O00560	5.73528		O43747	5.55305		O60645	4.85484
Q9H0B6	5.73488		Q9NTJ5	5.55223		Q9H7C9	4.85178
P02792	5.73474		Q9NNW7	5.55023		Q96SZ5	4.83489
Q9BTE3	5.73446		Q92974	5.5456		Q9BPY3	4.83171
Q8WVM8	5.73375		P45954	5.54486		Q6P158	4.82992
Q13867	5.73065		Q9H2G2	5.53625		Q9H4L7	4.81476
P09001	5.73052		P49354	5.53542		Q13464	4.81215
P82933	5.72928		P49427	5.53198		O60343	4.80453
Q08752	5.72756		Q14694	5.53113		P16383	4.79714
Q9UIG0	5.7271		Q14151	5.52998		Q8NB90	4.79325
O95782	5.72461		P41214	5.5275		O75208	4.79086
Q9NP81	5.72331		O60313	5.52678		Q9BY42	4.77102
Q07866	5.72293		P23786	5.5256		Q15057	4.74933
O75794	5.72247		Q9P2T1	5.52198		Q8N0Z6	4.74633
P53992	5.72057		O14530	5.51775		Q658Y4	4.73775
Q8NBF2	5.71908		P15924	5.51735		Q8TAA5	4.73082
Q9H6T3	5.71795		Q9UBX3	5.51425		Q9HC36	4.70729
O60547	5.71326		Q96EL3	5.51374		O14733	4.67553
Q86Y82	5.70988		Q9H078	5.51368		Q5TAQ9	4.66831
Q8TDD1	5.70469		P11171	5.51205		Q9H267	4.66149
Q9Y3B2	5.70443		Q9H4A3	5.50808		Q9UBF8	4.65405
Q9HC35	5.70069		P09110	5.50305		Q5EBL4	4.65137
Q12996	5.70044		P49643	5.50265		Q8N3R9	4.64859
O75792	5.70015		Q99747	5.49983		Q9BT17	4.64643
Q9UM54	5.69961		P62487	5.49402		P54646	4.64318
P82673	5.69895		Q8NFF5	5.49379		Q4KMQ2	4.63777
Q8TCJ2	5.69716		O14787	5.49133		Q8TAG9	4.61896
O60716	5.69673		Q02952	5.49082		P54652	4.61609
P84095	5.69561		Q6P587	5.48978		Q8IXW5	4.61325
Q8NI36	5.6955		Q96C23	5.48812		Q08378	4.60407
Q92665	5.69501		Q9Y4E8	5.48484		Q9UKB3	4.58916
Q9UIA9	5.69452		Q92575	5.48273		Q96AX1	4.57146
P50579	5.69321		P35813	5.48114		P50747	4.56673
Q8WXI9	5.69281		Q8N5M1	5.47644		Q7Z4S6	4.53963
P07384	5.69204		Q9Y3A2	5.47537		Q9Y4H2	4.53657
P34896	5.69155		P20810	5.4702		Q14596	4.52065
Q6NUK1	5.68761		Q14CX7	5.4676		Q9Y6Y0	4.51797
Q969Z0	5.68668		P58107	5.46689		Q9UDY2	4.51429
P30837	5.68599		Q5VYK3	5.46158		Q96EI5	4.50108
Q00535	5.68585		Q7Z7E8	5.45679		P07864	4.4818
P00966	5.68138		Q15833	5.45379		Q9Y5S2	4.47184
Q9NQW7	5.68093		P30154	5.45225		Q8WXH0	4.45921
O43592	5.67664		Q16822	5.44852		Q9NP73	4.45285
Q13144	5.6758		Q9HB90	5.44789		Q14185	4.439
Q8TC12	5.67367		P22570	5.44726		Q8IXI2	4.42186
Q56VL3	5.67347		Q9NWY4	5.44704		Q7L7X3	4.4201
Q6PI48	5.6721		A5YKK6	5.44478		Q9ULE6	4.38447
P35611	5.67143		Q5JTV8	5.44312		O60333	4.36332
Q92878	5.66834		Q4G0N4	5.44148		Q8N573	4.36136
Q92621	5.66825		Q9NR46	5.43412		Q9P2D3	4.35227
P52948	5.66698		Q15067	5.4319		Q9UBS8	4.35054
Q9GZT8	5.66601		P61927	5.42722		Q5VIR6	4.34876
P49406	5.66445		Q8IUI8	5.42577		Q5VYS8	4.34497
P82909	5.66202		P14923	5.42108		Q9BPX6	4.29581
Q03701	5.6611		Q13620	5.42085		P28161	4.27953
O75521	5.65842		O60488	5.41881		Q8ND83	4.2625
Q5U5X0	5.65636		Q9BU76	5.41781		Q00653	4.25276
Q9NZW5	5.6542		Q9NRL3	5.41504		P42356	4.24932
Q9NVX2	5.65335		Q8IYB3	5.41239		Q5T6V5	4.23912
O43847	5.65283		O60826	5.41163		Q3SXY8	4.18204
Q9Y2Z4	5.6517		Q96EY8	5.40788		Q9UNY4	4.16656
Q10713	5.65162		P17066	5.40693		P49454	4.1635
O95573	5.64786		Q9UJX3	5.40265		P42858	4.15571
Q9NY93	5.64675		Q13085	5.40183		O75683	4.13818
Q06124	5.64641		Q92896	5.40065		Q9UPN4	4.10883
P16435	5.64343		Q9H2W6	5.39939		Q5TEU4	4.05996
P61326	5.64287		P21283	5.39496		P11274	4.05191
Q9NQT5	5.6378		P29373	5.39488		Q5W0B1	4.04183
Q9H6R4	5.6359		P35222	5.38986		Q96DR7	4.03684
P12235	5.63578		Q6RFH5	5.38883		O14920	4.01878
O15226	5.63413		P11498	5.3888		P13637	4.01373
Q5JRX3	5.63266		Q9UN37	5.38528		Q6QNY0	4.00842
Q96GA3	5.63256		Q15633	5.38422		Q86XZ4	4.00319
O15446	5.63013		Q09666	5.38199		A3KMH1	3.95584
P29144	5.62947		P62304	5.37997		Q58FG1	3.93034
P82675	5.62794		O60739	5.37943		Q9H147	3.89925
Q9Y5J1	5.62284		Q9BWS9	5.37884		O60551	3.86276
Q7Z6Z7	5.62272		A0AVT1	5.37764		Q562R1	3.84204
Q8N9T8	5.62238		Q99575	5.37608		P34741	3.81165
Q9HAV4	5.62142		O95571	5.37337		Q9Y2D8	3.80631
Q5VW32	5.61353		P78540	5.36766		P63218	3.80246
O43264	5.60432		Q7Z4G1	5.36549		Q14746	3.793
Q9H2U1	5.60109		Q5JSH3	5.36389		Q03001	3.74007
P46013	5.59979		P50336	5.35944		Q8NE62	3.72552
Q99543	5.59721		Q6P996	5.35859		O14523	3.69933
P20020	5.59433		Q9C0B1	5.35347		Q7Z2K8	3.66079
Q13505	5.59209		Q9Y4W6	5.35049		Q8N142	3.63172
P49841	5.59146		Q9NRW7	5.35021		Q5VZ89	3.60576
Q13330	5.5905		O14745	5.35001		P34931	3.5844
Q99622	5.58939		Q96IZ0	5.34769		P17098	3.55874
Q8NBU5	5.58882		O95249	5.34638		P13796	3.46922
P30876	5.58788		O75116	5.3447		Q9H6E5	3.42048
O75251	5.58781		P78362	5.34252		A1X283	3.36337
Q00169	5.5875		Q04446	5.34145		Q9Y4G6	3.29088
P12236	5.58735		P52732	5.34138		Q4VCS5	2.92853
Q96SU4	5.58541		P35573	5.34129		A0A1B0GV03	NA
Q02809	5.58297		Q9UNI6	5.33933		A0A2R8Y619	NA
Q9BY32	5.58063		P21399	5.33926		A2A3N6	NA
O60231	5.5804		Q14315	5.33811		A6NI61	NA
P26440	5.57903		O43414	5.33747		B2RPK0	NA
Q6YN16	5.57708		Q13045	5.33671		O60814	NA
Q6FI81	5.577		Q9NVG8	5.33628		P04908	NA
P40855	5.57548		Q13618	5.33321		P06899	NA
Q8TAQ2	5.57521		O75323	5.32857		P07205	NA
Q3MHD2	5.57434		Q9Y520	5.32484		P0C0S8	NA
P19388	5.56302		Q9HCU5	5.32294		P0CG47	NA
Q9NZB2	5.56296		Q6P1N9	5.32123		P0DMV8	NA
P51003	5.56288		Q12769	5.32123		P0DMV9	NA
O60271	5.56254		Q9NWU5	5.321		P0DPH7	NA
Q9H845	5.56184		Q13131	5.31469		P17661	NA
Q9Y4P3	5.56086		P49914	5.31418		P20671	NA
Q8N766	5.56022		O14908	5.31288		P22090	NA
Q9BZI7	5.56005		Q9NQX3	5.3124		P23527	NA
Q9UJX2	5.55318		Q9P2E9	5.305		P48741	NA
O43747	5.55305		Q5T653	5.30071		P53675	NA
Q9NTJ5	5.55223		A1L0T0	5.29938		P57053	NA
Q9NNW7	5.55023		Q96GM8	5.29804		P57721	NA
Q53H82	5.54509		O75477	5.29695		P58876	NA
P45954	5.54486		Q8WVX9	5.29176		P62736	NA
Q16352	5.5424		Q5T9A4	5.28633		P62807	NA
P51532	5.53906		Q96ST3	5.28608		P63267	NA
Q9H2G2	5.53625		Q16537	5.28456		P68032	NA
P49354	5.53542		Q12959	5.28282		P68104	NA
P18887	5.53351		Q99611	5.27885		P68133	NA
O15382	5.53171		Q13325	5.27586		P68363	NA
Q14151	5.52998		O75976	5.27402		Q16777	NA
O75351	5.52767		O75122	5.27314		Q16778	NA
P23786	5.5256		Q3LXA3	5.26559		Q32P51	NA
Q9P2T1	5.52198		O95865	5.2641		Q4VXU2	NA
O95219	5.52107		Q8IYD1	5.26376		Q58FF3	NA
Q9BXK5	5.51925		Q9BZE9	5.26094		Q58FF6	NA
O14530	5.51775		Q9ULA0	5.25535		Q58FF7	NA
P15924	5.51735		Q92888	5.25304		Q58FG0	NA
Q9UBX3	5.51425		Q7Z478	5.25058		Q5QNW6	NA
Q96EL3	5.51374		Q96I51	5.24906		Q68DU8	NA
Q9H4A3	5.50808		O75746	5.24553		Q6FI13	NA
P04040	5.50673		Q13228	5.24546		Q6ZMR3	NA
Q99747	5.49983		Q9UEW8	5.24273		Q7L7L0	NA
Q8IXH7	5.49843		Q5T4S7	5.24108		Q8N0Y7	NA
P62487	5.49402		Q9BXB4	5.23458		Q8NHW5	NA
Q02952	5.49082		P49366	5.22883		Q8TBY8	NA
Q9UHI6	5.49016		O15381	5.22582		Q8TD47	NA
Q6P587	5.48978		Q9ULT8	5.22442		Q93077	NA
Q96C23	5.48812		Q9BZG1	5.22384		Q93079	NA
Q86YP4	5.48573		O95864	5.21998		Q96A08	NA
Q9Y4E8	5.48484		Q9H2M9	5.21832		Q96DE5	NA
P47985	5.48394		P55210	5.21742		Q96KK5	NA
Q92575	5.48273		Q9BYT8	5.21141		Q96QV6	NA
Q69YN2	5.48243		P42773	5.21094		Q99877	NA
Q9NW13	5.48114		Q96T76	5.20714		Q99878	NA
P13674	5.47656		P55263	5.20486		Q99880	NA
Q8N5M1	5.47644		Q96IJ6	5.19472		Q9BR39	NA
Q9GZP4	5.47449		Q9Y450	5.19345		Q9P2S6	NA
P20810	5.4702		Q16850	5.18996		Q9UHI8	NA
Q14CX7	5.4676		Q7Z460	5.18287		P08708	NA
P58107	5.46689		Q13546	5.17782		P13929	NA
O75150	5.46531		Q16527	5.17524		O15399	NA
Q5VYK3	5.46158		P14649	5.1744		Q86SE5	NA
Q14690	5.4567		P49006	5.17108		Q712K3	NA
P30154	5.45225		P56589	5.16542		Q5JXM2	NA
Q8WX92	5.45068		Q96HY7	5.1594		P14678	NA
A5YKK6	5.44478		A0FGR8	5.15437		Q9Y536	NA
P49916	5.44471		Q7Z5K2	5.14997		P50993	NA
Q5JTV8	5.44312		P61764	5.1467		B7ZW38	NA
Q4G0N4	5.44148		Q9NPQ8	5.14238		P0DMR1	NA
Q7KZ85	5.43826		Q9Y697	5.13443		Q9H361	NA
Q14738	5.43638		Q92615	5.12897		P0DPH8	NA
Q6P6C2	5.43413		Q9BYC9	5.1243		Q6PEY2	NA
Q9NR46	5.43412		O94966	5.11365		O14602	NA
Q15067	5.4319		Q15059	5.11327		P29803	NA
Q9NRZ9	5.4298		Q6PGP7	5.1123		P33778	NA
P61927	5.42722		O95486	5.10423		Q99879	NA
Q3B726	5.42574		Q99700	5.10291		Q8N257	NA
Q13418	5.42399		Q9BTC0	5.09921		Q93084	NA
Q13620	5.42085		Q147X3	5.08857		O95626	NA
Q96G46	5.41884		O95671	5.08478		P15259	NA
O60488	5.41881		Q13308	5.08243		Q5VTE0	NA
Q9BU76	5.41781		Q2M389	5.08195		Q6S8J3	NA
O95747	5.41566		P57772	5.08063		Q9NY65	NA
Q8IYB3	5.41239		Q14160	5.0748		O94817	NA
Q6PD62	5.41223		Q9H1Y0	5.07464		P0DN79	NA
O60826	5.41163		O43505	5.06543		P0DPI2	NA
O43347	5.41126		Q9H2P9	5.06434		P10620	NA
Q96EY8	5.40788		Q7Z406	5.05788		P15153	NA
P17066	5.40693		Q32MZ4	5.05711		P15313	NA
Q9UJX3	5.40265		O14967	5.05693		P52435	NA
Q13085	5.40183		Q9H6S0	5.05572		P54756	NA
P24928	5.40109		Q92538	5.0471		P62308	NA
Q9H2W6	5.39939		O95155	5.04511		Q6ZT62	NA
P21283	5.39496		O00471	5.04284		Q8NCJ5	NA
P29373	5.39488		Q16134	5.0403		Q96CQ1	NA
Q8NI27	5.39355		Q9Y3P9	5.02508		Q96K58	NA
P35222	5.38986		O96011	5.0072		Q9BPX7	NA
Q6RFH5	5.38883		O75179	4.995		Q9H6T0	NA
P11498	5.3888		Q99797	4.97667		O43708	NA
Q09666	5.38199		Q8IUD2	4.96924
P62304	5.37997		Q6QNY1	4.94811
Q9BWS9	5.37884		Q7KZI7	4.94293
A0AVT1	5.37764		Q9BTA9	4.94054
Q99575	5.37608		P68366	4.93957
P78540	5.36766		Q9NVH1	4.93717
Q7Z4G1	5.36549		O95182	4.93336
Q5JSH3	5.36389		Q9UPN3	4.93177
Q5VTR2	5.3608		Q8IUX4	4.93105
Q14145	5.35882		Q15149	4.92808
Q9BQ61	5.35584		Q8IYB7	4.92559
O60885	5.35425		Q96T60	4.91025
Q9C0B1	5.35347		Q8IWZ3	4.90835
Q9Y4W6	5.35049		P06396	4.90191
Q9NRW7	5.35021		Q9NWZ5	4.90027
O14745	5.35001		Q53GG5	4.89862
P46736	5.34239		O00399	4.89566
P52732	5.34138		P50851	4.89339
P35573	5.34129		Q9BUP3	4.87837
Q9UNI6	5.33933		Q68D91	4.87816
Q14315	5.33811		O95628	4.87225
O43414	5.33747		Q8WUW1	4.86822
Q13045	5.33671		Q86WA6	4.8661
Q9NVG8	5.33628		Q15599	4.85725
Q13618	5.33321		Q8ND04	4.85618
O75323	5.32857		Q12872	4.84892
Q9Y399	5.32498		Q96SZ5	4.83489
Q9Y520	5.32484		O95749	4.83329
Q9Y263	5.32454		O15084	4.83052
Q9HCU5	5.32294		P13591	4.83041
Q12769	5.32123		Q9NVE7	4.83008
Q9NWU5	5.321		Q6P158	4.82992
Q96RE7	5.31426		Q6UW63	4.82896
P49914	5.31418		Q5T2T1	4.82598
O14908	5.31288		Q13464	4.81215
Q9NQX3	5.3124		O60343	4.80453
P48634	5.31146		Q6PCB5	4.80119
Q96CP2	5.30786		Q8NB90	4.79325
Q9UHB6	5.30703		O75208	4.79086
Q9P2E9	5.305		P49590	4.79034
P50552	5.3029		Q9BY42	4.77102
A1L0T0	5.29938		Q9Y2W6	4.76254
Q7Z4V5	5.29796		P25098	4.7572
O75477	5.29695		P16402	4.75544
Q5UIP0	5.29251		Q969T7	4.75141
Q13485	5.29041		Q7Z6E9	4.75079
Q12959	5.28282		Q658Y4	4.73775
Q9BTW9	5.27745		O75155	4.73696
O75122	5.27314		O15020	4.70797
Q3LXA3	5.26559		Q96ST2	4.69347
O95865	5.2641		O94804	4.6758
Q8IYD1	5.26376		P42345	4.66896
Q15555	5.26298		Q5TAQ9	4.66831
Q8TAF3	5.26212		Q8N3R9	4.64859
Q9BZE9	5.26094		Q4KMQ2	4.63777
Q9ULA0	5.25535		P54652	4.61609
P07948	5.25491		Q8IXW5	4.61325
Q7Z478	5.25058		Q9Y4A5	4.60728
Q96I51	5.24906		Q13395	4.60247
Q9NRL2	5.24718		Q9UKB3	4.58916
O75746	5.24553		O14727	4.58037
Q13228	5.24546		Q96AX1	4.57146
Q5T4S7	5.24108		Q6NXR4	4.56904
Q9HCD5	5.23974		P50747	4.56673
P29083	5.23887		Q9NRG1	4.563
Q9BXB4	5.23458		Q3SY69	4.55415
O14618	5.23275		P27448	4.54764
Q9Y624	5.23079		Q13439	4.54472
P49366	5.22883		Q8TB03	4.54239
O15381	5.22582		Q7Z4S6	4.53963
Q9ULT8	5.22442		Q9Y4H2	4.53657
Q8N9N7	5.22308		Q9BTT6	4.53261
Q9H2M9	5.21832		Q9UDY2	4.51429
Q9NVU0	5.21543		Q96EI5	4.50108
Q9NYB0	5.2132		Q5JSL3	4.49089
Q96T76	5.20714		P07864	4.4818
P55263	5.20486		Q8WXH0	4.45921
Q16774	5.20481		O60282	4.37792
Q9NZ53	5.19982		Q9NZC3	4.34325
Q96IJ6	5.19472		Q9UP83	4.33558
Q1ED39	5.19411		P30414	4.3175
Q9Y450	5.19345		Q96FK6	4.30347
Q7Z460	5.18287		Q96HN2	4.28034
Q13546	5.17782		P28161	4.27953
Q16527	5.17524		Q68D10	4.2531
P14649	5.1744		Q9H0L4	4.24121
P49006	5.17108		Q5T6V5	4.23912
P42696	5.16692		Q03164	4.2386
A0FGR8	5.15437		Q12840	4.22798
Q9UJ83	5.15318		P08183	4.17806
Q7Z5K2	5.14997		P42858	4.15571
Q6GMV2	5.14975		Q8WX93	4.14572
Q9UII2	5.13772		O60518	4.14353
Q9Y697	5.13443		Q5TEU4	4.05996
O60879	5.13311		Q96DR7	4.03684
Q9UID3	5.13117		P13637	4.01373
Q92615	5.12897		Q58FG1	3.93034
Q9BYC9	5.1243		P21359	3.91985
O14646	5.12366		Q86US8	3.88669
Q9C0J8	5.11609		Q562R1	3.84204
Q15059	5.11327		Q3KQV9	3.82243
O95391	5.1115		P63218	3.80246
Q99700	5.10291		Q03001	3.74007
Q9H3S7	5.10261		P23497	3.68031
Q9BTC0	5.09921		Q6NXT1	3.64393
O43432	5.09846		P34931	3.5844
Q147X3	5.08857		P13796	3.46922
Q9NRY5	5.08332		Q9Y4G6	3.29088
Q5T3I0	5.08199		P11277	3.12057
Q14160	5.0748		O95342	3.10565
Q9H1Y0	5.07464		Q96L73	2.56962
Q9UJC3	5.07241		O14602	NA
Q9P2K5	5.06884		O14950	NA
Q9H2P9	5.06434		P08708	NA
Q7Z406	5.05788		P0DMV8	NA
Q32MZ4	5.05711		P0DN79	NA
O14967	5.05693		P0DPH7	NA
Q9H6S0	5.05572		P15313	NA
Q14789	5.04938		P21439	NA
Q92538	5.0471		P52435	NA
O95155	5.04511		P60763	NA
O75691	5.0438		P61224	NA
O00471	5.04284		P68104	NA
Q16134	5.0403		P68363	NA
Q8N335	5.0307		P0DPI2	NA
Q9NTI5	5.03026		P13929	NA
Q15018	5.0296		P50502	NA
Q9NU22	5.02145		P50993	NA
P35251	4.99739		P57721	NA
P51531	4.99685		Q6ZT62	NA
O75179	4.995		Q9H477	NA
O60287	4.99026		P04908	NA
Q96F45	4.98772		P0C0S8	NA
Q99797	4.97667		P20671	NA
Q8IXT5	4.96768		Q7L7L0	NA
Q9NYV4	4.95517		Q93077	NA
Q9NWH9	4.94513		P0CG47	NA
Q7KZI7	4.94293		Q6ZMR3	NA
Q9BTA9	4.94054		P07205	NA
P68366	4.93957		O60814	NA
Q9NVH1	4.93717		P06899	NA
P16401	4.93689		P0DP23	NA
O95182	4.93336		P23527	NA
Q7LBC6	4.93268		P62807	NA
Q9UPN3	4.93177		Q16778	NA
Q96CW5	4.92845		Q5QNW6	NA
Q15149	4.92808		Q93079	NA
Q9NX61	4.927		P57053	NA
Q99661	4.90985		P58876	NA
Q8IWZ3	4.90835		Q99880	NA
O14981	4.90517		Q14568	NA
Q6VMQ6	4.90159		Q58FF7	NA
Q9NWZ5	4.90027		Q58FG0	NA
O43716	4.89906		B2RPK0	NA
P50851	4.89339		Q96DU9	NA
Q86YM7	4.89146		Q9H361	NA
Q86WA6	4.8661		Q8N0Y7	NA
Q15599	4.85725		P63267	NA
Q12872	4.84892		P68032	NA
P17301	4.83877		Q6PEY2	NA
Q96SZ5	4.83489		P0DPH8	NA
O95749	4.83329		P16104	NA
O15084	4.83052		P35749	NA
P13591	4.83041		P62736	NA
Q9NVE7	4.83008		Q16777	NA
Q6UW63	4.82896		Q5JNZ5	NA
Q5T2T1	4.82598		Q5VTE0	NA
P46100	4.82148		Q9Y466	NA
Q9H4L7	4.81476		O94817	NA
Q15648	4.81428		Q93084	NA
Q9NW08	4.80726		Q712K3	NA
O60343	4.80453		Q9P2S6	NA
Q27J81	4.79539		P0DMV9	NA
Q8NB90	4.79325		P68133	NA
O75208	4.79086		Q58FF6	NA
Q76FK4	4.77267		P48741	NA
Q9BY42	4.77102		Q99877	NA
Q9Y2W6	4.76254		P33778	NA
Q99570	4.75897		Q8N257	NA
P25098	4.7572		Q96A08	NA
P16402	4.75544		A0A2R8Y619	NA
Q7Z6E9	4.75079		Q99879	NA
Q9UPP1	4.74214		B7ZW38	NA
Q658Y4	4.73775		P0DMR1	NA
O75155	4.73696		O15523	NA
Q8TAA5	4.73082		Q6FI13	NA
Q86W56	4.73041		Q96KK5	NA
O15020	4.70797		Q99878	NA
Q96ST2	4.69347		Q9BR39	NA
Q8IUR7	4.68924		Q96QV6	NA
O94804	4.6758		Q32P51	NA
Q5TAQ9	4.66831		Q4VXU2	NA
Q8N3R9	4.64859		P15153	NA
P54652	4.61609		Q8IZP2	NA
Q9Y4A5	4.60728		Q9Y536	NA
Q9UKB3	4.58916		Q6S8J3	NA
Q96BR1	4.57018		Q9NY65	NA
Q96FN4	4.56059		Q9Y6R1	NA
Q3SY69	4.55415		P0C0S5	NA
P27448	4.54764		P51668	NA
Q13439	4.54472		P15259	NA
Q9Y4H2	4.53657		Q86SE5	NA
Q6ZRS2	4.52368		P13611	NA
Q709C8	4.52284		A2A3N6	NA
Q96EI5	4.50108		Q6DN03	NA
Q5JSL3	4.49089		P53675	NA
P07864	4.4818		Q8NHW5	NA
Q8IWJ2	4.47747		Q92901	NA
Q9UIF9	4.46285		P09619	NA
Q99996	4.45138		P29803	NA
Q8IXI2	4.42186		Q6QEF8	NA
Q9BRV8	4.42003		O95626	NA
O60282	4.37792		Q9NQ39	NA
Q5JSZ5	4.36202		Q8NFI4	NA
Q9UP83	4.33558		Q5T2N8	NA
Q9BPX6	4.29581		Q9NQI0	NA
Q5T200	4.292		P0DME0	NA
Q96HN2	4.28034		Q58FF3	NA
P28161	4.27953		P22090	NA
Q68D10	4.2531		Q8IVT5	NA
Q15651	4.24129		P0C7P0	NA
Q9H0L4	4.24121		O43708	NA
Q12840	4.22798		P69849	NA
Q15643	4.221		Q969P0	NA
Q9UPW6	4.20047		Q6P2I3	NA
O96028	4.1794		Q15700	NA
P08183	4.17806
Q96HP4	4.16057
P42858	4.15571
Q14BN4	4.15162
Q8WX93	4.14572
O60518	4.14353
Q9HAW4	4.12128
Q8WYQ5	4.11356
Q8N1F8	4.06643
Q5TEU4	4.05996
Q3B7T1	4.04396
Q9H7E2	4.03993
P13637	4.01373
Q58FG1	3.93034
P21359	3.91985
P55201	3.9192
Q562R1	3.84204
Q9C0D5	3.82592
Q8IY22	3.81463
P63218	3.80246
P55197	3.79463
Q969E4	3.74894
P23497	3.68031
P34931	3.5844
Q8N4A0	3.53864
P13796	3.46922
Q9UBH6	3.41904
Q8IZT6	3.3665
Q9Y4G6	3.29088
O95342	3.10565
Q4VCS5	2.92853
P0C0S8	NA
P62807	NA
Q16777	NA
P0CG47	NA
P15259	NA
Q6ZMR3	NA
P07205	NA
O60814	NA
P06899	NA
P57053	NA
Q5QNW6	NA
Q99880	NA
Q16778	NA
Q96A08	NA
P0DMV8	NA
P23527	NA
P58876	NA
P68431	NA
P04908	NA
Q7L7L0	NA
Q93077	NA
Q93079	NA
Q9BR39	NA
Q58FF7	NA
Q58FG0	NA
P29803	NA
P13929	NA
B2RPK0	NA
Q32P51	NA
Q5JQF8	NA
P63267	NA
P68032	NA
Q9NY65	NA
P53675	NA
Q8N257	NA
Q86SE5	NA
A0A2R8Y619	NA
A2A3N6	NA
P05204	NA
P0DMV9	NA
P0DP23	NA
P0DPK5	NA
P20671	NA
P33778	NA
P62736	NA
P68104	NA
P68133	NA
P68363	NA
Q5VTE0	NA
Q6FI13	NA
Q71DI3	NA
Q96DE5	NA
Q96HA1	NA
Q96KK5	NA
Q99877	NA
Q99879	NA
Q9NQ39	NA
Q9NQI0	NA
O14602	NA
O94817	NA
P0DPH7	NA
P15313	NA
P25445	NA
P48741	NA
Q9H361	NA
O15523	NA
P08708	NA
Q5JNZ5	NA
O15399	NA
Q93084	NA
P35749	NA
Q92901	NA
Q6S8J3	NA
Q9Y536	NA
Q01954	NA
A8CG34	NA
P0DMB2	NA
P0DN79	NA
P0DPI2	NA
P14678	NA
P15153	NA
P50502	NA
P52435	NA
Q92506	NA
P62308	NA
Q6ZT62	NA
P22090	NA
P10620	NA
P57721	NA
Q00537	NA
P21439	NA
Q8IZP2	NA
P0DPH8	NA
Q6PEY2	NA
O14950	NA
P63162	NA
P60763	NA
Q8NHW5	NA
Q4VXU2	NA
P50993	NA
Q9P2S6	NA
Q9Y6R1	NA
Q99878	NA
Q58FF6	NA
Q14568	NA
B7ZW38	NA
P0DMR1	NA
P17661	NA
Q6DN03	NA
Q9C0D2	NA
O75197	NA
Q9BTY7	NA
P0C0S5	NA
P52746	NA
Q96QV6	NA
Q8NFI4	NA
Q6QEF8	NA
O95626	NA
Q96DU9	NA
Q8N0Y7	NA
Q58FF3	NA

## Sheet: Figure 3e
ComplexName	# of protein Ided	# of protein in complex	coverage		Coverage	number of complex	Percentage
PA28 complex	2	2	1		<50%	246	0.272425
AP1 adaptor complex	2	8	0.25		50-75%	406	0.449612
R/M complex (RAD50-MRE11 complex)	2	2	1		75-90%	86	0.0952381
Nup 107-160 subcomplex	2	9	0.222222		90-100%	165	0.182724
Anaphase-promoting complex	2	8	0.25
Anaphase-promoting complex	2	9	0.222222
hNURF complex	2	4	0.5
Prefoldin complex	2	6	0.333333
Polycomb repressive complex 1 (PRC1, hPRC-H)	2	12	0.166667
Polycomb repressive complex 1 (PRC1, hPRC-H)	2	13	0.153846
Gamma-BAR-AP1 complex	2	9	0.222222
Condensin II	2	5	0.4
COG complex	2	8	0.25
MRN complex	2	3	0.666667
Ubiquitin E3 ligase (ASB2, TCEB1, TCEB2, CUL5, RNF7)	2	5	0.4
Ubiquitin E3 ligase (ASB1, TCEB1, TCEB2, CUL5, RNF7)	2	5	0.4
Ubiquitin E3 ligase (ASB6, TCEB1, TCEB2, CUL5, RNF7)	2	5	0.4
Ubiquitin E3 ligase (ASB7, TCEB1, TCEB2, CUL5, RNF7)	2	5	0.4
Ubiquitin E3 ligase (ASB12, TCEB1, TCEB2, CUL5, RNF7)	2	5	0.4
Ubiquitin E3 ligase (WSB1, TCEB1, TCEB2, CUL5, RBX1)	2	5	0.4
CAND1-CUL1-RBX1 complex	2	3	0.666667
ARF-Mule complex	2	3	0.666667
CAND1-CUL2-RBX1 complex	2	3	0.666667
CAND1-CUL3-RBX1 complex	2	3	0.666667
CAND1-CUL4B-RBX1 complex	2	3	0.666667
Ubiquitin E3 ligase (SKP1A, SKP2, CUL1)	2	3	0.666667
Ubiquitin E3 ligase (SKP1A, BTRC, CUL1)	2	3	0.666667
RAD17-RFC complex	2	5	0.4
MSH2-MLH1-PMS2-PCNA DNA-repair initiation complex	2	4	0.5
INO80 chromatin remodeling complex	2	13	0.153846
Cell cycle kinase complex CDC2	2	6	0.333333
Cell cycle kinase complex CDK4	2	4	0.5
Cell cycle kinase complex CDK5	2	5	0.4
Ku antigen complex	2	2	1
DNA ligase IV-condensin complex	2	3	0.666667
DNA ligase III-XRCC1 complex	2	2	1
MSH2-MSH6-PMS2-MLH1 complex	2	4	0.5
MSH2-MSH6-PMS1-MLH1 complex	2	4	0.5
Ubiquitin E3 ligase (SKP1A, FBXW2, CUL1)	2	3	0.666667
Succinyl-CoA synthetase, GDP-forming	2	2	1
N-NOS-CHIP-HSP70-1 complex	2	3	0.666667
BASC (Ab 81) complex (BRCA1-associated genome surveillance complex)	2	6	0.333333
BASC (Ab C-20) complex (BRCA1-associated genome surveillance complex)	2	3	0.666667
TFTC-type histone acetyl transferase complex	2	11	0.181818
TFTC complex (TATA-binding protein-free TAF-II-containing complex)	2	16	0.125
TFTC complex (TATA-binding protein-free TAF-II-containing complex)	2	17	0.117647
Prolyl 4-hydroxylase (alpha(I)-type)	2	2	1
STAGA complex	2	12	0.166667
STAGA complex	2	13	0.153846
TFTC complex (TATA-binding protein-free TAF-II-containing complex)	2	17	0.117647
Decapping complex	2	5	0.4
LSm1-7 complex	2	7	0.285714
LSm2-8 complex	2	7	0.285714
Mi2/NuRD-BCL6-MTA3 complex	2	5	0.4
CASK-LIN7C-APBA1 complex	2	3	0.666667
MRE11A-RAD50-NBN-TRF2 complex	2	4	0.5
LSD1 complex	2	14	0.142857
anti-BHC110 complex	2	11	0.181818
XFIM complex	2	5	0.4
VPS35-VPS29-VPS26A complex	2	3	0.666667
C-CFTR-NHERF-ezrin complex	2	3	0.666667
NAA10-NAA15 complex	2	2	1
Ubiquitin E3 ligase (FBXO31, SKP1A, CUL1, RBX1)	2	4	0.5
Exon junction complex (EIF4A3, MLN51, MAGOH, Y14)	2	4	0.5
NCOR-SIN3-RPD3 complex	2	4	0.5
MeCP2-SIN3A-HDAC complex	2	4	0.5
Exon junction complex (EIF4A3, MLN51, UPF3B, MAGOH, Y14)	2	5	0.4
Exon junction complex (EIF4A3, MLN51, UPF3B, MAGOH, Y14, PYM)	2	6	0.333333
NDPKA-AMPKalpha1 complex	2	2	1
eRF1-eRF3-GTP-Mg(2+) complex	2	2	1
Upf complex (UPF1, UPF2, UPF3a)	2	3	0.666667
20S methylosome-SmD complex	2	4	0.5
JBP1-pICln complex	2	3	0.666667
DNMT1-EHMT2-PCNA complex	2	3	0.666667
FACT-NEK9 complex	2	3	0.666667
FACT complex	2	2	1
BRCA1-RAD50-MRE11-NBS1 complex	2	4	0.5
Polycomb repressive complex 2/3	2	5	0.4
KIN17-PCNA-RPA70 complex	2	3	0.666667
p23 protein complex	2	3	0.666667
Ubiquitin E3 ligase (SKP1A, SKP2, CUL1, RBX1)	2	4	0.5
Ubiquitin E3 ligase (FBXW11, SKP1A, CUL1, RBX1)	2	4	0.5
SNX complex (SNX1, SNX6)	2	2	1
DNA repair complex NEIL2-PNK-Pol(beta)-LigIII(alpha)-XRCC1	2	5	0.4
DNA repair complex NEIL1-PNK-Pol(beta)-LigIII(alpha)-XRCC1	2	5	0.4
TFIIIC containing-TOP1-SUB1 complex	2	7	0.285714
WNK1-OSR1 complex	2	2	1
WNK1-SPAK complex	2	2	1
RFC2-RIalpha complex	2	2	1
ATR-HDAC2-CHD4 complex	2	3	0.666667
Cleavage stimulation factor	2	3	0.666667
Polyadenylation complex (CSTF1, CSTF2, CSTF3, SYMPK CPSF1, CPSF2, CPSF3)	2	7	0.285714
Integrator-RNAPII complex	2	14	0.142857
Ubiquitin E3 ligase (DDB1, DDB2, CUL4A, CUL4B, RBX1)	2	5	0.4
RNF20-RNF40-UbE2E1 complex	2	3	0.666667
SKI complex	2	3	0.666667
TIP49-TIP48-BAF53 complex	2	3	0.666667
Exon junction complex (mRNA splicing-dependent)	2	2	1
Rap1 complex	2	7	0.285714
Ubiquitin E3 ligase (AHR, ARNT, DDB1, TBL3, CUL4B, RBX1)	2	6	0.333333
Ubiquitin E3 ligase (FBXW7, CUL1, SKP1A, RBX1)	2	4	0.5
TRF2-Ku complex	2	3	0.666667
Ubiquitin E3 ligase (H2AFY, SPOP, CUL3)	2	3	0.666667
Apoptosome	2	2	1
Ubiquitin E3 ligase (SIAH1, SIP, SKP1A, TBL1X)	2	4	0.5
MLL-HCF complex	2	7	0.285714
Neddylin ligase (FBXO11, SKP1, CUL1, RBX1)	2	4	0.5
HNRPF-HNRPH1 complex	2	2	1
NPC subcomplex (NUP96, NUP107, NUP133, NUP160)	2	4	0.5
ASCOM complex	2	7	0.285714
LIN2-LIN7-SAP97 complex	2	3	0.666667
Mis12 centromere complex	2	6	0.333333
NCOR2 complex	2	7	0.285714
IPO13-RAN-EIF1AX complex	2	3	0.666667
G protein complex (GNAS, GNB1, GNG2)	2	3	0.666667
(E.F.G) complex	2	3	0.666667
PPP4C-PPP4R2-Gemin3-Gemin4 complex	2	4	0.5
CPSF6-ITCH-NUDT21-POLR2A-UBAP2L complex	2	5	0.4
CPSF6-EWSR1-ITCH-NUDT21-POLR2A-UBAP2L complex	2	6	0.333333
CPSF6-ITCH-NUDT21-POLR2A complex	2	4	0.5
CHUK-ERC1-IKBKB-IKBKG complex	2	4	0.5
DNAJB2-HSPA8-PSMA3 complex	2	3	0.666667
MAP2K5-PRKCI-SQSTM1 complex	2	3	0.666667
HSF1-YWHAE complex	2	2	1
APPBP1-UBA3 complex	2	2	1
Ubiquitin E3 ligase (CDC34, CUL1, RBX1)	2	3	0.666667
Ubiquitin E3 ligase (CDC34, NEDD8, BTRC, CUL1, SKP1A, RBX1)	2	5	0.4
Ubiquitin E3 ligase (SMAD3, BTRC, CUL1, SKP1A, RBX1)	2	5	0.4
Ubiquitin E3 ligase (FBXO18, SKP1A, CUL1, RBX1)	2	4	0.5
Ubiquitin E3 ligase (NIPA, SKP1A, CUL1, RBX1)	2	4	0.5
9-1-1-FEN1 complex	2	4	0.5
CHTF18-RFC2-5 complex	2	5	0.4
RFC2-5 subcomplex	2	4	0.5
BARD1-BRCA1-CSTF complex	2	5	0.4
MDC1-MRN-ATM-FANCD2 complex	2	6	0.333333
MDC1-MRE11-RAD50-NBS1 complex	2	4	0.5
MutS-alpha-PK-zeta complex	2	3	0.666667
TGM2-HD-CALM1 complex	2	3	0.666667
CTGF/Hcs24-actin(beta/gamma) complex	2	3	0.666667
AP3D1-AP3S1 complex	2	2	1
LAT-PLC-gamma-1-p85-GRB2-CBL-VAV-SLP-76 signaling complex, C305 activated	2	7	0.285714
PLC-gamma-2-SLP-76-Lyn-Grb2 complex	2	4	0.5
PDGFRA-PLC-gamma-1-PI3K-SHP-2 complex, PDGF stimulated	2	4	0.5
POLR2A-CCNT1-CDK9-NCL-LEM6-CPSF2 complex	2	6	0.333333
BRD4 complex	2	8	0.25
P-TEFb-BRD4-TRAP220 complex	2	4	0.5
HES1 promoter corepressor complex	2	6	0.333333
ESR1-CDK7-CCNH-MNAT1-MTA1-HDAC2 complex	2	6	0.333333
Casein kinase II (beta-dimer, alpha, alpha')	2	3	0.666667
Ubiquitin E3 ligase (NFKBIA, BTRC, CUL1, SKP1A)	2	4	0.5
Ubiquitin E3 ligase (NFKBIA, FBXW11, CUL1, SKP1A)	2	4	0.5
SRC-3 complex	2	7	0.285714
RAD50-MRE11-NBN-p200-p350 complex	2	3	0.666667
Ubiquitin E3 ligase (CRY1, SKP1A, CUL1, FBXL3)	2	4	0.5
Ubiquitin E3 ligase (CRY2, SKP1A, CUL1, FBXL3)	2	4	0.5
CTF18-cohesion-RFC complex	2	7	0.285714
9-1-1-APE1 complex	2	4	0.5
BRCA1-BARD1-BACH1-DNA damage complex II	2	8	0.25
Brg1-based SWI/SNF complex	2	4	0.5
Ubiquitin E3 ligase (FBXW11, SKP1, CUL1)	2	3	0.666667
Ubiquitin E3 ligase (BTRC, CUL1, RBX1, SKP1)	2	4	0.5
Respiratory chain complex I (early intermediate NDUFAF1 assembly), mitochondrial	2	7	0.285714
Respiratory chain complex I (intermediate I/200kD and III/250kD), mitochondrial	2	3	0.666667
Respiratory chain complex I (intermediate IV/310kD), mitochondrial	2	4	0.5
Respiratory chain complex I (intermediate II/230kD), mitochondrial	2	3	0.666667
Ku antigen-YY1-alphaMyHC promoter complex	2	3	0.666667
LAT-PLC-gamma-1-p85-GRB2-SOS signaling complex, C305 activated	2	5	0.4
NuMA-LGN-G-alpha-i-1 complex	2	3	0.666667
Axin-PP2A A-PP2A C-GSK3-beta-beta-catenin complex	2	4	0.5
APC-IQGAP1-Rac1 complex	2	3	0.666667
APC-IQGAP1-Cdc42 complex	2	3	0.666667
p27-cyclinE-Cdk2 - Ubiquitin E3 ligase (SKP1A, SKP2, CUL1, CKS1B, RBX1) complex	2	8	0.25
AGO2-DICER1-HSP90AB1-TARBP2 complex	2	4	0.5
Ubiquitin E3 ligase (SKP1A, SKP2, CUL1, CKS1B, RBX1)	2	5	0.4
mSin3A-HDAC1-HDAC2 complex	2	3	0.666667
MAD1-mSin3A-HDAC2 complex	2	3	0.666667
RNA polymerase II complex (RPB1, RAP74, CDK8, CYCC, SRB7, BAF190, BAF47), chromatin structure modifying	2	7	0.285714
RNA polymerase II complex, chromatin structure modifying	2	9	0.222222
RNA polymerase II complex, (CDK8 complex), chromatin structure modifying	2	8	0.25
CTF18-cohesion-RFC-POLH complex	2	8	0.25
CTLH complex, 20S	2	5	0.4
DGCR8-NCL complex	2	2	1
DGCR8-ILF3 complex	2	2	1
ILF3-XPO5 complex	2	2	1
STAT6-p100-RHA complex	2	3	0.666667
NK-3-Groucho-HIPK2-SIN3A-RbpA48-HDAC1 complex	2	6	0.333333
AXIN1-APC-CTNNB1-GSK3B complex	2	4	0.5
NCOR-SIN3-HDAC-HESX1 complex	2	6	0.333333
GRB2-SHP-2 complex, PDGF stimulated	2	2	1
LIN2-LIN7-SAP97-MINT1 complex	2	4	0.5
LIN2-SAP97 complex	2	2	1
SMN complex (GEMIN2, GEMIN5, SMN1)	2	3	0.666667
B23-NPM3 complex	2	2	1
COG complex	2	8	0.25
Ubiquitin E3 ligase (CUL1, RBX1, SKP1)	2	3	0.666667
WRN-XRCC6-XRCC5 complex	2	3	0.666667
CTNNA1-CTNNB1 complex	2	2	1
beta(1)-AR receptosome (ADRB1-SAP97-AKAP79-PRKAR2A)	2	4	0.5
SWI/SNF-related chromatin-remodeling complex	2	5	0.4
YWHAQ-CALM1-CABIN1 complex	2	3	0.666667
TNF-alpha/NF-kappa B signaling complex (SEC16A, CHUK, IKBKB, NFKB2, REL, IKBKG, MAP3K14, RELA, FBXW7, USP2)	2	10	0.2
PTIP-DNA damage response complex	2	6	0.333333
Casein kinase II (beta-dimer, alpha, alpha')	2	3	0.666667
p14-Mp1-ERK2 complex	2	3	0.666667
CAP(C)-CAP(E) complex	2	2	1
SMC1-SMC3 complex	2	2	1
Ku-ORC complex	2	6	0.333333
VHL-VDU1-TCEB1-TCEB2 complex	2	4	0.5
Cell-cell junction complex (ARHGAP10, CTNNA1, CTNNB1)	2	3	0.666667
IGF2R-PLIN3-RAB9A complex	2	3	0.666667
P53-BARD1-KU70 complex	2	3	0.666667
ELMO1-DOCK1-RAC1 complex	2	3	0.666667
Actin-ribonucleoprotein complex (GTF2F1, HNRNPU, POLR2A)	2	3	0.666667
HSP70-BAG5-PARK2 complex	2	4	0.5
Splicing-associated factors complex (ALYREF, DEK, RBM8A, RNPS1, SRRM1)	2	5	0.4
Mediator complex	2	27	0.0740741
CIA targeting (MIP18, CIAO1, MMS19) complex	2	3	0.666667
BCL2 -CALM1-FKBP38 complex	2	3	0.666667
CCNB1-CDK1-GADD45A-PCNA complex	2	4	0.5
CCNB1-CDK1-GADD45B-PCNA complex	2	4	0.5
CCNB1-CDK1-GADD45G-PCNA complex	2	4	0.5
Emerin-actin-NMI-(alphaII)spectrin complex	2	4	0.5
BAZ2A-DNMT1-DNMT3B-HDAC1-SMARCA5 complex	2	5	0.4
Pre-initiation complex (ACTB, POLR2A, TBP)	2	3	0.666667
SUA1-SUMO1-UBA2 complex	2	3	0.666667
SUA1-UBA2 complex	2	2	1
PGAM5-KEAP1-NRF2 complex	2	3	0.666667
Apoptosome, 700 kDa	2	3	0.666667
AIF-CYPA-DNA complex	2	2	1
HSP90-CDC37-LRRK2 complex	2	3	0.666667
BRAF-MAP2K1-MAP2K2-YWHAE complex	2	4	0.5
MAP2K1-BRAF-RAF1-YWHAE-KSR1 complex	2	5	0.4
LRRK2-CHIP-HSP90 complex	2	3	0.666667
STUB1-HSPA8-MAPT-UBE2D2 complex	2	4	0.5
BAG3-HSC70-HSPB8-CHIP complex	2	4	0.5
MICOS subcomplex (CHCHD3, IMMT, MICOS10), mitochondrial	2	3	0.666667
KPNA2-KPNB1 complex	2	2	1
KPNB1-RAN complex	2	2	1
BAFL-BAF-LAP2beta complex	2	3	0.666667
hTREX84 complex	2	6	0.333333
Exocyst EXOC5-EXOC6 subcomplex	2	2	1
Exocyst EXOC5-EXOC6-EXOC7 subcomplex	2	3	0.666667
STIP-USP7-p53 complex	2	3	0.666667
CHDH-SQSTM1-MAP1LC3 complex	2	3	0.666667
Stargazin-AP-2-AP-3a complex	2	3	0.666667
POL2R-SYMPK-SSU72 complex	2	3	0.666667
Ubiquitin E3 ligase (CUL3, KLHL3, WNK1)	2	3	0.666667
Dynein-2 complex, cytoplasmic	2	12	0.166667
MICOS complex, mitochondrial	2	7	0.285714
MPP7-DLG1-LIN7A complex	2	3	0.666667
Cullin-RING E3 ubiquitin ligase complex (ASB9, CUL5, TCEB1, TCEB2)	2	4	0.5
prohibitin 2 complex, mitochondrial	2	5	0.4
CDKN1A-TP53-CDK1-PCNA complex	2	3	0.666667
DEAF1- complex	2	3	0.666667
Afadin-beta-catenin complex	2	2	1
CTNNB1-DNMT1 complex	2	2	1
TNFR1 signaling complex, native	2	15	0.133333
ZNF304-corepressor complex	2	4	0.5
PDLIM1-E-cadherin-beta-catenin complex	2	3	0.666667
Synexin-sorcin complex	2	2	1
MiDAC complex	2	4	0.5
KCTD12-GNB1-GNG2 complex	2	3	0.666667
KCTD16-GNB1-GNG2 complex	2	3	0.666667
4E-T-DDX6-CNOT1 complex	2	3	0.666667
DNJC3-DNAJB1-HSPA8 complex	2	3	0.666667
dysbindin-Snapin-BLOS2 complex	2	3	0.666667
DNTTIP1-ZNF541-HDAC1-HDAC2 complex	2	4	0.5
MLL2 complex	2	10	0.2
Set1A complex	2	10	0.2
Set1B complex	2	12	0.166667
erlin1/2-RNF170 complex	2	3	0.666667
CAPZalpha-CAPZbeta complex	2	2	1
HIF1alpha-VHL-ElonginB-ElonginC complex	2	4	0.5
CUL4B-DDB1-TLE2 complex	2	3	0.666667
CUL4A-DDB1-WDR57 complex	2	3	0.666667
ILK-SERCA2A-PLN complex	2	3	0.666667
SERCA2a-alphaKAP-CaM-CaMKII complex	2	4	0.5
Ubiquilin-VCP-erasin complex	2	3	0.666667
Hsp90-p23 complex	2	2	1
CCC-Wash (WASH1, FAM21C) complex	2	15	0.133333
CCDC22-COMMD1-CUL2 complex	2	3	0.666667
CCC complex	2	13	0.153846
CCDC22-COMMD8-CUL1 complex	2	3	0.666667
Ubiquitin E3 ligase (CCDC22, COMMD8, CUL3)	2	3	0.666667
TBCD-tubulin(alpha)-tubulin(beta) complex	2	3	0.666667
CAPN1-HSP90AB1 complex	2	2	1
Calpain 1	2	2	1
TBCD-ARL2-tubulin(beta) complex	2	3	0.666667
TBCE-TBCB-tubulin(alpha) complex	2	3	0.666667
PRAME-ElonginBC ubiquitin ligase	2	3	0.666667
mitochondrial permeability transition pore (PTP) complex (PPIF-SPG7-VDAC1)	2	3	0.666667
SCHIP1-EZR-NHERF2 complex	2	3	0.666667
NHE3-NHERF2-ACTN4, Ca(2+) induced	2	3	0.666667
SLC9A3R1-ACTN4 complex	2	2	1
NHERF1-NPT2A-EZR complex	2	3	0.666667
PDZK1-NHERF1-EZR complex	2	3	0.666667
VEGFR2-S1PR1-ERK1/2-PKC-alpha complex	2	5	0.4
VEGFR2-S1PR2-ERK1/2-PKC-alpha complex	2	5	0.4
VEGFR2-S1PR3-ERK1/2-PKC-alpha complex	2	5	0.4
VEGFR2-S1PR5-ERK1/2-PKC-alpha complex	2	5	0.4
IGF1R-CXCR4-GNAI2-GNB1 complex	2	4	0.5
Ubiquitin E3 ligase (CUL1, FBXO18, RBX1, SKP1A)	2	4	0.5
DBIRD complex	2	2	1
5FMC (Friends of Methylated Chtop) complex	2	5	0.4
LAS1L-PELP1-TEX10-WDR18-NOL9-SENP3 complex	2	6	0.333333
Phosphatidylinositol 4-kinase complex	2	4	0.5
MMS19 complex	2	4	0.5
CIA2B-CIA1-MMS19 complex	2	3	0.666667
Ubiquitin E3 ligase (CUL1, FBXO10, SKP1)	2	3	0.666667
Ubiquitin E3 ligase (CUL1, FBXO6, RBX1, SKP1)	2	4	0.5
Ubiquitin E3 ligase (CUL1, FBXO17, RBX1, SKP1)	2	4	0.5
Ubiquitin E3 ligase (CUL1, FBXO27, RBX1, SKP1)	2	4	0.5
Ubiquitin E3 ligase (CUL1, FBXO44, RBX1, SKP1)	2	4	0.5
CTNNB1-FERMT2-YBX1 complex	2	3	0.666667
C2ORF3-Prp43-TFIP11 complex	2	3	0.666667
BOLA2-GLRX3 complex	2	2	1
ProTalpha C9 complex	2	2	1
THSD1-FAK-talin-vinculin complex	2	4	0.5
ADIPOQ-GLT25D1-PLOD3 complex	2	3	0.666667
SEPHS1-SEPHS2-SEPSECS-SECp43 complex	2	4	0.5
PP2A-NR3A complex	2	4	0.5
GNAI1-GNGT1-GNB1 complex	2	3	0.666667
GNAI1-GNB1-GNG2 complex	2	3	0.666667
GNAI1-GNB1-GNG3 complex	2	3	0.666667
GNAI1-GNB1-GNG4 complex	2	3	0.666667
GNAI1-GNB2-GNG5 complex	2	3	0.666667
BVR-PKCD-ERK2 complex	2	3	0.666667
OTUB1-UBC13-MMS2 complex	2	3	0.666667
GNAI1-GNB3-GNG5 complex	2	3	0.666667
GNAI1-GNB4-GNG5 complex	2	3	0.666667
GNAI1-GNB5-GNG5 complex	2	3	0.666667
GNAI1-GNB1-GNG7 complex	2	3	0.666667
GNAI1-GNB1-GNG8 complex	2	3	0.666667
GNAI1-GNB1-GNG10 complex	2	3	0.666667
GNAI1-GNB1-GNG11 complex	2	3	0.666667
GNAI1-GNB1-GNG12 complex	2	2	1
GNAI1-GNB2-GNG12 complex	2	3	0.666667
GNAI1-GNB3-GNG12 complex	2	3	0.666667
GNAI1-GNB4-GNG12 complex	2	3	0.666667
GNAI1-GNB5-GNG12 complex	2	3	0.666667
GNAI1-GNB1-GNG13 complex	2	3	0.666667
GNAS-L-GNB1-GNG1 complex	2	3	0.666667
ABRAXAS2-SHMT1 complex	2	2	1
ABRAXAS2-SHMT2 complex	2	2	1
TIM23(motor) subcomplex (GRPEL1, GRPEL2), mitochondrial	2	2	1
TIM23(motor) subcomplex (GRPEL1, HSPA9), mitochondrial	2	2	1
TIM23(motor) subcomplex (GRPEL2, HSPA9), mitochondrial	2	2	1
GSKIP-GSK3B-PRKAR2A complex	2	3	0.666667
GNAS-L-GNB1-GNG3 complex	2	3	0.666667
GNAS-L-GNB1-GNG4 complex	2	3	0.666667
GNAS-L-GNB2-GNG5 complex	2	3	0.666667
GNAS-L-GNB3-GNG5 complex	2	3	0.666667
GNAS-L-GNB4-GNG5 complex	2	3	0.666667
GNAS-L-GNB5-GNG5 complex	2	3	0.666667
GNAS-L-GNB1-GNG7 complex	2	3	0.666667
GNAS-L-GNB1-GNG8 complex	2	3	0.666667
GNAS-L-GNB1-GNG10 complex	2	3	0.666667
GNAS-L-GNB1-GNG11 complex	2	3	0.666667
GNAS-L-GNB2-GNG12 complex	2	3	0.666667
GNAS-L-GNB3-GNG12 complex	2	3	0.666667
GNAS-L-GNB4-GNG12 complex	2	3	0.666667
GNAS-L-GNB5-GNG12 complex	2	3	0.666667
GNAS-L-GNB1-GNG13 complex	2	3	0.666667
NSL complex	2	9	0.222222
MMS19-FAM96B complex	2	2	1
KAT2A-Oxoglutarate dehydrogenase complex	2	4	0.5
p532-Clathrin-HSP70 complex	2	3	0.666667
CTNNB1-GSK3B-PHF19 complex	2	3	0.666667
EIF2B2-EIF2B3-EIF2B4-EIF2B5 complex	2	4	0.5
Cytochrome c oxidase including assembly factors (COX, PET100, PET117, MR-1S)	2	18	0.111111
ESYT1-ESYT2 complex	2	2	1
HINT1-UBC3-RBX1 complex	2	3	0.666667
RAC1-RHOA-VANGL2 complex	2	3	0.666667
PARP1-LIG3 complex	2	2	1
ASXL1-HCFC1-OGT complex	2	3	0.666667
Ubiquitin E3 ligase (CUL3, KEAP1, RBX1)	2	3	0.666667
BRD7-SWI\u2013SNF-SUZ12 complex	2	5	0.4
HK1-VDAC1 complex	2	2	1
TP53-TSPY1-USP7 complex	2	3	0.666667
ATF2-HK1-VDAC1 complex	2	3	0.666667
mtRNase P	2	3	0.666667
HSD17B10-TRMT10C complex	2	2	1
HOOK1-SHP2 complex	2	2	1
Astrin-kinastrin complex	2	5	0.4
CD44-ERK1-ERK2-RHAMM complex	2	4	0.5
KMT2E-OGT-USP7 complex	2	3	0.666667
BORC complex	2	8	0.25
LARP1-PABPC1-RYDEN complex	2	3	0.666667
VHL-ElonginB-ElonginC complex	2	3	0.666667
NARC1 complex	2	5	0.4
HSF1-IER5-PP2A complex	2	4	0.5
HSF1\u2013PARP1\u2013PARP13 complex	2	3	0.666667
HSPA8-HSPBP1-STUB1 complex	2	3	0.666667
BAG1-HSPA8-STUB1 complex	2	3	0.666667
ADGRA2-DOCK1-ELMO2-GNB1-GNG2 complex	2	5	0.4
CAMK4-HSPA1L-HSPA8-IQCG complex	2	4	0.5
ITCH-MAVS-PCBP2 complex	2	3	0.666667
MCM8-MCM9-MRE11A-NBN-RAD50 complex	2	5	0.4
FOXK1-PLK1-SPAG9 complex	2	3	0.666667
FOXK2-PLK1-SPAG9 complex	2	3	0.666667
MLKL-PGAM5-RIPK1-RIPK3 complex	2	4	0.5
AMOT-MPP5-NF2-PATJ complex	2	4	0.5
MRNIP-MRE11-NBN-RAD50 complex	2	4	0.5
H/ACA ribonucleoprotein complex	2	4	0.5
MIF-NME1 complex	2	2	1
BAG2-HSPA2-NLRP14 complex	2	3	0.666667
NONO-SFPQ complex	2	2	1
NONO-NR5A1-SFPQ complex	2	3	0.666667
ILF3-NR5A2-PPARA-PRMT1 complex	2	4	0.5
ILF3-NR5A2-SERBP1 complex	2	3	0.666667
IGFBP3-NONO-SFPQ complex	2	3	0.666667
ER membrane protein complex (EMC8)	2	9	0.222222
ALYREF-NXF1-RBM8A-UPF3B complex	2	4	0.5
WDTC1-DDB1-CUL4-ROC1 E3 ligase complex	2	5	0.4
NPM1-PA2G4 complex	2	2	1
RNA polymerase III complex	2	15	0.133333
E2F1-HDAC2-PA2G4-RB1 complex	2	4	0.5
ILF3-PA2G4 complex	2	2	1
Translin-Trax complex	2	2	1
APC/C complex	2	7	0.285714
APC/C complex, 1.5 MDa	2	11	0.181818
MSN-PAG1-SLC9A3R1 complex	2	3	0.666667
AHCYL1-FIP1L1-PAPOLA complex	2	3	0.666667
NIPBL-RAD21-SMC1A complex	2	3	0.666667
EMC2-EMC8-WNK1 complex	2	3	0.666667
RAN-RCC1 complex	2	2	1
Aposome complex	2	4	0.5
Procaspase 7-APAF1 complex	2	2	1
ZMYND10 complex, cytoplasmic	2	7	0.285714
CD63-PDCD6IP-SDCBP complex	2	3	0.666667
PDCD6IP-SDCBP-SDC1 complex	2	3	0.666667
MutSalpha complex	2	2	1
MutSbeta complex	2	2	1
GNB1-CCT5 complex	2	2	1
PAWR-PRKCZ-SQSTM1 complex	2	3	0.666667
PPIH-PRPF4 complex	2	2	1
EIF2S1-NCK1-PPP1CA-PPP1R15B complex	2	4	0.5
RAN-RANBP3-XPO1 complex	2	3	0.666667
DCTN1-OSBPL1A-RAB7A-RILP complex	2	4	0.5
RAN-XPO5 complex	2	2	1
DNAJB12-DNAJB14-HSPA8-SGTA complex	2	4	0.5
RAN-XPO7 complex	2	2	1
RAN-XPOT complex	2	2	1
IPO4-RAN complex	2	2	1
IPO5-RAN complex	2	2	1
IPO7-RAN complex	2	2	1
CTLH complex	2	9	0.222222
IPO9-RAN complex	2	2	1
IPO7-KPNB1 complex	2	2	1
RAN-TNPO3 complex	2	2	1
RAN-TNPO1 complex	2	2	1
RAN-RANBP1 complex	2	2	1
PP6 holoenzyme	2	8	0.25
ANKRD28-PPP6C-PPP6R1 complex	2	3	0.666667
Ragulator-Rag complex	2	7	0.285714
DLD-NFE2L1-RAN complex	2	3	0.666667
GNAI1-GNB1-GNGT1-NTS-NTSR1 complex	2	5	0.4
ADCYAP1-GNAS-GNB1-GNGT1-VIPR1 complex	2	5	0.4
RUVBL1-RUVBL2-TERT complex	2	3	0.666667
RUVBL1-RUVBL2 complex	2	2	1
MDM2-RSL1D1-TP53 complex	2	3	0.666667
PRC1.6a complex	2	13	0.153846
PRC1.6b complex	2	13	0.153846
ALYREF-DDX39B-SARNP complex	2	3	0.666667
AREX complex	2	2	1
BRISC complex	2	4	0.5
MAVS-TRAF3-TBK1-TFG complex	2	4	0.5
ZFAND2B complex	2	7	0.285714
ATRX-SETDB1-TRIM28-ZNF274 complex	2	4	0.5
TNFR1 signaling complex, TNF-induced	2	24	0.0833333
COA3-HSPA9-TIMM44-TIM23(sort) complex, mitochondrial	2	8	0.25
FADD-MAVS-RIPK1 complex	2	3	0.666667
KPNB1-SMN1-SNUPN-ZRP1 complex	2	4	0.5
CXCR4-GDF5-HSPA8-HSP90AA1 complex	2	4	0.5
ABCB11-CHMP5 complex	2	2	1
GRB2-p36/p38-PLCG1-SOS1-ZAP70 complex	2	4	0.5
COP I-TRAPP II-RAB18 complex	2	7	0.285714
KPNA4-KPNB1 complex	2	2	1
KPNA6-KPNB1 complex	2	2	1
CSE1L-KPNA3-RAN complex	2	3	0.666667
CSE1L-KPNA1-RAN complex	2	3	0.666667
MIB subcomplex (DNAJC11, MTX1), mitochondrial	2	2	1
DDX3X-IKBKE-MAVS-TRAF3 complex	2	4	0.5
BAX-HSP90-IRF3-TOMM70 complex	2	4	0.5
MAVS-TOMM70 complex	2	2	1
HSP90-TOMM70 complex	2	2	1
HSP90-IRF3-TBK1-TOMM70 complex	2	4	0.5
PEX3-PEX19 complex	2	2	1
SMAD4-TP53-WWOX complex	2	3	0.666667
DNMT3B complex	3	7	0.428571
AP3 adaptor complex	3	7	0.428571
Ku antigen-NARG1 complex	3	3	1
Cohesin-SA1 complex	3	4	0.75
Cohesin-SA2 complex	3	4	0.75
Wave-2 complex	3	5	0.6
Ubiquitin E3 ligase (VHL, TCEB1, TCEB2, CUL2, RBX1)	3	5	0.6
BRAFT complex	3	13	0.230769
BRAFT complex	3	11	0.272727
9-1-1-RAD17-RFC complex	3	8	0.375
RFC complex	3	5	0.6
PCNA-MSH2-MSH6 complex	3	3	1
DNA-PK-Ku complex	3	3	1
p54(nrb)-PSF-matrin3 complex	3	3	1
DNA ligase III-XRCC1-PNK-DNA-pol III multiprotein complex	3	4	0.75
PCNA-MutS-alpha-MutL-alpha-DNA complex	3	5	0.6
GCN5-TRRAP histone acetyltransferase complex	3	10	0.3
WIP-WASp-actin-myosin-IIa complex	3	6	0.5
KCNQ1 macromolecular complex	3	5	0.6
TIP60 histone acetylase complex	3	5	0.6
PBAF complex	3	10	0.3
BAF complex	3	9	0.333333
PBAF complex, BAF200-specific	3	8	0.375
BAF complex	3	8	0.375
PBAF complex (Polybromo- and BAF containing complex)	3	9	0.333333
p300-CBP-p270-SWI/SNF complex	3	7	0.428571
Ubiquitin E3 ligase (VHL, TCEB1, TCEB2, CUL2)	3	4	0.75
MRN-TRRAP complex (MRE11A-RAD50-NBN-TRRAP complex)	3	4	0.75
TREX complex	3	8	0.375
SURF complex	3	4	0.75
NuA4/Tip60-HAT complex B	3	8	0.375
FCP1-associated protein complex	3	7	0.428571
Upf complex (UPF1, UPF2, UPF3b)	3	3	1
RICH1/AMOT polarity complex, Flag-Amot precipitated	3	8	0.375
RC complex (Replication competent complex)	3	9	0.333333
PCNA-KU antigen complex	3	3	1
DNA synthesome core complex	3	10	0.3
DNA synthesome complex (15 subunits)	3	15	0.2
snRNP-free U1A (SF-A) complex	3	4	0.75
c-MYC-ATPase-helicase complex	3	5	0.6
BCOR complex	3	8	0.375
CDC5L core complex	3	6	0.5
RNA pol II containing coactivator complex Tat-SF	3	5	0.6
PBAF complex (Polybromo- and BAF containing complex)	3	9	0.333333
EBAFb complex	3	10	0.3
BAF complex	3	8	0.375
EBAFa complex	3	10	0.3
SRm160/300 complex	3	5	0.6
DCS complex (PTBP1, PTBP2, HNRPH1, HNRPF)	3	4	0.75
MCM2-MCM6-MCM7 complex	3	3	1
TNPO2-RAN-NXF1 complex	3	3	1
KPNB1-RAN-RANBP1complex	3	3	1
SF3A1-SF3A2-SF3A3 complex	3	3	1
TOP1-PSF-P54 complex	3	3	1
CDC37-HSP90AA1-HSP90AB1-MAP3K11 complex	3	4	0.75
PCNA-RFC2-5 complex	3	5	0.6
MSH2/6-BLM-p53-RAD51 complex	3	5	0.6
ASF1-histone containing complex	3	7	0.428571
Cofilin-actin-CAP1 complex	3	3	1
NELF complex	3	4	0.75
Casein kinase II-HMG1 complex	3	4	0.75
BLM complex II	3	6	0.5
MCM4-MCM6-MCM7 complex	3	3	1
PCNA-CHL12-RFC2-5 complex	3	6	0.5
NuA4/Tip60 HAT complex	3	10	0.3
Respiratory chain complex I (intermediate V/380kD and VI/480kD), mitochondrial	3	5	0.6
Respiratory chain complex I (gamma subunit), mitochondrial	3	13	0.230769
RNA polymerase II complex, chromatin structure modifying	3	13	0.230769
CAMK2-delta-MASH1 promoter-coactivator complex	3	8	0.375
DDX20-GEMIN4-GEMIN5 complex, SMN-independent intermediate	3	3	1
GammaH2AFX-NDHII-Ku70-DNA complex	3	3	1
HSP90-FKBP38-CAM-Ca(2+) complex	3	3	1
EIF3 complex (EIF3B, EIF3G, EIF3I)	3	3	1
EIF3 complex (EIF3B, EIF3J, EIF3I)	3	3	1
MGC1-DNA-PKcs-Ku complex	3	4	0.75
Kinase maturation complex 2	3	8	0.375
RPA complex	3	3	1
CHUK-NFKB2-REL-IKBKG-SPAG9-NFKB1-NFKBIE-COPB2-TNIP1-NFKBIA-RELA-TNIP2 complex	3	12	0.25
WRN-Ku70-Ku80-PARP1 complex	3	4	0.75
XRCC1-LIG3-PNK-TDP1 complex	3	4	0.75
MNK1-eIF4F complex	3	4	0.75
TNF-alpha/NF-kappa B signaling complex 9	3	5	0.6
TRBP containing complex (DICER, TRBP, AGO2, RPL7A, EIF6, MOV10)	3	6	0.5
Dynein complex	3	4	0.75
CBP80/20- dependent translation complex	3	6	0.5
CSE1L-KPNA2-RAN complex	3	3	1
Codanin-1-Asf1\u2013histone H3.1-histone H4\u2013importin-4 complex, cytosolic	3	5	0.6
Exocyst complex	3	8	0.375
ArgRS-GlnRS-AIMP1 complex	3	3	1
Telomerase holoenzyme	3	7	0.428571
Histone-2-Histone-4-ASF1A-MCM2 complex	3	4	0.75
MPP7-DLG1-LIN7C complex	3	3	1
tRNA Splicing Ligase Complex	3	5	0.6
DDX11-RAD21-SMC1A-SMC3 complex	3	4	0.75
Amot-cadherin-11-beta-catenin-p120 complex	3	4	0.75
EARP complex	3	4	0.75
MLL1 complex	3	8	0.375
GARP complex	3	4	0.75
WASH-CAPZalpa/beta complex	3	7	0.428571
CUL4B-DDB1-WDR26 complex	3	3	1
CUL4B-DDB1-GRWD1 complex	3	3	1
pERK-vimentin-KPNA2 complex	3	3	1
ILK-HSP90-CDC37 complex	3	3	1
CUL4B-DDB1-TLE3 complex	3	3	1
TBCD-ARL2-tubulin(beta)-TBCE complex	3	4	0.75
H2A-H2B-TDIF2-PCNA complex	3	4	0.75
CHTOP-methylosome complex	3	5	0.6
MMXD complex	3	5	0.6
ARHGEF2-MAPK1-MAPK3-PXN complex	3	4	0.75
Isocitrate dehydrogenase [NAD], mitochondrial	3	3	1
ProTalpha C7 complex	3	3	1
ProTalpha C8 complex	3	4	0.75
GNAI1-GNB1-GNG5 complex	3	3	1
TIM23(motor) subcomplex (GRPEL1, GRPEL2, HSPA9), mitochondrial	3	3	1
TIM23(motor) subcomplex (GRPEL1, GRPEL2, HSPA9, TIMM44), mitochondrial	3	4	0.75
PRKAR2A-GSKIP-GSK3B-DNM1L complex	3	4	0.75
Coat protein complex II (SAR1B, PREB, SEC23A , SEC24B, SEC23IP)	3	5	0.6
GNAS-L-GNB1-GNG5 complex	3	3	1
GNAS-L-GNB1-GNG12 complex	3	3	1
DTNBP1(splice variant 1B)-PRKDC-XRCC5-XRCC6 complex	3	4	0.75
ABCB1-ANXA2-RACK1-SRC complex	3	4	0.75
GSK3B-HSP90AA1-PKM2 complex	3	3	1
EIF2B1-EIF2B2-EIF2B3-EIF2B4-EIF2B5 complex	3	5	0.6
CTNNB1-DDX5-HDGF complex	3	3	1
BRD7-CBP-SWI\u2013SNF complex	3	7	0.428571
DCS complex	3	4	0.75
SMYLE 1 complex	3	8	0.375
PRAME complex	3	7	0.428571
LGR4-RSPO supercomplex	3	10	0.3
tRNA splicing ligase	3	6	0.5
CSDE1-IGF2BP1-PABPC1 complex	3	3	1
HYPK-NAA10-NAA15 complex	3	3	1
DONSON-MCM2-MCM7-PCNA-TICRR complex	3	5	0.6
MCPH1-Condensin II complex	3	8	0.375
PP1c-Gbeta1 complex	3	4	0.75
APC/C-ANAPC16 complex	3	9	0.333333
NAA10-NAA15_NAA50 complex	3	3	1
BSG-JUP-NME1 complex	3	3	1
GTF2I-PARP1-SFPQ complex	3	3	1
CDC5L-PRP19 complex	3	7	0.428571
DCTN1-DYNC1I1-NUDC-PLK1 complex	3	4	0.75
ncBAF complex	3	10	0.3
ncBAF complex	3	10	0.3
HSPA8-PA2G4-STUB1 complex	3	3	1
SRCAP-containing complex	3	7	0.428571
Repairosome complex, XPA-specific	3	10	0.3
Repairosome sub-complex, XPA-specific	3	6	0.5
STRIPAK complex	3	11	0.272727
PAXX complex	3	8	0.375
PPIH-PRPF3-PRPF4 complex	3	3	1
RPA1-RPA2-RPA3-XPA complex	3	4	0.75
DNAJB14-HSPA1-HSPH8-SGTA complex	3	4	0.75
RAN-RANBP1-RCC1 complex	3	3	1
AIPL1 chaperone complex	3	4	0.75
DNMT1-UHRF1-USP7 complex	3	3	1
GSK3B-SRPK1-WNK1 complex	3	3	1
RUVBL1-RUVBL2-DKC1 complex	3	3	1
AP2-PICALM adaptor complex	3	4	0.75
DNAJB1-HSPA4-HSPA8 complex	3	3	1
PRC1.1c complex	3	9	0.333333
PRC1.1d complex	3	9	0.333333
PRC1.3a complex	3	10	0.3
PRC1.3b complex	3	10	0.3
PRC1.5a complex	3	10	0.3
PRC1.5c	3	10	0.3
GID/CTLH ubiquitin E3 ligase complex	3	10	0.3
GID/CTLH ubiquitin E3 ligase complex	3	10	0.3
CSK-HSP90AA1-HSPA8 complex	3	3	1
AP-3-KIF3A-RAB4A-RBSN complex	3	5	0.6
CUL2-PTCH1-TCEB1-TCEB2-ZYG11B complex	3	5	0.6
ILF3-RAN-XPO5-ZNF346 complex	3	4	0.75
Rixosome	3	7	0.428571
DTNBP1 (splice variant 1A)-PRKDC-XRCC5-XRCC6 complex	3	4	0.75
CSE1L-KPNA4-RAN complex	3	3	1
CSE1L-KPNA6-RAN complex	3	3	1
HSP90-IRF3-MAVS-TBK1-TOMM70 complex	3	5	0.6
R2TP complex	3	4	0.75
CHUK-HSP90-IKBKB-TOMM70 complex	3	4	0.75
BLOC-1 (biogenesis of lysosome-related organelles complex 1)	4	8	0.5
PBAF complex (Polybromo- and BAF containing complex)	4	10	0.4
SWI-SNF chromatin remodeling-related-BRCA1 complex	4	10	0.4
SRCAP complex	4	10	0.4
BASC (Ab 80) complex (BRCA1-associated genome surveillance complex)	4	8	0.5
NuA4/Tip60-HAT complex	4	15	0.266667
NuA4/Tip60-HAT complex	4	16	0.25
core-histone (H2A/H2B/H3/H4)-TDIF2-TDT complex	4	6	0.666667
BAF complex	4	9	0.444444
SAP complex (Sin3-associated protein complex)	4	8	0.5
mSin3A corepressor complex	4	9	0.444444
NRD complex (Nucleosome remodeling and deacetylation complex)	4	7	0.571429
HDAC1-associated protein complex	4	9	0.444444
BLOC1-BLOC2 complex	4	11	0.363636
Retromer complex (SNX1, SNX2, VPS35, VPS29, VPS26A)	4	5	0.8
SIN3-HDAC-SAP30-ARID4 complex	4	7	0.571429
BRMS1-mSin3A corepressor complex	4	8	0.5
Brg1-associated complex I	4	9	0.444444
Brm-associated complex	4	9	0.444444
Exon junction complex	4	7	0.571429
NuA4/Tip60-HAT complex A	4	15	0.266667
BRG1-associated complex	4	9	0.444444
BRM-associated complex	4	10	0.4
Postsplicing complex	4	7	0.571429
mRNA decay complex (UPF1, UPF2, UPF3B, DCP2, XRN1, XRN2, EXOSC2, EXOSC4, EXOSC10, PARN)	4	10	0.4
Anti-SMN protein complex	4	5	0.8
20S methylosome and RG-containing Sm protein complex	4	6	0.666667
MTA1-HDAC core complex	4	5	0.8
FACT complex, UV-activated	4	5	0.8
p400-associated complex	4	6	0.666667
DNA double-strand break end-joining complex	4	7	0.571429
Oligosaccharyltransferase complex (Stt3A variant)	4	6	0.666667
Oligosaccharyltransferase complex (Stt3B variant)	4	7	0.571429
FIB-associated protein complex	4	6	0.666667
BAF complex	4	9	0.444444
EIF4G1-HSP70-HSPA8-HNRNPD-PABPC1 complex	4	5	0.8
PID complex	4	5	0.8
Vigilin-DNA-PK-Ku antigen complex	4	4	1
SMN containing complex	4	8	0.5
SMN complex	4	7	0.571429
BRD4-RFC complex	4	6	0.666667
HES1 promoter-Notch enhancer complex	4	13	0.307692
SMN complex, U7 snRNA specific	4	7	0.571429
MCM2-MCM4-MCM6-MCM7 complex	4	4	1
RSmad complex	4	10	0.4
ING2 complex	4	13	0.307692
NuA4/Tip60 HAT complex	4	14	0.285714
mSin3A corepressor complex	4	5	0.8
Brg1-associated complex II	4	7	0.571429
SMN complex (GEMIN2, GEMIN3, GEMIN4, GEMIN5, SMN)	4	5	0.8
EIF3 core complex (EIF3A, EIF3B, EIF3G, EIF3I)	4	4	1
NCOA6-DNA-PK-Ku-PARP1 complex	4	5	0.8
Ubiquilin-proteasome complex	4	6	0.666667
53BP1-containing complex	4	5	0.8
TNF-alpha/NF-kappa B signaling complex 7	4	8	0.5
GAIT complex	4	4	1
Sororin-cohesin complex	4	6	0.666667
Emerin architectural complex	4	6	0.666667
Emerin regulatory complex	4	9	0.444444
PPP2R1A-PPP2R1B-PPP2CA-PPME1-EIF4A1 complex	4	5	0.8
Dynein-dynactin complex	4	5	0.8
MIB complex, mitochondrial	4	12	0.333333
CUL4B-DDB1-DTL-CSN complex	4	5	0.8
SMG1-UPF2-Y14-MAGOH-UPF3B-EIF4A3 complex	4	6	0.666667
v-ATPase-Ragulator-AXIN/LKB1-AMPK complex	4	14	0.285714
ProTalpha C2 complex	4	4	1
ProTalpha C5 complex	4	5	0.8
CDH4-HDAC2-MTA2-RBBP7-TWIST1 complex	4	5	0.8
EZR-MSN-PAG1-RDX-SLC9A3R1 complex	4	5	0.8
SIX3-LSD1-NuRD(MTA3) Complex	4	9	0.444444
cBAF complex	4	14	0.285714
PBAF complex	4	14	0.285714
cBAF complex	4	14	0.285714
PBAF complex	4	14	0.285714
CTLH complex, submodule of the IFT/lebercilin complex	4	12	0.333333
CD4 receptor complex	4	9	0.444444
DNMT1-associated protein complex	4	6	0.666667
Mitofilin complex, mitochondrial	4	7	0.571429
CDC37-HSP90AA1-MAPK1-MAPK3-MAPK11 complex	4	5	0.8
Condensin I complex	5	5	1
Arp2/3 protein complex	5	7	0.714286
RNA polymerase II core complex	5	12	0.416667
HMGB1-HMGB2-HSC70-ERP60-GAPDH complex	5	5	1
SIN3 complex	5	7	0.714286
HDAC1-associated core complex cII	5	9	0.555556
SIN3-SAP25 complex	5	11	0.454545
SIN3-ING1b complex I	5	9	0.555556
URI complex (Unconventional prefoldin RPB5 Interactor)	5	9	0.555556
Exon junction complex	5	8	0.625
DMAP1-associated complex	5	10	0.5
Anti-Sm protein complex	5	7	0.714286
6S methyltransferase and RG-containing Sm proteins complex	5	8	0.625
RICH1/AMOT polarity complex, Flag-Rich1 precipitated	5	8	0.625
MTA1 complex	5	6	0.833333
Retromer complex (SNX1, SNX2, VPS35, VPS29, VPS26B)	5	5	1
Frataxin complex	5	7	0.714286
Multiprotein bridging complex (translationally coupled mRNA turnover)	5	5	1
SF3b complex	5	8	0.625
RNA polymerase II (RNAPII)	5	17	0.294118
BRCA1-core RNA polymerase II complex	5	13	0.384615
Ubiquitin E3 ligase (CUL1/2/3, CSN1/8, RBX1, SKP1/2)	5	8	0.625
TERF2-RAP1 complex	5	7	0.714286
Respiratory chain complex I (intermediate VII/650kD), mitochondrial	5	10	0.5
Respiratory chain complex I (intermediate), mitochondrial	5	11	0.454545
SMN complex (GEMIN2, SMN1, SNRPB, SNRPDs)	5	7	0.714286
MASH1 promoter-coactivator complex	5	9	0.555556
EIF3 complex (EIF3A, EIF3B, EIF3G, EIF3I, EIF3C)	5	5	1
EIF3 complex (EIF3A, EIF3B, EIF3G, EIF3I, EIF3J)	5	5	1
Polycystin-1 multiprotein complex (ACTN1, CDH1, SRC, JUP, VCL, CTNNB1, PXN, BCAR1, PKD1, PTK2, TLN1)	5	11	0.454545
TNF-alpha/NF-kappa B signaling complex (CHUK, BTRC, NFKB2, PPP6C, REL, CUL1, IKBKE, SAPS2, SAPS1, ANKRD28, RELA, SKP1)	5	12	0.416667
CDC37-HSP90AB1-HSP90AA1-IKBKB-KIAA1967 complex	5	5	1
TNF-alpha/NF-kappa B signaling complex 8	5	6	0.833333
TNF-alpha/NF-kappa B signaling complex 10	5	10	0.5
Emerin complex 1	5	8	0.625
B-WICH complex	5	8	0.625
B-WICH complex	5	9	0.555556
HRD1 complex	5	13	0.384615
ACTB-ANP32A-C1QBP-PSMA1-PTMA-PSMA1 complex	5	6	0.833333
ANP32A-ANP32B-PSMA3-PTMA-SLC25A5 complex	5	5	1
BRD7-SWI\u2013SNF complex	5	11	0.454545
ANP32A-APEX1-HMG2-NME1-SET complex	5	5	1
AKT1-CDC37-CDK4-HSPA1A-HSP90AA1-NR3C1-PPP5C-RAF1-TSC1-TSC2 complex	5	10	0.5
mSin3A corepressor complex	5	7	0.714286
Mi2/NuRD complex	6	7	0.857143
MeCP1 complex	6	8	0.75
NUMAC complex (nucleosomal methylation activator complex)	6	10	0.6
RNA polymerase II holoenzyme complex	6	24	0.25
BAF complex	6	13	0.461538
MCM complex	6	6	1
BASC complex (BRCA1-associated genome surveillance complex)	6	12	0.5
NuRD.1 complex	6	7	0.857143
HDAC2-asscociated core complex	6	7	0.857143
P2X7 receptor signalling complex	6	12	0.5
BRG1-SIN3A-HDAC containing SWI/SNF remodeling complex I	6	11	0.545455
BRM-SIN3A-HDAC complex	6	12	0.5
RC complex, S-phase-specific	6	13	0.461538
DNA synthesome complex (13 subunits)	6	13	0.461538
DNA synthesome complex (17 subunits)	6	17	0.352941
Histone H3.1 complex	6	10	0.6
Histone H3.3 complex	6	9	0.666667
Rap1 complex	6	7	0.857143
WINAC complex	6	14	0.428571
CTCF-nucleophosmin-PARP-HIS-KPNA-LMNA-TOP complex	6	9	0.666667
SMN-PolII-RHA complex	6	10	0.6
SMN complex	6	10	0.6
COP9 signalosome complex	6	8	0.75
BRCA1-RNA polymerase II complex	6	26	0.230769
RNA polymerase II complex, chromatin structure modifying	6	16	0.375
DHX9-ADAR-vigilin-DNA-PK-Ku antigen complex	6	6	1
TLE1 corepressor complex (MASH1 promoter-corepressor complex)	6	8	0.75
MLL1-WDR5 complex	6	27	0.222222
SELK multiprotein complex	6	10	0.6
BBS-chaperonin complex	6	10	0.6
CENP-A nucleosomal complex	6	15	0.4
Exosome	6	12	0.5
Condensin I-PARP-1-XRCC1 complex	7	7	1
F1F0-ATPase, mitochondrial	7	16	0.4375
AP3-BLOC1 complex	7	12	0.583333
MeCP1 complex	7	9	0.777778
BRG1-SIN3A complex	7	14	0.5
BRM-SIN3A complex	7	15	0.466667
DDB2 complex	7	12	0.583333
CSA complex	7	12	0.583333
Exosome	7	10	0.7
Exosome	7	11	0.636364
MTA2 complex	7	8	0.875
Toposome	7	7	1
RC complex during G2/M-phase of cell cycle	7	13	0.538462
CF IIAm complex (Cleavage factor IIAm complex)	7	16	0.4375
SMN complex (10 subunits)	7	10	0.7
H2AX complex I	7	7	1
NCOR1 complex	7	10	0.7
CNS-P53 complex	7	9	0.777778
Respiratory chain complex I (incomplete intermediate), mitochondrial	7	11	0.636364
TNF-alpha/Nf-kappa B signaling complex (RPL6, RPL30, RPS13, CHUK, DDX3X, NFKB2, NFKBIB, REL, IKBKG, NFKB1, MAP3K8, RELB, GLG1, NFKBIA, RELA, TNIP2, GTF2I)	7	17	0.411765
TNF-alpha/NF-kappa B signaling complex 5	7	25	0.28
HEXIM1-DNA-PK-paraspeckle components-ribonucleoprotein complex	7	9	0.777778
CDYL-CAF1-MCM complex	7	13	0.538462
Nuclear pore complex	7	31	0.225806
CCT complex (chaperonin containing TCP1 complex)	8	8	1
Anti-HDAC2 complex	8	17	0.470588
CSA-POLIIa complex	8	13	0.615385
SIN3-ING1b complex II	8	16	0.5
12S U11 snRNP	8	15	0.533333
TLE1 corepressor complex (MASH1 promoter-corepressor complex)	8	10	0.8
DNA-PK-Ku-eIF2-NF90-NF45 complex	8	8	1
PI4K2A-WASH complex	8	14	0.571429
IGF2BP1 complex	8	9	0.888889
MBD3-NuRD complex	8	13	0.615385
H2AX complex II	9	10	0.9
SMN complex	9	15	0.6
Emerin complex 24	9	15	0.6
Emerin complex 32	9	22	0.409091
SNF2h-cohesin-NuRD complex	10	16	0.625
CEN complex	10	37	0.27027
SMN complex (16 subunits)	10	16	0.625
HCF-1 complex	10	18	0.555556
Respiratory chain complex I (lambda subunit), mitochondrial	10	16	0.625
Emerin complex 25	10	16	0.625
PA28gamma-20S proteasome	11	15	0.733333
28S ribosomal subunit, mitochondrial	11	30	0.366667
LARC complex (LCR-associated remodeling complex)	11	19	0.578947
Multisynthetase complex	11	11	1
DGCR8 multiprotein complex	11	11	1
Kinase maturation complex 1	11	16	0.6875
TNF-alpha/NF-kappa B signaling complex 6	11	14	0.785714
18S U11/U12 snRNP	12	24	0.5
eIF3 complex (EIF3S6, EIF3S5, EIF3S4, EIF3S3, EIF3S6IP, EIF3S2, EIF3S9, EIF3S12, EIF3S10, EIF3S8, EIF3S1, EIF3S7)	12	12	1
PA28-20S proteasome	13	16	0.8125
eIF3 complex (EIF3S6, EIF3S5, EIF3S4, EIF3S3, EIF3S6IP, EIF3S2, EIF3S9, EIF3S12, EIF3S10, EIF3S8, EIF3S1, EIF3S7, PCID1)	13	13	1
H2AX complex, isolated from cells without IR exposure	13	13	1
ALL-1 supercomplex	13	28	0.464286
Spliceosome, C complex	13	39	0.333333
Respiratory chain complex I (holoenzyme), mitochondrial	14	44	0.318182
H2A.Z histone-exchange complex p400/TIP60	14	27	0.518519
39S ribosomal subunit, mitochondrial	15	48	0.3125
SNW1 complex	15	18	0.833333
PA700 complex	16	20	0.8
CDC5L complex	16	30	0.533333
Emerin complex 52	16	23	0.695652
Large Drosha complex	17	20	0.85
26S proteasome	19	22	0.863636
TRBP containing complex (DICER, RPL7A, EIF6, MOV10 and subunits of the 60S ribosomal particle)	20	25	0.8
17S U2 snRNP	21	33	0.636364
Spliceosome, B complex	25	43	0.581395
55S ribosome, mitochondrial	26	78	0.333333
Spliceosome, pre-B complex	26	38	0.684211
40S ribosomal subunit, cytoplasmic	27	31	0.870968
PA700-20S-PA28 complex	29	36	0.805556
40S ribosomal subunit, cytoplasmic	29	33	0.878788
C complex spliceosome	40	80	0.5
60S ribosomal subunit, cytoplasmic	41	47	0.87234
Spliceosome, A complex	63	113	0.557522
Ribosome, cytoplasmic	70	80	0.875
Spliceosome, E complex	79	129	0.612403
Nop56p-associated pre-rRNA complex	86	104	0.826923
A0A1B0GV03
A0A2R8Y619
A2A3N6
A6NI61
B2RPK0
C9JLW8
O00148
O00425
O14737
O14979
O15372
O43432
O60361
O60645
O60814
O75251
O75369
O75439
O75489
O75794
O75964
O95299
O95831
P00338
P02545
P04075
P04843
P04844
P04908
P05023
P05141
P05387
P05388
P06730
P06733
P06737
P06899
P07195
P07196
P07197
P07205
P07237
P07437
P07737
P07900
P07910
P08238
P08754
P09429
P09651
P09661
P09972
P0C0S8
P0CG47
P0DMV8
P0DMV9
P0DPH7
P10809
P11142
P11940
P12235
P12236
P12277
P13639
P13796
P13797
P14625
P15170
P15531
P17066
P17098
P17661
P17980
P17987
P18124
P18669
P20042
P20671
P21333
P21796
P22090
P22392
P22626
P23246
P23527
P24534
P25205
P26038
P26583
P27348
P27635
P27824
P29692
P30041
P30154
P31150
P31943
P31946
P32322
P34741
P34931
P34932
P35249
P35998
P36543
P36578
P39019
P39687
P40227
P41227
P42677
P42766
P43034
P46781
P46783
P47755
P47914
P47985
P48643
P48741
P49207
P49368
P50914
P50991
P51991
P52594
P52597
P52907
P53675
P54652
P55795
P55884
P57053
P57721
P58876
P60709
P60842
P60903
P61353
P61978
P61981
P62258
P62263
P62273
P62316
P62318
P62333
P62424
P62736
P62807
P62829
P62854
P62888
P62906
P62917
P62937
P62979
P62987
P63096
P63104
P63261
P63267
P68032
P68104
P68133
P68363
P68371
P68402
P78371
Q00610
Q01105
Q04917
Q06787
Q06830
Q0VDF9
Q13151
Q13200
Q13310
Q13347
Q13561
Q13838
Q14103
Q14315
Q14677
Q15075
Q15365
Q15366
Q15370
Q15393
Q15555
Q16537
Q16762
Q16777
Q16778
Q32P51
Q4VXU2
Q562R1
Q58FF3
Q58FF6
Q58FF7
Q58FG0
Q58FG1
Q5QNW6
Q68DU8
Q6FI13
Q6FI81
Q6ZMR3
Q71UM5
Q7L7L0
Q8IUE6
Q8N0Y7
Q8N142
Q8NC51
Q8NCA5
Q8NHW5
Q8TBY8
Q8TD47
Q92598
Q92688
Q92696
Q92841
Q93077
Q93079
Q96A08
Q96A33
Q96C36
Q96DE5
Q96GA3
Q96KK5
Q96QV6
Q99729
Q99832
Q99877
Q99878
Q99880
Q9BQE3
Q9BR39
Q9BT78
Q9BUF5
Q9GZT3
Q9H7E9
Q9HAU5
Q9NRF8
Q9NUP1
Q9NZI8
Q9P0L0
Q9P287
Q9P2S6
Q9UHI8
Q9UII2
Q9UL46
Q9Y2L1
Q9Y490
Q9Y4G6
Q9Y678
Q9Y6G9
Q9Y3U8
P55036
P78417
Q3MHD2
Q14152
Q04637
Q8TAG9
P08708
P15880
P32969
P39023
P46777
P46779
P46782
P61247
P61313
P61927
P62249
P62280
P62701
P62753
P62910
P62913
P83731
Q02878
Q9UQ80
P23396
O15355
P03897
Q10713
O43678
P41091
P07864
Q16718
P42167
O00264
P04406
P62244
P13637
Q9H936
P09104
P13929
P04080
P14550
P22102
O15399
P11216
P08670
P00558
P23528
Q58FF8
Q02790
Q86SE5
Q12874
P40925
P60866
P62241
Q02543
Q07020
P49427
Q712K3
Q96FW1
P61088
Q99615
Q9UKK9
O95757
Q9UPN7
P24752
P12532
P46060
Q14651
Q8IYD1
O00233
P45880
P14866
Q15233
P83881
P26641
Q9BTE3
Q7L576
Q5JXM2
Q9P2X0
P30153
P50395
O14936
P40938
P62191
O75348
Q9BXJ9
Q14204
P47756
Q5U5X0
O75821
O75347
P60981
Q14240
P07355
P17844
Q4VCS5
P08621
P14678
P62195
P62857
Q9UG63
Q9Y536
O43175
Q14746
Q15102
P21266
Q99543
Q14203
Q15369
Q7RTV0
Q15691
Q9UDR5
Q96CX2
Q9Y5Y2
P30520
Q9Y224
P53611
Q9UJX3
Q7L5N1
P04350
P42704
Q9BQ67
P35579
P17812
Q6QNY0
O14523
P16615
P56537
P00505
Q99497
P38646
Q15024
P00491
Q9UBF2
P53618
Q03001
O15173
Q9C0B1
P61086
Q16555
P50993
Q15003
Q9UI10
Q9H845
P47813
B7ZW38
P0DMR1
P08559
P14649
Q9H361
O60506
Q5VZ89
Q13885
Q9BVA1
Q13509
Q05639
P35268
P41567
P62266
P0DPH8
Q6PEY2
P68366
P14618
Q96DR7
P62081
P05455
P22314
Q14195
P53990
O95347
Q8WXH0
Q13144
Q16643
Q96CW5
O14602
P29803
P33778
Q99879
Q8N257
Q93084
P60660
O95626
P15259
O43390
Q5VTE0
O60739
Q6S8J3
Q9NY65
A0AVT1
A0FGR8
A1X283
A6NDG6
O00232
O00244
O00267
O00273
O00411
O00422
O00429
O00571
O00629
O14579
O14618
O14654
O14733
O14776
O14920
O14929
O15144
O15226
O15260
O15269
O15294
O15347
O15371
O15400
O15511
O43143
O43264
O43399
O43414
O43447
O43491
O43592
O43765
O43776
O43837
O60313
O60333
O60343
O60551
O60610
O60684
O60749
O60921
O75083
O75116
O75122
O75131
O75153
O75179
O75208
O75223
O75306
O75323
O75381
O75534
O75607
O75643
O75683
O75822
O75832
O76003
O76094
O94817
O94822
O94832
O94925
O94979
O95182
O95202
O95292
O95295
O95372
O95394
O95571
O95573
O95628
O95782
O95793
O95801
O95825
O95861
P00367
P00387
P00390
P00441
P00492
P00568
P04181
P05091
P05198
P06744
P07814
P07954
P08133
P08574
P08865
P09211
P09496
P09497
P09543
P09622
P09936
P09960
P0DN79
P0DPI2
P10155
P10515
P10620
P10768
P11021
P11172
P11274
P11413
P11441
P11498
P11586
P12004
P12268
P12955
P13010
P13798
P13804
P13861
P13995
P14868
P15104
P15121
P15153
P15311
P15313
P15924
P16383
P17858
P18031
P18077
P18206
P18621
P18754
P19174
P19338
P19367
P19404
P19784
P20020
P20290
P20585
P21281
P21283
P22059
P22087
P22234
P22695
P23284
P23381
P23526
P23588
P23786
P23921
P25398
P25705
P25786
P25787
P25789
P26368
P26599
P27708
P27797
P28066
P29144
P29401
P30040
P30043
P30046
P30050
P30084
P30101
P30626
P30876
P31040
P31153
P31930
P31939
P31948
P33176
P33316
P33991
P33992
P34897
P35080
P35219
P35221
P35580
P35637
P35659
P36405
P36507
P36542
P36551
P36776
P37802
P37837
P38117
P38919
P39656
P39748
P40855
P40926
P40939
P41240
P41250
P41252
P41743
P42356
P42858
P43304
P43487
P43686
P45973
P46734
P46776
P46821
P46926
P46940
P47897
P48047
P48163
P48444
P49006
P49189
P49321
P49327
P49411
P49454
P49458
P49588
P49589
P49736
P49756
P49773
P49915
P50213
P50454
P50552
P50570
P50579
P50747
P50990
P50995
P51114
P51116
P51452
P51610
P51808
P51858
P52272
P52435
P52732
P52758
P53041
P53350
P53396
P53582
P53597
P53621
P54136
P54578
P54646
P54756
P54886
P54920
P55039
P55060
P55072
P55209
P55210
P55263
P55265
P55769
P56192
P57678
P58107
P58546
P60174
P60228
P60891
P60900
P61011
P61081
P61158
P61163
P61586
P61758
P61970
P62308
P62487
P62495
P62826
P62942
P62993
P63010
P63167
P63208
P63218
P63220
P63241
P63279
P78347
P78362
P78527
P82673
P82933
P82979
P84090
P84095
Q00341
Q00536
Q00613
Q00653
Q00839
Q01082
Q01469
Q01518
Q01581
Q01813
Q01968
Q02952
Q04760
Q05086
Q06124
Q06210
Q06323
Q07021
Q07955
Q08211
Q08257
Q08945
Q08J23
Q09028
Q0JRZ9
Q12789
Q12931
Q13011
Q13045
Q13126
Q13148
Q13155
Q13162
Q13177
Q13263
Q13283
Q13308
Q13464
Q13501
Q13505
Q13564
Q13596
Q13613
Q13618
Q13620
Q13813
Q13867
Q14008
Q14160
Q14185
Q14232
Q14247
Q14318
Q14353
Q14444
Q14498
Q14566
Q14596
Q14683
Q147X3
Q14847
Q14919
Q14974
Q14C86
Q14CX7
Q15008
Q15021
Q15029
Q15041
Q15042
Q15056
Q15057
Q15067
Q15126
Q15149
Q15181
Q15185
Q15386
Q15428
Q15599
Q15633
Q15717
Q15738
Q16134
Q16186
Q16352
Q16576
Q16629
Q16630
Q16637
Q16658
Q16836
Q16851
Q1KMD3
Q32MZ4
Q3LXA3
Q3SXY8
Q4G0F5
Q4KMQ2
Q53EL6
Q53GG5
Q53GS9
Q56VL3
Q5EBL4
Q5JRX3
Q5JTV8
Q5RKV6
Q5T6V5
Q5TAQ9
Q5VIR6
Q5VYS8
Q5W0B1
Q658Y4
Q66PJ3
Q6GMV2
Q6IBS0
Q6L8Q7
Q6NUK1
Q6NVY1
Q6P158
Q6P1M0
Q6P996
Q6PD62
Q6PKG0
Q6QNY1
Q6UB35
Q6ZT62
Q7KZ85
Q7KZF4
Q7L2E3
Q7L2H7
Q7L7X3
Q7Z2K8
Q7Z434
Q7Z460
Q7Z4S6
Q7Z4V5
Q7Z6Z7
Q86VP6
Q86XZ4
Q8IUI8
Q8IWZ3
Q8IXI2
Q8IXW5
Q8IY95
Q8IYB7
Q8IYS1
Q8N0Z6
Q8N163
Q8N1G4
Q8N300
Q8N3C0
Q8N3R9
Q8N573
Q8N9T8
Q8NB90
Q8NCJ5
Q8NCW5
Q8ND83
Q8NE62
Q8NFF5
Q8TAA5
Q8TCJ2
Q8TEQ6
Q8WUM4
Q8WXA9
Q8WXX5
Q8WZA9
Q92499
Q92572
Q92575
Q92615
Q92616
Q92665
Q92878
Q92882
Q92888
Q92905
Q92945
Q92973
Q92974
Q92979
Q96A49
Q96AE4
Q96AG4
Q96AX1
Q96BR5
Q96C19
Q96CP2
Q96CQ1
Q96CS3
Q96EI5
Q96EK5
Q96EL3
Q96ER3
Q96EY8
Q96G03
Q96GM8
Q96HC4
Q96HE7
Q96HS1
Q96IY1
Q96IZ0
Q96K58
Q96KB5
Q96KG9
Q96KR1
Q96QK1
Q96SB4
Q96SZ5
Q96T60
Q99460
Q99471
Q99575
Q99613
Q99614
Q99700
Q99714
Q99733
Q99797
Q99798
Q99873
Q99961
Q99986
Q9BPX3
Q9BPX6
Q9BPX7
Q9BPY3
Q9BQ52
Q9BS26
Q9BSD7
Q9BT17
Q9BWD1
Q9BXB4
Q9BXV9
Q9BY42
Q9BYG3
Q9BZE1
Q9BZE9
Q9BZG1
Q9BZZ5
Q9GZZ1
Q9H0B6
Q9H0E9
Q9H147
Q9H267
Q9H2G2
Q9H3K6
Q9H3N1
Q9H3P2
Q9H3R5
Q9H4A3
Q9H4L7
Q9H6E5
Q9H6T0
Q9H6Z4
Q9H7C9
Q9H8Y8
Q9H910
Q9H9J2
Q9HAV4
Q9HB71
Q9HC38
Q9HCC0
Q9HCU5
Q9HDC9
Q9NNW7
Q9NP73
Q9NP77
Q9NQ88
Q9NQR4
Q9NQT5
Q9NQW7
Q9NR45
Q9NRX1
Q9NRY5
Q9NSD9
Q9NTK5
Q9NUJ1
Q9NUU7
Q9NVG8
Q9NVH1
Q9NVS9
Q9NVU0
Q9NWU5
Q9NWZ5
Q9NX20
Q9NX61
Q9NX63
Q9NZ53
Q9NZB2
Q9P258
Q9P2D3
Q9P2E9
Q9P2J5
Q9P2T1
Q9UBB4
Q9UBE0
Q9UBF8
Q9UBS8
Q9UBT2
Q9UBX3
Q9UDY2
Q9UEW8
Q9UFW8
Q9UGI8
Q9UGP8
Q9UHB9
Q9UHD1
Q9UHD8
Q9UHX1
Q9UI12
Q9UIA9
Q9UID3
Q9UJU6
Q9UK45
Q9UKB3
Q9UKD2
Q9UKM9
Q9UKV3
Q9UL25
Q9ULC4
Q9ULE6
Q9ULT8
Q9ULV4
Q9UM54
Q9UMS4
Q9UN37
Q9UN86
Q9UNE7
Q9UNH7
[truncated: 911 more rows]

## Sheet: Figure 4b
SIAB_pdb_dis	SIA_pdb_dis	SBAP_pdb_dis
18.7343	12.6664	18.7343
7.92702	7.84568	18.6387
8.21262	18.0999	22.3461
13.6686	7.92702	7.92702
14.872	20.8094	8.21262
13.1427	10.7799	16.1909
17.9169	21.7341	18.8837
7.97004	15.0152	10.7799
16.5333	22.002	21.7341
14.6435	16.5251	15.0152
14.2056	13.1427	15.9868
12.3088	17.9169	12.6964
12.4573	7.97004	22.002
12.0235	37.1643	19.4484
22.4837	10.6354	19.3616
10.3489	14.6435	13.1427
22.8452	14.2056	17.9169
19.7794	28.781	15.4604
28.7279	21.9051	28.2274
15.8449	18.8301	7.97004
13.6888	41.3238	14.9501
18.7147	41.4643	30.4544
12.4601	31.305	13.3605
16.6707	22.8452	14.6435
5.34303	11.3726	14.2056
4.84401	26.7117	37.4301
10.1803	37.9227	33.4427
12.277	28.7279	41.3238
10.4624	16.6707	33.7777
12.7474	5.34303	27.5579
15.3258	4.84401	10.6963
22.3103	22.7345	11.104
24.7942	17.4888	22.8452
12.2126	22.7848	38.3946
11.6797	23.9795	26.7117
13.9851	19.1422	46.7364
14.0572	18.2083	37.9227
19.9476	14.9962	32.8322
10.4714	13.3384	55.6066
24.0102	22.3103	28.7279
16.0149	20.7989	18.7147
13.4054	24.7942	19.4329
24.3671	13.9503	20.7905
29.8627	9.02816	16.6707
14.6515	7.42871	5.34303
12.9561	6.03242	4.84401
17.2752	10.5131	34.6083
24.1103	8.84472	16.0825
17.3114	25.1111	14.582
26.0582	14.4955	12.277
13.7931	20.0577	17.4888
20.7363	34.6159	22.7848
23.462	23.5645	19.1422
29.835	19.9476	15.8888
23.1566	34.6589	14.9962
23.675	28.7085	15.3258
25.9929	24.5527	20.7989
13.3873	12.7774	22.1275
8.21349	35.3176	16.2477
12.366	33.73	7.28694
21.6629	44.5786	31.0426
26.7324	16.2608	34.5769
36.6278	10.8787	8.23287
49.875	15.7797	20.468
25.7743	39.3162	25.1111
20.5548	36.7835	28.6778
35.4755	27.0219	10.6471
28.9682	24.8185	28.266
40.6571	13.7638	16.1528
27.1297	12.5994	19.9476
32.6186	57.7691	28.7085
17.18	11.4676	24.5527
14.2667	26.9713	12.7774
8.10023	49.9254	33.73
11.1109	14.1375	44.5786
34.6974	14.2942	16.2608
25.9271	15.0256	36.1196
15.1198	21.782	36.7835
21.5753	24.3671	27.0219
18.9576	29.8627	13.7638
12.7048	14.798	14.2942
20.7024	15.1905	9.13158
12.8568	6.41671	15.0256
10.181	20.538	9.94227
14.77	13.0576	11.9409
28.5444	17.2752	24.3671
12.1739	26.5803	29.8627
26.0385	9.8868	14.798
25.5884	24.0849	15.1905
4.28313	28.4544	4.96459
25.1322	24.1103	6.41671
14.1188	28.2019	11.083
29.6374	17.3114	10.5465
27.6401	26.0582	22.2092
29.1363	16.7336	16.2353
27.0533	13.7931	17.2752
19.8008	20.7363	26.5803
36.9885	22.8794	40.9062
21.3301	17.6543	24.0849
13.3055	14.328	28.4544
35.8505	29.835	24.1103
19.3642	16.1438	28.2019
11.5819	18.3237	17.3114
7.10465	16.896	26.0582
26.9933	15.4815	35.4213
24.5109	11.7241	13.7931
14.4101	19.3223	20.7363
40.5032	6.23665	17.6543
19.8587	15.4311	14.328
13.4616	35.7043	23.462
17.7353	13.2759	29.835
9.44418	25.9929	18.3237
15.0025	13.3873	16.5368
21.2497	8.21349	15.4815
18.6934	12.366	22.3416
41.484	26.7273	23.1566
35.4334	15.7928	23.675
30.1615	21.6629	15.4311
42.3014	20.8245	35.7043
46.756	14.1456	13.2759
12.8463	26.7324	25.9929
11.6852	49.875	13.3873
12.8463	25.7743	28.5374
35.051	20.8019	17.3498
15.2866	20.5548	21.7401
24.568	35.4755	8.21349
34.9479	37.9977	12.366
12.0765	43.2136	26.7273
28.1945	28.9682	21.6629
26.5981	27.1297	14.1456
13.2866	32.6186	49.875
15.3385	17.18	25.7743
26.2345	14.2667	20.8019
32.0575	8.10023	20.5548
32.4191	17.9675	35.4755
19.0885	11.1109	11.3787
29.3003	34.6974	27.1297
34.8953	25.9271	32.6186
23.8838	31.3535	17.18
17.4018	10.6747	14.2667
12.1008	15.1198	8.10023
13.8414	21.5753	17.9675
20.5242	15.5678	11.1109
18.6878	18.9576	25.464
19.0586	12.7048	34.6974
15.9325	20.7024	25.9271
18.0768	20.696	31.3535
23.0291	26.5019	15.1198
35.2946	34.0483	21.5753
29.8345	26.6156	15.5678
18.1738	35.8231	18.9576
18.5916	23.5431	12.7048
23.492	23.63	20.7024
29.1107	18.1688	28.6542
12.862	30.8356	28.6272
47.6409	17.0981	20.696
9.79945	22.5125	26.5019
34.2591	11.859	34.0483
31.9376	20.1273	26.6156
12.1606	14.77	35.8231
11.1839	28.5444	23.1749
36.2088	12.1739	23.5431
43.2352	26.0385	23.63
33.8602	25.5884	18.1688
10.1654	21.4089	30.8356
28.0591	23.8036	17.0981
12.8392	4.28313	22.5125
33.5695	25.1322	8.98692
41.2344	14.1188	11.859
26.9464	29.6374	20.1273
45.1586	27.6401	10.181
9.62145	25.6815	14.77
15.0929	29.1363	28.5444
5.46424	27.0533	12.1739
20.1134	36.9885	26.0385
81.7261	13.3055	25.5884
9.1608	35.8505	21.4089
5.95923	20.4302	23.8036
7.79989	24.942	4.28313
16.6276	19.3642	25.1322
17.9822	26.3268	17.7597
12.6716	34.2701	14.1188
44.3333	11.5819	29.6374
9.67279	34.5455	25.6815
6.13848	7.10465	29.1363
13.7231	23.3145	27.0533
15.8401	22.4377	19.8008
82.2631	29.2274	13.3055
17.523	5.47533	24.771
8.90068	40.5032	37.8987
19.84	19.8587	25.3199
17.8051	32.6444	35.8505
5.85161	29.6975	7.27864
7.79125	13.4616	29.9832
21.1526	17.7353	26.1877
13.8681	19.547	12.9972
15.7746	9.44418	14.5265
44.2333	15.0025	20.4302
12.3162	21.2497	19.3642
27.9833	18.6934	26.3268
10.4827	23.6365	34.2701
10.1748	41.484	11.5819
14.7485	29.5622	34.5455
4.8693	35.4334	7.10465
11.9914	30.1615	26.9933
35.7176	42.3014	22.4377
19.2614	46.756	29.2274
18.4373	24.6421	28.3851
11.801	28.0773	21.205
11.4474	12.8463	5.47533
10.9487	11.6852	40.5032
10.4564	29.1464	19.8587
18.1354	12.8463	32.6444
15.3503	19.2729	29.6975
7.73211	14.5027	13.4616
17.2679	15.2866	17.7353
15.4465	13.314	19.547
18.6298	28.6752	9.44418
11.9599	19.0273	15.0025
12.7875	12.0765	21.2497
13.8514	21.3699	18.6934
29.66	12.971	23.6365
7.14361	17.5431	41.484
14.6838	15.3385	29.5622
27.9766	18.4984	35.4334
27.1621	26.2345	30.1615
38.6756	32.0575	42.3014
16.2493	8.76334	46.756
35.9634	32.4191	24.6421
20.1407	7.39514	28.0773
23.7695	49.5688	12.8463
21.0505	19.0885	11.6852
29.9415	43.4569	29.1464
24.4747	29.3003	12.8463
9.6708	30.1183	19.2729
13.8764	29.8077	14.5027
53.4524	34.8953	35.051
53.0941	22.3007	24.568
18.2471	13.817	28.6752
10.1449	40.8307	34.9479
15.0217	21.6161	18.1981
12.431	28.4292	28.2007
26.5862	23.8838	12.2862
32.9943	17.4018	28.1945
14.1939	12.1008	21.3699
21.7051	13.8414	19.5414
13.9892	20.5242	9.20628
25.1932	15.1783	11.0978
15.3167	18.6878	14.3784
20.7132	19.0586	9.64317
36.0354	15.9325	13.1257
25.5835	18.0768	13.5649
9.82264	35.2946	26.5981
26.7216	29.8345	53.0018
23.0322	32.6914	15.3385
14.938	18.1738	26.2345
17.9536	18.5916	32.0575
17.7943	16.5613	41.2426
21.4633	14.4076	8.76334
9.70995	23.0487	32.4191
15.7124	29.1107	45.1038
19.4581	16.9278	7.39514
5.64247	12.862	11.6576
25.5511	47.6409	49.5688
14.1708	9.79945	19.0885
28.909	12.338	14.518
31.8859	20.7678	6.40426
29.538	42.4759	43.4569
17.8333	33.4006	29.3003
10.1744	31.9376	30.1183
26.6856	12.1606	29.8077
24.8991	22.2157	34.8953
26.1314	6.59779	22.3007
26.5445	50.444	22.345
25.3808	10.4749	23.8838
7.70527	26.9461	17.4018
37.9845	19.3953	12.1008
17.1651	25.7614	13.8414
23.7166	18.1617	23.6872
14.3208	13.7353	20.5242
14.2812	20.2122	31.4662
16.6086	36.2088	15.1783
20.6526	43.2352	18.6878
17.8087	33.8602	19.0586
61.5943	30.9659	15.9325
103.238	10.1654	18.0768
28.0461	28.0591	20.4102
15.2079	23.7913	35.2946
10.1355	12.8392	29.8345
35.1317	12.7793	32.6914
38.1715	33.5695	18.1738
30.6526	15.0793	18.5916
41.1588	9.62145	31.2165
11.5027	15.0929	16.5613
13.9819	5.46424	16.043
43.6476	20.1134	16.8214
15.5518	14.0405	14.4076
30.748	22.2579	23.0487
29.3245	14.7263	23.492
20.2025	15.6977	29.1107
13.7001	14.0551	16.9278
40.4031	81.7261	12.862
12.2962	15.3558	47.6409
17.5791	18.4832	9.79945
8.64146	5.95923	20.7678
12.2145	7.79989	42.4759
17.6422	14.0927	33.4006
8.54429	16.6276	31.9376
29.7411	84.7486	6.59779
15.4527	17.9822	50.444
11.7202	30.2005	16.0842
36.0349	15.5911	10.4749
45.5379	11.5211	26.9461
6.18829	11.5033	15.4756
7.69082	20.93	19.3953
16.5382	22.875	17.4531
22.5917	18.2069	12.9475
26.7717	35.2161	11.1839
20.0893	6.49103	18.1617
12.6777	43.2081	36.2088
12.673	62.3767	23.2101
15.6938	15.0649	43.2352
14.6042	9.67279	33.8602
15.5581	6.13848	22.6108
11.7338	13.7231	22.1498
27.0873	21.5574	10.1654
8.68586	20.0731	29.0189
18.0097	16.894	18.2933
10.9573	30.5393	28.0591
23.7018	10.3199	23.7913
24.2188	37.6611	37.9391
11.4074	22.6218	12.8392
16.5989	15.8401	33.5695
50.7242	9.75232	20.8141
8.91541	15.6063	15.0793
12.9616	33.4946	9.62145
14.3897	14.0939	15.0929
21.7045	19.9331	5.46424
20.0735	23.7029	20.1134
14.4943	66.246	14.0405
11.7493	16.5537	22.2579
5.95797	11.7199	20.227
11.8678	16.1547	14.7263
18.9691	82.2631	13.4132
9.7279	8.90068	15.6977
27.8318	19.84	14.0551
21.3312	16.7815	81.7261
3.68422	15.8434	15.3558
8.367	18.4179	9.1608
13.4684	17.8051	15.6491
8.52687	5.85161	5.95923
16.2142	7.79125	13.6631
32.0259	13.8681	7.79989
16.3673	15.7746	14.0927
39.5522	16.0612	40.4632
14.3511	15.4382	17.9822
31.6468	18.1616	9.80291
16.1369	11.9945	21.2879
21.9802	32.1386	15.5911
13.2039	11.0726	11.5033
11.1322	17.8436	15.3884
11.1976	6.81411	19.7614
9.43199	41.6377	18.2069
19.905	33.0215	5.56511
21.078	14.9068	35.2161
5.14894	41.5568	6.49103
10.8242	21.8255	43.2081
10.0997	31.324	9.67279
13.4998	5.18059	13.7231
11.0229	32.9751	9.16703
14.4665	36.8226	16.894
9.23883	21.9314	30.5393
11.2757	13.1634	31.0524
11.5351	25.5853	37.6611
9.8128	29.3044	22.6218
20.0541	27.2927	15.8401
17.0888	39.5828	15.7626
19.3596	35.7176	9.75232
39.0682	10.4808	15.6063
12.704	19.2614	14.0939
12.4057	18.4373	19.9331
25.6889	20.1439	23.7029
23.8574	11.801	66.246
6.52657	31.4618	16.5537
22.6245	24.6144	11.7199
15.2833	24.4047	57.6063
10.7822	11.4474	82.2631
23.948	10.9487	9.52942
20.6914	21.6642	17.523
24.027	25.9971	29.0573
11.5876	49.3693	8.90068
24.9011	53.9524	19.84
26.8497	10.4564	15.4982
29.3605	62.0384	15.8434
33.1463	56.2873	18.4179
25.4067	27.1946	17.8051
15.1117	32.0589	5.85161
10.5512	18.1354	7.79125
22.8934	15.3503	13.8681
7.40656	7.73211	15.4382
8.6552	17.2679	12.533
17.4695	15.4465	18.1616
15.9201	17.5487	11.9945
16.2685	36.5199	29.7231
30.1402	27.8673	15.4014
28.5854	28.0773	4.95568
17.7958	18.6298	36.5599
10.5467	34.8348	6.81411
28.4164	26.7291	41.6377
15.6953	11.9599	32.9751
29.3028	31.048	36.8226
25.8243	13.8514	38.056
26.4761	36.676	8.11637
11.3239	29.66	16.8851
6.57518	14.9954	25.0252
11.991	31.8791	67.2158
25.7205	7.14361	21.9314
14.0308	18.1146	10.4827
18.5274	14.6838	16.6854
22.1124	27.9766	50.8774
10.2753	40.1963	24.0804
32.5919	27.1621	24.0719
9.79081	38.6756	29.8721
10.684	16.2493	27.2927
16.8718	35.9634	39.5828
14.3341	36.4377	35.7176
19.6491	37.2846	10.4808
18.5088	20.1407	19.2614
11.1903	23.7695	18.4373
22.2539	22.5146	13.4744
12.0456	21.0505	12.1565
11.8406	29.9415	29.8202
21.8415	24.4747	13.1499
15.3429	9.6708	11.801
24.0752	13.8764	32.6223
27.5388	20.8939	11.4474
7.06958	60.6933	47.6179
18.4035	73.3833	10.9487
13.3352	45.0513	25.9971
9.05296	53.4524	49.3693
27.1305	57.4546	53.9524
13.8282	53.0941	10.4564
14.3685	41.5358	62.0384
22.3095	35.8076	14.1198
6.85267	18.2471	56.2873
9.22247	10.1449	27.1946
18.7105	15.0217	16.5769
18.8453	12.431	19.1033
8.10601	26.5862	32.0589
14.2308	32.9943	20.4518
18.2962	24.3498	36.0436
17.3046	54.1549	18.1354
14.3766	27.6259	15.3503
29.0212	16.2247	7.73211
20.0546	21.9871	15.4465
12.4486	41.8031	36.5199
18.1333	36.2704	30.81
14.4025	31.96	13.6823
11.6722	30.4739	18.6298
14.0427	9.79658	18.6959
10.5165	21.7051	26.7291
24.0294	13.9892	11.9599
9.4983	24.4627	12.7875
21.9234	25.1932	13.8514
8.39814	28.787	29.66
28.275	26.9771	14.9954
29.1698	38.2031	20.3951
10.973	16.4896	30.1109
13.5244	21.8092	7.14361
6.21323	27.6362	14.6838
9.64012	15.3167	26.6675
11.7816	27.9944	12.987
15.3012	16.7403	27.9766
18.3106	22.2872	40.1963
5.7634	23.0689	27.1621
11.2135	41.4088	38.6756
37.5696	24.416	16.2493
21.6337	32.9943	35.9634
17.0878	20.7132	36.4377
14.0808	36.0354	37.2846
8.48645	38.9093	20.1407
18.3331	32.7589	23.7695
12.04	25.5835	22.5146
12.8725	28.2267	21.0505
17.3214	26.7216	29.9415
10.8197	16.315	30.6573
5.18291	23.0322	24.4747
25.7163	37.5822	9.6708
14.1228	24.8624	13.8764
14.2223	17.0232	16.5935
12.842	14.938	20.8939
27.453	38.5285	60.6933
28.2151	16.5124	73.3833
20.8736	17.9536	45.0513
20.5198	17.2275	53.4524
10.9045	14.5031	53.0941
46.492	9.98661	41.5358
5.56362	8.13954	35.8076
15.3873	13.8169	18.2471
20.7344	26.2215	10.1449
9.95722	17.3143	15.0217
32.4835	16.1088	26.5862
22.7218	33.2563	32.9943
22.0772	21.4633	24.3498
16.2281	22.933	39.1546
28.1533	9.70995	40.3172
14.6068	9.35883	28.8996
36.477	21.1989	25.6679
9.90097	20.7123	54.1549
16.5014	25.5829	27.6259
35.6527	21.6371	40.1174
34.6478	30.0643	24.5899
25.1126	13.4352	16.2247
40.0112	15.7124	21.9871
37.265	19.4581	38.533
22.0089	19.9547	41.8031
18.5001	14.8504	36.2704
25.1316	28.8592	30.4739
5.14755	5.64247	9.79658
12.7308	19.0404	21.7051
9.31249	15.5057	13.9892
9.49459	26.9651	24.4627
35.6986	8.24804	39.6012
7.59622	9.53202	25.1932
12.4973	23.3679	28.787
9.08258	25.5511	29.2797
12.1686	22.004	26.9771
17.1401	10.2512	38.2031
12.2023	18.2691	25.8495
20.0994	4.7453	16.4896
27.1992	14.1708	31.0018
33.4589	32.9031	21.8092
15.7737	31.8859	27.6362
27.4907	29.538	15.3167
33.5857	17.8333	16.7975
30.2875	10.1744	27.9944
31.0239	26.6856	25.2287
27.3633	27.2343	16.7403
6.52602	24.8991	22.2872
32.6688	26.1314	23.0689
17.8728	26.5445	41.4088
13.5101	25.3808	24.416
11.5778	25.7605	40.6007
9.13318	33.0872	32.9943
16.9341	42.3047	20.7132
28.5773	37.6528	36.0354
26.1367	37.9845	38.9093
23.4581	33.5943	25.5835
10.1104	40.3541	15.3909
20.1429	25.8643	17.6967
12.0465	77.8349	28.2267
22.652	35.7247	26.7216
25.5197	25.172	16.315
28.1598	29.1405	23.0322
26.1669	38.0115	37.5822
30.3514	23.4282	30.3805
16.6112	35.1564	24.8624
19.8822	17.1651	17.0232
17.4991	23.7166	14.938
30.0166	42.3982	18.1058
15.5166	90.3364	16.5124
18.232	14.3208	9.94577
5.73645	14.2812	17.9536
27.8717	67.1281	9.98661
18.0897	39.88	25.3689
11.4438	16.6086	17.7943
24.3315	22.496	21.4633
16.4707	24.7615	9.70995
28.2641	20.6526	21.1989
16.0817	17.8087	20.7123
8.0241	103.238	25.5829
16.61	24.144	8.17023
10.0333	28.0461	13.4352
10.9144	22.8696	15.7124
11.5422	21.4438	19.4581
24.4696	10.1355	28.8592
18.1673	60.4955	5.64247
20.3802	16.9097	19.0404
11.4038	68.9635	15.5057
11.9782	26.9712	19.1476
12.4454	53.939	8.24804
26.1634	35.6215	15.0899
10.9652	61.5655	17.4168
15.4216	20.0682	20.7297
15.1288	30.6526	9.53202
29.9963	63.9905	23.3679
16.3979	50.2602	25.5511
18.1946	24.1372	23.5742
5.20604	53.6537	22.004
18.3317	48.4985	19.1625
22.1358	11.5027	4.7453
5.44719	45.0184	14.1708
9.00863	25.4962	32.9031
15.4509	44.5835	28.909
30.7762	13.9819	17.8333
28.3067	43.6476	10.1744
4.32351	31.1733	26.6856
10.5538	56.679	27.2343
9.70835	15.5518	24.8991
5.33607	30.748	32.4577
15.6102	29.3245	26.1314
8.73483	21.4957	26.5445
23.796	26.6204	25.3808
11.0084	9.26839	25.7605
10.23	18.5413	33.7126
18.6201	15.5672	33.0872
12.6317	28.6155	28.1254
31.6988	34.4908	34.0676
10.0683	68.2219	25.7171
12.0711	11.4318	14.4436
21.3052	49.3856	23.4725
22.5394	62.1904	11.2277
35.5144	38.3172	42.3047
35.9736	13.4615	11.0259
11.2997	85.5744	37.6528
13.5689	11.2841	37.9845
14.9208	100.887	33.5943
34.0303	39.3776	77.8349
16.7691	93.9164	16.2755
34.9758	49.5184	19.1154
16.4993	59.1173	14.1415
16.7829	40.2392	17.1651
10.0529	43.4654	23.7166
37.5397	48.4867	14.3208
8.74789	53.0694	14.2812
18.5736	48.2573	67.1281
19.2611	18.1237	95.0883
47.4142	40.2229	39.88
19.2956	39.973	16.6086
31.8461	44.1215	24.7615
23.4981	70.1721	20.6526
10.417	44.0339	17.8087
12.8928	14.2076	103.238
13.8602	53.7626	28.0461
5.25676	7.71883	22.8696
11.0933	43.9523	15.2079
18.5522	41.4913	10.1355
8.13629	42.0867	16.9097
9.94421	20.2025	35.1317
9.56894	13.7001	68.9635
23.3944	13.573	26.9712
11.6095	15.6238	38.1715
25.2165	14.3783	20.0682
10.84	12.2962	30.6526
8.77438	17.5791	63.9905
23.5203	16.6692	24.1372
69.3257	26.644	30.3648
9.20467	12.2145	53.6537
27.5225	17.6422	48.4985
45.7986	8.54429	11.5027
23.3155	29.7411	45.0184
20.7806	30.7074	25.4962
27.2779	16.7682	13.9819
21.3959	11.7202	43.6476
9.1993	21.7088	15.5518
3.90446	28.0085	30.748
13.8793	36.0349	29.3245
27.8637	28.0964	36.3025
11.1002	41.0787	21.4957
17.5901	37.8386	26.6204
14.126	45.5379	9.26839
15.573	39.6807	18.5413
11.3132	40.641	24.2296
17.2159	7.69082	42.2285
44.0855	28.5354	48.0653
9.97789	40.5867	85.5744
22.4707	31.817	100.887
8.19393	34.6373	46.435
7.94817	25.3643	93.9164
30.6951	17.8808	100.932
11.461	16.3722	49.5184
13.9067	16.5382	40.2392
20.8166	26.7782	43.4654
17.4445	25.5942	28.6593
24.711	33.4634	45.3551
4.93675	34.0728	48.4867
10.6881	25.7698	48.2573
23.8618	18.7253	51.8083
11.4557	26.42	18.1237
10.4244	15.3582	43.6853
8.5823	26.7717	40.2229
26.6906	12.6777	20.2025
19.4401	12.673	13.573
9.21645	15.6938	15.6238
16.5264	21.5718	16.3913
15.0492	21.714	14.3783
8.95251	25.165	12.2962
10.1579	40.736	17.5791
9.65942	19.3433	16.6692
10.5457	25.9399	29.934
9.17197	27.6491	26.644
20.8638	13.13	12.2145
22.7408	16.0651	17.6422
17.1659	19.5673	29.7411
22.6294	14.6042	18.4675
20.397	13.4663	30.7074
12.187	31.0054	26.7712
18.143	14.9685	16.7682
20.3424	33.5478	15.4527
7.96708	18.2866	11.7202
32.6892	23.1066	21.7088
11.4626	23.0745	28.0085
26.0184	11.4036	36.0349
18.2632	8.68586	28.0964
9.16556	18.0097	26.2888
36.3319	39.6711	41.0787
64.9694	37.2689	37.8386
8.46303	10.9573	45.5379
16.8874	23.7018	39.6807
13.0897	24.2188	6.18829
38.1026	17.1386	7.69082
6.80523	16.5989	16.6008
41.2958	44.4617	28.5354
24.0304	43.59	24.4931
34.5007	34.6146	31.817
28.5092	50.7242	17.8808
24.2392	29.7445	36.3688
17.3286	39.5832	16.3722
17.6732	46.1901	16.5382
15.494	40.9696	26.7782
9.7924	9.28533	25.5942
10.3819	6.85535	33.4634
12.4666	25.3187	34.0728
20.3815	13.5186	25.7698
13.7454	11.9589	18.7253
41.2971	12.9616	26.42
13.2718	18.8882	15.3582
9.8597	15.2357	26.7717
10.0225	7.01021	12.6777
13.0701	21.7045	12.673
13.1997	10.0865	23.3026
17.2146	30.4382	15.6938
15.1422	39.6305	26.5939
8.8782	20.0735	25.1586
15.7552	14.4943	40.7863
9.93896	10.1336	21.714
32.9336	26.2692	25.165
30.1284	28.4878	19.3433
13.3246	22.7053	25.9399
9.97801	5.95797	27.6491
15.7552	11.8678	38.908
27.6487	19.6281	33.5478
30.0959	16.8343	27.1685
28.5574	17.1354	29.4654
35.3179	11.8846	18.2866
9.28566	47.3918	29.9049
13.7538	19.1965	23.1066
14.3945	27.8318	23.0745
11.5262	27.4517	30.1213
24.6458	3.68422	8.68586
8.88855	14.3866	18.0097
15.8575	41.5436	10.9573
53.4607	31.2937	23.7018
13.5383	19.6123	24.2188
8.78771	4.89555	17.1386
18.2531	40.7743	16.5989
18.1875	21.4356	44.4617
23.3719	34.2308	43.59
14.2796	11.4137	50.7242
5.96803	48.6573	29.7445
13.3356	37.1176	46.1901
27.5224	28.3813	6.85535
12.871	57.0524	29.4997
21.9535	6.20209	12.9616
16.3935	43.9186	18.8882
11.3874	16.2142	15.2357
14.677	32.0259	7.01021
9.58745	16.3673	10.5704
10.06	39.5522	8.50379
22.2273	15.9449	29.1626
13.0002	14.3511	14.3897
9.14951	32.9966	21.7045
11.2858	34.245	10.0865
16.3527	31.6468	30.4382
17.4857	30.9042	24.4716
16.3583	14.6065	24.9674
24.8292	16.1369	12.7638
16.1509	17.4673	39.6305
4.58616	13.2039	20.0735
10.8629	13.5797	14.4943
11.8169	25.3976	25.2546
15.7966	24.2473	10.1336
8.53347	23.8405	26.2692
12.5385	12.5475	20.6953
14.5723	11.1976	24.7812
18.7833	21.465	10.1777
17.3273	17.072	18.2967
18.5023	6.04491	22.7053
25.5682	47.3187	18.9691
23.3931	46.9913	11.8846
19.4169	43.1454	47.3918
17.8012	9.43199	19.1965
20.5695	19.905	27.8318
20.603	11.3198	27.4517
12.6898	36.7532	13.5206
22.0291	31.6423	3.68422
22.4965	22.6694	14.6737
13.0626	6.99884	19.6123
9.04172	11.0025	17.6028
27.3652	13.001	25.8823
26.8195	9.36725	21.4356
27.5041	21.078	13.4684
13.9188	5.14894	26.4626
21.2445	10.8242	9.2064
21.213	10.0997	52.4292
13.885	25.6647	16.2142
19.477	12.8197	32.0259
6.59375	9.23883	16.3673
11.8943	11.2757	39.5522
18.4444	11.5351	15.9449
10.7808	30.8005	14.3511
14.7622	17.0888	32.9966
19.3022	19.3596	31.6468
37.226	22.2218	30.9042
23.6861	18.2196	21.5378
13.8838	44.4358	33.084
28.0298	47.1506	14.6065
16.3498	15.2158	24.1327
17.3867	19.0561	16.1369
24.9598	30.0614	17.4673
9.85362	39.0682	13.2039
27.1046	30.9748	19.4831
35.1975	26.4435	13.5797
13.0261	32.4064	11.1322
33.5621	33.3109	24.2473
25.5192	19.4182	12.5475
11.362	16.9823	21.9066
17.1915	59.0774	11.1976
33.3604	25.6889	21.465
20.0654	15.2887	17.072
14.6621	27.8224	6.04491
5.89452	27.1893	47.3187
28.8467	24.7227	46.9913
4.65033	6.52657	43.1454
16.3714	22.6245	45.9017
13.7896	23.082	12.7554
16.5656	22.5791	19.905
13.0312	54.1225	11.3198
12.4251	10.7822	51.9115
6.05568	23.948	36.7532
20.618	20.6914	17.6047
11.7348	24.027	22.2638
11.0789	24.2302	13.4634
20.6235	24.9011	11.0025
9.76187	26.8497	18.9099
19.2219	29.3605	21.078
22.5842	33.1463	5.14894
28.0846	25.4067	10.8242
9.92277	15.1117	37.7001
20.4319	14.3348	32.4188
17.9619	9.214	10.0997
17.9046	10.5512	19.4422
21.1918	22.8934	15.9199
18.3948	8.00678	26.7716
11.4365	20.1429	34.7525
6.94535	7.40656	12.8197
35.6924	26.6437	25.5313
31.6885	41.0243	9.23883
25.7839	8.6552	11.5351
12.8511	17.4695	11.1871
10.2952	15.9201	30.8005
7.29776	30.1402	17.0888
11.0307	26.3919	18.2196
13.1415	24.0749	44.4358
45.3954	9.87868	47.1506
15.8356	28.5854	5.83318
20.9473	17.9979	15.2158
34.2052	17.7958	19.0561
27.9502	24.9772	36.9629
42.7888	10.5467	18.3159
46.6962	28.4164	47.0002
20.7743	18.5668	30.0614
9.14617	15.6953	13.1194
16.5814	23.4061	14.715
21.797	25.8243	43.6699
29.7963	26.4761	32.4064
20.2102	11.3239	19.4182
9.83534	6.57518	25.6889
16.1708	17.4088	15.2887
17.9887	10.4478	27.8224
14.1749	25.7205	27.1893
7.15801	14.0308	23.8574
29.3598	18.5274	24.7227
39.8432	30.5285	55.8496
25.3793	22.1124	6.52657
21.4015	10.2753	22.6245
22.6836	9.43848	23.082
9.20227	32.5919	19.4995
5.59434	28.9834	54.1225
15.9304	19.1052	58.7472
11.4646	23.6207	9.85386
10.3502	28.8552	39.1324
10.7265	37.0865	10.7822
13.6632	29.1914	23.948
12.1185	8.74226	20.6914
5.76191	29.1014	24.027
12.7112	10.684	24.9011
13.5111	16.8718	26.8497
22.0867	15.0543	29.3605
20.3778	34.2091	33.1463
15.0664	24.0557	25.4067
10.1529	24.1179	15.1117
12.7564	21.9225	14.3348
12.4795	35.1452	29.3747
14	15.2595	9.214
17.6563	22.2539	30.4793
9.53094	12.0456	10.5512
7.51444	13.745	24.0823
8.48975	19.4636	16.3795
21.7383	18.061	38.1049
22.8624	11.8406	27.4549
13.1949	21.8415	7.40656
8.77138	17.5888	8.6552
15.9173	26.9204	17.4695
20.746	18.059	15.9201
5.28159	24.0752	16.2685
9.57511	27.5388	30.1402
16.4993	18.8849	26.3919
11.7699	21.2676	17.4367
17.7896	7.06958	9.87868
8.82771	6.22412	28.5854
46.8362	28.3135	17.9979
22.8926	18.4035	17.7958
15.1357	13.3352	24.9772
9.86446	9.05296	21.7507
8.11097	34.5742	10.5467
6.2315	14.3685	28.4164
14.9564	7.75164	18.5668
11.5828	16.3974	15.6953
24.2186	22.3095	23.4061
36.3436	28.5082	26.4761
5.05983	6.85267	11.3239
17.553	15.9957	6.57518
7.13163	18.8453	14.0308
18.3961	8.10601	18.5274
16.4071	24.6623	22.1124
8.42341	17.0488	10.2753
10.2422	14.6195	9.43848
33.2124	23.4983	15.392
13.2892	19.8676	32.5919
42.037	14.2308	23.6207
12.5951	27.5852	8.77673
5.47214	26.7654	37.0865
5.0322	22.6732	24.1179
8.93706	24.0056	8.41279
9.24124	11.0145	21.9334
9.84443	18.2962	11.1903
15.6566	26.0464	24.7947
9.94329	39.7415	22.2539
14.1695	39.711	12.0456
14.7238	11.7557	13.745
9.35832	6.01433	25.0895
12.8245	22.4263	7.57263
27.1458	31.9191	20.5178
12.0131	14.3766	19.4636
20.6497	29.4988	18.061
37.7526	15.6531	11.8406
10.6234	24.7869	15.6516
8.87501	29.0212	21.8415
11.9625	35.8501	17.5888
11.8315	37.2873	19.8059
10.9579	14.7966	18.059
8.59686	12.2376	6.92135
20.3827	20.0546	30.592
45.1157	12.4486	10.2133
22.07	7.57277	7.06958
3.88882	21.9719	6.22412
14.8978	18.1333	17.0262
4.70317	14.4025	18.4035
11.0743	11.6722	13.3352
12.4963	14.0427	34.5742
8.88843	10.5165	28.3662
14.4842	22.2784	9.72676
9.15793	16.0296	27.1305
21.6444	26.7566	13.8282
26.2445	34.9335	14.3685
29.3969	9.4983	7.75164
15.6992	21.9234	16.3974
6.92681	8.69257	22.3095
25.7901	8.39814	14.2129
19.0974	28.275	28.5082
22.5667	13.4047	20.4989
11.601	9.46244	18.8453
16.6404	23.0172	8.10601
8.35515	10.973	17.0488
25.2859	19.618	16.7782
29.3515	32.6775	14.6195
7.23497	26.799	23.4983
19.0552	25.6291	24.6139
10.0495	13.0426	14.2308
12.1818	13.7995	14.3868
7.29879	11.8109	10.0407
29.828	10.527	27.5852
23.4367	6.21323	24.9624
8.73671	9.64012	20.9086
9.91934	15.3012	17.4104
52.1544	5.7634	20.0893
11.1308	10.1151	26.7654
11.1453	22.3323	22.6732
7.41738	14.3947	11.5985
17.9998	21.6337	24.0056
10.4877	20.275	25.3461
11.2727	17.0878	11.0145
12.1975	35.0426	18.2962
12.9516	26.7685	17.3046
9.22917	36.476	21.5365
35.8397	8.48645	23.8683
20.13	18.3331	35.6181
30.9594	35.6842	7.96747
11.1834	46.093	22.4263
20.7737	13.1002	17.9023
26.9682	12.8725	31.9191
14.3719	10.8197	14.3766
31.8634	19.1646	29.4988
10.4694	34.7563	15.6531
13.5267	16.8239	24.7869
15.1207	5.18291	29.0212
11.6183	25.7163	35.8501
14.7346	16.9405	37.2873
28.176	9.12578	15.795
18.5075	25.4974	14.7966
12.8627	21.2955	24.7638
13.8676	39.7652	20.0546
12.2689	10.026	12.4486
14.074	17.3429	7.57277
10.8191	31.3136	18.1333
6.19098	12.842	18.3036
16.441	29.1508	14.4025
44.3911	20.9996	11.6722
8.90017	24.9857	14.0427
8.90898	15.0476	10.5165
18.8042	18.4255	24.0294
21.6949	21.9789	14.5903
18.236	13.4463	22.2784
25.8679	8.8071	16.0296
10.6291	28.3544	19.8464
11.9117	27.453	34.9335
36.7033	28.2151	24.1724
8.21093	13.7339	9.4983
11.2482	21.5926	21.9234
19.9564	10.9045	8.69257
32.5129	46.492	8.39814
17.1122	44.861	28.275
22.1862	5.56362	11.7417
12.6542	15.3873	5.90559
17.6348	31.9867	13.4047
17.1571	20.7344	17.8087
4.6745	9.95722	41.7895
8.94542	5.67283	41.2333
11.6357	12.5688	10.0087
9.74282	18.8355	29.1698
21.8874	31.4032	10.973
17.956	9.72957	32.6775
14.6474	15.9965	26.799
19.9521	45.3359	13.5244
17.0164	14.6412	6.21323
11.5437	24.3971	9.64012
17.2191	22.7218	11.7816
7.91863	45.6881	15.3012
9.07136	22.0772	18.3106
10.2302	16.2281	5.7634
11.7626	35.5869	37.5696
10.2101	30.4659	10.1151
30.7169	24.4184	22.3323
16.0432	14.3076	14.3947
	15.8714	21.6337
	12.8135	17.0878
	9.90097	24.6138
	37.6371	11.4596
	22.5824	35.0426
	16.5014	26.7685
	25.5037	8.48645
	21.5894	18.3331
	41.3085	12.04
	24.6403	35.3509
	35.6527	12.8725
	21.7339	10.8197
	13.915	19.1646
	18.5488	15.0737
	28.3017	45.1093
	34.6478	42.6748
	25.1126	5.18291
	40.0112	25.7163
	36.6348	14.1228
	34.0175	25.4974
	27.985	21.2955
	38.6958	39.7652
	27.8623	10.026
	31.2419	17.3429
	38.357	31.3136
	30.1899	12.842
	37.265	29.1508
	29.7326	20.9996
	39.5385	24.9857
	36.076	22.2381
	8.00934	24.4275
	18.5001	23.3309
	15.3174	15.0476
	20.0252	13.4463
	25.1316	28.3544
	5.14755	27.453
	12.3496	28.2151
	15.8272	9.5896
	25.8433	10.9045
	12.7308	46.492
	9.31249	44.861
	14.4705	60.6586
	7.84267	9.91896
	15.3228	5.56362
	20.886	15.3873
	5.74427	20.7344
	59.9728	5.67283
	132.829	12.5688
	108.469	14.8423
	106.38	28.5406
	73.0736	9.57419
	56.282	59.7807
	36.236	21.316
	12.4973	22.7218
	21.9486	45.6881
	20.8967	22.0772
	75.2416	16.2281
	53.8584	18.3259
	71.3423	35.5869
	32.8837	24.4184
	12.1686	14.3076
	11.1577	28.9887
	13.0109	9.90097
	17.1401	36.5682
	12.2023	32.3155
	20.0994	41.5282
	27.1992	12.8624
	34.295	16.5014
	44.1504	25.5037
	36.0132	21.5894
	20.4128	41.3085
	19.5891	24.6403
	16.0709	35.6527
	12.8983	21.7339
	27.7731	13.915
	16.5181	18.5488
	29.2101	28.3017
	15.7737	34.6478
	10.7738	25.1126
	5.49994	40.0112
	16.3709	29.26
	12.5238	25.8969
	26.5047	37.0743
	37.8949	35.2186
	37.9688	27.985
	32.3725	27.8623
	54.0096	30.0616
	33.5857	35.812
	30.2875	31.2419
	50.3999	49.2377
	24.4711	32.0186
	27.3633	38.357
	27.5622	21.262
	6.52602	30.1899
	18.5058	36.2635
	22.7716	29.7326
	21.1166	30.0132
	28.4246	19.8486
	23.1648	18.5001
	32.6688	15.3174
	16.6838	18.1273
	17.8728	25.1316
	15.0663	5.14755
	13.2185	12.3496
	17.6111	6.26782
	10.1688	12.7308
	11.5778	9.31249
	9.13318	14.4705
	24.3989	26.494
	16.9341	15.3228
	34.6932	35.6986
	38.9827	5.74427
	33.0208	39.2722
	28.5773	104.735
	26.1367	120.042
	23.4581	108.469
	29.1934	30.543
	21.6451	106.38
	39.2226	73.0736
	26.5369	56.282
	20.7433	36.236
	21.5056	12.4973
	20.1429	21.9486
	26.2114	24.8323
	13.4513	32.8837
	18.819	19.6539
	12.0465	24.0695
	22.652	12.7321
	33.7157	12.1686
	25.5197	11.1577
	28.1598	13.0109
	26.1669	17.1401
	30.3514	12.2023
	21.8921	20.0994
	19.8822	27.1992
	17.4991	34.295
	30.0166	44.1504
	11.5164	23.3605
	15.5166	31.0134
	18.232	20.4128
	17.8974	12.8983
	19.7233	20.3168
	15.4599	29.2101
	18.8943	33.4589
	5.73645	15.7737
	32.5795	10.7738
	22.7978	16.3709
	12.9094	12.5238
	29.4393	14.6766
	39.5143	37.8949
	27.8717	26.1887
	18.5736	14.0701
	17.9222	27.4907
	18.0897	54.0096
	11.4438	33.5857
	25.6734	30.2875
	12.6861	18.301
	16.4707	50.3999
	12.5537	27.7373
	14.7256	24.4711
	14.1775	30.5366
	5.3009	13.8212
	8.0241	27.3633
	21.4016	27.5622
	16.61	23.9061
	14.7008	6.52602
	14.588	18.5058
	15.4197	6.06145
	21.1114	22.7716
	10.0333	14.111
	13.5859	21.1166
	5.54194	28.4246
	24.4696	32.6688
	9.71402	16.6838
	20.1719	26.7707
	18.1673	17.8728
	20.3802	15.0663
	6.5044	13.2185
	19.7165	19.1001
	25.3727	22.8096
	38.0321	31.4878
	5.48377	11.5778
	11.4038	9.13318
	27.8674	14.9667
	11.9782	24.3989
	21.0869	16.9341
	40.8398	38.9827
	32.9617	33.0208
	12.4454	28.5773
	26.1634	26.1367
	21.3134	29.1934
	24.5737	26.3471
	9.5173	16.9742
	11.2429	24.4021
	14.6889	19.0244
	35.7222	39.2226
	33.2448	26.5369
	10.3128	20.7433
	22.8137	21.5056
	25.3286	20.1429
	13.3747	26.2114
	35.0152	12.0465
	36.6492	22.652
	15.1288	33.7157
	29.9963	25.5197
	16.3979	28.1598
	18.1946	26.1669
	10.8328	30.3514
	18.185	21.8921
	15.2508	19.8822
	22.1358	17.4991
	5.44719	11.5164
	13.6473	15.5166
	26.3873	18.232
	25.5037	17.8974
	17.3116	19.7233
	4.32351	15.4599
	42.812	26.7662
	11.2693	18.8943
	23.8241	5.73645
	9.70835	32.5795
	29.2951	22.7978
	14.7395	12.9094
	16.9255	39.5143
	28.5739	27.8717
	18.1146	18.5736
	24.2082	17.9222
	28.3977	18.0897
	14.0676	11.4438
	38.1798	37.3175
	19.294	25.6734
	15.6102	40.7562
	8.73483	12.6861
	23.796	16.4707
	27.0045	16.0817
	20.8001	9.83765
	11.0084	16.61
	10.23	27.8042
	18.6201	32.1581
	29.3287	15.4197
	48.6219	21.1114
	11.9842	10.0333
	19.5488	31.1585
	14.9669	29.5312
	26.2801	21.6548
	30.4867	9.79965
	10.0683	8.77606
	16.4991	11.5422
	12.9772	18.6784
	12.0711	13.5859
	16.4581	24.4696
	22.5877	9.71402
	22.5394	18.1673
	24.4466	6.5044
	8.79612	5.48377
	19.1598	14.2526
	35.5144	11.4038
	35.9736	11.9782
	26.3023	21.0869
	11.2997	32.9617
	4.94838	12.4454
	35.4215	26.1634
	13.405	21.3134
	29.9899	24.5737
	22.5288	11.2429
	25.5728	14.6889
	21.5744	11.4351
	12.668	35.7222
	23.5439	24.1738
	34.0303	28.6793
	28.7906	33.2448
	16.7691	10.3128
	16.4993	22.8137
	16.7829	35.0152
	10.0529	15.1288
	38.6059	29.9963
	37.5397	16.3979
	8.74789	18.1946
	16.6498	23.0406
	15.6674	17.3838
	25.3177	16.8673
	44.6354	16.0301
	26.2862	29.3743
	18.5736	21.125
	23.5201	15.2508
	19.2611	22.1358
	26.1155	5.44719
	47.4142	10.9228
	45.0386	13.6473
	15.4043	10.5526
	31.8461	25.5037
	26.0923	17.3116
	33.4541	4.32351
	36.7296	9.70835
	30.263	29.2951
	24.864	14.7395
	15.0185	16.9255
	30.3419	18.1146
	13.3704	24.2082
	42.6233	5.33607
	18.8387	38.6785
	22.0773	14.0676
	13.6024	19.294
	11.8694	15.6102
	13.0634	8.73483
	28.3925	23.796
	32.3879	27.0045
	10.417	20.8001
	33.477	11.0084
	13.4218	10.23
	21.6027	20.9378
	13.8602	15.9077
	12.5094	19.5488
	36.328	14.9669
	31.3733	13.2938
	4.50712	35.8566
	25.2465	21.0829
	18.7867	13.7477
	16.8352	19.3698
	18.5522	10.0683
	10.2275	12.9772
	18.549	12.0711
	33.5584	21.3052
	12.3132	32.7007
	57.7108	22.5394
	53.7706	8.79612
	24.3069	19.1598
	15.9151	12.5699
	10.151	35.5144
	8.06161	35.9736
	23.3944	26.3023
	11.6095	25.5582
	25.2165	4.94838
	25.4117	13.405
	6.94355	29.9899
	21.7936	46.058
	36.384	14.8423
	22.6913	22.5288
	8.77438	13.5689
	17.3047	46.276
	69.3257	9.54077
	73.9362	23.5439
	9.20467	34.0303
	11.9909	28.7906
	24.8433	16.4993
	23.2149	10.0529
	40.9096	38.6059
	27.5225	37.5397
	20.3588	8.74789
	46.3689	16.6498
	10.1671	15.6674
	59.2267	25.3177
	23.3155	18.5736
	20.7806	23.5201
	27.2779	26.1155
	12.6338	47.4142
	22.357	45.0386
	21.4383	19.2956
	7.80359	15.4043
	71.1099	15.0185
	42.0973	18.8387
	34.4886	11.999
	29.0745	22.0773
	24.5233	13.6024
	20.5928	20.1218
	30.2397	13.0634
	3.90446	16.4682
	13.8793	32.3879
	27.8637	10.417
	6.23211	34.4163
	16.5024	22.3999
	18.0079	13.4218
	18.9146	21.6027
	13.5281	12.8928
	24.5759	13.8602
	22.4113	12.5094
	15.573	36.328
	32.018	5.25676
	23.977	18.7817
	36.4353	13.2262
	18.9529	10.1303
	24.1948	18.7867
	12.1572	11.0933
	17.2159	12.8926
	20.2124	16.8352
	13.4941	14.8238
	30.7673	18.5522
	22.0629	30.9426
	31.3437	10.2275
	22.4707	57.7108
	8.19393	53.7706
	21.2576	46.1258
	7.94817	9.56894
	12.4562	15.9151
	8.43126	8.06161
	11.461	23.2121
	20.8166	8.45054
	22.7501	23.3944
	17.4445	28.126
	15.4469	11.6095
	7.41127	28.8711
	38.0825	25.2165
	23.8618	23.7128
	24.195	21.7058
	20.1426	36.6366
	10.4244	6.94355
	11.8399	22.7668
	5.06803	17.5572
	14.0589	16.0302
	26.715	36.384
	8.5823	8.77438
	14.3414	13.8223
	26.6906	17.3047
	22.6058	23.5203
	12.6816	33.9909
	20.061	9.20467
	19.4401	22.2032
	7.4962	11.9909
	7.49428	24.8433
	14.9265	23.2149
	13.6009	40.9096
	15.0492	8.98885
	8.95251	27.5225
	10.1579	20.3588
	27.2421	46.3689
	5.88801	45.7986
	15.6432	23.3155
	23.8331	20.7806
	12.2505	27.2779
	20.8638	32.1791
	15.9297	24.295
	22.7408	26.2232
	17.1659	22.357
	26.5636	62.5857
	17.0619	16.5964
	8.71272	22.1662
	10.3988	24.7828
	9.72558	24.6271
	27.2194	24.5233
	22.6294	17.9418
	20.397	21.6622
	18.6581	3.90446
	17.026	13.8793
	4.73769	8.95351
	21.1207	36.7798
	16.27	6.23211
	14.0002	7.33362
	7.37121	16.5024
	19.0551	18.9146
	4.53675	21.5201
	9.66837	18.8203
	54.6566	11.1002
	45.4072	25.3107
	22.5226	22.8954
	14.2645	17.5901
	11.4626	15.573
	20.3117	24.6892
	8.52043	23.977
	21.1922	23.8396
	43.689	17.2159
	18.9625	10.9482
	13.8448	12.1964
	14.5223	30.7673
	68.9427	20.8616
	24.0141	10.6981
	26.0184	18.2455
	18.2632	22.4707
	9.16556	8.19393
	62.8675	36.2424
	36.3319	34.7009
	14.8036	40.849
	64.9694	7.94817
	23.8755	8.43126
	42.7599	6.38939
	56.4002	31.9217
	18.0027	23.148
	8.46303	9.78659
	16.8874	14.5679
	7.41323	30.6355
	30.9409	11.461
	18.8964	13.9067
	38.1026	20.8166
	10.6281	22.7501
	42.3118	17.4445
	27.5304	19.3026
	6.80523	10.4455
	41.2958	7.41127
	34.7339	24.711
	19.2244	4.93675
	24.0304	10.6881
	36.9039	38.0825
	34.5007	23.8618
	28.5092	10.4244
	22.9487	11.8399
	19.2907	5.06803
	24.4496	21.8488
	17.3286	26.715
	17.6732	8.5823
	37.0901	11.5322
	26.9368	14.3414
	21.5461	26.6906
	25.7338	13.1802
	30.2811	27.601
	35.6374	22.6058
	9.7924	12.6816
	35.9766	31.0158
	43.0034	25.8878
	16.2891	39.4526
	25.9502	19.4401
	36.2069	25.6913
	16.839	9.77819
	10.3819	10.4692
	20.3815	18.0683
	35.9793	30.0684
	21.0406	30.3922
	13.7454	11.3503
	41.2971	12.9963
	9.30362	15.0492
	31.1695	13.1764
	13.2718	16.3524
	33.9728	5.88801
	46.2966	7.50397
	16.5403	15.6432
	35.1732	23.8331
	28.6386	21.8443
	37.9473	10.5457
	25.9737	13.2381
	13.0701	18.3173
	13.1997	17.6333
	13.2462	34.1692
	16.7685	20.8638
	34.5701	15.9297
	15.1422	22.7408
	9.93896	17.1659
	30.1284	8.71272
	18.5191	10.3988
	18.8724	9.72558
	13.3246	22.6294
	15.7552	20.397
	27.6487	19.8013
	28.5574	12.187
	19.101	4.73769
	25.6108	33.0122
	9.28566	29.7769
	13.7538	16.27
	20.7204	14.0002
	22.7538	29.7775
	13.3421	7.37121
	11.5615	15.2567
	12.6712	7.68348
	24.6458	32.6892
	28.3757	19.0551
	23.0455	4.53675
	8.88855	9.66837
	19.5436	37.9896
	28.1874	54.6566
	22.4863	49.2877
	52.3853	22.5226
	18.1925	14.2645
	39.5863	11.4626
	33.9019	8.52043
	27.6728	32.7437
	15.8575	43.689
	12.9542	18.9625
	53.4607	13.8448
	14.8973	14.5223
	23.7365	19.6431
	8.88299	9.16028
	16.473	68.9427
	18.1209	47.8638
	17.0146	24.0141
	13.5383	20.8331
	17.9788	26.0184
	13.7608	18.2632
	8.78771	9.16556
	9.40546	31.3706
	23.7414	36.3319
	33.8599	14.8036
	77.2105	64.9694
	69.258	42.7599
	23.3719	18.0027
	14.2796	8.46303
	12.4253	16.8874
	27.9917	38.1026
	12.9871	10.6281
	29.6283	40.8518
	34.6995	6.80523
	28.129	41.2958
	13.3356	34.7339
	13.1077	19.2244
	27.5224	24.0304
	12.871	34.5007
	21.9535	28.5092
	16.3935	22.9487
	20.888	21.8873
	20.8562	7.91963
	20.014	12.4755
	11.3874	24.2392
	14.677	17.3286
	9.58745	17.6732
	10.06	21.1007
	10.411	37.0901
	14.2336	26.9368
	9.14951	25.7338
	11.2858	30.2811
	18.8356	10.0849
	18.697	35.6374
	17.4857	4.99002
	21.9805	10.3819
	17.0187	28.9593
	18.2896	12.4666
	13.691	20.3815
	8.70126	21.0406
	4.58616	8.69459
	10.8629	13.7454
	13.6181	41.2971
	11.8169	9.30362
	15.7966	31.1695
	24.5477	13.2718
	8.53347	33.9728
	15.212	10.8785
	12.5385	16.5403
	14.5723	28.6386
	22.1912	37.9473
	26.2859	25.9737
	18.7833	10.645
	17.3273	13.0701
	18.5023	13.1997
	25.5682	17.2146
	23.3931	15.1422
	19.4169	15.7552
	16.9479	9.93896
	17.8012	32.9336
	20.5695	18.5191
	19.0196	18.8724
	20.603	13.3246
	12.6898	15.7552
	15.9722	27.6487
	22.0291	30.0959
	5.47272	28.5574
	11.4312	19.101
	13.4174	13.3171
	9.26101	9.28566
	22.4965	13.7538
	30.3218	14.3945
	18.1271	20.7204
	8.25926	22.7538
	12.4969	13.3421
	13.0626	11.5615
	9.04172	10.9425
	26.0314	25.2398
	27.3652	28.3757
	9.2105	8.88855
	26.8195	19.5436
	27.5041	28.1874
	13.9188	27.3355
	21.2445	22.4863
	15.1245	18.1925
	21.213	39.5863
	13.885	33.9019
	24.3913	27.6728
	6.59375	24.8056
	8.97987	15.8575
	9.76946	12.9542
	11.0856	12.9542
	14.45	22.4197
	9.71443	14.8973
	16.2103	16.3439
	26.4169	23.7365
	18.4444	50.3303
	30.0133	60.5154
	19.3022	40.1543
	8.63629	70.6199
	18.1869	8.88299
	15.8931	18.1209
	9.85088	29.0374
	37.226	27.1524
	18.1482	13.5383
	16.9684	27.0696
	21.7327	34.0758
	26.7459	13.7608
	38.0903	48.0657
	23.6861	21.8222
	13.8838	8.78771
	28.0298	40.5917
	15.3271	9.40546
	14.6446	23.7414
	17.7828	33.8599
	11.5736	69.258
	9.85362	21.4522
	27.1046	23.3719
	11.1574	14.2796
	25.1423	27.9917
	12.7461	75.6675
	13.0261	29.6283
	39.2939	13.3356
	33.5621	13.1077
	25.5192	27.5224
	11.1705	12.871
	11.362	21.9535
	9.31961	11.9852
	5.21534	12.9915
	17.1915	15.3295
	33.3604	20.014
	20.0654	11.3874
	47.9177	17.8909
	35.0754	12.0083
	55.9235	14.677
	15.919	9.58745
	29.5084	10.411
	46.0748	14.2336
	64.8356	9.14951
	41.8539	11.2858
	35.7814	18.8356
	34.2787	16.3527
	21.6291	17.4857
	19.7295	5.43979
	14.6621	21.9805
	5.89452	20.8363
	21.329	17.0187
	11.1985	19.0461
	12.2848	20.7869
	14.7077	18.2896
	29.3467	13.691
	6.5156	8.70126
	8.97717	16.1509
	28.0517	15.4595
	31.8198	10.8629
	25.3063	13.6181
	13.7896	11.8169
	16.5656	15.7966
	13.0312	24.5477
	67.6429	27.1038
	12.4251	19.7772
	6.05568	24.9744
	20.618	8.53347
	20.6235	15.212
	22.5106	12.5385
	22.5842	14.5723
	20.4354	22.1912
	28.0846	26.2859
	9.92277	18.7833
	20.4319	17.3273
	33.4511	18.5023
	20.8542	25.5682
	21.1918	17.0835
	26.4965	23.3931
	18.3948	19.4169
	7.34174	16.9479
	23.3314	17.8012
	16.6876	20.5695
	11.4365	19.0196
	32.1098	20.603
	6.55852	10.0545
	28.1087	12.6898
	5.53149	15.9722
	6.94535	22.0291
	25.6335	13.4174
	16.5142	22.4965
	18.9946	18.1271
	20.6438	8.25926
	26.5089	36.6329
	24.4954	34.3731
	31.6885	23.9291
	25.6765	13.0626
	12.8511	9.04172
	10.2952	26.0314
	7.29776	27.3652
	17.2993	9.2105
	11.0307	26.8195
	13.6388	27.5041
	12.8836	13.9188
	8.43507	18.241
	14.2346	15.1245
	13.1415	21.213
	20.5711	29.5914
	14.4119	24.3913
	38.9706	6.73122
	36.7518	10.0098
	41.0859	16.2103
	36.9064	18.4444
	45.3954	30.0133
	17.6781	39.6607
	15.8356	14.7622
	20.9473	14.0241
	43.8177	19.3022
	36.3115	32.8529
	54.4553	9.85088
	24.5902	37.226
	13.019	18.1482
	16.9495	16.9684
	57.1818	21.7327
	27.9502	23.6861
	41.7484	13.8838
	40.4361	21.3681
	42.7888	33.3818
	46.6962	28.0298
	30.5262	24.1907
	13.4617	24.7861
	17.9034	29.2655
	16.5814	14.6446
	8.12083	11.5736
	25.9727	9.85362
	28.2275	27.1046
	22.812	22.8591
	11.6964	36.4515
	10.2714	11.1574
	41.9059	18.6915
	16.1708	13.0261
	22.4046	39.2939
	20.3205	20.6026
	14.5574	17.9189
	29.3429	33.5621
	14.1749	15.0367
	45.3302	15.3409
	13.9931	25.5192
	18.4417	11.1705
	38.4315	11.362
	14.7742	5.21534
	23.0728	17.1915
	47.128	33.3604
	8.33579	20.0654
	16.0064	27.4222
	10.8716	20.8203
	12.7028	47.9177
	10.8087	35.0754
	8.54464	15.919
	34.5198	29.5084
	68.4689	30.792
	14.7854	46.0748
	17.3884	21.6291
	40.1225	28.7823
	35.314	19.7295
	14.986	34.7113
	7.15801	14.6621
	28.0692	5.89452
	12.8443	21.329
	13.3288	28.8467
	33.4681	11.1985
	9.29459	31.8198
	19.2941	11.1978
	15.1013	10.9655
	33.6146	6.70644
	5.2092	25.3063
	27.9913	13.7896
	37.6757	16.5656
	39.8432	13.0312
	33.908	20.618
	25.3793	22.5106
	21.4015	18.4433
	22.6836	22.5842
	31.0585	20.4354
	31.3169	28.0846
	38.8587	9.92277
	34.2272	20.4319
	37.5952	34.7687
	5.59434	31.1586
	15.9304	36.1278
	11.4646	10.6824
	16.8416	17.9046
	9.96009	19.9667
	26.9582	26.4965
	22.1102	18.3948
	5.85905	23.3314
	10.7265	26.135
	5.76191	13.5104
	13.5111	15.1695
	22.0867	33.3297
	20.3778	52.6401
	49.8383	16.6876
	56.6254	11.4365
	11.812	32.0039
	13.9046	59.7296
	17.0799	43.0234
	15.0664	32.1098
	24.5337	6.55852
	44.1928	5.53149
	17.0078	6.94535
	36.9822	25.6335
	15.4708	20.6438
	23.6392	26.5089
	31.2773	16.5614
	11.2084	22.9519
	60.2324	24.4954
	12.4795	31.6885
	19.7998	25.6765
	14	12.8511
	17.6563	10.2952
	16.8775	19.9135
	15.3431	7.29776
	9.53094	17.2993
	10.3215	11.0307
	37.2179	13.6388
	16.493	12.8836
	34.9599	8.43507
	13.1949	18.1198
	37.9925	22.6392
	31.6126	14.2346
	38.8287	13.1415
	10.5615	20.5711
	8.77138	19.2281
	21.2	14.4119
	30.8058	38.9706
	20.746	36.7518
	5.28159	41.0859
	5.85379	36.9064
	18.6308	45.3954
	16.4993	15.8356
	11.7699	20.9473
	17.7896	43.8177
	20.994	39.9289
	35.3699	29.3871
	33.8909	27.9502
	12.5641	41.7484
	23.8116	42.7888
	30.8551	46.6962
	6.06269	30.5262
	8.19356	17.1015
	46.8362	13.4617
	51.7997	38.1756
	6.83279	27.3364
	19.4911	9.91636
	16.0395	17.9034
	21.7284	14.3606
	21.5083	31.0768
	23.5028	16.5814
	31.178	8.12083
	14.4657	13.1011
	4.72547	25.9727
	8.21185	19.5233
	33.9189	21.797
	9.59682	28.2275
	11.5828	27.9587
	13.0007	11.6964
[truncated: 403 more rows]

## Sheet: Figure 4c
SIAB_af_dist	SIA_af_dist	SBAP_af_dist
23.4415	10.7965	23.4415
13.8966	11.272	17.585
11.2629	17.585	30.8927
17.853	28.2968	15.8096
15.8096	15.4313	22.1256
7.69942	5.66853	26.8955
11.7331	19.0058	7.69942
20.8983	13.3782	15.1004
7.51353	20.5161	11.7331
31.7422	7.69942	13.3016
14.8549	27.7619	19.5402
14.8331	23.0109	37.3585
8.34798	37.3585	7.96164
10.3818	7.96164	19.5352
11.3268	19.5352	14.7697
9.05484	14.7697	15.1244
16.0014	23.5022	13.2119
12.0385	12.3093	23.5022
15.3474	18.9397	23.8015
22.6204	11.24	12.3093
6.07925	14.6995	19.6969
16.9272	19.6969	14.7537
15.3503	31.7422	31.7422
8.24659	8.34798	10.1169
11.0132	15.5107	20.4291
17.0049	10.3818	11.5346
11.6412	11.3268	8.34798
14.4132	9.05484	10.3818
16.5664	14.4501	11.3268
29.1932	8.29817	20.4734
7.0212	12.0385	9.05484
21.0474	15.3474	15.2348
16.9394	18.6149	16.4523
40.8612	20.9202	8.29817
14.3731	22.6204	12.0385
13.7309	6.07925	15.3474
12.3371	12.4607	22.6204
12.0267	15.1125	6.07925
10.3969	18.7406	16.4921
24.458	42.1342	11.5273
25.597	43.5313	33.8294
18.007	34.2338	33.1905
14.394	16.5664	42.1342
25.7348	20.2617	35.853
22.4405	11.3845	23.4915
14.8092	9.92004	10.1203
16.5226	7.0212	14.4132
13.055	17.1169	16.5664
50.4714	21.0474	20.2617
11.7302	19.1953	15.7115
17.5967	23.8908	17.3834
5.51189	27.3766	7.0212
5.5318	19.4142	17.1169
14.4474	15.2842	21.0474
6.30566	22.3966	19.1953
17.2778	23.0454	27.3766
14.7998	18.082	16.9394
15.9347	14.3731	14.1832
12.3618	12.0267	19.4142
10.1494	27.9222	11.6247
13.162	11.2435	6.87108
14.0842	24.458	14.3731
9.98697	25.597	12.0267
12.1598	17.178	27.9222
16.2773	41.0654	10.3969
22.2898	39.3783	36.6301
28.8407	14.394	24.458
12.3058	25.7348	21.7334
14.2292	10.4035	25.597
25.3884	9.13247	43.0953
24.0531	14.3783	41.0654
6.42285	50.4714	39.3783
14.8667	22.1825	14.394
14.0146	42.8048	25.7348
9.84842	11.7302	10.4035
15.681	17.5967	9.13247
12.2855	5.51189	16.3897
26.2406	5.5318	16.5226
16.5089	23.1074	50.4714
15.2662	29.1981	22.1825
34.2998	23.1719	42.8048
9.06176	17.2778	11.7302
16.1608	15.9347	19.4662
41.1686	18.3739	24.4405
20.8725	26.9151	17.5967
14.4082	16.3745	5.51189
48.9935	13.6208	53.2367
14.527	11.2197	5.5318
10.4321	26.4168	34.806
12.7212	29.7585	12.4913
4.79349	12.244	6.30566
18.1853	23.6893	15.9347
13.8697	9.98697	12.3618
11.2634	18.0198	18.3739
14.6711	18.9301	26.9151
29.6318	22.2898	13.2825
5.16426	20.3918	16.3745
19.7611	28.8407	22.6745
37.6741	14.4752	13.6208
11.3006	13.8143	26.4168
11.062	13.0886	29.7585
13.649	18.6786	13.8404
13.3207	9.34706	49.4688
14.3555	4.63628	12.244
8.7297	8.30907	9.98697
19.8575	38.1056	33.8622
21.3215	25.3884	15.0945
39.7677	24.0531	12.0473
17.9918	10.1626	18.0198
26.7566	15.3634	16.2773
15.893	11.5644	20.3918
18.8024	17.7952	26.0158
24.9746	27.094	17.0427
27.4127	28.131	8.13125
26.4052	14.2721	31.6339
25.0343	17.2654	34.9082
26.7289	10.0577	18.6786
13.8933	37.0624	12.4339
8.59832	15.6455	30.8525
18.2619	33.7469	20.6693
27.2657	34.2998	25.3884
27.1239	29.6436	27.0004
22.9329	11.6527	24.0531
21.9524	11.1252	10.1626
13.0645	27.3278	11.5644
26.7923	20.8725	14.8667
36.5662	34.194	27.094
45.5654	48.9935	25.2572
27.2313	45.7705	15.681
19.0679	28.6038	15.1804
36.2203	15.0225	12.2855
29.9148	27.7187	26.2406
41.6791	43.1814	16.5089
29.0874	10.4157	5.23757
31.9185	10.3877	23.0058
17.5857	12.9151	14.9081
19.0904	32.4895	23.2738
13.8398	34.9856	10.0577
14.5741	28.9143	14.9159
47.631	28.1069	34.2998
39.3788	7.71326	9.89384
14.8477	26.1047	11.6527
19.2465	12.796	16.1608
17.3828	16.0455	20.8725
14.1062	18.014	48.9935
23.3647	13.9164	45.7705
8.31846	31.2002	28.6038
12.6369	22.8546	15.0225
12.158	25.5605	27.7187
28.3003	10.834	43.1814
13.3793	14.8793	10.4157
32.0028	14.9559	32.546
26.2692	39.557	34.9856
6.5585	12.7594	28.9143
25.634	8.05543	16.5258
13.9614	11.2634	26.1047
29.8134	5.41763	24.7811
33.2175	18.215	12.796
29.6536	20.1576	10.4321
29.7849	29.6318	18.014
24.0437	8.89551	13.9164
39.1634	19.7611	14.7828
22.3666	29.6249	31.2002
12.5002	14.0224	22.8546
38.3891	14.1486	25.5605
19.6904	14.7231	5.43985
18.5173	10.3564	10.834
13.8857	11.4205	15.6725
9.11523	13.5539	8.05543
26.0338	19.4707	14.8029
22.5153	27.6882	11.5894
19.1211	15.734	29.6318
14.0824	14.4933	8.89551
28.4631	11.506	19.7611
17.9851	21.3215	37.6741
41.5437	29.9838	29.6249
16.6277	18.8041	8.9484
11.5774	13.3812	14.6477
15.8231	17.4482	11.3006
14.9546	21.7415	14.1486
13.5632	39.7677	14.7231
21.6229	37.1247	11.4205
15.7892	17.9918	8.10215
39.592	26.7566	13.5539
44.5666	22.9331	9.74785
33.5271	15.893	19.4329
51.8524	18.8024	27.6882
43.7602	22.5335	14.3555
9.95047	12.7402	13.9229
13.4387	10.6592	15.734
9.7334	27.4127	14.4933
36.4883	16.099	20.2218
15.7442	18.0936	21.6411
21.3097	18.0026	21.3215
36.1704	27.656	29.9838
12.3003	18.396	40.5817
29.575	17.5905	18.8041
20.1031	12.5064	17.4482
11.5864	14.9568	21.7415
14.8811	40.4265	39.7677
9.73157	8.69449	37.1247
28.7684	26.7289	17.9918
14.3165	13.8933	26.7566
17.1434	24.3165	37.6086
26.7585	12.8049	15.893
30.426	53.6169	18.8024
27.8296	8.59832	12.7402
13.5536	18.2619	10.6592
17.129	26.1028	24.9746
10.1895	16.9886	27.4127
35.2294	27.2657	18.0936
42.0461	26.0651	13.9182
38.6746	22.4501	27.656
36.267	17.6087	21.7225
43.7796	13.9901	26.4052
40.1175	14.2941	25.0343
28.1719	26.7923	27.5916
32.4886	45.5654	14.9568
43.2059	27.2313	40.4265
37.3842	17.5896	8.69449
33.1233	19.0679	26.7289
44.1925	36.2203	13.8933
29.5003	39.418	28.1797
27.521	49.496	33.8847
31.6516	29.9148	15.5692
5.58763	29.0874	24.3165
11.595	31.9185	12.8049
19.104	17.5857	23.8544
31.7074	19.0904	25.586
30.3158	13.8398	8.59832
19.5292	21.0601	18.2619
25.1259	14.5741	26.1028
14.4353	47.631	27.2657
11.6327	39.3788	27.751
29.916	27.2913	12.4014
28.6415	13.5978	22.4501
28.8599	14.8477	29.0943
31.2162	19.2465	13.7647
29.0733	14.8304	14.2941
14.9846	17.3828	45.5654
28.1744	14.1062	27.2313
15.2737	23.3647	17.5896
29.6708	23.8915	19.0679
31.3304	25.6133	36.2203
14.2321	40.7316	8.08431
27.3318	23.3756	29.0874
10.0536	35.9033	31.9185
13.5238	26.4577	17.5857
29.5243	19.9757	19.0904
29.5243	18.5666	13.8398
14.3207	27.6335	21.0601
10.2589	20.9011	14.5741
38.7205	17.1179	24.9546
42.6437	16.591	47.631
38.8699	18.8771	39.3788
43.1592	12.158	27.2913
43.1592	28.3003	14.8477
9.53792	13.3793	19.2465
42.6499	32.0028	14.8304
24.7702	26.2692	17.3828
14.3207	17.7644	14.1062
8.93068	25.2974	23.3647
14.3922	6.5585	30.0187
33.1158	25.634	29.0112
25.1937	13.9614	23.8915
24.3631	29.8134	25.6133
36.0862	33.2175	40.7316
17.4613	25.8941	23.3756
18.1002	29.6536	35.9033
18.7081	29.7849	22.5285
15.9827	39.1634	26.4577
18.4517	12.5002	19.9757
18.7218	38.3891	18.5666
12.1046	17.1582	27.6335
13.7265	29.7933	20.9011
13.0036	19.6904	17.1179
26.4343	31.5334	12.9017
38.5621	28.0835	16.591
27.6139	27.6917	18.8771
18.1575	13.8857	12.6369
16.9398	32.9156	12.158
24.7783	9.11523	28.3003
79.7422	16.1639	13.3793
43.6748	32.4293	32.0028
14.2168	19.8717	26.2692
46.2	25.9406	17.7644
37.4099	5.24656	25.2974
11.6314	14.0824	6.5585
9.51023	23.4919	25.634
39.4487	17.3904	21.0491
35.0819	41.5437	13.9614
15.2711	16.6277	29.8134
5.87443	26.5736	25.8941
35.7262	28.9809	29.6536
14.1127	11.5774	29.7849
30.7624	15.8231	24.0437
14.844	18.052	12.5002
30.9529	14.9546	27.5441
40.0546	13.5632	35.9752
26.2219	21.6229	23.967
42.8268	15.7892	38.3891
10.0066	22.879	8.22846
17.9078	39.592	28.804
5.50396	28.8466	27.8635
17.9981	44.5666	12.0434
89.8618	33.5271	13.9935
13.2861	51.8524	17.1582
6.111	43.7602	19.6904
15.1634	22.7756	31.5334
12.758	25.2214	28.0835
21.5716	9.95047	27.6917
8.86663	13.4387	13.8857
43.5208	29.8991	32.9156
16.7772	9.7334	9.11523
14.4255	21.1726	32.4293
10.6737	13.1476	26.0338
17.309	15.7442	19.8717
90.6409	14.163	25.9406
15.4574	24.7392	30.4384
13.3339	23.3879	19.1846
24.6414	12.3003	5.24656
21.1479	19.1021	14.0824
6.08261	8.1845	14.8955
15.2179	20.1031	41.5437
18.7418	11.5864	16.6277
20.676	49.3098	26.5736
12.4403	14.8811	28.9809
43.5968	22.3461	11.5774
8.84624	34.7543	15.8231
24.9935	30.4849	18.052
7.1449	25.1623	14.9546
50.2165	17.2568	13.5632
21.9746	17.1434	21.6229
109.319	20.069	15.7892
13.0036	26.7585	22.879
11.0736	30.426	39.592
12.9831	14.5894	28.8466
5.07101	27.8296	44.5666
15.1731	5.67613	33.5271
42.1786	55.64	51.8524
15.7604	24.9041	43.7602
21.1076	13.5536	22.7756
15.3026	17.129	25.2214
11.8727	10.1895	9.95047
11.2254	38.4418	13.4387
10.3832	35.2294	29.8991
13.8342	31.5798	9.7334
13.1989	42.0461	21.1726
19.6013	38.6746	13.1476
35.3716	36.267	36.4883
38.3066	43.7796	21.3097
19.8254	40.1175	24.7392
18.9486	41.815	36.1704
31.0092	32.2722	18.3319
22.6132	40.8889	28.5067
21.7537	28.1719	21.4988
7.67282	32.4886	24.0284
23.7899	43.2059	29.575
22.4725	37.3842	19.1021
16.3536	32.7025	18.8506
13.2884	33.1233	12.482
12.3703	44.1925	10.6454
10.0673	29.5003	14.0712
27.1119	36.9277	8.93221
15.2832	27.521	19.0687
10.4756	31.6516	11.2417
18.0291	5.58763	11.5864
13.0736	19.104	20.3769
22.2114	31.7074	49.3098
12.2305	30.3158	14.8811
23.7872	19.5292	22.3461
27.2005	25.1259	34.7543
37.4308	14.4353	30.4849
13.6363	29.9414	18.5718
33.1517	33.487	25.1623
16.4705	11.6327	28.7684
22.063	29.916	48.5163
23.1928	28.6415	17.1434
32.1543	28.8599	26.7585
30.9648	31.2162	30.426
14.2749	35.3995	14.5894
16.6296	21.0237	27.8296
53.5627	29.0733	5.67613
43.1732	31.295	14.7608
57.2411	14.9846	55.64
18.5286	41.3179	24.9041
10.6985	28.1744	13.5536
13.3694	30.3953	17.129
12.698	15.2737	15.9448
20.2088	29.6708	9.8512
28.7946	31.3304	10.1895
12.0464	14.2321	35.2294
23.1824	27.3318	42.0461
16.629	29.0985	43.7796
30.9707	10.0536	40.1175
13.3759	13.5238	41.815
16.4974	29.5243	32.2722
33.1647	29.5243	40.8889
18.5363	15.7853	28.1719
16.3056	38.7205	32.4886
30.5718	42.6437	43.2059
40.8823	38.8699	37.3842
41.7192	40.0956	32.7025
37.0843	43.1592	33.1233
16.3229	43.1592	44.1925
41.7177	17.4286	29.5003
24.7741	9.53792	36.9277
11.4406	42.6499	27.521
9.06196	25.445	13.2353
26.79	23.2006	31.6516
29.4717	37.5866	5.58763
7.73393	11.969	16.4242
9.08625	25.8092	19.104
24.9445	20.7304	29.242
10.0226	22.0648	30.3158
27.1409	36.591	19.5292
23.9002	8.93068	25.1259
18.4973	14.3922	14.4353
13.388	46.2824	29.9414
10.0272	24.3631	33.487
16.2734	33.9861	11.6327
20.9066	28.1864	29.916
22.1901	36.0862	28.6415
22.8644	22.5168	28.8599
11.146	13.6711	31.2162
19.4129	40.6735	35.3995
22.8295	24.9555	21.0237
7.33948	30.4323	29.0733
19.2491	8.56533	31.295
4.27965	17.4613	14.9846
5.69098	18.1002	41.3179
15.05	18.7081	28.1744
9.73624	15.9827	30.3953
28.1081	18.4517	15.2737
14.9072	7.85434	29.6708
17.3799	18.7218	31.3304
9.78268	12.1046	14.2321
24.3159	13.7265	27.3318
26.2767	13.0036	29.0985
31.85	38.5621	10.0536
33.6633	27.6139	13.5238
11.2143	34.9833	15.6765
10.2647	18.1575	29.5243
20.3417	16.9398	29.5243
29.0258	19.121	15.7853
34.6726	29.6686	14.3207
24.5161	33.5432	10.2589
26.4205	43.6748	38.7205
26.3973	14.2168	42.6437
7.01438	46.2	38.8699
40.5697	69.9013	43.1592
17.6657	100.378	43.1592
22.0246	37.4099	17.4286
14.3391	17.3946	9.53792
12.29	11.6314	42.6499
20.5623	9.51023	23.2006
24.3579	7.90779	47.4527
22.5007	23.4548	37.5866
61.1711	46.343	14.3207
29.0431	35.8042	37.6251
21.6345	35.0819	11.969
13.9659	15.2711	25.8092
32.5565	19.0677	34.5236
36.9477	6.27892	26.1323
29.5633	18.0676	20.7304
43.0056	47.4993	22.0648
9.42479	13.1865	29.8397
12.6516	25.9288	8.93068
46.753	18.36	18.0157
21.0271	10.0329	14.3922
28.7928	19.3028	36.564
27.3905	35.7262	21.7862
19.3219	29.4716	15.2449
9.81549	14.1127	29.0177
40.6178	30.7624	46.2824
9.00004	23.1057	24.3631
6.11227	14.844	33.9861
13.9026	17.4171	28.1864
8.46944	30.9529	36.0862
18.4204	6.98208	22.5168
13.3111	10.0066	24.637
14.8809	17.9078	8.56533
6.26569	5.50396	17.4613
13.8474	17.9981	18.1002
8.67838	10.178	18.7081
34.6363	23.8036	15.9827
16.0988	14.7806	17.5907
13.2453	14.5641	18.4517
16.4502	11.9969	27.0641
13.8185	89.8618	7.85434
12.5357	17.9182	18.7218
35.1189	20.3743	12.1046
44.9802	6.111	13.7265
5.67686	15.1634	13.0036
10.1052	20.5983	15.8223
15.3396	12.758	38.5621
21.8807	92.6279	27.6139
22.834	21.5716	34.9833
22.0052	30.269	18.1575
12.5541	15.6135	16.9398
10.5634	13.3427	30.1858
14.6557	15.4967	19.121
15.5634	19.3607	18.4011
11.0156	22.6334	13.9797
13.2579	22.4995	29.6686
15.3687	34.5163	33.5432
14.5035	6.77302	24.7783
31.918	45.1732	37.4099
7.89571	71.5493	17.3946
32.1135	15.0781	11.6314
19.8136	16.7772	9.51023
18.5336	14.4255	23.4548
13.9522	10.6737	46.343
10.0225	19.2257	35.8042
23.2034	25.0286	35.0819
24.4621	11.7497	6.27892
12.0322	35.3283	18.4223
14.3374	10.3658	18.0676
12.35	40.7486	47.4993
17.669	24.0431	8.6494
18.673	17.309	13.1865
23.2346	9.74529	11.2003
20.9026	15.1405	11.722
15.3416	31.46	5.87443
12.1889	20.0684	18.36
8.35313	19.0241	35.7262
16.8527	23.9837	17.7511
19.837	69.6982	14.1127
8.3721	20.3893	29.0969
20.9685	11.185	14.4809
10.2332	11.5536	30.7624
24.8827	90.6409	23.1057
22.6678	13.3339	32.1895
12.1813	24.6414	14.844
11.0265	16.6128	30.9529
15.9446	15.5804	16.1644
10.8006	22.671	6.98208
18.6879	21.1479	10.0066
35.4685	6.08261	17.9078
23.6853	15.2179	5.50396
44.1018	20.676	17.9981
8.03346	12.4403	10.178
35.2914	19.9414	23.8036
23.298	17.9135	20.1694
18.5753	23.1691	14.7806
18.0714	15.7615	8.60723
12.9596	34.7004	14.5641
15.3546	11.196	11.9969
6.02602	20.2433	89.8618
8.0986	5.19811	17.9182
6.67548	45.0731	13.2861
8.66954	39.9839	20.2903
10.5904	15.0275	6.111
19.9765	45.7386	16.9734
29.0749	19.818	15.1634
10.778	32.2079	20.5983
16.9787	11.7442	40.4302
9.69817	11.0125	21.5716
8.86841	36.9059	11.7665
6.21318	12.7145	23.2429
19.907	35.015	15.6135
9.54444	35.5474	15.4967
14.6382	7.1449	13.978
17.2212	18.5976	20.1271
8.7598	8.57786	22.4995
10.3712	34.5177	6.38769
18.4355	14.9477	34.5163
17.3533	50.2165	6.77302
37.5701	21.9746	45.1732
11.0041	109.319	16.7772
15.4013	16.1196	10.6737
26.2514	35.2576	9.05244
27.1848	22.607	11.7497
8.12341	27.7904	35.3283
23.3688	33.1033	33.2074
13.4712	42.1786	40.7486
10.0301	8.06071	24.0431
25.6726	15.7604	17.309
23.3278	21.1076	20.2011
24.4116	19.4223	9.74529
12.0844	15.3026	15.1405
22.6841	37.671	20.0684
26.9951	25.1914	19.0241
28.067	18.9038	23.9837
38.4216	11.8727	69.6982
20.713	11.2254	20.3893
14.1922	18.4218	11.185
13.3508	21.3222	61.1832
19.8257	32.2446	90.6409
22.3606	10.3832	15.1903
6.31957	29.6636	15.4574
9.341	33.4637	27.0485
21.8886	15.176	13.3339
17.2472	13.8342	24.6414
17.9832	13.1989	20.2303
35.2032	35.226	15.5804
31.4046	28.4631	22.671
15.1369	32.8797	21.1479
15.4866	35.3716	6.08261
27.9108	34.4725	15.2179
11.909	38.3066	20.676
31.1973	16.2998	17.9135
21.5146	19.8254	13.4318
23.623	18.9486	23.1691
13.1944	9.57635	15.7615
14.0258	44.9637	32.6447
11.5637	10.8337	14.2529
21.6436	27.7738	7.9252
14.9381	35.5463	33.9523
13.9602	25.4218	5.19811
19.7412	22.9458	45.0731
12.2928	22.6132	11.0125
29.2275	21.7537	24.6561
9.53267	7.67282	36.9059
29.02	23.7899	12.7145
10.6504	22.4725	33.191
16.7226	18.8526	35.015
16.3225	27.8572	35.5474
23.3618	9.33599	38.2115
21.9477	13.7587	9.47167
11.5987	23.8593	17.8467
26.1161	16.3536	20.6118
16.3953	33.3426	7.1449
15.5997	21.3039	59.5423
23.6331	13.2884	14.9477
13.2264	28.8048	50.2165
11.8526	10.0673	21.9746
11.1911	27.1119	13.0036
11.6888	22.1303	15.8779
10.3903	38.1617	26.5913
22.9121	15.2832	23.9234
25.4877	14.1732	29.4726
18.7751	10.4756	33.1033
10.7801	37.6219	42.1786
21.3175	7.95016	8.06071
16.8938	36.009	15.7604
12.9987	13.0736	21.1076
24.5926	19.822	11.1276
17.4661	23.4407	16.9358
14.1833	11.0901	31.4754
25.2207	12.2305	13.2031
12.4878	23.7872	15.3026
8.25459	31.5273	32.8657
15.9744	27.2005	11.8727
15.3381	37.4308	11.2254
20.5302	43.5714	21.3222
8.07908	13.6363	32.2446
17.9551	33.1517	10.3832
19.1816	54.4302	13.7409
58.9904	44.1716	29.6636
14.9287	33.2133	33.4637
29.5903	16.4705	9.29436
27.2214	22.063	13.8342
12.7801	22.9391	13.1989
20.9079	23.1928	12.6542
13.2328	32.1543	35.226
14.7602	30.9648	18.9655
14.1824	14.2749	34.6591
8.64344	16.6296	35.3716
23.5346	26.8585	34.4725
5.06915	35.3162	38.3066
9.85198	36.7448	16.2998
24.1299	40.0129	19.8254
8.47629	53.5627	18.9486
31.0415	41.7349	35.5463
38.6751	26.3826	25.4218
9.49693	43.1732	22.6132
11.8493	57.2411	21.7537
12.1118	39.556	7.67282
11.685	37.2788	22.4725
15.5673	18.712	36.4029
14.5382	18.5286	24.5137
18.1581	10.6985	16.3536
5.64799	13.3694	14.8221
17.9183	12.698	21.3039
41.6862	20.2088	13.2884
17.9309	28.7946	12.3703
23.4011	49.8415	10.0673
21.4101	23.1352	27.1119
12.4334	43.6488	22.1303
14.4923	21.7551	23.779
8.31488	13.7946	25.4692
16.925	17.588	15.2832
8.12478	27.6391	10.4756
11.1163	28.9336	37.6219
18.1083	36.3825	53.3363
11.2443	29.7292	7.95016
35.67	32.1418	36.009
10.8104	14.2767	13.0736
5.19304	43.1909	31.1139
24.3826	23.1824	19.822
11.0264	36.7481	24.695
11.0577	53.5435	32.2216
17.6819	16.629	22.2114
15.8175	23.1384	11.0901
24.8694	30.9707	24.9865
29.1585	26.3962	15.3841
17.0986	39.9956	12.2305
21.3201	23.807	27.7732
10.1574	35.3365	12.151
46.8197	20.223	23.7872
9.45413	33.1974	31.5273
14.5695	13.641	27.2005
18.7341	26.8584	37.4308
11.7803	27.201	13.6363
34.51	13.3759	33.1517
25.7715	43.6507	54.4302
20.3135	21.755	44.1716
13.5027	41.8295	33.2133
30.6552	18.8255	16.4705
14.9152	13.7853	22.063
38.3694	17.5844	22.9391
13.6036	22.9403	23.1928
14.8994	44.1827	32.1543
27.3345	22.0885	33.6387
19.5704	28.8136	30.9648
12.6184	16.4974	14.2749
13.5125	33.1647	16.6296
33.6936	37.4397	22.3995
32.8174	27.64	26.8585
24.9205	57.2607	35.3162
39.7222	37.3047	36.7448
39.3343	28.9414	40.0129
19.4994	54.4174	53.5627
9.44176	18.5363	26.3826
23.7869	36.4093	43.1732
21.3183	39.5982	57.2411
9.99783	43.627	21.7187
12.8475	10.7042	35.945
19.5808	29.7551	39.556
26.4271	49.8296	37.2788
6.32197	17.9118	18.5286
4.24971	14.0621	10.6985
10.7187	17.9146	13.3694
11.9113	14.0711	20.2088
8.8486	22.6448	28.7946
11.6135	24.7741	23.1352
8.15854	26.79	39.3972
20.7409	11.6919	29.0621
14.0096	26.0369	21.2628
9.96676	48.3689	28.3669
15.7758	7.73393	22.853
41.9852	9.08625	31.6505
9.75121	21.6512	43.6488
29.1642	30.4949	21.7551
13.7652	24.9445	30.3723
12.6404	16.7236	21.7051
8.07627	12.8215	13.7946
12.953	32.2032	17.588
11.945	24.0347	27.6391
12.3563	29.9913	28.9336
15.9976	26.3644	36.3825
8.52471	8.12206	32.1418
21.8272	31.4499	14.2767
32.0168	38.0615	43.1909
34.6256	16.6593	36.0514
19.6621	34.0071	23.1824
24.6148	16.5557	36.7481
30.4672	31.0096	53.5435
35.9924	18.5667	16.629
31.6109	34.8696	23.1384
27.1562	41.4852	39.3666
9.20564	23.8054	30.9707
29.4799	27.1409	26.3962
26.8186	13.6314	29.066
14.336	23.9002	39.9956
8.59919	33.241	21.2503
6.55163	34.2735	23.807
6.00679	23.3105	21.7733
15.3885	28.6782	28.3439
29.6383	22.5277	35.3365
26.4517	57.1458	20.223
20.2108	21.6062	33.1974
16.2054	30.0304	22.8529
20.6274	18.4973	13.641
16.2596	13.388	31.6599
23.3525	21.7064	33.6314
24.4778	10.0272	26.8584
29.153	39.3766	27.201
26.2977	39.3468	13.3759
32.1339	37.765	43.6507
11.0271	38.8266	22.4035
21.252	13.8929	21.755
21.2845	32.5256	30.3617
29.5332	16.2734	21.7184
14.2826	15.7521	13.7853
15.8278	16.2828	17.5844
9.62889	16.2847	22.9403
27.6841	10.1573	44.1827
22.8095	13.843	22.0885
11.361	26.1327	31.5402
30.0969	13.3945	28.8136
20.3808	19.9665	16.4974
30.4291	33.0579	33.1647
15.4433	22.8644	37.4397
8.73975	19.9126	27.64
14.0537	12.1885	57.2607
10.7585	11.146	37.3047
12.9204	12.6832	28.9414
10.3854	14.5139	54.4174
15.1545	32.4616	18.5363
15.4177	27.2172	36.4093
10.8198	19.1366	39.5982
22.616	8.96419	10.7042
14.5268	34.5284	30.5718
18.862	21.6774	39.8121
18.5913	26.0039	18.3078
28.3739	13.2745	39.8081
8.61613	19.4129	30.5629
10.372	22.8295	18.3163
12.1945	31.119	22.6448
26.09	7.33948	24.7741
13.076	19.2491	26.79
23.2349	18.6383	11.6919
8.71403	9.91633	26.0369
11.1387	28.7812	48.3689
14.2183	5.69098	34.0803
18.1898	23.4695	13.6595
17.8193	12.7229	7.73393
32.2132	33.4277	9.08625
19.1398	10.5397	21.6512
20.3159	28.0754	14.8579
5.14923	15.05	12.2946
17.6158	28.1081	24.9445
22.6019	14.9072	10.0226
6.07242	17.3799	16.7236
9.86493	22.3571	22.0043
20.1978	14.9107	25.4779
10.7409	30.5276	31.1424
10.8787	11.3632	28.0076
9.82882	22.4462	38.0075
21.786	10.1427	32.2032
33.4213	20.2102	20.5151
24.4697	7.56467	26.3644
10.3615	24.3159	8.12206
12.6515	32.2846	31.4499
25.3717	31.85	8.6994
14.5603	33.6633	38.0615
17.9744	11.2143	16.6593
12.0195	10.2647	34.0071
10.1318	20.3417	16.5557
23.6143	43.1808	35.9938
20.737	29.0258	13.7708
26.3504	34.6726	41.1799
11.9201	24.5161	13.424
7.99394	26.4205	20.7782
18.937	40.7044	23.8054
14.3123	46.8141	27.1409
32.3087	23.4895	13.6314
22.121	29.3163	23.9002
6.50974	26.3973	33.241
12.1897	36.1331	34.2735
20.9187	43.0905	33.7182
21.1794	36.399	23.3105
27.4124	40.5697	22.5277
9.94074	38.0446	37.2971
10.5441	38.5242	18.4973
37.067	31.9827	13.388
17.778	40.0394	21.7064
33.1904	13.4026	10.0272
16.4298	30.3222	39.3766
23.6685	17.6657	26.4148
11.9161	22.0246	20.5896
41.9577	45.4337	54.3753
18.009	14.3391	35.8258
26.4194	12.29	37.765
16.7585	68.0989	38.8266
17.4906	39.3583	13.8929
31.7199	20.5623	22.9009
28.1357	25.819	15.6325
7.60417	24.7505	16.2734
12.9492	24.3579	16.2847
25.9055	22.5007	24.4427
32.7161	21.6107	20.9066
16.5182	29.0431	22.1901
23.6299	25.7045	22.8644
10.6452	21.3381	12.1885
13.9363	13.9659	11.146
12.4156	55.3236	14.5139
9.89499	12.7625	25.6569
13.0483	57.4703	32.4616
17.1392	27.2518	27.2172
5.45774	38.5366	19.1366
10.365	33.9786	8.96419
15.6402	59.7016	13.9471
6.23027	20.4895	12.5737
13.9573	29.5633	13.2745
11.3771	48.9929	19.4129
35.5949	43.3698	22.8295
25.9775	22.683	31.119
21.3329	38.5818	7.33948
18.3123	44.8877	19.2491
11.1982	9.42479	28.7812
3.75056	47.337	5.69098
7.06306	29.7091	23.4695
14.6694	46.7006	12.7229
28.1761	12.6516	26.252
10.6196	46.753	10.5397
22.8157	34.9582	12.0937
9.58306	47.0614	16.1619
9.79637	21.0271	28.0754
11.2388	28.7928	15.05
30.6822	27.3905	9.73624
50.3381	27.3311	14.9343
29.9077	28.272	28.1081
26.2489	10.3659	14.9072
26.557	16.7955	17.3799
23.6597	13.7738	22.3571
14.5715	28.843	14.9107
37.6923	34.3039	30.5276
26.6645	55.525	25.4012
6.68179	9.18707	36.6385
7.57347	44.9375	11.3632
12.4794	36.0844	24.8926
24.9268	32.1218	22.4462
21.8111	17.8673	22.3688
23.6572	77.1714	7.56467
11.7602	10.4381	24.3159
8.86569	30.6524	32.2846
12.985	77.0764	26.2767
11.0165	32.5559	11.2143
27.6345	40.4945	10.2647
16.9202	35.9538	20.3417
11.2976	42.8655	43.1808
18.7201	48.0153	29.0258
19.6675	51.503	43.7565
12.0084	51.5515	34.6726
14.4457	31.1259	24.5161
17.7498	39.5399	26.4205
18.345	36.3601	40.7044
44.2563	38.1357	37.4902
26.1723	65.2231	46.8141
9.70798	35.7124	38.0396
23.3554	10.8525	36.074
11.7553	47.7797	37.3315
6.88081	9.57887	15.4676
8.61545	45.1089	22.4724
25.869	44.1828	23.4895
14.3363	30.2077	29.3163
20.8907	19.3219	26.3973
23.3055	9.81549	36.1331
15.2389	19.4163	14.0497
34.1489	18.2752	43.0905
5.94131	14.2029	13.0601
13.8706	11.2765	49.2014
28.2109	15.6124	36.399
17.4292	9.00004	40.5697
13.0754	6.11227	38.0446
9.11029	13.9026	28.4941
25.9465	16.2787	22.4534
33.3503	18.4204	14.1838
9.92118	24.6404	17.6657
16.7032	7.25863	22.0246
16.2243	12.6176	14.3391
21.4613	32.5663	12.29
15.0669	6.26569	68.0989
9.1459	13.8474	75.7979
10.7958	8.67838	39.3583
15.1905	34.6363	20.5623
23.8727	21.7913	24.7505
10.5034	16.0988	24.3579
10.604	30.6749	22.5007
16.4129	17.5026	29.0431
23.9747	16.4502	25.7045
27.3342	12.5357	21.6345
8.6349	17.9115	13.9659
26.2627	30.7147	12.7625
21.6793	35.1189	32.5565
17.5977	31.6605	57.4703
16.918	41.3491	27.2518
19.3587	33.3017	36.9477
18.3606	44.9802	20.4895
9.0354	34.5606	29.5633
20.0651	41.523	48.9929
10.2689	10.1052	22.683
9.7926	25.8708	26.652
11.1926	36.3185	38.5818
13.219	30.7367	44.8877
19.1648	36.9199	9.42479
36.4713	28.5947	47.337
28.1622	22.0901	29.7091
16.9022	15.5388	12.6516
26.5775	15.3396	46.753
18.2764	34.7941	21.0271
29.4549	34.0001	28.7928
15.6495	38.5441	27.3905
20.9001	35.9341	29.0007
8.47586	36.3007	27.3311
36.6164	29.6021	28.272
6.72735	23.0295	10.3659
24.8292	12.8876	16.7955
16.222	22.834	25.9253
23.4355	12.5541	32.4197
20.5145	10.5634	43.4245
9.90062	14.6557	77.1714
31.7552	23.8545	50.904
10.3564	19.7403	77.0764
20.6384	27.5504	32.5559
18.879	47.0438	35.9538
42.884	17.0397	42.8655
11.1751	21.2809	26.1397
40.8273	25.7859	39.4667
23.1908	17.3909	48.0153
25.8496	27.7314	51.5515
31.0858	20.4379	53.4573
20.141	16.4263	31.1259
21.627	11.0156	40.4669
18.0791	13.0806	39.5399
10.0117	10.8717	19.3219
15.5768	17.6465	18.2752
14.7165	13.2579	14.2029
30.8849	16.5403	16.2347
13.6591	32.2535	11.2765
14.1013	9.84586	15.6124
9.37274	35.3504	6.11227
9.76522	18.3237	13.9026
21.9987	18.4947	16.2787
19.1053	25.1014	34.6758
11.4221	17.8314	18.4204
13.8509	7.89571	24.6404
12.9635	20.3295	18.4397
13.5942	27.1477	14.8809
8.00765	16.3323	32.5663
31.1459	12.0759	6.26569
30.7906	17.3598	13.8474
16.8614	25.8177	34.6363
10.3512	18.5336	21.8977
13.5942	35.5037	16.0988
24.5882	30.4557	30.6749
24.5882	13.9522	25.4387
29.6929	10.0225	17.5026
30.9603	23.2034	13.8185
11.6665	24.4621	12.5357
9.82178	16.6907	17.9115
15.9181	14.3374	30.7147
13.8663	35.3194	35.1189
29.2589	27.8052	31.6605
8.3838	41.9404	20.9396
15.0137	24.9163	41.3491
17.6701	19.916	33.3017
8.77071	14.1636	44.9802
20.9399	17.3249	34.5606
19.3568	7.58404	5.67686
24.8017	17.669	10.1052
16.1467	20.8046	22.6563
9.60547	21.2631	25.8708
12.885	9.53305	25.4217
29.1595	23.2346	30.7367
19.5988	14.2575	22.0901
32.5736	36.191	36.4664
18.3819	53.2848	15.5388
15.2392	32.1954	11.6833
16.4849	41.7572	15.3396
9.8313	40.7457	34.7941
9.71846	20.9026	34.0001
26.0808	15.3416	38.5441
19.6658	10.4831	35.9341
9.09496	21.9875	36.3007
14.2753	27.881	29.6021
19.025	16.9049	23.0295
14.2338	8.35313	12.8876
14.5912	16.8527	22.834
25.3114	21.7554	12.5541
17.8765	19.837	10.5634
4.47921	19.7801	23.4304
7.87395	18.2149	14.6557
18.4754	10.9882	22.2245
18.3851	43.4782	26.3934
9.22512	20.7536	37.7892
14.1548	24.8827	19.7403
19.5003	35.4127	27.5504
24.2155	12.1813	17.0397
18.507	19.2836	21.2809
23.1534	47.554	25.7859
22.5722	38.021	39.7485
26.9879	19.1774	17.3909
16.7156	12.9074	15.5634
18.5392	20.8126	20.4379
21.2713	39.1465	21.6266
23.5254	13.1072	11.0156
8.09762	47.5484	35.3504
28.1518	38.7626	23.3854
16.9125	31.585	32.6361
13.0045	59.8982	18.3237
29.8273	9.34488	26.9774
24.8478	18.6879	18.4947
29.3037	35.4685	25.1014
14.2855	23.6853	33.6526
22.226	44.1018	7.89571
24.9284	17.5665	23.7661
9.23725	8.03346	16.3323
17.2006	32.1377	32.1135
12.4777	37.5269	15.8581
10.4162	35.2914	25.8177
11.8063	23.298	18.5336
12.9612	32.6206	13.9522
14.4887	9.95043	10.0225
19.6968	18.5753	23.2034
36.5817	16.8429	24.4621
20.8201	15.7177	16.6907
13.0703	15.3546	14.3374
15.0026	9.01931	27.8052
25.04	6.02602	14.1636
21.6581	20.949	32.3526
26.3608	22.3802	17.669
16.1912	8.43174	20.8046
16.2277	25.5466	21.2631
41.7607	24.2602	9.53305
16.2141	19.8875	16.9673
14.13	83.6739	7.4098
30.7222	8.66954	28.4102
42.8004	22.8128	18.673
13.3572	13.933	23.2346
40.4388	5.804	14.2575
27.5598	10.5904	36.191
11.0132	19.9765	53.2848
25.1664	29.0749	32.1954
36.3169	10.778	26.2736
24.2061	16.9787	23.9421
18.8947	9.69817	9.98903
12.3913	24.2425	40.7457
31.2467	16.7342	20.9026
4.94756	13.5667	15.3416
15.6666	10.0664	25.105
8.54701	9.54444	10.4831
21.8617	14.6382	21.9875
18.0009	17.2212	27.1883
13.1855	27.9712	26.7705
4.98	18.4355	10.0574
23.1995	17.3533	19.3369
12.6648	18.8509	16.9049
12.2451	15.3014	19.837
15.8656	41.0886	20.9685
14.4367	43.6568	10.9882
19.7665	18.1726	43.4782
39.7923	15.2969	20.7536
20.543	28.6984	24.8827
19.9612	37.5701	35.4127
21.8	26.8024	11.1237
20.1193	29.3837	12.1813
21.8013	31.3752	13.3448
22.547	35.2274	19.1774
22.5315	19.8812	17.2142
33.5525	11.5141	26.5628
18.6557	61.7284	20.8126
11.0186	26.2514	15.9446
17.8876	15.5922	21.6071
7.94314	27.6755	9.75349
11.0124	31.2133	55.1674
35.2153	23.1483	18.6879
34.967	8.12341	35.4685
53.0368	23.3688	23.6853
16.3442	27.0057	44.1018
9.22478	20.1931	17.5665
8.86179	47.7021	8.03346
10.8875	41.8989	32.1377
12.0859	10.0301	35.2914
16.5055	25.6726	23.298
16.1761	23.3278	32.6206
22.3527	24.4116	20.7745
34.5775	21.5899	34.6962
11.114	22.6841	9.95043
14.5978	26.9951	22.8597
18.2287	28.067	18.5753
21.4623	38.4216	22.5955
17.9314	20.713	15.7177
7.82506	14.1922	15.3546
18.6467	15.2577	15.0871
19.7091	9.94775	9.01931
10.5453	13.3508	6.02602
31.7539	19.8257	8.0986
22.8226	9.07815	19.7919
10.6307	22.3606	29.3209
17.4686	21.8235	26.9758
15.2908	27.3203	20.949
11.5972	23.2322	8.43174
48.8551	17.9568	25.5466
11.6486	13.5706	19.8875
22.2525	24.7347	68.798
16.5409	6.31957	22.3067
27.8126	29.8987	12.6309
28.5103	39.8141	17.078
42.6333	9.341	8.66954
25.4769	21.8886	22.8128
22.8572	17.2472	13.933
26.5165	35.2032	5.804
10.4975	31.8717	47.7934
17.7499	29.626	15.9824
5.4105	12.7601	19.9765
13.4986	31.4046	18.9065
11.3223	17.278	29.0749
14.9272	15.1369	10.778
10.7668	28.0872	16.9787
16.5303	15.4866	39.9527
13.1158	27.9108	34.5963
13.648	14.301	9.69817
5.56878	11.909	27.1145
17.3996	27.1909	19.8821
15.6879	21.5146	30.2593
21.1091	23.623	38.2305
21.8135	13.1944	16.7342
14.0827	14.0258	13.5667
7.04647	15.1926	30.5485
15.3438	11.9184	10.0664
12.9935	21.6436	9.54444
12.5173	14.9381	17.2212
14.7823	13.9602	8.23078
8.72163	29.135	27.9712
15.7384	19.7412	18.4355
16.4139	12.2928	15.3014
16.402	10.6781	41.0886
16.8449	29.2275	43.6568
11.2408	25.8591	5.95012
41.8621	17.0378	18.1726
4.89567	21.5285	15.2969
11.1237	31.6526	36.5703
11.809	35.8066	21.1705
8.74074	27.4106	44.2956
11.798	12.6066	28.6984
9.27097	29.02	13.3554
16.8698	17.7674	17.8506
17.005	19.6546	44.0394
19.3634	35.7947	31.3752
13.3579	10.6504	19.8812
16.3853	16.7226	26.2514
24.9252	15.4799	15.5922
6.59928	33.3837	27.6755
12.1592	25.0916	31.2133
18.2399	26.8831	27.1848
14.4484	13.9297	23.1483
11.2597	38.3642	58.3178
8.29255	14.0214	8.12341
18.6266	21.7915	23.3688
13.759	23.3777	27.0057
19.1221	26.1161	19.2017
11.4353	16.3953	47.7021
24.7178	12.5868	17.3891
16.9268	27.8712	54.7936
13.1255	17.8502	12.0487
10.6413	15.1464	38.8149
12.5731	15.5997	10.0301
24.2097	23.6331	25.6726
18.8618	22.9631	23.3278
7.83462	25.893	24.4116
5.8168	18.5798	20.8657
14.7142	11.8526	22.6841
18.7201	11.1911	26.9951
15.3237	11.6888	28.067
20.2503	21.287	38.4216
16.8921	33.2623	20.713
26.0971	29.8796	14.1922
37.6026	28.5635	15.2577
6.69743	22.9121	26.2669
14.8477	25.4877	9.94775
6.15297	20.9255	24.2727
26.9131	25.1337	13.3508
19.4846	22.2616	17.7886
23.6505	11.904	18.6353
31.7509	32.5728	33.5701
9.81973	18.7751	22.3606
10.3665	10.7801	21.8235
10.8688	12.366	27.3203
24.5392	29.9739	18.5901
11.4752	21.3175	31.5523
16.3557	16.8938	6.31957
13.5169	12.9987	9.341
18.755	30.3465	21.8886
9.77495	14.1833	17.2472
9.51105	4.75308	17.9832
16.2218	17.0214	35.2032
41.6034	25.2207	31.8717
34.7041	30.7431	25.9587
8.61837	12.4878	12.7601
23.7154	34.3692	31.4046
49.1669	20.5302	17.278
9.33403	8.07908	15.1369
5.20183	28.2822	28.0872
5.47263	18.4828	25.3297
10.1389	8.7665	15.4866
17.6531	19.9233	27.9108
9.77577	19.1621	14.301
10.7264	30.7371	11.909
10.404	27.3767	27.1909
18.6411	22.9237	23.623
19.8611	26.6706	13.1944
9.79102	24.9181	14.0258
10.2013	15.8503	14.9381
8.57265	17.9551	13.9602
12.2506	27.9929	19.7412
15.6995	38.8893	12.2928
13.245	38.863	10.6781
34.4873	12.1401	13.9988
36.5739	11.4484	29.2275
35.7008	36.7649	21.5285
28.1193	19.8018	7.12399
21.0319	12.4939	14.1718
9.64328	14.3469	35.8066
13.4462	22.7671	29.02
25.738	25.3743	20.3254
12.3556	14.9287	17.7674
20.1259	25.2156	20.1133
38.2106	17.0918	19.6546
11.3418	26.3127	26.8831
16.711	29.5903	13.2668
17.7827	36.5891	23.111
15.8595	39.1201	21.7915
9.46585	13.3058	10.1992
20.7885	10.5243	32.4357
22.7795	8.7864	17.7563
7.43223	27.2214	19.3673
9.31707	12.7801	11.5987
18.4857	8.4368	26.0648
25.2392	21.6111	26.1161
22.7288	20.9079	16.3953
12.7464	13.2328	12.5868
10.4089	14.7602	26.6957
15.464	14.1824	6.31843
6.66334	8.64344	18.7667
8.78293	17.0091	17.8502
19.584	19.0773	15.1464
15.1307	25.3477	15.5997
13.5101	5.06915	22.156
17.6038	36.2605	23.6331
25.5408	9.85198	22.9631
10.4316	24.1299	16.2432
16.8371	10.8111	18.5798
20.4083	8.47629	11.8526
8.66322	31.0415	11.1911
13.1905	16.9544	11.6888
5.23268	12.2767	21.287
25.6071	22.9821	33.2623
5.82656	9.49693	10.3903
7.82517	28.6395	28.5635
12.3126	33.6723	23.2203
26.1936	21.9418	11.9169
6.27557	22.8558	33.8891
14.6826	12.5718	25.1337
12.5103	12.0767	22.9062
16.8797	10.1953	6.48229
6.20046	10.6339	24.1774
9.88371	12.1118	32.5728
16.6952	11.685	38.2052
10.5171	14.5382	18.7751
21.5199	5.64799	10.7801
28.253	9.61469	12.366
27.3451	12.0758	16.8866
17.9946	16.6665	15.1149
12.2821	23.1211	21.3175
22.7594	14.1572	16.8938
19.3539	23.4011	30.3465
19.2953	21.4101	29.8667
15.1292	26.3763	7.87961
21.1012	12.4334	24.5926
9.93532	14.6098	17.4661
13.9019	10.3543	14.1833
13.6082	33.7979	4.75308
21.494	26.9117	17.0214
31.2085	33.7839	25.2207
25.5303	8.31488	9.23997
26.0939	16.925	30.7431
8.42806	32.3223	21.3659
18.7844	41.4634	15.3381
9.90445	18.3093	20.5302
15.2368	11.1163	8.07908
14.2257	13.8977	18.4828
18.7686	29.7468	18.8157
13.1317	26.0607	8.7665
14.1753	14.0861	19.9233
8.8566	34.7532	25.0116
33.1051	10.8104	30.7371
23.7914	19.5959	31.2435
9.81016	29.9726	25.9024
15.4287	14.6952	17.3959
52.9576	5.19304	17.542
9.62743	24.3826	27.3767
6.1273	20.8734	22.9237
11.9073	10.8974	9.77525
10.6946	21.6635	26.6706
15.4563	17.1855	31.5874
10.3118	46.3148	24.9181
16.6361	5.88669	15.8503
12.6472	17.9415	17.9551
13.9417	31.4541	19.1816
12.4643	17.6819	21.4588
11.4992	24.3259	21.6355
16.8559	23.8214	37.1608
14.0549	19.0882	36.7649
13.9613	12.3757	22.4713
9.95853	15.8175	14.3469
9.34447	21.2946	5.92939
9.25763	22.0922	22.7671
10.321	16.9097	15.872
13.9698	13.001	25.3743
37.9462	29.8429	14.9287
21.7833	24.8694	25.2156
7.97017	29.1585	17.0918
27.9109	16.5161	26.3127
15.9489	17.1475	29.5903
17.2081	10.1574	36.5891
25.899	46.8197	39.1201
16.0393	44.3653	12.1516
10.3869	9.45413	13.3058
22.6136	14.5695	25.2269
19.0104	18.7341	27.2214
14.7416	11.7803	12.7801
10.4047	5.3209	8.4368
9.33802	18.8671	20.9079
9.96705	14.0638	17.6953
24.6178	27.9633	13.2328
31.9528	11.1208	14.7602
16.3911	15.6558	14.1824
15.3163	16.2451	8.64344
12.6332	20.8884	23.5346
15.972	25.7715	13.5339
25.0066	43.3525	17.0091
10.2572	20.3135	19.0773
22.7457	13.5027	18.0478
12.3558	36.1222	5.06915
13.1361	34.741	36.2605
21.3283	26.6103	24.7806
4.35344	14.8994	9.85198
18.1636	16.4504	24.1299
12.3604	13.8127	10.8111
28.1382	8.69648	8.47629
16.3564	27.3345	31.0415
17.4855	19.5704	14.543
10.4328	12.6184	6.22678
18.3063	39.3888	16.9544
12.1643	19.2855	20.7536
16.7642	13.5125	48.8184
16.5018	23.7274	48.168
13.2744	22.6279	11.4856
7.53535	43.7183	38.6751
9.05659	21.104	9.49693
37.9738	33.6936	33.6723
17.3965	20.8266	21.9418
9.81662	16.3495	11.8493
5.7357	16.9237	12.1118
16.4744	26.1758	11.685
15.3766	32.8174	15.5673
9.96297	24.9205	14.5382
16.4137	39.7222	18.1581
45.3003	38.3096	5.64799
12.9913	35.552	41.6862
16.8021	29.9489	9.61469
8.83802	43.9802	12.0758
13.2549	35.6372	16.6665
10.7074	31.9918	23.1211
24.7773	41.6843	14.1572
13.3111	34.8391	23.4011
14.0919	39.3343	21.4101
14.8226	29.2245	12.4334
21.0593	42.8385	20.0651
10.5631	33.2601	40.8932
10.3249	10.9347	11.7758
13.4085	33.4833	10.3543
13.9175	21.2533	33.7979
16.1739	25.9032	26.9117
13.9989	25.5067	8.31488
20.9683	24.2242	16.925
15.6889	15.9456	8.12478
19.4588	46.5828	36.0443
14.9172	65.2641	11.1163
5.88699	19.956	29.7468
24.359	52.4276	35.67
20.893	24.2499	26.0607
11.8127	21.3183	14.0861
5.96804	6.19975	10.8104
26.98	7.41746	19.5959
19.2284	32.401	14.7679
5.86559	37.7051	43.4918
8.58642	19.5808	39.2605
8.58301	17.0966	5.19304
15.2997	19.9537	24.3826
12.2199	26.4271	11.0264
22.4108	6.32197	21.6635
35.6443	21.9119	17.1855
16.8631	10.4171	46.3148
24.2969	4.24971	5.88669
14.8064	12.6694	17.9415
18.909	11.9113	31.4541
17.7998	8.8486	17.6819
6.33168	12.5589	24.3259
11.6724	20.7409	23.8214
13.1824	16.7644	19.0882
5.34888	37.0616	23.2795
9.69022	41.9852	27.247
16.0644	21.3798	20.0888
9.74809	39.1196	12.3757
20.5934	21.9299	16.9097
17.2073	9.75121	29.8429
21.441	13.4297	24.8694
15.4705	15.369	29.1585
8.23203	21.2521	7.92608
19.2722	5.30029	10.1574
20.6571	51.744	46.8197
14.6935	33.4615	44.3653
10.818	12.6404	59.9228
14.3432	21.7916	9.8104
11.0004	22.8899	9.45413
10.3924	34.3209	14.5695
8.23234	26.1431	18.7341
30.8568	12.953	5.3209
14.8194	25.2444	18.8671
15.8072	12.3563	14.0946
7.31296	9.95539	11.1053
	16.3817	60.0008
	15.9976	21.9011
	8.52471	25.7715
	21.8272	43.3525
	32.0168	20.3135
	37.2671	13.5027
	46.7653	19.2414
	41.9852	36.1222
	16.7872	26.6103
	22.8766	14.8994
	16.0397	33.305
	12.9013	16.4504
	29.1388	29.3667
	17.0304	27.3345
	23.8395	19.5704
	19.6621	12.6184
	16.0691	31.682
	9.64925	30.9646
	13.4637	45.9543
	11.2308	8.76482
	24.8604	13.5125
	37.3491	23.7274
	33.5623	22.6279
	36.6913	43.7183
	28.722	21.104
	15.6242	33.6936
	30.4672	20.8266
	35.9924	16.3495
	49.3212	16.9237
	27.3655	26.1758
	27.1562	32.8174
	26.7199	24.9205
	9.20564	39.7222
	18.6346	29.5673
	20.276	27.6001
	21.1937	33.4931
	25.5085	37.9623
	25.7952	29.9489
	5.30013	35.6372
	29.4799	26.3502
	17.6107	30.4324
	26.8186	31.9918
	22.0209	50.9672
	16.8106	32.5056
	21.8799	41.6843
	14.1877	20.115
	6.55163	34.8391
	6.00679	38.1173
	18.3353	29.2245
	15.3885	31.4039
	33.7895	37.654
	42.0374	10.9347
	34.3522	33.4833
	29.6383	17.9329
	26.4517	8.72415
	20.2108	15.9456
	22.9186	46.5828
	24.718	27.1063
	35.0274	21.3183
	24.6021	19.0499
	20.847	19.5808
	22.2876	17.0966
	20.6274	21.1855
	24.6054	26.4271
	13.1685	6.32197
	24.2831	12.4037
	16.2596	12.6694
	23.3525	11.9113
	33.7257	8.8486
	24.4778	12.5589
	29.153	34.1082
	26.2977	20.7409
	32.1339	19.4555
	24.5347	16.7644
	21.252	9.96676
	21.2845	15.7758
	29.5332	37.0616
	8.66613	41.9852
	14.2826	21.3798
	15.8278	38.64
	12.8646	35.7371
	20.7039	9.75121
	13.943	15.369
	19.9214	29.1642
	9.62889	5.30029
	29.8642	39.1965
	24.7555	29.9571
	12.5113	33.4615
	32.4463	12.6404
	36.4614	21.7916
	27.6841	20.8928
	21.143	34.3209
	20.0558	20.3489
	22.8095	23.7927
	11.361	9.93378
	24.1985	26.1431
	18.5445	12.953
	20.3808	12.3563
	13.9681	9.95539
	18.7559	16.3817
	14.0845	15.9976
	5.45672	8.52471
	8.73975	21.8272
	21.6924	32.0168
	14.0537	37.2671
	10.7079	46.7653
	7.3277	27.0299
	13.757	31.7844
	20.5483	16.7872
	10.7585	12.9013
	15.1545	22.704
	34.5249	23.8395
	5.71933	34.6256
	12.1305	19.6621
	14.9078	16.0691
	7.10038	13.4637
	22.616	11.2308
	12.5584	42.6005
	16.5341	14.9816
	14.5268	37.3491
	18.862	20.1104
	11.076	15.6242
	8.61613	10.1
	24.1882	24.6148
	8.14557	30.4672
	19.8413	35.9924
	29.8176	20.6657
	42.091	49.3212
	8.21403	29.0522
	10.372	27.3655
	26.895	32.2166
	13.6759	21.2619
	20.0345	27.1562
	16.9042	26.7199
	13.5339	24.6891
	12.1945	9.20564
	20.7249	18.6346
	26.09	7.53196
	27.6605	20.276
	23.4924	16.9785
	15.2617	21.1937
	33.3291	25.5085
	13.076	5.30013
	23.2349	29.4799
	20.0884	17.6107
	32.1169	34.5539
	8.88183	26.8186
	5.45805	22.0209
	20.4135	16.8106
	32.7473	31.6793
	25.3566	22.5056
	14.2183	32.399
	12.8565	6.55163
	21.0121	6.00679
	32.004	13.2241
	13.2203	18.3353
	10.157	15.3885
	12.2871	42.0374
	35.1965	34.3522
	11.5383	29.6383
	26.9425	26.4517
	24.3764	22.9186
	10.5583	22.1793
	36.5188	15.4277
	17.8193	18.4299
	32.2132	17.0717
	19.1398	35.0274
	20.3159	24.6021
	10.4825	20.847
	18.0112	22.2876
	16.2782	20.6274
	22.6019	24.6054
	6.07242	16.2596
	13.376	23.3525
	10.7409	33.7257
	10.8787	24.4778
	9.82882	29.153
	21.786	26.2977
	28.8463	32.1339
	15.4796	24.5347
	36.0943	21.252
	18.6199	21.2845
	10.3615	8.66613
	21.458	14.2826
	35.9279	15.8278
	12.6515	12.8646
	25.0362	20.7039
	26.5038	13.943
	25.8358	22.2882
	14.5603	19.9214
	38.1587	9.62889
	7.85094	29.8642
	23.3099	24.7555
	12.0195	12.5113
	30.8822	36.4614
	19.547	27.6841
	15.2275	21.143
	30.0512	20.0558
	20.6339	22.8095
	25.1807	11.361
	26.5732	36.9465
	26.9226	24.1985
	28.0801	42.6214
	23.6143	18.5445
	20.737	20.3808
	26.3504	15.4433
	29.4503	16.7447
	22.4792	14.0537
	11.9201	30.5454
	7.99394	30.2944
	18.937	13.757
	19.3334	20.5483
	22.8077	10.7585
	17.3365	34.4305
	24.943	29.4856
	35.8878	22.0354
	31.0438	10.469
	30.644	12.9204
	22.121	15.1545
	6.50974	34.5249
	18.304	5.71933
	11.5617	35.5791
	12.1897	15.4177
	12.2191	9.66022
	16.9565	10.8198
	21.1794	18.9962
	24.7382	12.1305
	27.4124	10.1511
	9.94074	22.616
	10.5441	12.5584
	8.27289	14.5268
	29.0394	11.076
	37.067	8.61613
	33.4404	8.21403
	17.778	10.2816
	16.4298	10.372
	23.6685	12.1945
	11.9161	20.7249
	41.7195	26.09
	41.9577	27.6605
	18.009	23.4924
	14.0265	33.3291
	18.6895	13.076
	32.9344	23.2349
	49.6511	20.0884
	28.4507	32.1169
	26.4194	5.45805
	25.9448	20.4135
	16.7585	12.0387
	21.8978	33.9701
	16.9648	36.3245
	31.7199	32.7473
	25.4718	21.9127
	35.4373	25.3566
	46.9439	14.2183
	32.7382	32.004
	30.6242	13.2203
	17.6269	13.4269
	32.7791	31.9067
	15.0993	35.1965
	46.9451	11.5383
	7.60417	26.9425
	19.5883	17.8193
	12.9492	32.2132
	14.061	19.1398
	17.2149	20.3159
	10.7678	21.8474
	25.8538	19.8316
	22.2251	11.3533
	25.7527	17.1604
	13.3983	27.9123
	19.5273	17.668
	20.6707	16.2782
	21.3999	22.6019
	29.3418	6.07242
	18.1875	10.4298
	22.6422	13.376
	9.30519	9.48791
	9.74409	10.7409
	23.4047	9.82882
	23.6299	18.6199
	34.2035	21.458
	21.2343	35.9279
	12.9584	26.5038
	28.4709	25.8358
	30.4981	14.5603
	9.89499	12.0195
	24.7696	30.8822
	13.3272	19.547
	22.8978	15.2275
	17.1392	20.6339
	18.954	25.1807
	30.4375	10.1318
	26.1929	41.5962
	26.2436	26.9226
	19.171	28.0801
	14.9259	23.6143
	11.2929	20.737
	24.3553	26.3504
	40.4544	29.4503
	20.7625	22.4792
	15.6402	11.9201
	6.23027	7.99394
	40.1437	29.509
	13.8632	15.3616
	29.7252	22.8077
	14.1488	17.3365
	35.5949	17.9914
	16.7313	30.0396
	25.9775	21.3868
	24.0862	11.7856
	24.1013	14.0297
	19.215	31.0438
	43.9218	34.982
	27.5367	30.644
	34.6952	22.121
	21.3329	6.50974
	12.3033	11.5617
	8.54211	12.1897
	18.3123	20.9187
	16.4776	30.1726
	23.525	21.1794
	29.9404	27.4124
	9.91608	9.94074
	10.6694	10.5441
	28.1761	10.1727
	10.6196	29.0394
	22.8157	37.067
	23.7365	33.4404
	6.50777	16.4298
	16.7113	11.9161
	38.9451	41.7195
	21.1227	41.9577
	9.79637	18.009
	18.06	14.0265
	11.2388	18.6895
	14.2035	32.9344
	22.8985	26.4194
	23.7488	25.9448
	40.0799	21.8978
	30.6822	17.4906
	22.4974	16.9648
	53.5895	17.6269
	12.8669	7.60417
	66.5882	12.9492
	29.9077	17.2149
	26.2489	10.7678
	26.557	25.7527
	12.3577	19.5273
	25.9507	18.1875
	25.3862	12.5743
	12.5672	22.6422
	77.1268	9.30519
	36.0532	21.4391
	14.5715	23.4047
	29.0639	23.6299
	18.7641	29.0394
	33.0527	34.2035
	33.6278	30.4549
	30.3688	21.5669
	33.3537	13.9363
	25.4258	12.4156
	17.6687	21.2343
	7.57347	12.9584
	15.1632	14.3538
	24.9268	30.4981
	22.6507	9.89499
	21.8111	34.0783
	25.9942	19.6216
	31.6207	13.3272
	14.4157	22.8978
	11.7602	13.0483
	23.936	17.1392
	10.6681	18.954
	8.86569	30.4375
	12.985	5.45774
	25.8119	14.3289
	27.6345	9.81036
	5.80213	12.7834
	12.9214	19.171
	10.7742	10.365
	17.5697	13.7924
	19.2281	14.9259
	25.1855	18.132
	12.4094	33.0366
	22.6724	11.2929
	27.8644	20.7625
	19.6675	27.117
	36.5898	6.23027
	27.2368	40.1437
	37.6409	13.8632
	25.9683	29.7252
	30.0913	14.1488
	10.7034	43.8209
	14.4457	11.3771
	20.5841	35.5949
	16.4179	16.7313
	17.5982	25.9775
	17.7498	29.8462
	74.8247	23.4175
	12.2668	24.0862
	27.93	24.1013
	23.0137	19.9358
	29.5913	21.4474
	36.5078	13.848
	23.3554	37.7634
	11.7553	21.3329
	19.1137	18.3123
	21.255	22.603
	15.3962	46.8972
	18.0258	14.6694
	6.88081	29.9404
	16.4734	10.6694
	10.8589	29.1795
	8.61545	10.4929
	40.0929	28.1761
	6.44014	34.0083
	14.3363	10.6196
	23.3055	33.921
	20.2965	22.8157
	15.2389	22.062
	16.5449	23.0384
	12.8359	41.1194
	17.2368	6.50777
	72.7658	23.0299
	8.81737	24.8184
	10.5211	14.1624
	30.6207	38.9451
	41.1759	9.79637
	4.17372	14.2659
	28.2109	18.06
	23.8631	37.8827
	22.0088	11.2388
	13.0754	21.9226
	20.0881	14.2035
	10.5772	22.8985
	14.1838	23.7488
	31.6698	40.0799
	9.11029	13.5069
	16.1914	30.6822
	25.9465	22.4974
	26.7616	53.5895
	16.1121	50.3381
	27.7341	29.9077
	33.3503	26.2489
	8.73857	26.557
	12.4154	35.0971
	19.3412	22.4824
	17.8312	27.4119
	14.4874	25.9507
	33.4707	65.3643
	24.2	19.4683
	22.7879	12.4312
	33.7163	13.9697
	21.4613	14.5715
	26.9739	18.7641
	15.0669	15.6487
	9.1459	25.3255
	10.7958	27.7707
	28.0263	19.8081
	6.02828	30.3688
	12.7529	25.4258
	26.4843	7.57347
	11.6863	15.1632
	8.68564	12.4794
	32.5781	19.1483
	16.4129	24.9268
	27.3342	22.6507
	26.2627	21.8111
	10.7657	7.78727
	32.0855	27.3794
	12.0942	11.7602
	16.918	23.936
	19.3587	8.86569
	23.6028	12.985
	26.9493	25.8119
	26.9996	8.37089
	18.3606	31.9753
	9.0354	5.80213
	13.9299	9.69628
	15.8044	10.7742
	26.5737	17.5697
	16.2738	19.4611
	25.1031	25.1855
	24.7239	25.4046
	26.8087	17.9684
	11.1926	16.9202
	13.219	25.8637
	16.7408	24.2962
	19.1648	11.2976
	10.36	19.6675
	36.4713	24.9048
	16.1646	27.2368
[truncated: 1,198 more rows]

## Sheet: Figure 4d
af_min_dis	af_pae
28.6415	2.685
13.4279	1.38
16.4705	2.355
15.8122	1.61
38.5148	13.77
9.42479	2.41
22.5287	3.05
11.5774	2.005
30.9477	3.395
18.674	1.865
38.5516	14.635
26.2837	2.005
11.6327	1.38
22.5287	3.05
15.2839	2.18
15.2839	2.18
12.5002	1.385
26.9514	3.14
15.2832	8.835
48.0074	23.945
10.0664	1.085
5.50128	0.8
24.6014	2.795
19.5292	1.8
26.2837	2.005
11.5774	2.005
34.6934	2.74
15.8999	3.11
18.0665	1.875
12.3573	1.3
12.3573	1.3
16.4705	2.355
55.2672	16.145
10.1952	1.005
22.6447	2.18
32.6874	21.915
22.1024	9.275
40.0008	28.22
7.67282	1.545
7.43223	1.1
41.5897	3.775
17.7225	3.46
7.67282	1.545
40.5077	25.355
15.2839	2.18
17.4558	4.81
16.6395	1.805
20.7334	5.82
29.0368	3
22.1024	9.275
10.3602	1.18
18.674	1.865
16.4705	2.355
28.6415	2.685
20.7409	2.93
8.93068	1.085
14.1087	7.6
15.8122	1.61
18.0876	2.185
20.3678	2.105
38.5516	14.635
44.9495	28.53
12.7992	2.625
12.7992	2.625
15.8541	1.93
36.9641	3.67
14.953	1.26
71.5275	30.595
34.6934	2.74
11.0683	2.29
36.9641	3.67
20.7259	2.23
10.8875	1.275
26.2837	2.005
20.7409	2.93
21.7571	1.835
34.6934	2.74
30.9477	3.395
25.6349	2.83
50.7739	28.205
14.2475	2.275
5.62545	1.455
5.07385	0.835
18.083	5.455
14.5807	3.445
81.5925	29.3
14.5807	3.445
13.6314	2.195
21.0237	1.52
23.1708	2.205
14.5807	3.445
22.6539	2.055
10.7588	1.46
23.6584	2.57
11.7323	2.92
24.8478	3.34
24.8478	3.34
12.5541	1.335
8.93068	1.085
14.2321	2.375
18.7765	3.755
24.5201	2.225
28.8599	1.82
20.3678	2.105
11.6888	1.86
17.7225	3.46
55.2672	16.145
9.10946	1.525
12.9074	2.37
11.1751	1.505
32.7313	2.63
7.43223	1.1
24.6987	15.695
19.8261	1.75
23.1708	2.205
20.1978	2.77
15.1618	4.34
29.0733	2.035
11.6327	1.38
13.1334	1.47
10.3491	1.575
14.0193	1.875
18.5214	1.93
18.0876	2.185
11.8641	1.965
38.3822	4.675
29.0015	5.875
45.6846	7.37
24.6178	15.035
14.9846	1.585
43.752	4.515
13.1334	1.47
23.4313	13.125
37.9647	4.505
14.3195	1.68
10.6737	1.855
21.8738	13.485
10.8875	1.275
12.5002	1.385
29.5633	7.28
16.4129	1.275
59.5723	28.18
28.1744	2.37
18.5934	1.74
20.2088	3.24
51.8984	4.03
46.872	29.355
11.2606	1.81
10.0423	1.83
18.5214	1.93
40.7456	8.145
22.9076	3.94
14.2321	2.375
18.0263	4.095
8.12478	1.69
5.62545	1.455
25.6349	2.83
20.713	3.85
22.6441	2.395
12.885	2.055
10.4314	2.085
29.8044	2.875
10.0664	1.085
12.2729	5.355
36.3766	2.655
20.3654	3.02
29.0015	5.875
8.84447	1.16
32.298	10.515
18.4435	2.02
44.5493	4.375
15.8278	2.52
20.3678	2.105
44.9495	28.53
15.8122	1.61
16.465	2.33
41.1413	22.475
7.61273	6.43
23.4313	13.125
14.399	7.155
16.4849	1.96
8.77071	1.195
11.0356	1.44
26.8442	4.165
13.8802	4.175
20.3654	3.02
11.6888	1.86
14.3195	1.68
30.9477	3.395
17.1319	1.44
24.5201	2.225
22.5287	3.05
43.8476	12.35
19.5292	1.8
12.7076	2.045
16.6395	1.805
16.3557	11.16
20.644	1.665
32.0236	1.99
17.7965	3.03
21.0237	1.52
26.9514	3.14
8.77071	1.195
15.1615	1.39
35.2294	2.385
27.5545	2.12
11.8275	2.565
13.5769	1.45
17.0688	11.93
29.5402	3.015
31.7633	7.36
30.3168	2.24
14.9846	1.585
38.5148	13.77
5.50128	0.8
16.6395	1.805
40.7456	8.145
25.9775	2.53
7.67282	1.545
11.6881	1.605
17.3381	8.235
13.7265	2.15
39.5079	2.215
17.6465	3.85
5.07385	0.835
10.6737	1.855
27.1961	7.115
47.6128	4.31
17.1997	2.6
25.8028	3.04
16.8891	1.255
34.222	26.225
18.9486	2.555
16.3695	1.47
47.1133	28.59
9.90788	1.445
17.9193	5.695
24.116	5.495
48.0074	23.945
13.4279	1.38
18.0665	1.875
9.22421	1.09
17.9693	4.62
15.4716	2.585
8.52471	1.54
15.8999	3.11
36.2126	26.02
18.9486	2.555
10.0664	1.085
21.0593	17.94
32.7313	2.63
19.3754	1.82
59.9896	23.28
18.4962	1.615
10.1952	1.005
40.0799	6.815
19.1061	1.765
27.4127	3.945
9.56291	1.39
11.1163	1.21
8.40834	1.125
14.2919	1.53
36.4106	13.025
11.2606	1.81
29.0368	3
13.6403	2.05
8.77071	1.195
25.6349	2.83
20.5911	19.67
13.1334	1.47
8.40834	1.125
13.0223	1.995
7.43223	1.1
11.8275	2.565
26.2254	4.24
29.6708	3.43
14.2321	2.375
13.6403	2.05
16.369	1.385
5.62545	1.455
42.9781	9.35
17.1319	1.44
46.8121	10.655
11.5373	1.3
20.5893	11.9
24.8694	4.405
18.3683	2.045
39.5079	2.215
17.9551	2.205
7.10514	1.61
61.4759	16.615
47.6128	4.31
26.7556	4.165
24.8478	3.34
20.3654	3.02
19.1061	1.765
16.7156	2.335
35.0297	6.375
12.5173	9.61
8.93068	1.085
44.726	4.04
43.8476	12.35
49.4311	11.71
41.8621	19.645
20.5532	2.985
13.9026	3.9
20.4656	2.67
21.5287	1.74
18.1837	1.84
14.3706	19.66
25.4969	4.8
18.4435	2.02
10.1937	1.395
22.695	4.76
12.3573	1.3
12.7992	2.625
27.7817	29.055
10.5979	1.115
14.9354	4.975
38.5148	13.77
19.3754	1.82
18.1581	5.59
6.72735	2.08
6.27609	1.27
10.2541	0.995
33.2477	4.735
36.0779	4.47
32.3326	2.775
28.7707	11.765
13.0223	1.995
37.085	24.325
25.3103	3.82
18.4517	2.59
5.4105	0.9
6.27609	1.27
8.84447	1.16
11.8526	1.98
18.0263	4.095
17.9551	2.205
36.3766	2.655
18.5214	1.93
11.0356	1.44
16.9745	3.085
14.6557	1.515
28.1846	1.84
25.6481	2.1
19.584	15.97
6.26569	1.78
19.3219	2.24
26.9844	2.19
29.0368	3
16.2988	1.34
32.1787	3.32
8.58576	6.1
29.7574	5.62
16.7156	2.335
9.6578	1.17
12.985	2.415
7.61273	6.43
24.389	4.675
21.8192	8.775
30.3168	2.24
23.4256	2.875
41.1413	22.475
25.8008	4.295
25.2608	2.425
29.916	2.355
20.7409	2.93
59.9896	23.28
16.8847	3.805
18.5173	11.9
44.4626	24.575
16.8668	1.96
5.70201	1.28
20.644	1.665
7.76629	1.67
14.4413	1.69
9.93111	1.4
15.6495	2.025
13.5769	1.45
15.3386	2.585
13.0595	2.875
14.6026	2.065
35.6256	3.02
18.7341	2.18
51.522	30.105
22.7288	2.695
17.6932	2.55
29.0985	4.17
41.9673	29.565
15.0198	2.61
14.0537	4.245
8.07616	1.595
21.3439	3.525
44.8932	2.71
23.3584	1.86
13.3969	10.535
37.4194	2.655
43.8476	12.35
11.5774	2.005
19.8811	2.72
15.7003	1.9
11.7323	2.92
16.222	2.26
32.1787	3.32
26.3608	3.58
18.0876	2.185
25.3116	1.9
13.0223	1.995
9.23269	1.39
14.4413	1.69
13.9602	2.69
16.3695	1.47
29.0733	2.035
11.8641	1.965
12.6152	1.305
13.7871	2.91
51.8984	4.03
11.2606	1.81
26.8442	4.165
39.9846	7.88
9.7926	11.975
28.067	3.46
25.9775	2.53
34.9424	26.525
43.2902	23.29
19.5292	1.8
22.8708	3.455
26.3608	3.58
22.9076	3.94
30.7831	3.94
14.2183	1.775
22.6841	4.15
16.4387	1.39
26.7556	4.165
66.6744	29.66
17.0397	2.245
70.8659	7.26
49.7229	29.535
21.2815	1.99
13.8509	1.415
32.5257	2.46
45.5478	3.92
11.0683	2.29
27.5545	2.12
17.3742	2.155
18.0157	1.91
21.774	2.235
41.8268	4.765
32.3326	2.775
9.15678	1.185
29.916	2.355
51.8984	4.03
26.6675	2.44
97.5816	16.76
14.17	1.31
21.0593	17.94
11.3006	8.72
20.5893	11.9
48.0074	23.945
49.7229	29.535
15.1292	1.22
15.4563	9.125
20.9824	2.515
12.2361	1.31
18.4457	1.8
11.114	1.15
15.826	26.07
22.43	2.53
25.4969	4.8
5.64799	1.415
13.8845	1.515
23.1908	3.055
6.88081	1.475
75.4968	30.765
39.9846	7.88
13.7265	2.15
53.843	6.605
25.1825	2.265
12.6694	1.755
18.6355	2.85
10.2541	0.995
15.8967	4.595
27.1032	3.025
21.4838	6.64
19.0651	4.985
13.6314	2.195
26.9514	3.14
9.42479	2.41
10.3832	2.475
30.3976	2.95
13.9876	5.92
9.10946	1.525
14.6557	1.515
13.4084	2.305
23.1708	2.205
9.27097	5.735
18.6557	2.47
43.752	4.515
18.4962	1.615
8.64344	1.51
35.344	5.72
7.69942	2.655
29.5402	3.015
13.2985	15.825
15.2268	1.385
17.9867	1.79
12.9458	1.765
6.67388	1.245
14.3195	1.68
97.5816	16.76
98.1334	16.58
35.67	4.615
28.756	29.15
30.3168	2.24
27.7817	29.055
35.4845	2.755
14.0265	3.21
13.0662	1.5
14.6557	1.515
11.1911	1.69
31.5798	2.435
22.4267	9.605
13.2572	2.13
14.8811	4.945
25.5622	3.385
34.5995	16.02
38.0089	27.14
28.853	20.335
10.5634	1.42
16.967	1.62
7.15315	1
44.2183	3.68
10.5679	1.545
14.974	1.775
17.7884	1.71
10.1631	1.33
44.2864	29.57
13.9602	2.69
9.22421	1.09
11.8641	1.965
11.114	1.15
33.2133	5.195
22.6447	2.18
10.365	2.115
29.0985	4.17
16.369	1.385
16.8891	1.255
8.58576	6.1
33.1612	2.155
20.2088	3.24
12.5393	1.56
13.0736	1.335
26.8442	4.165
17.6027	2.255
41.5897	3.775
11.1751	1.505
61.4759	16.615
9.95047	1.485
24.2371	2.035
15.826	26.07
23.6584	2.57
29.0015	5.875
13.3967	1.185
31.9371	7.82
28.1747	1.995
18.083	5.455
47.6128	4.31
9.10946	1.525
6.01363	1.105
33.9735	23.175
34.0247	4.605
12.7412	2.135
20.9066	5.32
27.1239	15.625
14.285	1.225
10.2653	1.18
9.75121	3.27
41.5897	3.775
32.0236	1.99
13.8509	1.415
15.4433	3.995
8.75159	1.65
16.4809	4.93
20.9066	5.32
78.7723	30.575
9.74529	1.155
12.1363	2.225
26.4409	5.28
18.083	5.455
10.1937	1.395
18.3606	1.455
13.388	2.1
9.89499	2.635
34.0247	4.605
39.9268	13.61
23.2391	2.495
41.5864	10.485
22.0898	1.91
12.5173	9.61
38.7265	24.45
29.6512	4.645
34.2792	25.585
16.222	2.26
9.75121	3.27
53.8658	5.15
19.597	2.945
13.2266	1.605
52.8844	4.16
19.7611	19.835
5.07385	0.835
25.9775	2.53
20.6339	6.4
20.0026	6.25
18.0665	1.875
13.0736	1.335
82.4267	30.37
67.4496	30.38
44.8932	2.71
13.8845	1.515
14.1718	1.24
24.8694	4.405
14.5465	2.05
25.1825	2.265
15.9721	2.435
9.10066	1.745
20.4656	2.67
23.3584	1.86
29.9414	3.015
9.31707	1.345
25.3939	3.385
13.7742	1.695
46.995	26.935
5.21868	2.015
66.6744	29.66
16.8698	2.765
16.7449	1.625
9.88957	1.3
14.0842	1.64
5.23268	6.07
24.5201	2.225
21.5146	4.04
39.9999	10.38
9.96574	7.56
9.99761	1.19
6.11227	1.715
18.3819	2.5
23.2391	2.495
15.6967	15.61
5.07101	0.88
14.2919	1.53
71.5275	30.595
11.1163	1.21
10.5634	1.42
53.8658	5.15
21.2815	1.99
11.0218	1.525
10.9968	1.58
10.3832	2.475
21.774	2.235
47.1133	28.59
11.8526	1.98
16.0288	1.96
5.21868	2.015
49.1421	5.36
7.99601	2.54
34.9582	10.57
45.6846	7.37
35.3711	25.84
14.2	2.295
15.8175	2.76
19.8261	1.75
27.6372	3.63
25.6481	2.1
14.568	1.42
13.1972	1.705
44.4626	24.575
11.3506	2.31
16.8668	1.96
18.3819	2.5
43.4782	10.505
18.8024	2.345
25.4674	2.11
9.15678	1.185
29.0227	5.745
49.7689	30.11
7.96164	1.41
17.3672	1.75
19.6755	3.05
4.89831	0.955
39.7511	29.7
12.985	2.415
14.568	1.42
36.0779	4.47
5.70201	1.28
19.1245	2.105
17.0397	2.245
20.7259	2.23
37.4194	2.655
9.74529	1.155
9.74529	1.155
18.9486	2.555
31.0244	2.26
24.116	5.495
11.6881	1.605
28.8599	1.82
26.9705	2.515
19.3219	2.24
15.1615	1.39
47.1133	28.59
27.3685	9.035
49.7689	30.11
24.6014	2.795
8.83802	1.695
44.9495	28.53
17.9327	4.115
9.90788	1.445
33.5556	2.755
9.89499	2.635
11.8177	2.11
6.11139	0.855
5.50128	0.8
26.5513	6.7
23.2366	2.535
16.222	2.26
22.8579	7.405
13.97	5.585
24.116	5.495
45.2775	4.88
29.1031	3.95
23.5151	2.27
16.9291	1.37
33.1612	2.155
12.6821	2.005
22.695	4.76
9.8546	1.945
25.9942	10.07
14.696	2.74
14.953	1.26
40.4265	6.795
26.5513	6.7
10.3841	1.63
17.9077	1.735
27.3318	3.98
15.8683	2.045
41.7822	8.375
16.2734	2.22
12.1759	1.105
18.2287	3.555
8.41044	2.52
8.35922	1.84
5.48488	1.275
14.4435	1.43
30.7719	7.685
35.2438	4.525
33.1864	4.575
17.4908	1.315
13.843	3.175
9.32553	1.26
15.4766	1.64
24.6178	15.035
19.5895	2.385
32.6874	21.915
22.6539	2.055
26.5513	6.7
37.9647	4.505
26.557	6.985
38.5516	14.635
21.2732	1.795
18.4517	2.59
15.8278	2.52
35.6256	3.02
36.0655	5.325
15.8541	1.93
44.726	4.04
35.2438	4.525
21.3439	3.525
14.8194	1.32
9.8546	1.945
14.17	1.31
26.2728	3.555
22.6841	4.15
33.7935	23.525
41.5864	10.485
6.07883	0.845
50.7739	28.205
31.4381	3.245
14.0537	4.245
6.23069	2.01
11.114	1.15
9.34447	7.89
13.0885	2.855
13.8743	2.58
12.2635	4.71
14.4908	2.825
15.7384	13.84
13.3236	1.645
18.7341	2.18
16.8371	11.32
17.6728	7.905
15.9214	8.54
4.89831	0.955
10.0423	1.83
24.389	4.675
12.6683	1.965
18.3683	2.045
24.6379	12.855
23.4256	2.875
24.5926	2.59
82.316	30.6
37.4194	2.655
20.4785	5.12
14.2183	1.775
29.8044	2.875
18.0905	3.355
6.02377	1.715
50.6904	19.865
16.4129	1.275
13.9876	5.92
30.5377	8.27
9.77643	1.52
9.10848	1.555
35.344	5.72
14.2168	1.59
29.6507	10.48
47.5337	5.32
54.3003	15.28
9.0697	1.7
15.2275	3.525
31.2162	2.35
37.2719	2.745
9.23269	1.39
20.3663	1.6
16.8505	2.515
24.5072	3.18
29.3477	9.055
24.8468	26.575
15.7074	1.835
37.2869	3.015
14.4413	1.69
11.5963	1.59
9.95539	1.145
21.6914	8.125
16.8862	2.16
20.9824	2.515
9.05659	2.025
10.877	4.82
15.9721	2.435
7.0212	1.445
19.5895	2.385
21.7354	18.54
70.9429	29.845
6.11139	0.855
21.1457	2.76
11.6881	1.605
21.3381	2.405
8.83802	1.695
40.0799	6.815
16.0288	1.96
19.7352	6.825
34.5995	16.02
23.2366	2.535
43.752	4.515
27.1961	7.115
11.1163	1.21
11.1911	1.69
28.1744	2.37
9.77643	1.52
12.5541	1.335
13.9026	3.9
13.8509	1.415
22.1024	9.275
98.1334	16.58
7.95016	1.205
22.9004	1.865
16.4849	1.96
22.8725	27.685
46.6887	28.745
32.1787	3.32
59.5723	28.18
57.1895	12.63
8.09762	1.27
20.2088	3.24
30.3301	16.14
18.4149	2.455
34.2482	15.54
23.7592	5.875
22.6447	2.18
12.5731	1.095
17.4727	2.545
11.9649	2.31
16.967	1.62
18.345	4.73
11.9233	2.38
9.31707	1.345
4.53179	1.735
15.6917	2.2
35.6097	4.555
9.84193	1.495
11.2034	1.5
22.9509	4.455
74.6185	30.3
27.8712	18.19
22.4162	6.33
15.2832	8.835
52.0433	27.22
12.8407	3.145
23.7327	27.57
21.2732	1.795
18.6922	3.4
23.9335	5.005
25.3116	1.9
30.3976	2.95
27.1272	3.69
12.5002	1.385
29.7282	8.39
45.7403	23.775
36.7176	10.295
23.3758	6.18
14.1833	1.175
14.5465	2.05
13.5182	2.1
29.1555	3.76
54.6602	24.315
11.4205	1.625
16.5819	11.485
13.3192	1.14
7.04888	2.1
17.6465	3.85
20.5776	1.74
15.3945	3.185
29.92	5.25
35.2908	11.975
44.3608	18.91
17.1797	5.735
35.0297	6.375
16.4975	1.415
39.6078	3.86
19.3585	1.975
11.9272	3.455
39.3778	20.165
9.30888	3.075
10.6681	1.61
14.9559	2.195
13.7189	2.82
12.6184	2.59
52.8144	29.86
26.6954	17.33
19.6948	3.24
42.6472	24.6
23.8054	4.865
17.5991	3.075
13.0134	2.16
29.2589	3.84
22.6067	2.895
14.0947	2.25
38.9007	7.59
13.2623	2.085
30.9529	5.44
41.7149	18.08
13.0885	2.855
10.0423	1.83
16.4849	1.96
14.3922	1.42
8.07908	1.255
26.4052	3.015
15.8683	2.045
16.9522	3.305
34.6049	5.075
16.9291	1.37
27.1768	19.035
10.643	1.06
13.9919	1.48
24.5072	3.18
21.2895	3.59
5.64799	1.415
14.9434	1.355
9.70624	1.63
13.8012	1.225
22.2821	2.53
25.6355	2.34
25.6481	2.1
6.11139	0.855
18.3683	2.045
12.1759	1.105
6.11227	1.715
6.26569	1.78
11.9209	1.64
31.3752	3.185
59.6053	24.39
17.9077	1.735
71.5275	30.595
20.5532	2.985
27.1032	3.025
25.8008	4.295
24.8468	26.575
19.6778	1.44
8.41044	2.52
11.5963	1.59
14.8304	1.59
26.386	3.47
13.8802	4.175
45.6674	23.68
38.5081	26.89
28.5103	3.445
24.6275	25.44
11.6796	4.04
10.7648	1.465
15.9721	2.435
18.8158	5.635
23.4355	3.135
12.6184	2.59
14.2292	1.815
13.9357	7.545
11.6135	7.5
6.23027	1.4
13.0736	1.335
14.0806	3.075
39.3778	20.165
22.6841	4.15
13.8845	1.515
23.623	4.635
14.9229	4.6
21.9524	6.895
11.5074	2.73
12.3373	1.215
9.44176	1.735
29.92	5.25
18.2287	3.555
16.4582	4.12
9.15678	1.185
8.82618	1.6
19.0651	4.985
11.9113	2.36
6.60766	3.645
16.934	1.265
41.8338	19.915
25.9403	10
24.8468	26.575
31.7633	7.36
10.1827	3.555
28.2675	2.08
22.3754	1.915
28.9515	7.9
25.1651	11.64
12.5393	1.56
13.3694	2.015
16.7458	3.09
17.3381	8.235
26.2254	4.24
21.774	2.235
17.1169	1.975
22.2127	1.93
9.83177	1.815
12.6515	2.64
19.1752	2.76
23.2366	2.535
19.3219	2.24
18.7641	2.1
35.7716	3.61
21.0447	1.77
8.82618	1.6
7.32193	1.335
30.114	24.6
7.33948	1.84
29.4378	26.05
27.8247	2.7
21.2895	3.59
21.9522	1.87
9.70624	1.63
26.218	11.23
16.2561	1.42
12.4777	1.035
44.2557	27.985
35.9406	10.61
9.5462	2.49
18.4457	1.8
46.6032	22.17
14.0845	1.605
24.6987	15.695
20.9655	3
21.5811	2.975
31.0244	2.26
97.5816	16.76
51.7936	29.445
19.9317	2.12
11.1617	4.99
15.3373	1.67
15.7604	1.59
85.0761	29.59
19.8261	1.75
23.4313	13.125
46.6887	28.745
17.6732	3.56
14.0424	5.305
19.2736	12.625
22.8708	3.455
29.1031	3.95
19.6777	2.675
8.40834	1.125
18.2287	3.555
18.7765	3.755
30.7831	3.94
30.8268	15.68
8.62381	1.23
28.3149	2.43
31.3418	3.895
9.90788	1.445
9.84193	1.495
22.4267	9.605
34.0247	4.605
23.1908	3.055
23.6584	2.57
44.2183	3.68
10.1631	1.33
24.389	4.675
27.6372	3.63
16.4387	1.39
47.5337	5.32
39.5079	2.215
19.1752	2.76
16.1424	3.255
15.2268	1.385
16.967	1.62
10.6737	1.855
29.8473	25.21
6.27609	1.27
14.2183	1.775
32.9374	27.55
15.7604	1.59
14.0824	2.835
15.8656	2.97
10.0673	2.29
21.6332	1.665
30.7831	3.94
26.4293	3.465
18.5934	1.74
18.3123	10.14
19.109	2.055
33.8947	3.68
18.4204	18.17
16.4744	2.395
15.2793	5.025
43.5968	5.11
20.6339	6.4
9.33509	2.34
12.2015	1.45
14.8811	4.945
26.4424	4.21
22.3727	3.165
29.0605	5.18
11.3506	2.31
11.9209	1.64
17.9077	1.735
14.5035	2.015
14.8777	9.895
9.25763	3.445
15.3381	18.44
73.5863	31
18.0291	2.395
14.9152	3.855
14.3467	8.675
16.3695	1.47
13.1824	4.165
21.441	17.22
12.885	2.055
12.0859	1.72
9.112	2.185
16.2561	1.42
13.2647	1.59
4.98	1.1
6.67548	1.195
42.884	4.545
16.1424	3.255
20.5532	2.985
11.6327	1.38
26.0338	2.22
43.7902	4.315
43.7821	29.095
34.4342	21.12
46.6887	28.745
15.8656	2.97
13.0806	10.765
29.4799	7.765
57.3766	27.805
33.3524	4.095
23.6093	2.175
31.402	2.58
26.557	6.985
49.0863	19.275
13.4875	2.43
19.5	1.765
23.182	3.34
22.0938	2.36
23.8254	7.07
14.399	7.155
21.1626	3.06
30.3465	8.565
11.6659	1.5
39.33	20.39
27.7075	3.01
24.7493	28.445
26.9705	2.515
8.67772	2.65
10.7648	1.465
20.5946	4.395
10.0673	2.29
14.269	12.325
31.8826	9.78
14.4353	1.405
10.8249	1.51
9.30197	1.315
15.6124	2.18
24.7695	4.16
15.6917	2.2
10.7034	1.665
8.75159	1.65
44.9237	5.66
25.4877	4.675
16.4303	20.635
13.0097	3.33
73.4821	31.04
47.4188	30.27
11.8177	2.11
30.1238	12.55
22.8211	4.76
15.5107	2.14
11.5965	3.695
11.2256	1.915
17.4424	5.14
44.3662	25.04
14.8304	2.145
20.9781	5.285
30.3013	22.84
23.623	4.635
33.7935	23.525
26.4424	4.21
33.3887	4.03
15.2268	1.385
11.9413	9.93
30.2597	22.015
20.8076	2.8
6.72735	2.08
10.1838	1.59
8.81557	2.16
16.098	3.455
11.2103	1.72
21.1932	2
14.9229	4.6
16.0542	3.47
16.7156	2.335
14.2	2.295
33.2477	4.735
43.2902	23.29
24.6262	2.7
23.5151	2.27
13.8763	1.615
21.5287	1.74
18.3789	1.485
12.9378	1.375
10.3903	2.395
21.2809	2.495
15.2449	2.035
8.52471	1.54
17.9115	2.15
37.2077	7.185
74.9968	28.785
33.8947	3.68
22.0441	2.715
4.89831	0.955
26.1533	3.685
39.9846	7.88
29.6512	4.645
14.8811	4.945
13.5182	2.1
12.5173	9.61
49.4311	11.71
45.9719	24.05
42.0135	21.34
44.5493	4.375
25.4674	2.11
15.7368	1.745
8.82618	1.6
34.9921	7.465
17.9329	2.64
8.35922	1.84
11.9113	2.36
12.6694	1.755
5.80695	0.93
21.2815	1.99
11.7323	2.92
53.8525	30.35
49.5236	29.765
36.0779	4.47
29.7691	15.28
19.8307	1.755
39.6834	6.08
28.3149	2.43
15.4972	1.425
9.8313	1.44
13.6082	6.58
92.5809	30.68
74.9968	28.785
13.6831	2.355
21.0862	1.665
39.9268	13.61
14.1922	2.375
10.1631	1.33
25.3939	3.385
8.61613	1.37
13.9754	1.32
45.9719	24.05
8.11308	1.05
33.7935	23.525
29.6512	4.645
15.1723	4.705
19.9911	2.835
23.3431	2.025
18.4857	1.99
15.1531	13.945
30.8818	26.935
27.4127	3.945
9.56291	1.39
44.5493	4.375
16.0644	2.91
17.9551	2.205
9.77495	1.625
20.0026	6.25
9.23725	1.285
55.2244	28.995
13.5186	1.85
29.916	2.355
35.2294	2.385
16.8995	1.22
21.8738	13.485
10.8851	2.19
15.9375	1.39
26.4052	3.015
12.6516	2.99
37.6923	8.77
18.6484	26.945
31.2162	2.35
14.4353	1.405
29.275	24.605
8.84624	1.59
19.1245	2.105
14.4082	1.875
10.8817	1.54
15.6242	2.59
17.3742	2.155
85.0761	29.59
36.9413	22.57
12.0274	2.07
18.2431	1.345
18.2431	1.345
16.0538	1.28
27.6277	22.495
14.4933	3.29
18.8427	11.465
45.7906	3.68
23.9373	15.545
13.9502	1.805
26.6675	2.44
27.3034	13.22
8.09762	1.27
11.7497	1.295
25.8177	3.39
29.8044	2.875
21.2809	2.495
8.52471	1.54
37.2077	7.185
15.4563	9.125
9.42479	2.41
22.0441	2.715
7.18785	2.1
24.9332	4.825
29.7356	7.685
8.61613	1.37
30.0158	7.66
13.2745	2.66
18.9409	1.305
6.11227	1.715
5.51223	0.89
19.1245	2.105
41.0742	8.67
16.9745	3.085
14.3467	8.675
9.77495	1.625
42.0412	5.375
8.7665	1.61
16.402	2.9
39.7127	6.33
16.2976	1.29
14.5747	2.605
10.9882	1.485
19.6778	1.44
32.4565	5.135
42.884	4.545
16.8429	3.275
28.5416	25.58
14.3758	3.115
15.7595	3.09
14.7231	4.8
22.0951	7.585
33.4987	17.22
27.1768	19.035
34.3664	5.375
28.2675	2.08
105.274	30.625
31.85	3.235
43.2284	4.565
14.8627	1.445
19.3774	3.365
16.9522	3.305
28.1845	7.15
32.3932	9.28
20.141	4.085
7.07592	1.46
9.25239	6.74
14.2047	1.48
12.756	2.295
23.7038	2.945
13.3694	2.015
34.4342	21.12
36.9413	22.57
32.8436	26.075
50.8498	20.855
13.3272	1.5
47.2525	28.965
23.2391	2.495
29.4799	7.765
31.37	22.83
31.0967	15.595
18.0119	2.12
14.269	12.325
46.869	22.66
10.6976	2.575
26.4409	5.28
42.0412	5.375
11.7497	1.295
21.269	2.305
15.4716	2.585
29.6708	3.43
30.5613	8.745
11.0356	1.44
18.5934	1.74
9.89499	2.635
15.6105	23.35
13.5536	5.275
15.8999	3.11
42.1338	7.66
13.7265	2.15
24.299	2.275
36.7176	10.295
38.3822	4.675
29.1555	3.76
37.7101	6.94
11.2003	1.69
10.0673	2.29
30.4672	12.89
16.2734	2.22
16.8668	1.96
31.2162	2.35
44.3608	18.91
11.9233	2.38
37.2719	2.745
13.2266	1.605
32.0082	11.045
14.8627	1.445
32.0236	1.99
9.112	2.185
25.899	2.435
21.9522	1.87
39.6078	3.86
14.0947	2.25
16.8995	1.22
63.9966	22.215
5.43737	1.705
40.5077	25.355
41.7822	8.375
31.0788	5.245
13.2745	2.66
13.0595	2.875
11.2832	10.595
24.8247	2.65
27.3342	2.46
13.0841	2.135
16.4731	2.555
18.4457	2.015
15.8278	2.52
17.6789	3.03
30.5377	8.27
17.1319	1.44
22.5722	2.42
13.2898	1.56
23.8254	7.07
20.9683	14.065
17.5991	3.075
46.5683	18.87
22.4705	2.46
8.84447	1.16
6.56437	1.345
8.61837	1.17
32.8436	26.075
13.2572	2.13
12.7212	1.25
14.6026	2.065
21.3283	4.105
92.7959	30.25
20.2108	3.855
7.53535	1.935
26.518	26.34
17.7687	3.775
11.3781	1.775
24.3658	2.975
28.7707	11.765
60.7069	30.9
26.2219	5.52
28.5416	25.58
8.3546	0.86
47.5414	24.64
18.4517	2.59
29.8126	9.905
18.1853	1.765
20.713	3.85
6.67136	3.605
8.3721	5.69
45.7933	15.23
17.3533	2.115
25.8008	4.295
15.0198	2.61
31.85	3.235
10.0754	6.1
45.5478	3.92
15.4177	1.9
16.7585	4.015
49.7689	30.11
22.8404	3.33
23.5151	2.27
21.5811	2.975
43.9807	2.94
16.2734	2.22
36.284	27.69
37.5602	5.635
10.3969	2.52
44.9237	5.66
13.0387	9.66
34.6296	3.755
12.0844	1.525
37.1647	3.19
27.3594	2.285
27.9305	4.77
85.3061	30.655
18.6975	1.735
23.6238	3.255
41.9985	17.77
31.2039	25.335
36.5275	3.285
15.3634	2.905
17.2073	2.555
32.9439	5.715
49.689	12.72
18.0263	4.095
13.3967	1.185
18.3751	2.92
56.6345	30.06
48.8551	5.42
23.3099	4.935
38.0868	4.38
41.7149	18.08
15.3577	2.295
31.2085	19.905
23.6299	2.955
13.5536	5.275
18.7411	2.725
31.119	17.24
54.7728	29.545
14.1922	2.375
30.1973	26.53
13.5435	1.51
17.5432	2.04
22.0182	3.575
88.1192	21.365
41.2061	4.26
42.7454	18.035
17.6912	1.805
36.1855	4.215
31.3752	3.185
22.5141	25.78
37.3081	10.935
17.0589	7.745
16.5909	1.665
21.1794	2.83
19.5411	3.795
15.1618	4.34
25.2973	14.055
9.112	2.185
27.2394	4.715
18.5417	3.245
13.4443	1.52
13.5781	1.44
15.4972	1.425
35.1209	3.255
22.9004	1.865
7.31296	1.9
30.9529	5.44
26.9725	7.375
49.5956	25.13
25.3939	3.385
40.3067	21.665
10.195	1.545
14.6648	1.85
13.7587	3.105
21.7205	2.56
19.2257	4.86
90.6259	30.98
32.9156	2.51
37.2248	22.27
25.6577	3.685
19.1953	2.405
26.4575	3.115
22.063	3.685
69.2165	16.07
10.489	4.73
22.2713	1.92
8.3546	0.86
45.1071	9.605
25.8697	26.035
15.7368	1.745
58.4312	21.98
13.3569	1.47
15.1615	1.39
29.9414	3.015
11.6303	2.38
21.8743	2.235
14.696	1.83
16.5403	2.685
14.8304	1.59
17.2523	3.235
46.869	22.66
82.7547	30.61
19.215	7.905
11.2103	1.72
18.0936	2.19
14.953	1.26
19.5077	1.805
19.7203	1.475
16.2561	1.42
40.4265	6.795
13.8743	2.58
19.9317	2.12
11.6796	4.04
63.3514	29.97
10.8151	1.485
45.7906	3.68
15.758	4.225
10.4756	1.13
8.09762	1.27
9.69817	2.095
39.6834	6.08
24.6652	3.105
32.7136	3.08
13.3236	1.645
30.748	3.89
32.5257	2.46
18.3606	1.455
16.402	2.9
14.9654	2.05
22.0938	2.36
31.6608	2.605
35.0091	3.885
23.182	3.34
17.6728	7.905
7.61273	6.43
18.9057	7.245
17.5991	3.075
14.4484	3.38
35.1209	3.255
27.0199	2.09
16.3813	1.59
39.3766	8.32
36.2126	26.02
17.3381	8.235
26.2254	4.24
14.9229	4.6
24.7493	28.445
13.5769	1.45
25.0002	2.025
11.9331	1.545
22.3727	3.165
29.0605	5.18
18.7713	5.105
13.0039	2.03
16.9022	1.895
15.1531	13.945
18.9409	1.305
15.1545	2.305
11.4205	1.625
40.0008	28.22
27.4127	3.945
9.56291	1.39
13.3192	1.14
16.4582	4.12
36.4883	4.76
13.9024	1.105
24.5926	2.59
37.5602	5.635
12.1885	1.725
38.3049	4.475
10.5634	1.42
20.5925	5.95
19.0613	3.89
15.3945	3.185
13.3569	1.47
18.8024	2.345
12.6184	2.59
44.8877	7.78
26.6954	17.33
15.76	11.575
15.3386	2.585
9.77495	1.625
7.15315	1
46.3855	4.265
25.3288	7.365
19.5	1.765
11.0218	1.525
33.1864	4.575
25.2608	2.425
10.2541	0.995
19.4721	2.565
17.7965	3.03
35.3505	21.07
32.298	10.515
16.2781	1.995
27.3428	3.16
17.1797	5.735
9.96705	1.625
68.0713	30.62
43.7821	29.095
19.7155	27.85
9.5462	2.49
28.3779	25.895
16.8449	7.54
15.9622	12.73
15.6569	18.205
5.51223	0.89
14.5978	1.225
14.5747	2.605
51.7936	29.445
18.9057	7.245
30.9529	5.44
48.4531	28.1
42.6437	2.85
35.3711	25.84
14.4132	11.225
32.1473	3.435
9.32553	1.26
26.1533	3.685
17.005	5.835
23.1908	3.055
13.9614	1.205
5.22299	1.185
20.1031	1.84
16.5089	5.855
3.77444	2.63
10.7294	3.025
14.568	1.42
14.1833	1.175
8.54701	2.575
6.07883	0.845
9.81417	1.76
15.1545	2.305
33.1952	30.045
9.86493	1.115
42.8268	7.085
14.7823	2.045
15.8683	2.045
11.361	1.335
19.2542	10.21
37.0657	7.46
6.70963	2.185
13.0039	2.03
20.5925	5.95
15.5634	2.255
16.8021	7.785
18.8024	2.345
14.4773	1.95
14.5731	1.8
11.1751	1.505
31.4301	5.55
12.35	1.385
33.1864	4.575
10.4321	3.555
14.8627	1.445
12.1255	1.895
10.3712	5.325
27.7253	3.055
12.1672	1.205
11.9413	9.93
32.0082	11.045
19.9686	4.445
14.0537	4.245
11.5963	1.59
25.3671	2.22
17.6027	2.255
46.4635	29.08
47.3946	25.92
32.5257	2.46
9.64328	2.755
15.8175	2.76
27.6372	3.63
27.1848	2.92
29.8482	2.89
39.1718	2.4
29.6683	3.01
23.9779	2.47
10.4328	1.445
12.7759	2.02
36.5701	6.13
6.23069	2.01
15.2397	1.58
27.2657	7.41
52.8144	29.86
28.83	5.365
22.6441	2.395
17.1463	5.105
82.0969	29.26
45.93	27.745
20.5911	19.67
9.22421	1.09
18.0936	2.19
23.1057	4.23
33.2133	5.195
26.8148	4.205
22.765	4.935
28.8168	3.815
47.2525	28.965
30.4331	4.635
5.35912	0.92
17.3244	2.095
36.4354	3.835
5.38868	1.615
15.3295	2.765
9.10066	1.745
23.4924	2.045
27.7738	5.105
35.3283	2.9
13.8012	1.225
9.71846	1.475
18.2227	2.62
18.4039	3.5
31.7659	3.605
30.8276	23.585
28.1846	1.84
12.943	21.15
46.2243	9.335
16.2745	1.795
14.2764	4.25
14.3059	2.005
9.91633	8.515
39.6988	12.085
9.46585	9.25
39.1718	2.4
36.2079	3.805
5.7357	2.36
32.0375	9.01
8.75073	4.125
25.9634	5.675
24.3764	3.2
10.4756	1.13
29.1483	2.725
21.1186	2.605
27.2477	15.065
25.0232	3.405
41.7567	15.36
47.6687	3.395
35.8878	10.815
23.1333	4.33
14.486	3.34
32.1278	3.975
8.3838	1.83
11.4381	3.09
30.8585	25.67
27.3685	9.035
21.2333	2.195
17.0556	3.505
29.1366	21.61
26.386	3.47
63.9966	22.215
29.2304	5.29
8.06071	1.255
38.5719	6.15
9.9733	1.505
38.2502	26.395
18.2707	13.295
15.6995	5.44
39.3766	8.32
23.6089	3.405
21.2227	3.85
18.7713	5.105
25.875	3.53
9.14683	1.495
15.7384	13.84
44.6507	16.15
13.3237	2.74
19.8257	5.785
9.31707	1.345
19.837	19.715
5.45672	0.93
16.8995	1.22
58.8767	20.725
15.4199	20.07
41.4684	24.46
30.1623	13.845
32.8436	26.075
13.894	1.16
39.556	8.525
16.8623	2.12
10.1073	0.835
12.76	3.275
42.0051	14.455
21.3329	3.45
13.9614	1.205
22.2821	2.53
21.0862	1.665
23.3431	2.025
14.4122	1.32
33.3017	9.08
20.6608	6.625
31.4381	3.245
21.823	2.55
16.8643	1.25
98.1334	16.58
45.5844	4.02
11.4756	1.845
24.2886	2.185
42.8854	28.395
8.30907	2.36
36.7784	26.035
25.2392	9.4
30.4672	12.89
23.525	5.675
26.1327	5.525
10.321	1.635
57.9416	29.87
21.9192	2.175
82.3773	30.675
12.2279	3.665
37.7101	6.94
21.0121	3.465
30.8652	16.825
56.1784	27.085
42.1047	28.745
44.2557	27.985
23.1057	4.23
23.3381	5.305
34.9424	26.525
43.7821	29.095
12.6157	15.5
12.0274	2.07
18.7667	2.16
7.02006	3.64
18.2431	1.345
16.3156	1.12
47.3864	22.715
14.7416	2.29
34.4428	3.73
29.7585	15.21
15.5804	2.25
14.4933	3.29
49.1421	5.36
23.2201	20.62
27.0315	7.17
34.5205	15.26
29.3966	23.79
29.1568	5.61
49.7229	29.535
22.43	2.53
19.6362	3.655
18.0133	1.68
12.3703	10.195
22.8044	2.185
20.9655	3
11.9272	3.455
30.8585	25.67
16.0217	17.875
35.0297	6.375
45.4001	3.715
35.2294	2.385
15.3388	1.53
19.121	1.89
18.4011	1.49
23.8254	7.07
24.6178	15.035
43.561	8.185
7.18785	2.1
7.87395	1.74
8.61837	1.17
39.9268	13.61
[truncated: 5,735 more rows]

## Sheet: Figure 5a
SIAB_pdb_dis	SIA_pdb_dis	SBAP_pdb_dis
16.4955	60.1327	25.2876
8.74765	30.8379	30.8379
10.3935	10.2445	10.2445
21.7526	17.1105	17.1105
20.7187	22.2872	22.2872
14.4973	23.218	23.218
36.0354	41.4088	41.4088
25.5129	24.7398	24.7398
15.4586	21.7526	40.6007
21.7526	32.9943	21.7526
20.7187	20.7187	32.9943
14.4973	14.4973	20.7187
36.0354	36.0354	14.4973
25.5129	24.911	36.0354
15.4586	25.5129	24.911
105.604	38.9093	40.189
13.3128	29.0529	25.5129
10.3275	26.9919	38.9093
17.6292	38.7137	29.0529
17.9348	16.5771	29.2797
22.6814	22.6898	26.9919
15.5221	27.8071	38.7137
63.9878	15.4586	26.2499
130.011	27.9944	16.5771
24.4417	33.4088	31.3663
62.1243	30.8379	22.6898
64.7316	10.2445	27.8071
15.0685	17.1105	15.4586
19.8313	22.2872	17.4569
14.2641	23.218	27.9944
15.5289	41.4088	30.8379
46.4261	24.7398	25.2876
76.8152	21.7526	10.2445
12.9371	32.9943	17.1105
16.3894	20.7187	22.2872
16.362	14.4973	23.218
21.6188	36.0354	41.4088
17.4084	24.911	24.7398
15.1729	25.5129	40.6007
40.9419	38.9093	21.7526
18.7009	29.0529	32.9943
17.3621	26.9919	20.7187
10.7482	38.7137	14.4973
10.2922	16.5771	36.0354
24.8919	22.6898	24.911
8.03954	27.8071	40.189
19.2958	15.4586	25.5129
	27.9944	38.9093
	33.4088	29.0529
	10.0554	29.2797
	33.0295	26.9919
	27.9167	38.7137
	34.1979	26.2499
	13.3128	16.5771
	152.15	31.3663
	81.4081	22.6898
	180.095	27.8071
	152.129	15.4586
	55.9836	17.4569
	53.5677	27.9944
	105.049	10.0554
	121.661	13.3128
	118.149	17.6292
	10.6972	17.9348
	61.9818	55.9836
	62.1243	53.5677
	98.9588	146.807
	177.9	176.653
	87.7431	159.455
	46.4261	187.793
	72.0494	105.049
	8.65187	100.341
	175.056	124.07
	164.261	48.1825
	181.226	203.133
	103.746	159.522
	96.6325	50.2062
	66.0072	121.661
	58.0524	144.565
	161.598	118.149
	168.51	189.764
	200.967	214.515
	16.362	116.891
	7.19113	64.2159
	6.53451	202.766
	40.9419	10.6972
	18.7009	62.1243
	23.2021	52.871
	17.3621	38.5072
	10.7482	21.9698
	54.113	87.7431
	48.5899	46.4261
	265.656	72.0494
	12.5628	175.056
	12.504	37.2333
		164.261
		45.6216
		39.8563
		92.2489
		128.884
		32.6709
		191.751
		32.0684
		132.494
		145.397
		102.355
		16.8912
		24.8032
		15.9215
		161.598
		168.51
		65.2153
		74.0202
		200.967
		16.362
		21.6188
		7.19113
		55.6403
		45.8932
		40.9419
		22.3004
		51.4174
		18.7009
		15.1594
		23.2021
		17.3621
		10.7482
		46.9219
		31.8278
		17.4172
		5.33761
		133.293
		151.92
		168.112
		24.8919
		8.03954
		12.5628
		13.8906
		110.244

## Sheet: Figure 5b
one_linker	two_linkers	three_linkers
16.4955	30.8379	21.7526
8.74765	10.2445	20.7187
10.3935	17.1105	14.4973
60.1327	22.2872	36.0354
25.2876	23.218	25.5129
40.6007	41.4088	15.4586
40.189	24.7398	21.7526
29.2797	32.9943	20.7187
26.2499	24.911	14.4973
31.3663	38.9093	36.0354
17.4569	29.0529	25.5129
33.4088	26.9919	15.4586
25.2876	38.7137	13.3128
40.6007	16.5771	62.1243
40.189	22.6898	46.4261
29.2797	27.8071	16.362
26.2499	27.9944	40.9419
31.3663	30.8379	18.7009
17.4569	10.2445	17.3621
33.4088	17.1105	10.7482
33.0295	22.2872
27.9167	23.218
34.1979	41.4088
105.604	24.7398
10.3275	32.9943
22.6814	24.911
152.15	38.9093
81.4081	29.0529
15.5221	26.9919
180.095	38.7137
152.129	16.5771
63.9878	22.6898
130.011	27.8071
146.807	27.9944
176.653	10.0554
159.455	17.6292
187.793	17.9348
100.341	55.9836
124.07	53.5677
48.1825	105.049
203.133	121.661
159.522	118.149
50.2062	10.6972
144.565	87.7431
189.764	72.0494
214.515	175.056
116.891	164.261
64.2159	161.598
202.766	168.51
24.4417	200.967
61.9818	21.6188
52.871	7.19113
64.7316	23.2021
98.9588	24.8919
38.5072	8.03954
177.9	12.5628
15.0685
19.8313
14.2641
15.5289
21.9698
8.65187
37.2333
181.226
45.6216
39.8563
92.2489
128.884
32.6709
191.751
32.0684
103.746
96.6325
132.494
145.397
66.0072
76.8152
58.0524
12.9371
16.3894
102.355
16.8912
24.8032
15.9215
65.2153
74.0202
17.4084
15.1729
6.53451
55.6403
45.8932
22.3004
51.4174
15.1594
54.113
48.5899
46.9219
31.8278
10.2922
17.4172
5.33761
133.293
151.92
168.112
265.656
19.2958
12.504
13.8906
110.244

## Sheet: Figure 5c
SIAB_pdb_dis	SIA_pdb_dis	SBAP_pdb_dis
10.2101	30.3792	30.3792
37.3229	29.1158	29.5923
38.7159	31.7806	29.1158
15.2438	29.5545	36.8595
34.8904	36.0198	29.3387
43.8447	29.6691	31.7806
43.8948	32.3682	46.3006
12.854	34.5035	29.5545
18.022	17.0298	15.9283
45.4485	33.0275	14.7917
12.9832	38.2078	21.8006
18.4755	34.1864	36.0198
16.4227	41.4753	37.9951
39.6098	40.6314	29.6691
50.9096	37.3229	32.3682
57.636	29.4985	10.2101
46.1352	38.7159	9.60011
34.4693	32.9881	21.0984
24.6532	45.8012	17.0298
31.5772	35.2475	33.0275
26.7859	34.8904	25.1883
40.7515	34.9777	38.2078
52.4894	32.8752	41.4753
62.0262	32.7311	40.6314
40.7449	43.8447	37.3229
45.9297	43.8948	32.4662
45.6335	18.794	34.8904
45.8101	18.022	34.9777
12.8494	45.4485	30.6006
26.33	29.1467	30.6559
26.3875	38.4749	32.8752
34.538	44.0359	32.7311
34.5537	39.6098	43.8447
38.7646	50.9096	43.8948
39.6301	57.636	12.854
38.5607	57.5486	18.794
39.7571	57.5216	18.022
50.4479	49.5168	45.4485
49.9488	46.1352	20.962
29.0519	34.4693	29.1467
44.0965	34.3815	18.4755
50.7798	34.3028	12.101
50.621	53.908	44.0359
46.2325	53.7242	39.6098
34.469	31.5772	50.9096
56.9594	31.6636	57.636
54.9245	31.3858	57.5486
26.8954	57.8834	57.5216
31.5405	44.1654	46.1352
16.5171	43.7976	34.4693
40.8199	54.0148	34.3815
40.794	45.9886	34.3028
41.1629	46.1753	53.908
41.0002	39.6642	53.7242
31.3896	39.5505	24.6532
51.0994	57.9092	31.5772
88.4985	57.7008	31.6636
89.4574	40.7515	31.3858
53.048	52.4894	24.9505
41.3732	17.6149	24.847
40.8497	67.7153	44.1654
45.2998	62.0262	43.7976
45.0405	40.7449	54.0148
52.2317	45.9297	45.9886
42.731	45.6335	46.1753
51.9618	45.8101	36.8715
41.561	109.017	37.0417
88.6904	12.8494	36.8539
41.4155	26.33	39.6642
45.3207	26.3875	39.5505
44.2394	41.2398	26.7859
44.0308	41.9086	26.544
43.2575	41.8873	40.7515
52.9396	43.5105	43.4834
50.8102	41.6231	52.4894
42.8289	43.5574	53.4562
52.0471	42.9493	17.6149
41.3473	43.2432	33.4056
40.8781	49.0715	49.0501
23.3713	43.2321	40.279
41.3254	48.98	67.7153
60.3503	61.7572	62.0262
60.1425	61.6857	40.7449
65.449	61.9183	33.6079
65.0343	61.8162	33.8586
48.8392	56.6706	33.9122
48.3159	56.6364	33.695
60.3237	43.8854	45.9297
41.8649	43.9922	45.6335
41.2023	43.9702	45.8101
48.9169	29.7887	12.8494
44.6304	33.1815	26.33
44.8162	29.7743	26.3875
44.8063	33.2228	41.8873
65.3628	42.0866	43.5105
37.6384	42.1386	41.6231
26.5739	36.5443	43.5574
26.5668	36.5651	42.9493
60.3092	31.3628	43.2432
41.8653	34.538	49.0715
48.9042	32.5243	43.2321
44.567	34.5537	48.98
65.344	32.5205	61.7572
26.5596	38.7121	61.6857
60.3696	40.91	61.9183
60.1425	38.7646	61.8162
41.338	40.9793	25.0338
41.2023	39.5749	51.5379
48.8877	43.0437	56.6706
48.3159	39.6301	56.6364
44.8139	43.1038	43.8854
44.8063	38.4779	43.9922
65.4657	38.5607	43.9702
65.0343	40.5715	29.7887
37.5561	40.5715	33.1815
26.489	48.9392	29.7743
44.7657	48.9479	33.2228
41.2959	54.9077	42.0866
40.8993	54.9749	35.4672
41.2959	26.8322	35.483
59.2012	26.6329	36.5443
63.3462	25.7705	36.5651
63.2948	25.8366	31.3628
63.4057	42.97	34.538
63.0984	26.154	32.5243
51.6325	25.981	34.5537
35.8689	42.5523	32.5205
59.1431	42.637	38.7121
32.9925	42.583	40.91
37.7911	42.4665	38.7646
44.0003	32.8563	40.9793
25.7367	31.9328	39.5749
60.3602	31.3765	43.0437
60.3791	41.3313	39.6301
13.9457	41.5688	43.1038
33.0211	39.7951	38.4779
34.7334	39.8409	44.716
34.9606	42.2778	38.5607
37.7327	39.7571	44.7863
37.9104	58.8868	37.574
43.9143	42.1542	37.6534
43.5582	46.8128	48.9392
25.7302	45.9977	48.9479
17.3476	21.0363	54.9077
21.6029	29.0519	54.9749
45.7861	26.895	26.8322
38.5767	45.02	26.6329
14.1511	29.4366	25.7705
40.4723	54.8934	25.8366
51.8013	39.759	34.4818
27.5911	44.0965	34.5397
25.0525	50.7798	37.7582
15.259	50.621	37.6985
44.7464	46.2325	29.4296
45.3385	46.066	29.5697
64.12	34.469	42.97
44.7464	34.3592	26.154
44.8335	34.2705	25.981
38.5757	56.9594	42.5523
36.8278	56.8957	42.637
15.0256	56.8978	25.0518
12.6061	54.9245	32.8563
21.3386	54.8417	31.9328
18.256	54.7856	31.3765
12.817	31.5405	46.7273
20.3241	31.4445	46.6732
13.2438	31.264	51.5346
27.4869	54.0559	41.5688
30.9103	54.1152	42.2778
39.5136	33.3648	38.0727
60.0836	50.6042	39.7571
60.0836	43.8795	58.8868
16.7808	44.0671	42.1542
25.0054	46.2035	57.5015
17.336	33.5349	45.9977
18.4352	33.4509	50.4479
50.8322	54.143	39.8553
27.0227	101.44	21.0363
14.5697	40.8199	29.0519
15.6841	65.6475	26.895
17.2594	31.4332	45.02
13.8333	31.5207	28.0136
16.9452	53.6183	47.8116
19.3282	40.794	29.4366
9.76554	54.0457	43.9255
40.4171	54.5836	38.5982
24.9605	53.8241	54.8934
19.759	41.1629	39.759
22.0862	41.0002	40.9281
17.2828	31.3896	44.0965
29.0471	88.4985	50.7798
16.286	89.4574	50.621
45.0069	90.4464	46.2325
38.27	53.048	46.066
31.3471	52.3587	34.469
8.55968	51.8305	34.3592
8.30149	41.3732	34.2705
27.685	40.8497	56.9594
17.3548	45.0405	56.8957
17.2229	43.9879	56.8978
17.294	43.4445	54.9245
39.9682	43.9794	54.8417
48.7021	38.9289	54.7856
57.6905	90.8428	31.5405
59.4914	52.2317	31.4445
49.9456	54.4858	31.264
39.788	53.8265	54.0559
49.9456	54.4642	54.1152
49.5439	53.2329	33.3648
45.7839	43.7431	24.595
31.0935	41.3935	50.6042
40.7245	40.9626	43.8795
65.6691	41.7101	44.0671
67.7721	23.8395	46.2035
40.9896	18.2177	33.5349
41.2494	56.5707	33.4509
34.9219	53.3014	54.143
50.8598	72.1557	40.8199
16.6655	39.89	48.0837
18.2075	40.6767	29.2127
14.3271	37.8128	28.7209
19.9494	88.6904	44.3988
35.601	90.2859	51.22
26.2514	51.198	65.6475
16.6493	44.4949	31.4332
18.2623	44.0308	31.5207
40.9499	43.4466	53.6183
41.1517	43.2575	40.794
45.6121	38.1495	47.8084
41.3967	52.9396	68.612
45.8213	50.8102	34.3632
40.724	54.599	33.9669
46.2545	41.5073	54.0457
40.9635	20.9638	54.5836
38.7797	53.7441	53.8241
14.1434	45.1615	66.9234
7.58015	24.004	41.1629
24.9397	18.5568	41.0002
14.0374	57.0401	51.6166
52.6308	39.9436	51.5212
44.7119	40.2518	48.9044
38.2267	89.8103	48.2905
40.681	52.0976	31.3896
49.866	53.8886	33.2112
49.1826	53.088	29.4733
58.9799	52.5859	59.3596
59.3767	43.8531	88.4985
51.1113	41.0395	89.4574
51.1073	40.4809	90.4464
59.2061	40.6601	31.7973
35.6247	59.3826	53.048
68.1564	46.3535	52.3587
50.5225	32.4632	51.8305
15.315	42.286	41.3732
45.1643	39.9185	40.8602
38.2238	40.8781	40.8497
21.222	54.6748	42.9352
28.8426	29.7467	42.8533
50.222	26.6608	45.2998
50.3271	28.5567	45.0405
49.7707	31.8979	43.9879
49.9402	41.6044	43.4445
48.8695	34.3821	43.9794
59.6519	41.3254	52.2317
60.0384	45.2147	40.1208
60.0384	45.2129	44.983
40.9363	60.3503	44.4709
41.0063	60.1425	42.6739
45.7651	65.449	42.2209
41.2056	65.0343	39.0565
45.8059	45.6456	43.7431
46.0183	45.0976	41.3935
40.9507	48.8392	40.9626
45.8694	48.3159	41.7101
45.739	66.7223	18.7097
12.6129	66.6154	44.8547
49.8449	69.4731	23.8395
49.8449	51.8711	18.2177
50.2823	68.381	56.5707
49.1376	63.2446	88.6904
15.1467	63.4367	90.2859
	63.1645	51.198
	45.8493	41.4155
	25.9824	40.9014
	25.6492	39.8621
	25.5618	45.3207
	25.5338	44.9537
	25.455	44.4949
	25.6632	44.2394
	46.9958	44.0308
	46.463	43.4466
	46.3405	43.2575
	37.6539	52.9396
	36.89	50.8102
	36.9444	39.0271
	58.9483	37.8692
	59.2749	41.5073
	58.8792	18.7639
	51.8453	45.1615
	52.0052	24.004
	45.892	20.6259
	60.3237	18.5568
	67.1395	57.0401
	49.4266	40.2518
	49.3384	89.8103
	49.4013	52.0976
	41.8649	43.8531
	41.2023	41.0395
	48.8484	40.4809
	48.9169	40.6601
	44.6304	24.9478
	44.8162	39.9185
	44.8063	24.9334
	24.8402	40.8781
	65.3628	54.6748
	50.237	48.2682
	37.5039	55.3846
	37.1963	33.3213
	37.6535	49.1184
	39.896	25.6001
	57.3148	17.1179
	43.3492	8.71525
	37.1978	26.6608
	27.64	28.5567
	37.6807	23.1488
	49.2567	31.8979
	49.5039	41.3254
	48.9077	45.2147
	44.9753	45.2129
	28.9414	60.3503
	26.5668	60.1425
	54.4174	65.449
	63.7315	65.0343
	64.0162	45.6456
	63.9107	45.0976
	36.4093	48.8392
	61.5697	48.3159
	40.2062	66.7223
	40.2413	66.6154
	30.1842	69.4731
	30.3491	51.8711
	30.4236	68.381
	30.319	43.2044
	30.2027	42.6302
	30.4792	42.5893
	44.8637	63.2446
	18.8589	63.4367
	19.1285	63.1645
	19.374	45.8493
	49.8296	25.9824
	63.2367	25.6492
	45.8332	25.5618
	25.9981	25.5338
	47.001	25.455
	37.6556	25.6632
	58.9277	46.9958
	51.8127	46.463
	45.8952	46.3405
	60.3092	37.6539
	67.0871	36.89
	49.3879	36.9444
	41.8653	58.9483
	48.9042	59.2749
	44.567	58.8792
	24.8528	51.8453
	65.344	52.0052
	50.2595	45.892
	37.4397	31.5966
	39.8893	31.3212
	57.3194	31.7921
	43.3593	36.1067
	37.2343	36.5278
	27.6524	36.7496
	37.6732	60.3237
	49.2585	67.1395
	44.9621	53.9594
	28.9443	49.4266
	26.5596	49.3384
	54.4759	49.4013
	63.7113	41.8649
	36.4178	41.2023
	61.6281	48.9169
	40.2447	44.6304
	30.1388	44.8162
	18.8255	44.8063
	49.9015	24.8402
	63.4197	43.882
	63.1645	65.5026
	45.6947	65.3628
	45.0976	50.1749
	25.6367	50.237
	25.5552	37.5039
	25.5338	37.1963
	25.455	37.6535
	25.6865	63.0507
	46.435	40.0324
	46.3405	39.1585
	36.8787	39.896
	36.9444	40.6698
	58.8792	41.3354
	59.2806	57.3148
	51.8831	43.3492
	52.0052	37.1931
	45.2057	37.1978
	45.2129	27.085
	60.3696	27.4195
	60.1425	27.64
	66.7007	37.6384
	66.6154	37.6807
	69.4864	37.2518
	49.3296	43.3258
	49.4013	43.6439
	41.338	49.2567
	41.2023	49.5039
	48.8484	48.9077
	48.8877	45.0936
	48.3159	44.9753
	44.8139	28.9414
	44.8063	26.5739
	65.4657	26.5668
	65.0343	54.4174
	37.1931	63.7315
	37.6535	64.0162
	49.4884	63.9107
	48.9077	36.4093
	64.0208	25.5127
	63.9107	40.2062
	40.1519	40.2413
	30.3621	50.3183
	30.4236	50.459
	30.319	63.2367
	30.222	68.3822
	30.425	43.2111
	44.8637	45.8332
	19.1283	25.9981
	19.374	47.001
	36.2714	37.6556
	36.0021	58.9277
	11.42	51.8127
	11.3296	45.8952
	11.4106	31.5402
	36.1196	36.0514
	36.2714	60.3092
	36.0021	67.0871
	11.4175	49.3879
	11.3657	41.8653
	58.7512	48.9042
	11.408	44.567
	63.3462	24.8528
	63.2948	43.9245
	63.4057	65.344
	63.0984	50.2595
	25.7473	37.4397
	25.6542	39.1616
	46.6223	39.8893
	46.5352	40.6682
	44.7221	41.3635
	44.6832	57.3194
	45.0707	43.3593
	44.9553	37.2343
	54.0377	27.4348
	54.0091	27.6524
	63.86	37.6732
	63.8444	37.2598
	57.8503	43.6662
	57.995	49.2585
	25.6934	44.9621
	25.8713	28.9443
	25.638	26.5596
	25.5641	54.4759
	46.4695	63.7113
	46.6092	36.4178
	44.6727	25.5411
	44.6894	40.2447
	12.1209	50.4925
	49.3721	42.6037
	57.9954	42.5893
	35.8689	63.4197
	59.1431	63.1645
	32.2975	45.6947
	45.8085	45.0976
	32.9925	25.6367
	37.6637	25.5552
	37.7911	25.5338
	43.6918	25.455
	44.0003	25.6865
	32.4939	46.435
	60.3602	46.3405
	63.4327	36.8787
	45.7102	36.9444
	66.692	58.8792
	69.4346	59.2806
	63.4234	51.8831
	45.7748	52.0052
	60.3791	45.2057
	66.6806	45.2129
	69.4173	31.3165
	24.6923	31.7921
	24.7041	36.5353
	62.9083	36.7496
	62.8973	60.3696
	27.3113	60.1425
	27.3037	66.7007
	50.3531	66.6154
	50.334	53.9374
	108.714	69.4864
	33.0211	49.3296
	34.7334	49.4013
	34.9606	41.338
	37.7327	41.2023
	37.9104	48.8877
	32.6325	48.3159
	43.9143	44.8139
	43.5582	44.8063
	22.1061	65.5026
	36.1474	65.4657
	29.1643	65.0343
	17.8802	50.0643
	17.3476	37.1931
	21.6029	37.6535
	45.7861	62.9325
	29.7382	39.9315
	28.6602	37.2304
	32.9448	27.0364
	32.2504	37.5561
	45.7093	43.2541
	40.4059	49.4884
	40.4723	48.9077
	40.2033	45.028
	51.7287	26.489
	51.8013	64.0208
	23.431	63.9107
	35.6228	40.1519
	27.6719	50.2122
	29.296	18.1479
	41.905	42.8665
	94.8611	42.4296
	40.4673	51.6584
	40.583	11.42
	40.3614	11.3296
	57.3134	42.3987
	51.9334	42.8665
	25.708	42.4296
	35.7142	51.6584
	40.0045	11.4175
	40.0626	11.3657
	40.1023	63.3462
	35.3191	63.2948
	20.8647	63.4057
	29.0554	63.0984
	16.6317	42.7874
	30.0942	42.8918
	29.1872	25.7473
	29.3004	25.6542
	15.5369	46.6223
	42.4521	46.5352
	37.3638	44.7221
	44.7464	44.6832
	53.8719	37.4173
	45.3385	37.2761
	49.3546	37.655
	49.8724	37.5451
	51.7979	27.7365
	64.12	27.6647
	46.7065	68.3138
	46.4863	68.3243
	46.4863	45.0707
	36.932	44.9553
	36.932	26.5354
	51.7979	26.4175
	51.9604	54.0377
	45.5618	54.0091
	45.3385	63.86
	66.7824	63.8444
	66.7824	25.3209
	66.8023	25.3622
	44.7464	28.616
	44.8335	28.4361
	49.8724	50.3825
	37.3638	50.2961
	64.1841	57.8503
	49.4346	57.995
	49.3997	26.5938
	66.5364	42.8392
	66.5364	42.743
	50.3953	25.6934
	50.3953	25.8713
	53.9435	25.638
	64.0813	25.5641
	64.0813	46.4695
	64.1015	46.6092
	37.1795	44.6727
	46.4976	44.6894
	52.0968	63.8742
	45.4027	63.8069
	66.6983	12.1209
	44.8639	43.627
	48.9635	49.3721
	64.0561	57.9954
	37.0197	35.8689
	37.8974	59.1431
	37.5168	32.9925
	45.3928	37.6637
	15.0256	37.7911
	10.6456	43.6918
	56.7742	44.0003
	56.1146	32.4939
	20.3241	60.3602
	17.0879	63.4327
	33.1394	45.7102
	12.4431	66.692
	26.139	69.4346
	30.9103	63.4234
	60.0836	45.7748
	63.0156	26.6735
	63.0208	60.3791
	60.0836	66.6806
	24.9493	69.4173
	24.3182	24.6923
	65.6698	24.7041
	50.8322	62.9083
	55.6409	62.8973
	13.8209	41.0591
	15.8758	41.0731
	27.0227	56.7406
	24.7441	56.7391
	28.5024	27.3113
	63.1586	27.3037
	63.4749	50.3531
	63.4641	50.334
	63.403	37.5487
	46.5422	34.2891
	46.5709	26.1837
	40.1696	33.0211
	28.8365	34.7334
	15.0261	34.9606
	45.1339	37.7327
	15.8396	37.9104
	29.0151	32.6325
	31.7788	43.9143
	17.2594	43.5582
	13.8333	23.4259
	18.3919	29.1643
	49.5431	25.4366
	40.332	17.3476
	40.3719	21.6029
	40.4171	45.7861
	40.1368	29.7382
	25.6091	20.7668
	35.632	28.4004
	24.9605	28.6602
	17.2828	32.9448
	13.7973	40.4059
	11.57	40.4723
	24.5333	40.2033
	55.1107	51.8013
	29.0471	29.296
	16.9453	41.905
	15.4967	94.8611
	26.9639	40.4673
	16.286	40.583
	45.0069	40.3614
	30.6542	51.838
	28.8321	51.9334
	16.3343	43.8961
	25.5055	25.708
	34.0186	25.5473
	27.6244	40.0045
	40.9807	40.0626
	43.4308	40.1023
	33.3264	39.9178
	39.6077	23.5224
	30.2866	21.301
	31.3471	45.2565
	26.2571	29.0554
	26.1598	16.6317
	40.476	30.0942
	40.5565	15.2175
	40.331	29.1872
	57.2485	29.3004
	51.8903	37.3638
	23.6263	44.7464
	18.2882	53.8719
	13.9139	45.3385
	17.3548	25.1149
	17.2229	49.3546
	13.7748	56.713
	17.294	49.8724
	13.821	51.7979
	50.4382	64.12
	35.4651	40.4175
	36.7199	26.2552
	10.6742	42.7072
	69.5972	42.7072
	58.0625	46.7065
	26.5758	46.4863
	69.6318	46.4863
	35.3713	36.932
	52.1401	36.932
	52.1401	51.7979
	51.6447	51.9604
	11.3981	45.5618
	69.7894	45.3385
	11.4623	66.7824
	45.7839	66.7824
	53.9074	66.8023
	33.6741	53.9908
	31.0935	44.7464
	40.7245	44.8335
	65.6691	44.0605
	54.0429	44.0605
	54.1301	49.862
	40.9896	49.8724
	41.2494	39.4196
	50.8598	39.4196
	16.6655	56.7476
	19.3067	37.347
	18.2075	37.3638
	14.3271	64.1841
	60.9441	49.4346
	49.3739	49.3997
	40.2956	66.5364
	40.3845	66.5364
	40.4265	50.3953
	35.601	50.3953
	25.6802	53.9435
	85.6001	64.0813
	18.2623	64.0813
	55.6843	64.1015
	54.0494	25.1762
	40.9499	50.1139
	41.1517	50.2252
	40.7077	50.2252
	40.2097	46.4976
	33.8839	52.0968
	33.8653	45.4027
	54.6457	66.6983
	45.6121	44.8639
	41.3967	48.9635
	49.9917	64.0561
	40.3722	15.0256
	33.9484	10.6456
	33.8841	21.3386
	53.4265	12.817
	45.8213	65.3787
	40.724	56.7742
	46.2545	56.1146
	53.7972	64.4304
	40.9635	20.3241
	38.7797	17.0879
	33.0436	33.1394
	38.1104	12.4431
	32.7161	30.9103
	87.3746	22.1206
	43.4053	60.0836
	101.424	63.0156
	20.2451	63.0208
	18.7455	60.0836
	15.2346	41.3504
	21.8485	41.3504
	28.9436	33.9243
	13.8547	65.6698
	31.3263	50.8322
	40.0811	55.6409
	51.882	15.8758
	51.4998	27.0227
	53.6103	24.7441
	40.9815	45.2259
	52.0225	42.7951
	51.7374	42.826
	40.9504	63.1586
	45.0843	63.4749
	44.1607	63.4641
	39.1616	63.403
	37.3253	46.5422
	53.8712	46.5709
	53.7881	40.1696
	41.1339	27.0064
	24.978	27.0128
	24.1212	28.8365
	53.0707	45.1339
	32.1571	15.8396
	59.2962	23.6073
	43.5856	16.4905
	39.5216	29.0151
	50.1597	23.2405
	39.4808	45.6002
	40.0429	15.6841
	58.4167	17.2594
	49.9829	13.8333
	41.5058	18.3919
	59.0383	49.5431
	51.3927	55.2885
	51.0888	41.7416
	52.6308	50.6964
	54.4707	44.6644
	52.6674	37.5561
	68.8709	35.5115
	32.5387	40.332
	53.0507	40.3719
	16.46	40.4171
	21.7401	40.1368
	28.9254	25.6091
	22.7316	25.4156
	15.1889	25.1516
	29.1567	17.3286
	17.427	17.2828
	44.7119	13.7973
	35.8247	15.7247
	50.9328	18.298
	51.9263	21.6911
	27.2351	25.7451
	26.8435	36.0649
	58.3281	29.0471
	35.4951	16.9453
	51.1113	15.4967
	51.1073	26.9639
	24.2942	16.286
	59.2061	45.0069
	35.6247	23.6852
	68.1564	20.7332
	44.7451	18.5039
	33.2017	28.8321
	50.5225	16.3343
	23.1758	25.5055
	28.9203	34.0186
	18.5452	27.6244
	24.4306	52.3719
	24.0336	40.9807
	37.4743	43.4308
	37.9961	33.3264
	11.6657	39.6077
	28.9637	30.2866
	15.1238	31.3471
	6.36559	17.0073
	45.1643	8.67248
	35.3276	20.9392
	26.6411	20.4525
	28.082	26.2571
	34.7509	16.9173
	25.6642	8.55968
	31.2185	26.1598
	29.0936	30.3642
	35.0885	29.1978
	28.0947	12.5526
	28.2898	40.476
	16.9488	40.5565
	51.7473	40.331
	21.222	51.8143
	35.2475	51.8903
	39.2036	43.9421
	23.348	56.3212
	41.1397	25.5354
	40.0872	18.2882
	37.2832	13.9139
	34.5632	15.8502
	38.0688	17.3548
	36.993	17.2229
	31.6299	13.7748
	20.7519	15.9206
	13.7332	18.381
	28.8837	17.294
	38.4792	13.821
	20.9265	15.7149
	23.4154	18.3952
	29.1188	15.7202
	15.8676	46.207
	18.7135	42.6547
	28.8426	42.4391
	15.113	42.7785
	17.4867	44.0057
	44.7627	51.7394
	28.311	10.6742
	50.5101	69.5972
	52.3522	51.4816
	52.3522	50.4307
	51.7208	11.3981
	52.0341	69.7894
	11.3161	45.7839
	26.7227	43.0693
	27.6574	51.5218
	27.266	42.7527
	27.6574	68.5994
	27.0468	28.2995
	11.437	53.9074
	36.4379	33.6741
	69.7233	31.0935
	40.9363	40.7245
	41.0063	50.7934
	45.7651	65.6691
	41.2056	55.3037
	40.3414	69.1606
	40.2157	68.8219
	50.0289	33.9062
	40.387	54.0429
	45.8059	54.1301
	50.0806	40.9896
	33.8825	41.2494
	33.9329	34.9219
	33.9909	56.3733
	53.9024	50.8598
	46.0183	23.2207
	40.9507	16.6655
	45.8694	23.1314
	45.739	19.3067
	31.6791	18.2075
	52.4239	14.3271
	50.9031	43.9259
	51.667	31.2939
	51.667	24.1034
	11.3965	8.18585
	11.4198	26.8886
	11.5032	40.2956
	47.6012	40.3845
		40.4265
		35.601
		44.3405
		25.6802
		85.6001
		16.6493
		18.2623
		69.0949
		68.7248
		55.6843
		54.0494
		40.9499
		41.1517
		28.103
		69.2201
		33.8839
		33.8653
		54.6457
		45.6121
		41.3967
		35.3983
		28.5836
		28.4366
		68.6443
		53.4248
		33.9484
		33.8841
		53.4265
		45.8213
		40.724
		46.2545
		68.7796
		53.7367
		53.7972
		40.9635
		33.0436
		32.7161
		87.3746
		43.5909
		43.4053
		58.0786
		14.1434
		7.58015
		20.2451
		20.2165
		25.5591
		21.8485
		32.9711
		21.1958
		28.9436
		13.8547
		15.8214
		18.3302
		39.9565
		32.686
		40.0811
		51.882
		39.3904
		31.357
		40.9815
		52.0225
		51.7374
		40.9559
		40.9504
		45.0907
		45.0843
		44.1607
		39.0279
		39.0255
		41.1339
		18.7724
		17.9418
		24.978
		24.1212
		18.5579
		17.9384
		44.3853
		32.1571
		37.6871
		39.5216
		42.8949
		50.1597
		39.4808
		40.0429
		51.0888
		52.6308
		16.46
		31.0875
		36.9607
		21.7401
		28.9254
		22.7316
		29.1567
		17.427
		44.7119
		20.1754
		51.206
		37.4981
		25.0901
		41.5749
		46.3844
		58.4891
		42.5737
		42.8438
		51.7231
		51.1113
		51.1073
		59.2061
		35.6247
		68.1564
		44.7451
		33.2017
		50.5225
		23.1758
		28.9203
		45.1186
		32.2036
		29.4267
		18.5452
		11.6657
		23.568
		28.9637
		16.5064
		6.36559
		45.1643
		35.3276
		32.3336
		33.0034
		27.1392
		21.1954
		26.6411
		28.082
		34.7509
		18.2823
		45.5008
		23.8893
		29.0936
		35.0885
		21.5589
		36.8814
		28.0947
		28.2898
		16.9488
		51.7473
		39.2036
		23.348
		34.0481
		25.2486
		41.1397
		40.0872
		37.2832
		34.5632
		36.993
		32.7231
		20.7519
		28.8837
		23.0452
		45.0587
		28.7524
		17.2868
		29.2861
		38.4792
		20.9265
		33.9417
		29.0156
		32.6954
		25.2381
		23.4191
		45.7511
		23.4154
		29.1188
		34.1038
		24.8186
		15.8676
		23.3846
		18.7135
		28.8426
		17.4867
		44.7627
		22.1988
		21.8044
		28.311
		46.2144
		46.7669
		43.4213
		58.0767
		11.3161
		42.5079
		69.7233
		40.9363
		41.0063
		45.7651
		41.2056
		45.8059
		28.3305
		28.1264
		28.2773
		68.7905
		34.1495
		53.8437
		33.8825
		33.9329
		33.9909
		53.9024
		46.0183
		40.9507
		45.8694
		45.739
		22.0018
		60.6043
		60.0324
		11.3965
		11.4198

[truncated: 48 more sheets: Figure 5d, Figure 5e, Figure 5f, Figure 5g, Figure 5h, Figure 6a, Figure 6b, Figure 6c, Figure 6d, Figure 6e, Figure 6f, Figure 6g, Supplementary Figure 4a, Supplementary Figure 4b, Supplementary Figure 4c, Supplementary Figure 4d, Supplementary Figure 5d, Supplementary Figure 6a, Supplementary Figure 6b, Supplementary Figure 6c …]
